# Supplementary material for: Comparative genomics and association analysis identifies virulence genes of Cercospora sojina in soybean
Source: BMC Genomics. 2020 Feb 19;21:172. doi: 10.1186/s12864-020-6581-5 (PMC7032006; doi:10.1186/s12864-020-6581-5)
Supplement: Supplementary file 5 — Additional file 5: Table S5. Genes from Race15 annotated in PHI. [file 12864_2020_6581_MOESM5_ESM.xlsx]

## Sheet: Supplementary Table5  Genes of 
Table S5 Genes of Race15 annotated in phi.
Gene_id	Identity	E value	PHI_ACCESSION	Gene_Name	Protein_Accesson	NCBI_TAX_ID	Species	Phenotype
A00783	48.2	2.9e-09	PHI:4733	dnaJ	CAG46145	263	Francisella tularensis	unaffected pathogenicity
A00793	50	8.8e-06	PHI:3928	MacB	AAL19878	28901	Salmonella enterica	reduced virulence
A00796	60.3	2.7e-16	PHI:337	CHS7	AAT77184	5507	Fusarium oxysporum	reduced virulence
A00809	56.2	4e-11	PHI:719	GzFUS1	FGSG_07798	5518	Fusarium graminearum	unaffected pathogenicity
A00827	63.6	4.5e-18	PHI:1541	GzFlbD	FGSG_01915	5518	Fusarium graminearum	unaffected pathogenicity
A00842	71.7	1.3e-13	PHI:5394	mas5	EJP67162	176275	Beauveria bassiana	loss of pathogenicity
A00854	58.9	1.3e-12	PHI:2116	CHS7	EU935590	318829	Magnaporthe oryzae	reduced virulence
A00857	100	3.7e-29	PHI:1043	MgHog1	Mycgr3G76502	1047171	Zymoseptoria tritici	loss of pathogenicity
A00858	83.6	9.5e-23	PHI:574	BCG3	BAD93277	40559	Botrytis cinerea	reduced virulence
A00880	59.6	2.4e-15	PHI:1097	FGSG_01974	FGSG_01974	5518	Fusarium graminearum	reduced virulence
A00904	48.3	8e-12	PHI:2186	PIC5	EHA49812	318829	Magnaporthe oryzae	reduced virulence
A00908	56.7	2e-09	PHI:2530	TUB1	XP_750005	746128	Aspergillus fumigatus	loss of pathogenicity
A00912	98.3	1.7e-28	PHI:1582	GzOB022	FGSG_06220	5518	Fusarium graminearum	unaffected pathogenicity
A00916	83.3	4.9e-22	PHI:1616	GzssDB001	FGSG_01929	5518	Fusarium graminearum	unaffected pathogenicity
A00932	55.3	6.9e-09	PHI:1932	GzZC247	FGSG_02068	5518	Fusarium graminearum	unaffected pathogenicity
A00943	76.6	1.2e-26	PHI:3669	VdATG8	KC305711	27337	Verticillium dahliae	unaffected pathogenicity
A00955	45.8	6.2e-09	PHI:1575	GzOB015	FGSG_03695	5518	Fusarium graminearum	unaffected pathogenicity
A00992	49.2	1.5e-11	PHI:1596	GzOB036	FGSG_09000	5518	Fusarium graminearum	unaffected pathogenicity
A01028	46.2	4.4e-06	PHI:1269	FGSG_02488	FGSG_02488	5518	Fusarium graminearum	unaffected pathogenicity
A01039	50	2.7e-08	PHI:413	MPD1	AAT84078	13684	Parastagonospora nodorum	unaffected pathogenicity
A01084	63.8	7e-11	PHI:2525	TOM40	XP_747566	746128	Aspergillus fumigatus	lethal
A01096	53.6	4.9e-11	PHI:96	FAS2	AAA34345	5476	Candida albicans	loss of pathogenicity
A01122	49.1	2.3e-10	PHI:143	CHT	AAA33353	5563	Gloeocercospora sorghi	unaffected pathogenicity
A01150	62.7	1.8e-13	PHI:784	MGG_00056	MGG_00056	318829	Magnaporthe oryzae	reduced virulence
A01157	58.3	2.6e-15	PHI:1960	GzZC275	FGSG_01638	5518	Fusarium graminearum	unaffected pathogenicity
A01180	65.6	1.6e-15	PHI:415	IPMDH	SNOG_02041	13684	Parastagonospora nodorum	loss of pathogenicity
A01200	81.7	1.5e-20	PHI:334	CGB1	AAO25585	5016	Cochliobolus heterostrophus	loss of pathogenicity
A01204	42.9	2.4e-09	PHI:220	MAN1	AAG10203	5207	Cryptococcus neoformans	reduced virulence
A01208	62.3	1.3e-17	PHI:2038	Mir1	MGG_02370.6	318829	Magnaporthe oryzae	unaffected pathogenicity
A01219	71.7	2.7e-20	PHI:4233	ftr1	ENI01852	5016	Cochliobolus heterostrophus	reduced virulence
A01220	52	4.1e-10	PHI:1011	FET3	FG05159	5518	Fusarium graminearum	unaffected pathogenicity
A01221	49.1	1.3e-09	PHI:506	URA3	AAA34824	4932	Saccharomyces cerevisiae	reduced virulence
A01230	62	5.8e-12	PHI:2802	3hnr	ACD47140	93612	Setosphaeria turcica	unaffected pathogenicity
A01297	78.3	1.1e-22	PHI:1074	STE50	ACS34772	1047171	Zymoseptoria tritici	reduced virulence
A01323	60	8.8e-15	PHI:4891	orf19.5352	EAK98099	5476	Candida albicans	unaffected pathogenicity
A01334	60	4.9e-11	PHI:2201	PdeL	GQ869476	318829	Magnaporthe oryzae	loss of pathogenicity
A01362	55.6	4.6e-11	PHI:1532	GzLam001	FGSG_07458	5518	Fusarium graminearum	unaffected pathogenicity
A01372	50	1.3e-11	PHI:339	CLPT1	CAC41973	290576	Colletotrichum lindemuthianum	reduced virulence
A01390	54.3	3.9e-06	PHI:2994	MGG_06355.6	EHA50906	318829	Magnaporthe oryzae	reduced virulence
A01401	84.6	8.8e-21	PHI:3385	FVEG_12529	EWG54273	117187	Fusarium verticillioides	unaffected pathogenicity
A01403	55.4	1.3e-13	PHI:2524	nudC	XP_750605.1	746128	Aspergillus fumigatus	lethal
A01409	47.8	5.5e-09	PHI:1891	GzZC206	FGSG_06750	5518	Fusarium graminearum	unaffected pathogenicity
A01411	61.7	6.5e-13	PHI:2058	LHS1	ABS87374	318829	Magnaporthe oryzae	reduced virulence
A01439	83.3	8.1e-18	PHI:254	FOW1	BAB85760	5507	Fusarium oxysporum	reduced virulence
A01453	71.2	1.2e-17	PHI:1537	MYT1	FGSG_00318	5518	Fusarium graminearum	unaffected pathogenicity
A01460	47.6	6.9e-06	PHI:1911	GzZC226	FGSG_03207	5518	Fusarium graminearum	unaffected pathogenicity
A01526	49.1	6.7e-10	PHI:2060	MgLig4	AB353135	318829	Magnaporthe oryzae	unaffected pathogenicity
A01545	50.8	3.8e-14	PHI:2313	SCD	HM 486908	5530	Metarhizium anisopliae	increased virulence (hypervirulence)
A01546	64.7	5.7e-12	PHI:2802	3hnr	ACD47140	93612	Setosphaeria turcica	unaffected pathogenicity
A01553	57.7	9.2e-06	PHI:1934	GzZC249	FGSG_01172	5518	Fusarium graminearum	unaffected pathogenicity
A01554	51.1	1.3e-10	PHI:2831	AKTR-1	BAB07810	5599	Alternaria alternata	loss of pathogenicity
A01570	41.5	1.1e-06	PHI:493	STE11	AAT98628	5478	Candida glabrata	reduced virulence
A01571	96.7	8.9e-12	PHI:2109	CNB	MGG_06933.5	318829	Magnaporthe oryzae	loss of pathogenicity
A01582	40.7	1.7e-09	PHI:2644	thioredoxin 1	BAA00903	28901	Salmonella enterica	reduced virulence
A01598	71.9	4.3e-18	PHI:2316	ChVel1	JF826791	5016	Cochliobolus heterostrophus	increased virulence (hypervirulence)
A01606	54.8	1.2e-07	PHI:2227	pao	FN689796	5270	Ustilago maydis	loss of pathogenicity
A01635	50	4.7e-11	PHI:881	MGG_04556	MGG_04556	318829	Magnaporthe oryzae	reduced virulence
A01721	66.1	1.3e-17	PHI:1374	GzC2H037	FGSG_05399	5518	Fusarium graminearum	unaffected pathogenicity
A01772	55.7	3.9e-11	PHI:71	ECP2	CAA78401	5499	Passalora fulva	effector (plant avirulence determinant)
A01839	50	4.7e-10	PHI:3134	pykF	CAH21544	633	Yersinia pseudotuberculosis	reduced virulence
A01853	83.6	1.1e-24	PHI:5190	MoPRX1	EHA56023	318829	Magnaporthe oryzae	reduced virulence
A01871	54.5	8.1e-07	PHI:3805	Cap1	EAL02912	5476	Candida albicans	unaffected pathogenicity
A01893	40.7	2.5e-06	PHI:1874	GzZC189	FGSG_07591	5518	Fusarium graminearum	unaffected pathogenicity
A01944	44.2	1.8e-07	PHI:1796	GzZC111	FGSG_07198	5518	Fusarium graminearum	unaffected pathogenicity
A01948	68.5	1.4e-14	PHI:3292	AREB	AIL24425	474922	Colletotrichum gloeosporioides	reduced virulence
A01965	43.8	2e-06	PHI:5600	TAS1	MGG_04108	318829	Magnaporthe oryzae	unaffected pathogenicity
A01973	86.4	1.2e-27	PHI:1242	FGSG_08631	FGSG_08631	5518	Fusarium graminearum	unaffected pathogenicity
A01985	78.6	3.8e-09	PHI:1379	GzC2H042	FGSG_06427	5518	Fusarium graminearum	reduced virulence
A02014	68.9	2.4e-16	PHI:4966	sdi1	EGP92150	1047171	Zymoseptoria tritici	unaffected pathogenicity
A02081	44.3	4.3e-73	PHI:1103	FOXG_02277	FOXG_02277	5507	Fusarium oxysporum	unaffected pathogenicity
A02108	58.3	3e-08	PHI:1905	GzZC220	FGSG_03294	5518	Fusarium graminearum	unaffected pathogenicity
A02135	47.7	7.1e-06	PHI:4194	AKT7	BAO10618	5599	Alternaria alternata	reduced virulence
A02212	47.3	2.3e-06	PHI:3865	GOX2	GQ324948	27334	Penicillium expansum	reduced virulence
A02223	52.5	2.6e-12	PHI:323	VFGLU1	AAO63562	93591	Lecanicillium fungicola	reduced virulence
A02230	61.4	3e-17	PHI:3914	Sdh1	EAT92394	13684	Parastagonospora nodorum	reduced virulence
A02236	85.7	9e-13	PHI:3909	ZrfB	AAT11931	746128	Aspergillus fumigatus	loss of pathogenicity
A02266	51.4	2.1e-14	PHI:3237	ctrA2	EDP47698	746128	Aspergillus fumigatus	unaffected pathogenicity
A02269	45.6	2.8e-09	PHI:1536	GzMADS003	FGSG_09339	5518	Fusarium graminearum	reduced virulence
A02300	95.7	9.5e-24	PHI:3867	PACC	AY225524	27334	Penicillium expansum	reduced virulence
A02301	64.7	8e-09	PHI:420	SOD2	AAS19620	552467	Cryptococcus gattii	loss of pathogenicity
A02309	66.7	3e-17	PHI:365	MLS1	AAS91580	13684	Parastagonospora nodorum	loss of pathogenicity
A02312	42.4	1.7e-09	PHI:1895	GzZC210	FGSG_05682	5518	Fusarium graminearum	unaffected pathogenicity
A02320	48.2	1.9e-08	PHI:4733	dnaJ	CAG46145	263	Francisella tularensis	unaffected pathogenicity
A02325	61	3.2e-14	PHI:1246	FGSG_09513	FGSG_09513	5518	Fusarium graminearum	unaffected pathogenicity
A02340	52.5	3.3e-12	PHI:4733	dnaJ	CAG46145	263	Francisella tularensis	unaffected pathogenicity
A02349	52.8	1.2e-07	PHI:1779	GzZC094	FGSG_11186	5518	Fusarium graminearum	unaffected pathogenicity
A02366	71.4	9.2e-10	PHI:2940	MoARK1	EHA54082	318829	Magnaporthe oryzae	reduced virulence
A02368	75	2.7e-11	PHI:1167	NPC1	FGSG_09254	5518	Fusarium graminearum	reduced virulence
A02370	40	6.8e-06	PHI:4610	pdhB	CAL58792	2110	Mycoplasma agalactiae	reduced virulence
A02379	70.4	8.9e-21	PHI:368	NOT4	AAF66693	5476	Candida albicans	reduced virulence
A02387	47.5	1.3e-10	PHI:1299	GzAT003	FGSG_09495	5518	Fusarium graminearum	unaffected pathogenicity
A02404	60.5	4.5e-06	PHI:2312	THR	HM 486909	5530	Metarhizium anisopliae	increased virulence (hypervirulence)
A02419	80	1.8e-23	PHI:1289	FGSG_04416	FGSG_04416	5518	Fusarium graminearum	unaffected pathogenicity
A02459	48.8	5.2e-06	PHI:2383	MfCUT1	DQ173196	38448	Monilinia fructicola	increased virulence (hypervirulence)
A02461	66	9.9e-13	PHI:280	CCN1	AAG36938	5207	Cryptococcus neoformans	reduced virulence
A02463	60	4.8e-20	PHI:2710	mepB	AFC37778	474922	Colletotrichum gloeosporioides	reduced virulence
A02482	52.4	6.8e-06	PHI:1868	GzZC183	FGSG_04480	5518	Fusarium graminearum	unaffected pathogenicity
A02484	41.3	4.8e-06	PHI:4736	MoYpt7	EHA55300	318829	Magnaporthe oryzae	loss of pathogenicity
A02494	55.6	1.2e-08	PHI:1850	GzZC165	FGSG_09080	5518	Fusarium graminearum	unaffected pathogenicity
A02500	80	6.6e-23	PHI:4944	KU80	EGP88062	1047171	Zymoseptoria tritici	unaffected pathogenicity
A02510	45.2	2.2e-07	PHI:174	GNA1	BAA36496	5476	Candida albicans	reduced virulence
A02513	85	8.6e-26	PHI:1590	GzOB030	FGSG_08655	5518	Fusarium graminearum	lethal
A02514	46	5.7e-07	PHI:1090	FGSG_10057	FGSG_10057	5518	Fusarium graminearum	reduced virulence
A02515	61	2.6e-17	PHI:502	ADE4	CAA89133	4932	Saccharomyces cerevisiae	reduced virulence
A02519	52.9	7.1e-10	PHI:4723	gnn1	FOXG_04251	5507	Fusarium oxysporum	unaffected pathogenicity
A02523	94.7	8.3e-26	PHI:1223	FGSG_05393	FGSG_05393	5518	Fusarium graminearum	lethal
A02538	45.2	6.6e-09	PHI:4733	dnaJ	CAG46145	263	Francisella tularensis	unaffected pathogenicity
A02564	50	4.4e-10	PHI:4865	FgVam7	ESU12740	5518	Fusarium graminearum	loss of pathogenicity
A02594	89.1	5.2e-21	PHI:862	ClaSSD1	BAE66713	5462	Colletotrichum lagenarium	loss of pathogenicity
A02642	49	4.5e-11	PHI:305	ICL1	AAN28719	318829	Magnaporthe oryzae	reduced virulence
A02658	45	3.7e-08	PHI:4492	RanBP	EHA49035	318829	Magnaporthe oryzae	loss of pathogenicity
A02678	63.3	1e-18	PHI:5017	MoPEX11A	EHA54118	318829	Magnaporthe oryzae	reduced virulence
A02684	67.2	6.8e-20	PHI:414	GOX1	AAT73077	13684	Parastagonospora nodorum	unaffected pathogenicity
A02715	47.4	1.3e-10	PHI:3931	Skn7	AAR29904	5016	Cochliobolus heterostrophus	reduced virulence
A02722	60.5	2.9e-10	PHI:4194	AKT7	BAO10618	5599	Alternaria alternata	reduced virulence
A02727	65.7	7.1e-20	PHI:1467	GzCCAAT007	FGSG_09217	5518	Fusarium graminearum	unaffected pathogenicity
A02748	57.1	2e-07	PHI:112	MAK1	AAC49410	140110	Nectria haematococca	reduced virulence
A02771	53.3	1.4e-11	PHI:598	THIOL	ABB55459	5022	Leptosphaeria maculans	reduced virulence
A02773	60	1.6e-16	PHI:5471	MoDac	EHA48820	318829	Magnaporthe oryzae	reduced virulence
A02779	64.1	1.4e-08	PHI:5472	MoDeam	EHA48815	318829	Magnaporthe oryzae	reduced virulence
A02833	52.2	4.6e-09	PHI:199	AOX1	AAF82788	5499	Passalora fulva	reduced virulence
A02863	50	6e-13	PHI:1242	FGSG_08631	FGSG_08631	5518	Fusarium graminearum	unaffected pathogenicity
A02868	70.9	1.1e-17	PHI:3019	MoLys2	EAQ70925	318829	Magnaporthe oryzae	reduced virulence
A02892	40.4	4.3e-06	PHI:3928	MacB	AAL19878	28901	Salmonella enterica	reduced virulence
A02936	51.1	3.7e-09	PHI:413	MPD1	AAT84078	13684	Parastagonospora nodorum	unaffected pathogenicity
A02939	53.3	5.3e-16	PHI:725	PKS11	AAS57295	5518	Fusarium graminearum	unaffected pathogenicity
A02950	81.7	4.1e-22	PHI:6091	FgVps35	ESU08237	5518	Fusarium graminearum	reduced virulence
A02975	100	1.1e-23	PHI:339	CLPT1	CAC41973	290576	Colletotrichum lindemuthianum	reduced virulence
A02979	77.2	7.1e-24	PHI:1193	(Sc Sky1)	FGSG_02795	5518	Fusarium graminearum	reduced virulence
A03049	64	2.2e-06	PHI:567	XYL1 (XYN22)	AAC41683	318829	Magnaporthe oryzae	unaffected pathogenicity
A03075	68.4	2.6e-19	PHI:773	MGG_11899	MGG_11899	318829	Magnaporthe oryzae	reduced virulence
A03089	59.1	3.1e-17	PHI:1063	MNH6	ABB30152	318829	Magnaporthe oryzae	reduced virulence
A03094	62.3	6.3e-13	PHI:413	MPD1	AAT84078	13684	Parastagonospora nodorum	unaffected pathogenicity
A03108	59.6	1.5e-17	PHI:1359	GzC2H019	FGSG_02788	5518	Fusarium graminearum	unaffected pathogenicity
A03115	48.9	3.4e-06	PHI:5271	fabG1	CAD14754	305	Ralstonia solanacearum	lethal
A03215	52.1	7.5e-126	PHI:2239	Spe-Sdh	um05818	5270	Ustilago maydis	reduced virulence
A03240	93.3	1.9e-27	PHI:780	MGG_02731	MGG_02731	318829	Magnaporthe oryzae	loss of pathogenicity
A03280	65	4.8e-18	PHI:5232	MoARG1	EHA55560	318829	Magnaporthe oryzae	loss of pathogenicity
A03286	75	3.2e-21	PHI:96	FAS2	AAA34345	5476	Candida albicans	loss of pathogenicity
A03312	73.5	7.6e-09	PHI:112	MAK1	AAC49410	140110	Nectria haematococca	reduced virulence
A03407	94.3	3.4e-25	PHI:3833	Fgrho2	FGSG_04068	5518	Fusarium graminearum	reduced virulence
A03414	71.7	6.4e-16	PHI:2351	AMT1	XP_381310	5518	Fusarium graminearum	reduced virulence
A03417	50	2.2e-08	PHI:5353	Famfs1	ESU09478	282267	Fusarium asiaticum	reduced virulence
A03542	43.8	4.8e-08	PHI:1877	GzZC192	FGSG_05958	5518	Fusarium graminearum	unaffected pathogenicity
A03567	46.3	2.6e-09	PHI:1589	GzOB029	FGSG_08645	5518	Fusarium graminearum	unaffected pathogenicity
A03591	49.2	3.6e-10	PHI:2215	BIM1	EHA50327.1	318829	Magnaporthe oryzae	reduced virulence
A03611	54.1	1e-13	PHI:1397	GzC2H060	FGSG_07952	5518	Fusarium graminearum	unaffected pathogenicity
A03629	46.7	3.9e-09	PHI:2200	MoSLN1	EHA55738.1	318829	Magnaporthe oryzae	loss of pathogenicity
A03662	96.6	6e-26	PHI:1468	GzCCAAT008	FGSG_11627	5518	Fusarium graminearum	unaffected pathogenicity
A03668	46.2	6.9e-07	PHI:1730	GzZC045	FGSG_12398	5518	Fusarium graminearum	unaffected pathogenicity
A03680	84.6	3.8e-15	PHI:4990	ras3	EJP70406	176275	Beauveria bassiana	reduced virulence
A03697	52.8	1.8e-12	PHI:143	CHT	AAA33353	5563	Gloeocercospora sorghi	unaffected pathogenicity
A03709	50	3.1e-09	PHI:4845	PL1332	AKC92820	29001	Alternaria brassicicola	reduced virulence
A03759	43.4	3.5e-06	PHI:5271	fabG1	CAD14754	305	Ralstonia solanacearum	lethal
A03771	54.8	9.6e-08	PHI:2518	MET16	XP_754952	746128	Aspergillus fumigatus	lethal
A03772	74.6	7.9e-19	PHI:265	MET3	AAL92174	5207	Cryptococcus neoformans	loss of pathogenicity
A03794	44.8	1.6e-07	PHI:1666	GzCCHC006	FGSG_08897	5518	Fusarium graminearum	unaffected pathogenicity
A03803	50.8	1.3e-11	PHI:893	MGG_02986	MGG_02986	318829	Magnaporthe oryzae	reduced virulence
A03864	74	1.7e-15	PHI:2712	NLP2	EGY19979	27337	Verticillium dahliae	reduced virulence
A03876	49.2	2.1e-10	PHI:4733	dnaJ	CAG46145	263	Francisella tularensis	unaffected pathogenicity
A03894	47.5	9.9e-10	PHI:546	XYN11A	AAZ03776	40559	Botrytis cinerea	reduced virulence
A03913	53.7	4.8e-10	PHI:522	GAS1	AAX78216	5507	Fusarium oxysporum	reduced virulence
A03914	66	1.1e-15	PHI:2378	DEP4	FJ977165	29001	Alternaria brassicicola	unaffected pathogenicity
A03915	60.3	7.4e-14	PHI:1414	GzC2H081	FGSG_09857	5518	Fusarium graminearum	unaffected pathogenicity
A03961	60	6.5e-13	PHI:3457	VTC4	AFR94879	5207	Cryptococcus neoformans	increased virulence (hypervirulence)
A03965	45.8	1.3e-09	PHI:1270	FGSG_03146	FGSG_03146	5518	Fusarium graminearum	unaffected pathogenicity
A03966	100	3.2e-13	PHI:1235	FGSG_08731	FGSG_08731	5518	Fusarium graminearum	lethal
A03981	94.7	3e-29	PHI:3834	Fgrho3	FGSG_00170	5518	Fusarium graminearum	unaffected pathogenicity
A04059	46	1.2e-06	PHI:413	MPD1	AAT84078	13684	Parastagonospora nodorum	unaffected pathogenicity
A04086	46.4	6.2e-09	PHI:2962	glyA	ACR70340	67780	Edwardsiella ictaluri	reduced virulence
A04113	54.2	4.9e-13	PHI:4644	VPS4	AFR97229	5207	Cryptococcus neoformans	loss of pathogenicity
A04204	80	5.2e-26	PHI:6076	RPS41	EAK98088	5476	Candida albicans	reduced virulence
A04228	57.1	7.7e-18	PHI:1086	FGSG_00416	FGSG_00416	5518	Fusarium graminearum	reduced virulence
A04250	45.8	3.5e-07	PHI:1046	CTB5	ABK64182	29003	Cercospora nicotianae	reduced virulence
A04262	85	6.2e-26	PHI:2914	AaNoxR	JX207117	5599	Alternaria alternata	reduced virulence
A04332	43.8	2.2e-08	PHI:2510	msdS/AfmsdC	AY573554	746128	Aspergillus fumigatus	unaffected pathogenicity
A04342	51.2	7.4e-06	PHI:4736	MoYpt7	EHA55300	318829	Magnaporthe oryzae	loss of pathogenicity
A04348	41.7	4.6e-08	PHI:1242	FGSG_08631	FGSG_08631	5518	Fusarium graminearum	unaffected pathogenicity
A04412	61.8	8.8e-16	PHI:6074	Tpd3	EAL00917	5476	Candida albicans	reduced virulence
A04423	49.2	2.1e-07	PHI:1614	GzSART1	FGSG_06279	5518	Fusarium graminearum	unaffected pathogenicity
A04435	74.1	1.2e-22	PHI:143	CHT	AAA33353	5563	Gloeocercospora sorghi	unaffected pathogenicity
A04437	90	6.6e-28	PHI:5600	TAS1	MGG_04108	318829	Magnaporthe oryzae	unaffected pathogenicity
A04441	72.7	4.7e-20	PHI:384	SPE3-LYS9	AAS48112	5207	Cryptococcus neoformans	loss of pathogenicity
A04456	48.8	4.2e-07	PHI:3126	argD	CBA23647	552	Erwinia amylovora	reduced virulence
A04468	40	1.4e-06	PHI:1271	FGSG_00132	FGSG_00132	5518	Fusarium graminearum	unaffected pathogenicity
A04472	50	6.9e-06	PHI:1026	bcplc1	AAB39564	40559	Botrytis cinerea	reduced virulence
A04477	41	2.8e-08	PHI:4015	CfmA	EAL89245	746128	Aspergillus fumigatus	unaffected pathogenicity
A04484	65.9	6.1e-11	PHI:2517	TRPS	XP_755657	746128	Aspergillus fumigatus	lethal
A04486	42.9	5.1e-08	PHI:5034	MoADH1	EHA47632	318829	Magnaporthe oryzae	unaffected pathogenicity
A04540	82.8	5.4e-22	PHI:463	HSP90	AAA02743	4932	Saccharomyces cerevisiae	increased virulence (hypervirulence)
A04563	57.5	4.1e-08	PHI:2715	PEX6	FGSG_05596.3	5518	Fusarium graminearum	reduced virulence
A04588	43.5	1e-07	PHI:1405	GzC2H069	FGSG_08798	5518	Fusarium graminearum	unaffected pathogenicity
A04609	55	4.9e-12	PHI:1316	GzBrom001	FGSG_01096	5518	Fusarium graminearum	unaffected pathogenicity
A04611	51.4	2.1e-06	PHI:1405	GzC2H069	FGSG_08798	5518	Fusarium graminearum	unaffected pathogenicity
A04652	53.6	1.3e-09	PHI:1212	(Sc Rim15)	FGSG_01312	5518	Fusarium graminearum	reduced virulence
A04661	67.5	1.5e-09	PHI:1447	GzGATA005	FGSG_07941	5518	Fusarium graminearum	unaffected pathogenicity
A04664	49.2	5.3e-11	PHI:1242	FGSG_08631	FGSG_08631	5518	Fusarium graminearum	unaffected pathogenicity
A04673	63.5	1.4e-15	PHI:1267	FGSG_04418	FGSG_04418	5518	Fusarium graminearum	unaffected pathogenicity
A04678	65.2	7.8e-15	PHI:5682	FZC78	MGG_07458	318829	Magnaporthe oryzae	unaffected pathogenicity
A04681	40.4	1.4e-06	PHI:5387	VdCYC8	EGY15888	27337	Verticillium dahliae	reduced virulence
A04682	66.1	8.2e-16	PHI:2527	SEC31	XP_755629	746128	Aspergillus fumigatus	loss of pathogenicity
A04688	84.5	5.8e-26	PHI:4616	MoSFA1	EHA52051	318829	Magnaporthe oryzae	reduced virulence
A04695	77	1.4e-22	PHI:6092	FgVps26	ESU06438	5518	Fusarium graminearum	reduced virulence
A04737	56.4	7e-09	PHI:1877	GzZC192	FGSG_05958	5518	Fusarium graminearum	unaffected pathogenicity
A04745	78	5.9e-23	PHI:5303	AaGPx3	ACY73852	5599	Alternaria alternata	reduced virulence
A04777	58.5	1.3e-11	PHI:1130	Xdh1	SNOG_11390	13684	Parastagonospora nodorum	unaffected pathogenicity
A04786	45.5	5.8e-08	PHI:1814	GzZC129	FGSG_08064	5518	Fusarium graminearum	lethal
A04798	44.2	5.2e-06	PHI:1301	GzbHLH002	FGSG_00750	5518	Fusarium graminearum	unaffected pathogenicity
A04820	83.3	2.6e-22	PHI:821	tub2	AAP40265	38448	Monilinia fructicola	chemistry target: resistance to chemical
A04828	46.3	6.5e-08	PHI:719	GzFUS1	FGSG_07798	5518	Fusarium graminearum	unaffected pathogenicity
A04829	42.9	3e-06	PHI:3662	PspB (PD_0218)	AAO28109	2371	Xylella fastidiosa	increased virulence (hypervirulence)
A04864	66.1	4.3e-17	PHI:1207	(Sc Kin1/Kin2)	FGSG_09274	5518	Fusarium graminearum	reduced virulence
A04882	58.8	5.8e-06	PHI:5434	Mero-Bck1	Maa_04583	568076	Metarhizium robertsii	reduced virulence
A04909	73.3	5.8e-20	PHI:1014	GzGPA3	FG09988	5518	Fusarium graminearum	unaffected pathogenicity
A04928	41.5	3e-06	PHI:225	PEP5	AAK16922	140110	Nectria haematococca	reduced virulence
A04936	53.8	1.7e-11	PHI:139	CAP10	BAC76819	5207	Cryptococcus neoformans	reduced virulence
A04937	66.7	5.3e-18	PHI:1194	(Sc Mkk1/Mkk2)	FGSG_07295	5518	Fusarium graminearum	reduced virulence
A04958	40.4	8.8e-06	PHI:1955	GzZC270	FGSG_04974	5518	Fusarium graminearum	unaffected pathogenicity
A04960	96.3	1.6e-09	PHI:296	CZK3	AAP72037	135779	Cercospora zeae-maydis	reduced virulence
A04995	58.7	1.3e-09	PHI:4885	MoYpd1p	EHA55568	318829	Magnaporthe oryzae	loss of pathogenicity
A05007	91.7	3.1e-26	PHI:2414	AaGa1	GQ499184	5599	Alternaria alternata	unaffected pathogenicity
A05018	64.7	1.9e-07	PHI:1175	(Sc Srb10)	FGSG_04484	5518	Fusarium graminearum	reduced virulence
A05053	48.3	1.1e-09	PHI:718	PKS6	AAS57291	5518	Fusarium graminearum	unaffected pathogenicity
A05179	81.5	8.2e-21	PHI:3292	AREB	AIL24425	474922	Colletotrichum gloeosporioides	reduced virulence
A05183	63.3	1.4e-15	PHI:3730	BcChsVI	AAS21657	40559	Botrytis cinerea	reduced virulence
A05184	60.4	1.9e-10	PHI:390	WdCHS5	AAL79830	5970	Exophiala dermatitidis	reduced virulence
A05202	57.8	2.1e-08	PHI:1296	GzAPSES004	FGSG_10384	5518	Fusarium graminearum	reduced virulence
A05214	67.3	2.6e-17	PHI:5047	MoFis1	EHA52129	318829	Magnaporthe oryzae	reduced virulence
A05229	47.7	1.3e-08	PHI:2315	ChLae1	JF826792	5016	Cochliobolus heterostrophus	increased virulence (hypervirulence)
A05231	51.2	1e-06	PHI:4194	AKT7	BAO10618	5599	Alternaria alternata	reduced virulence
A05232	45.9	2.2e-06	PHI:3207	Yvc1	EAW09944	746128	Aspergillus fumigatus	reduced virulence
A05251	62.5	3.8e-11	PHI:1288	FGSG_01963	FGSG_01963	5518	Fusarium graminearum	unaffected pathogenicity
A05281	44.2	1.4e-07	PHI:4194	AKT7	BAO10618	5599	Alternaria alternata	reduced virulence
A05348	84.2	7.2e-23	PHI:2325	TEP1	FGSG_04982	5518	Fusarium graminearum	reduced virulence
A05355	82.8	3.2e-25	PHI:3061	MoRga1	EHA47270	318829	Magnaporthe oryzae	unaffected pathogenicity
A05356	59.6	1.8e-10	PHI:2959	mdh	ACR67684	67780	Edwardsiella ictaluri	reduced virulence
A05357	71.2	4.1e-18	PHI:120	PTH2	AAB88887	318829	Magnaporthe oryzae	loss of pathogenicity
A05373	58	9.9e-09	PHI:2802	3hnr	ACD47140	93612	Setosphaeria turcica	unaffected pathogenicity
A05432	51.7	8.6e-11	PHI:4989	Ppt1	EUC41146	101162	Bipolaris oryzae	reduced virulence
A05436	84.5	7.9e-25	PHI:1571	GzOB011	FGSG_01955	5518	Fusarium graminearum	unaffected pathogenicity
A05458	50	4.6e-06	PHI:1570	GzOB010	FGSG_01920	5518	Fusarium graminearum	unaffected pathogenicity
A05476	86.7	6.7e-27	PHI:295	CvCPS1	AAP87099	40125	Cochliobolus victoriae	reduced virulence
A05494	69.6	1.9e-17	PHI:1670	GzCCHC010	FGSG_10286	5518	Fusarium graminearum	unaffected pathogenicity
A05514	46	8.8e-06	PHI:861	RAS2	FGSG_10114	5518	Fusarium graminearum	reduced virulence
A05520	48.1	2.6e-10	PHI:5029	gta2	ESU12888	5518	Fusarium graminearum	reduced virulence
A05521	66.7	1.4e-12	PHI:4725	gbe1	FOXG_13927	5507	Fusarium oxysporum	unaffected pathogenicity
A05567	48.1	8.3e-10	PHI:1017	ABC4	MGG_00937.5	318829	Magnaporthe oryzae	reduced virulence
A05594	55.6	2e-10	PHI:4894	aspC	EAL85997	746128	Aspergillus fumigatus	increased virulence (hypervirulence)
A05606	74.5	1.8e-17	PHI:2062	Gph1	XP_363893	318829	Magnaporthe oryzae	loss of pathogenicity
A05608	76.7	2.6e-07	PHI:2539	CDS1	XP_750449	746128	Aspergillus fumigatus	lethal
A05623	46.2	1.4e-09	PHI:3688	Fox3p	EAL02864	5476	Candida albicans	unaffected pathogenicity
A05625	52.6	3.6e-11	PHI:5395	MoSec62	EHA52246	318829	Magnaporthe oryzae	reduced virulence
A05654	71.2	5.2e-19	PHI:2526	LUC7	XP_750789	746128	Aspergillus fumigatus	lethal
A05659	55	1.7e-13	PHI:220	MAN1	AAG10203	5207	Cryptococcus neoformans	reduced virulence
A05682	86.7	1.5e-22	PHI:1178	(Sc Cdc28)	FGSG_08468	5518	Fusarium graminearum	reduced virulence
A05701	65.9	5.9e-11	PHI:4672	AmcA	EAL84893	746128	Aspergillus fumigatus	unaffected pathogenicity
A05702	40	2.9e-10	PHI:335	CGRA	AAG28884	746128	Aspergillus fumigatus	reduced virulence
A05704	70.3	6.1e-08	PHI:5440	ABA4	EHA51620	318829	Magnaporthe oryzae	reduced virulence
A05725	51.1	1.3e-06	PHI:3865	GOX2	GQ324948	27334	Penicillium expansum	reduced virulence
A05741	46.8	2.4e-06	PHI:2322	SidH	AFUA_3G03410	746128	Aspergillus fumigatus	reduced virulence
A05756	43.1	1.4e-08	PHI:1256	FGSG_00433	FGSG_00433	5518	Fusarium graminearum	unaffected pathogenicity
A05774	56.1	2.9e-08	PHI:377	SIDA	AAT84594	746128	Aspergillus fumigatus	loss of pathogenicity
A05782	45.7	2.8e-08	PHI:1764	GzZC079	FGSG_09333	5518	Fusarium graminearum	unaffected pathogenicity
A05792	41.2	6.1e-06	PHI:1374	GzC2H037	FGSG_05399	5518	Fusarium graminearum	unaffected pathogenicity
A05804	61.1	1.6e-12	PHI:2095	Calcium-transporting ATPase 3	MGG_10730.5	318829	Magnaporthe oryzae	reduced virulence
A05817	42.6	3.4e-06	PHI:4077	entA	ACM12722	1396	Bacillus cereus	reduced virulence
A05868	52.4	4.6e-09	PHI:1739	GzZC054	FGSG_12742	5518	Fusarium graminearum	unaffected pathogenicity
A05869	62.2	1.2e-10	PHI:1897	GzZC212	FGSG_03044	5518	Fusarium graminearum	unaffected pathogenicity
A05886	62	5e-12	PHI:2988	MoAPS2	EHA49649	318829	Magnaporthe oryzae	reduced virulence
A05920	80	6.1e-22	PHI:141	CFP	AAC78076	84275	Cercospora kikuchii	reduced virulence
A05923	93.3	3.1e-27	PHI:1048	CTB7	ABK64184	29003	Cercospora nicotianae	reduced virulence
A05924	96.7	1.8e-30	PHI:1046	CTB5	ABK64182	29003	Cercospora nicotianae	reduced virulence
A05925	93.3	1.5e-24	PHI:1051	CTB3	ABC79591	29003	Cercospora nicotianae	reduced virulence
A05926	96.7	3.9e-26	PHI:433	CTB1	AAT69682	29003	Cercospora nicotianae	reduced virulence
A05927	91.7	1.8e-26	PHI:1049	CTB2	ABK64180	29003	Cercospora nicotianae	reduced virulence
A05928	85	2.2e-25	PHI:737	CTB4	ABK64181	29003	Cercospora nicotianae	reduced virulence
A05930	100	2.6e-28	PHI:1047	CTB6	ABK64183	29003	Cercospora nicotianae	reduced virulence
A05942	50.9	1.8e-13	PHI:1510	GzHOME005	FGSG_07097	5518	Fusarium graminearum	unaffected pathogenicity
A05943	44.4	3.1e-07	PHI:4992	rhr2	EAK98758	5476	Candida albicans	reduced virulence
A05952	67.2	1.4e-18	PHI:1236	FGSG_09408	FGSG_09408	5518	Fusarium graminearum	lethal
A05954	56.4	3.7e-08	PHI:1752	GzZC067	FGSG_09921	5518	Fusarium graminearum	unaffected pathogenicity
A05978	50	1.4e-06	PHI:2080	Moatg13	MGG_00454.6	318829	Magnaporthe oryzae	reduced virulence
A06035	60.8	7.7e-12	PHI:5042	hmgA	AE004627_5	287	Pseudomonas aeruginosa	reduced virulence
A06047	57.4	7.9e-11	PHI:1653	GzWing026	FGSG_10886	5518	Fusarium graminearum	unaffected pathogenicity
A06070	91.7	3.4e-28	PHI:1563	GzOB003	FGSG_00671	5518	Fusarium graminearum	unaffected pathogenicity
A06078	48.8	2.9e-07	PHI:1269	FGSG_02488	FGSG_02488	5518	Fusarium graminearum	unaffected pathogenicity
A06103	54.4	5.8e-10	PHI:872	MGG_03284	MGG_03284	318829	Magnaporthe oryzae	reduced virulence
A06114	59.3	1.2e-12	PHI:4471	PtcB	EAL90257	746128	Aspergillus fumigatus	loss of pathogenicity
A06125	40.3	6.1e-06	PHI:2312	THR	HM 486909	5530	Metarhizium anisopliae	increased virulence (hypervirulence)
A06167	69	8.2e-06	PHI:2970	argB	EAL90069	746128	Aspergillus fumigatus	unaffected pathogenicity
A06169	53.6	3.4e-06	PHI:3976	MoIlv6	EHA48246	318829	Magnaporthe oryzae	loss of pathogenicity
A06179	94.5	1.1e-25	PHI:270	RHO1	BAA24262	5476	Candida albicans	loss of pathogenicity
A06191	83.3	3.5e-24	PHI:1604	GzOB045	FGSG_10733	5518	Fusarium graminearum	unaffected pathogenicity
A06215	64.3	4.1e-15	PHI:1251	FGSG_01506	FGSG_01506	5518	Fusarium graminearum	unaffected pathogenicity
A06222	96.6	2.1e-27	PHI:1203	(Sc Yck1/2/3)	FGSG_10066	5518	Fusarium graminearum	reduced virulence
A06229	42.6	2.2e-08	PHI:1955	GzZC270	FGSG_04974	5518	Fusarium graminearum	unaffected pathogenicity
A06238	73.9	4.2e-15	PHI:2193	MoRgs2	XP_361183	318829	Magnaporthe oryzae	unaffected pathogenicity
A06239	85	3.7e-24	PHI:1247	FGSG_10196	FGSG_10196	5518	Fusarium graminearum	unaffected pathogenicity
A06242	52.9	9.7e-06	PHI:4194	AKT7	BAO10618	5599	Alternaria alternata	reduced virulence
A06244	70.2	1e-19	PHI:6093	FgVps29	ESU06878	5518	Fusarium graminearum	reduced virulence
A06258	47.6	2.8e-10	PHI:351	FcABC1	ABF60662	5516	Fusarium culmorum	reduced virulence
A06270	41	3.5e-09	PHI:4733	dnaJ	CAG46145	263	Francisella tularensis	unaffected pathogenicity
A06282	53.4	2e-11	PHI:1384	GzC2H047	FGSG_07052	5518	Fusarium graminearum	reduced virulence
A06288	53.4	9e-12	PHI:4733	dnaJ	CAG46145	263	Francisella tularensis	unaffected pathogenicity
A06361	47.3	7.6e-12	PHI:790	MGG_07259	MGG_07259	318829	Magnaporthe oryzae	reduced virulence
A06388	61.1	1.8e-14	PHI:1149	cyp51/erg11	FJ196447	1047171	Zymoseptoria tritici	chemistry target: resistance to chemical
A06459	55.9	3.7e-13	PHI:2971	CspR	AAO82613	1351	Enterococcus faecalis	reduced virulence
A06473	58.9	5e-16	PHI:200	ARG1	BAB40769	5507	Fusarium oxysporum	reduced virulence
A06494	61.8	1.1e-13	PHI:854	um01947	EAK82380	5270	Ustilago maydis	reduced virulence
A06497	49.1	8.5e-12	PHI:1419	GzC2H086	FGSG_10369	5518	Fusarium graminearum	unaffected pathogenicity
A06535	48.3	7.7e-11	PHI:1748	GzZC063	FGSG_12528	5518	Fusarium graminearum	unaffected pathogenicity
A06560	80.4	1e-21	PHI:4895	aspD	EAL90214	746128	Aspergillus fumigatus	unaffected pathogenicity
A06670	55	5.6e-13	PHI:726	PKS7	AAS57292	5518	Fusarium graminearum	unaffected pathogenicity
A06731	88.3	7.1e-27	PHI:1082	CpkA	ABD59786	13684	Parastagonospora nodorum	reduced virulence
A06760	47.6	5.7e-08	PHI:1466	GzCCAAT006	FGSG_07087	5518	Fusarium graminearum	unaffected pathogenicity
A06765	40	9.3e-08	PHI:3914	Sdh1	EAT92394	13684	Parastagonospora nodorum	reduced virulence
A06769	73.3	1.1e-19	PHI:2034	MFP1	MG06148.4	318829	Magnaporthe oryzae	reduced virulence
A06771	63.6	2.2e-13	PHI:443	CBL1	FG01932	5518	Fusarium graminearum	reduced virulence
A06792	60	1.6e-16	PHI:1248	FGSG_06832	FGSG_06832	5518	Fusarium graminearum	unaffected pathogenicity
A06797	53.3	7.4e-06	PHI:5188	MoHPX1	EHA52717	318829	Magnaporthe oryzae	reduced virulence
A06829	60.9	2.2e-09	PHI:2960	frdA	ACR67633	67780	Edwardsiella ictaluri	reduced virulence
A06837	57.1	3.4e-15	PHI:1409	GzC2H075	FGSG_09368	5518	Fusarium graminearum	unaffected pathogenicity
A06887	69	8.8e-19	PHI:3823	MET13	EHA54918	318829	Magnaporthe oryzae	loss of pathogenicity
A06892	46.8	1.2e-09	PHI:1955	GzZC270	FGSG_04974	5518	Fusarium graminearum	unaffected pathogenicity
A06897	56.4	6.2e-12	PHI:2545	TIF35	XP_755320	746128	Aspergillus fumigatus	lethal
A06913	45.3	1.8e-09	PHI:2108	CAM	MGG_06884.5	318829	Magnaporthe oryzae	loss of pathogenicity
A06920	54	3.6e-10	PHI:159	URA5	AAC62627	5037	Histoplasma capsulatum	loss of pathogenicity
A06933	45.3	5.8e-58	PHI:2455	CRE1	FOXG_08353	5507	Fusarium oxysporum	unaffected pathogenicity
A06955	55.2	6.7e-16	PHI:2541	OLE1	XP_748918	746128	Aspergillus fumigatus	lethal
A06956	52.3	4.7e-15	PHI:1553	GzMyb017	FGSG_12781	5518	Fusarium graminearum	reduced virulence
A06957	52.5	8.4e-09	PHI:1226	FGSG_05845	FGSG_05845	5518	Fusarium graminearum	lethal
A06968	66.7	3.7e-13	PHI:5083	MoAcat2	EHA49958	318829	Magnaporthe oryzae	reduced virulence
A06991	93.3	2.6e-30	PHI:1218	FGSG_00677	FGSG_00677	5518	Fusarium graminearum	lethal
A07021	46.8	4e-06	PHI:2247	Sch1	EAT82552	13684	Parastagonospora nodorum	unaffected pathogenicity
A07033	43.1	7.4e-06	PHI:3290	pqsH	ABJ11810	287	Pseudomonas aeruginosa	reduced virulence
A07066	48.9	3.5e-10	PHI:5689	FZC84	MGG_14816	318829	Magnaporthe oryzae	unaffected pathogenicity
A07072	47.2	2e-06	PHI:139	CAP10	BAC76819	5207	Cryptococcus neoformans	reduced virulence
A07081	53.8	4.8e-06	PHI:5440	ABA4	EHA51620	318829	Magnaporthe oryzae	reduced virulence
A07089	68.3	9.8e-22	PHI:2548	KRR1	XP_755471	746128	Aspergillus fumigatus	lethal
A07111	67.8	1.3e-16	PHI:3457	VTC4	AFR94879	5207	Cryptococcus neoformans	increased virulence (hypervirulence)
A07138	44.6	2.5e-08	PHI:1046	CTB5	ABK64182	29003	Cercospora nicotianae	reduced virulence
A07190	50	4.9e-12	PHI:1503	GzHMG035	FGSG_13004	5518	Fusarium graminearum	unaffected pathogenicity
A07194	82.1	1.4e-21	PHI:2846	TRR1	AY796185	5207	Cryptococcus neoformans	lethal
A07195	51.6	6.7e-14	PHI:213	CPA1	AAF69795	5207	Cryptococcus neoformans	reduced virulence
A07214	83.6	7.1e-21	PHI:2249	Mpd1	AY547308	13684	Parastagonospora nodorum	unaffected pathogenicity
A07263	67.9	4.5e-17	PHI:4917	BbbqrA	EJP69628	176275	Beauveria bassiana	unaffected pathogenicity
A07273	57.9	1.6e-13	PHI:106	CAT1	AAC39448	5476	Candida albicans	reduced virulence
A07283	55	4.3e-14	PHI:1992	GzZC307	FGSG_00011	5518	Fusarium graminearum	unaffected pathogenicity
A07304	78.3	7.9e-26	PHI:4661	Chs2	CAC41026	5518	Fusarium graminearum	reduced virulence
A07307	44.4	1.3e-07	PHI:1911	GzZC226	FGSG_03207	5518	Fusarium graminearum	unaffected pathogenicity
A07322	55.2	1.1e-13	PHI:4733	dnaJ	CAG46145	263	Francisella tularensis	unaffected pathogenicity
A07392	48.3	1.1e-06	PHI:2032	VTL1	MG10414.4	318829	Magnaporthe oryzae	unaffected pathogenicity
A07407	91.7	3.1e-26	PHI:1536	GzMADS003	FGSG_09339	5518	Fusarium graminearum	reduced virulence
A07415	51.9	2.4e-10	PHI:1624	GzJUM006	FGSG_13928	5518	Fusarium graminearum	unaffected pathogenicity
A07441	50	4.1e-12	PHI:213	CPA1	AAF69795	5207	Cryptococcus neoformans	reduced virulence
A07454	62.3	1.7e-15	PHI:5616	FZC24	MGG_17060	318829	Magnaporthe oryzae	unaffected pathogenicity
A07461	52.5	1.3e-09	PHI:2568	CAP2	EAL03932.1	5476	Candida albicans	reduced virulence
A07475	41.1	1.5e-08	PHI:1088	FGSG_09759	FGSG_09759	5518	Fusarium graminearum	unaffected pathogenicity
A07499	51.9	1.2e-08	PHI:1048	CTB7	ABK64184	29003	Cercospora nicotianae	reduced virulence
A07533	80	2.4e-23	PHI:4688	MET6	EHA56811	318829	Magnaporthe oryzae	loss of pathogenicity
A07538	49	1.4e-06	PHI:438	BcBOT1 (CND5)	AAQ16576	40559	Botrytis cinerea	reduced virulence
A07552	47	1.2e-10	PHI:3237	ctrA2	EDP47698	746128	Aspergillus fumigatus	unaffected pathogenicity
A07556	55.6	4.6e-09	PHI:1877	GzZC192	FGSG_05958	5518	Fusarium graminearum	unaffected pathogenicity
A07625	58.9	1.7e-12	PHI:2528	SLY1	XP_754194	746128	Aspergillus fumigatus	lethal
A07637	56.1	4.7e-17	PHI:213	CPA1	AAF69795	5207	Cryptococcus neoformans	reduced virulence
A07645	57.1	2.5e-13	PHI:3457	VTC4	AFR94879	5207	Cryptococcus neoformans	increased virulence (hypervirulence)
A07680	64.5	2.1e-06	PHI:3865	GOX2	GQ324948	27334	Penicillium expansum	reduced virulence
A07683	57.1	1.9e-15	PHI:3145	urease	AAA25021	210	Helicobacter pylori	reduced virulence
A07699	86.7	2.2e-24	PHI:3270	ARSEF 2860	EJP70506	176275	Beauveria bassiana	reduced virulence
A07701	66.7	1e-21	PHI:2313	SCD	HM 486908	5530	Metarhizium anisopliae	increased virulence (hypervirulence)
A07726	74.1	8.9e-19	PHI:2194	MoRgs3	XP_360603	318829	Magnaporthe oryzae	reduced virulence
A07764	43.6	6.5e-10	PHI:1942	GzZC257	FGSG_02696	5518	Fusarium graminearum	unaffected pathogenicity
A07807	44.1	6.3e-08	PHI:3945	XC_2203	AAY49259	339	Xanthomonas campestris	reduced virulence
A07810	73.3	9.5e-14	PHI:213	CPA1	AAF69795	5207	Cryptococcus neoformans	reduced virulence
A07854	72.3	8.3e-14	PHI:1440	GzNot002	FGSG_13746	5518	Fusarium graminearum	reduced virulence
A07856	40.7	7.5e-06	PHI:587	PSPTO0834	AAO54374	317	Pseudomonas syringae	unaffected pathogenicity
A07858	83	1.1e-20	PHI:1072	STE7	ACR82519	1047171	Zymoseptoria tritici	loss of pathogenicity
A07927	75	4.3e-21	PHI:1608	GzP53L001	FGSG_00350	5518	Fusarium graminearum	unaffected pathogenicity
A07932	54.5	1.3e-10	PHI:2831	AKTR-1	BAB07810	5599	Alternaria alternata	loss of pathogenicity
A07952	53.2	1.2e-09	PHI:719	GzFUS1	FGSG_07798	5518	Fusarium graminearum	unaffected pathogenicity
A07965	60.3	1.7e-14	PHI:3085	GroEL	BAA04222	837	Porphyromonas gingivalis	increased virulence (hypervirulence)
A07985	47.3	7.3e-12	PHI:3164	Sm1	AGN70889	29875	Trichoderma virens	reduced virulence
A07995	66.7	8.6e-12	PHI:1588	GzOB028	FGSG_07269	5518	Fusarium graminearum	lethal
A08001	91.1	1.1e-19	PHI:1200	(Gsk3)	FGSG_07329	5518	Fusarium graminearum	reduced virulence
A08006	69	2.9e-20	PHI:3168	paaA	CAR50527	95486	Burkholderia cenocepacia	reduced virulence
A08018	72.9	1.5e-19	PHI:744	ADE5	FGSG_02506	5518	Fusarium graminearum	reduced virulence
A08019	58.2	7.3e-13	PHI:2376	DEP2	FJ977165	29001	Alternaria brassicicola	unaffected pathogenicity
A08028	55.7	7.3e-11	PHI:1468	GzCCAAT008	FGSG_11627	5518	Fusarium graminearum	unaffected pathogenicity
A08030	57.4	2.9e-16	PHI:2378	DEP4	FJ977165	29001	Alternaria brassicicola	unaffected pathogenicity
A08040	70	4.7e-22	PHI:1388	GzC2H051	FGSG_07392	5518	Fusarium graminearum	unaffected pathogenicity
A08043	46.3	3.3e-07	PHI:3928	MacB	AAL19878	28901	Salmonella enterica	reduced virulence
A08048	46.4	1.1e-09	PHI:1457	GzAra005	FGSG_06805	5518	Fusarium graminearum	unaffected pathogenicity
A08054	56.7	5e-09	PHI:2916	Ppr2	FVEG_04543	117187	Fusarium verticillioides	unaffected pathogenicity
A08068	57.1	3.9e-15	PHI:2625	purA	AAL23186	28901	Salmonella enterica	reduced virulence
A08070	45.3	1.7e-07	PHI:4024	MoST1	EHA49953	318829	Magnaporthe oryzae	unaffected pathogenicity
A08102	54.4	1.4e-12	PHI:3225	Ndo1	AGV28620	36651	Penicillium digitatum	unaffected pathogenicity
A08118	56.8	4.8e-07	PHI:5234	MoARG7	EHA47241	318829	Magnaporthe oryzae	reduced virulence
A08120	55.4	2.1e-09	PHI:4733	dnaJ	CAG46145	263	Francisella tularensis	unaffected pathogenicity
A08122	60	3.3e-13	PHI:2550	NOB1	XP_747944	746128	Aspergillus fumigatus	lethal
A08132	47.5	1.4e-07	PHI:4520	PdMit1	EKV12295	36651	Penicillium digitatum	unaffected pathogenicity
A08134	62.2	2.4e-08	PHI:3479	Vdcla4	EGY14692	27337	Verticillium dahliae	reduced virulence
A08138	43.1	3.5e-10	PHI:1653	GzWing026	FGSG_10886	5518	Fusarium graminearum	unaffected pathogenicity
A08193	73.7	1.5e-19	PHI:4724	gls1	FOXG_02003	5507	Fusarium oxysporum	unaffected pathogenicity
A08214	88	8.8e-20	PHI:1075	STE12	ACS29558	1047171	Zymoseptoria tritici	reduced virulence
A08215	61.8	6.1e-12	PHI:1628	FgFSR1	FGSG_01665	5518	Fusarium graminearum	reduced virulence
A08242	50.8	6.5e-13	PHI:2260	PKS1	HQ830033.1	45130	Bipolaris sorokiniana	unaffected pathogenicity
A08244	66	8.8e-13	PHI:2802	3hnr	ACD47140	93612	Setosphaeria turcica	unaffected pathogenicity
A08254	61.8	1.5e-06	PHI:6121	FGSG_03243	ESU10009	5518	Fusarium graminearum	reduced virulence
A08262	69	3e-17	PHI:423	VAD1	AAV41010	5207	Cryptococcus neoformans	reduced virulence
A08264	59.7	5.7e-13	PHI:1652	GzWing024	FGSG_10800	5518	Fusarium graminearum	unaffected pathogenicity
A08279	86.7	1.7e-25	PHI:1244	FGSG_00337	FGSG_00337	5518	Fusarium graminearum	unaffected pathogenicity
A08284	67.2	7.9e-23	PHI:1086	FGSG_00416	FGSG_00416	5518	Fusarium graminearum	reduced virulence
A08291	45.6	3.4e-09	PHI:3005	ClpP	BAB94595	1280	Staphylococcus aureus	reduced virulence
A08314	50	3.1e-09	PHI:1048	CTB7	ABK64184	29003	Cercospora nicotianae	reduced virulence
A08322	44.7	2.8e-06	PHI:1999	GzZC314	FGSG_00081	5518	Fusarium graminearum	unaffected pathogenicity
A08387	51.4	1.8e-07	PHI:5188	MoHPX1	EHA52717	318829	Magnaporthe oryzae	reduced virulence
A08405	52.5	4.9e-148	PHI:2558	DUR31	EAK92179.1	5476	Candida albicans	reduced virulence
A08433	91.7	1.4e-25	PHI:3321	Tfp1	EAL02842	5476	Candida albicans	loss of pathogenicity
A08445	46.8	2.2e-10	PHI:1558	GzNH003	FGSG_05588	5518	Fusarium graminearum	unaffected pathogenicity
A08484	60	7.4e-10	PHI:1178	(Sc Cdc28)	FGSG_08468	5518	Fusarium graminearum	reduced virulence
A08501	77.7	4.4e-235	PHI:2381	Ucn1	AY271263	5270	Ustilago maydis	reduced virulence
A08519	59.3	4.8e-15	PHI:1375	GzC2H038	FGSG_05857	5518	Fusarium graminearum	unaffected pathogenicity
A08535	50	1.9e-11	PHI:1529	Gzscp	FGSG_06948	5518	Fusarium graminearum	reduced virulence
A08551	76.4	1.4e-20	PHI:317	RHBA	AAN17787	746128	Aspergillus fumigatus	reduced virulence
A08553	68.9	5.5e-18	PHI:595	ALS1	AAZ95011	13684	Parastagonospora nodorum	reduced virulence
A08561	91.7	1.3e-24	PHI:4894	aspC	EAL85997	746128	Aspergillus fumigatus	increased virulence (hypervirulence)
A08565	50	1.3e-06	PHI:1242	FGSG_08631	FGSG_08631	5518	Fusarium graminearum	unaffected pathogenicity
A08576	51.8	2e-10	PHI:121	PTH3	AAB88888	318829	Magnaporthe oryzae	loss of pathogenicity
A08606	43.3	2.1e-10	PHI:2200	MoSLN1	EHA55738.1	318829	Magnaporthe oryzae	loss of pathogenicity
A08619	50.8	8.5e-15	PHI:3859	GLU1	EDU47467	45151	Pyrenophora tritici-repentis	reduced virulence
A08645	68.9	7.4e-20	PHI:1533	GzLam002	FGSG_10179	5518	Fusarium graminearum	reduced virulence
A08664	44.8	4.5e-09	PHI:1327	GzbZIP009	FGSG_06421	5518	Fusarium graminearum	unaffected pathogenicity
A08665	43.9	4.6e-06	PHI:2482	AlHK1	DQ887541	160389	Alternaria longipes	increased virulence (hypervirulence)
A08675	65	2.4e-17	PHI:3221	SP1	AF074941	13684	Parastagonospora nodorum	increased virulence (hypervirulence)
A08697	45.1	1.3e-07	PHI:1670	GzCCHC010	FGSG_10286	5518	Fusarium graminearum	unaffected pathogenicity
A08704	47.2	1.5e-06	PHI:2529	ERG10	XP_747207	746128	Aspergillus fumigatus	lethal
A08709	46.2	5.6e-07	PHI:5353	Famfs1	ESU09478	282267	Fusarium asiaticum	reduced virulence
A08810	40	2.1e-06	PHI:4733	dnaJ	CAG46145	263	Francisella tularensis	unaffected pathogenicity
A08835	64.4	1.4e-17	PHI:3275	fhpA	EAL84490	746128	Aspergillus fumigatus	unaffected pathogenicity
A08838	54.3	2e-06	PHI:106	CAT1	AAC39448	5476	Candida albicans	reduced virulence
A08848	66.1	1.8e-16	PHI:1411	GzC2H078	FGSG_09629	5518	Fusarium graminearum	lethal
A08850	58.5	8.5e-13	PHI:1301	GzbHLH002	FGSG_00750	5518	Fusarium graminearum	unaffected pathogenicity
A08866	49.1	5.3e-13	PHI:3098	URA4	AFR92864	5207	Cryptococcus neoformans	reduced virulence
A08876	47.2	3.7e-07	PHI:1670	GzCCHC010	FGSG_10286	5518	Fusarium graminearum	unaffected pathogenicity
A08877	73.3	2.7e-21	PHI:276	Bcchs1	CAA54909	40559	Botrytis cinerea	reduced virulence
A08878	47.3	1.5e-08	PHI:5297	BCAL2200	CAR52501	95486	Burkholderia cenocepacia	reduced virulence
A08890	71.4	7.8e-21	PHI:261	ICL1	AAM89498	5022	Leptosphaeria maculans	reduced virulence
A08920	45	2.9e-07	PHI:276	Bcchs1	CAA54909	40559	Botrytis cinerea	reduced virulence
A08924	84.4	9.1e-26	PHI:1045	MgBcy1	EGP92546	1047171	Zymoseptoria tritici	reduced virulence
A08933	57.1	4.6e-13	PHI:262	MAD2	EAK94586	5476	Candida albicans	reduced virulence
A08945	45.3	1.3e-08	PHI:2227	pao	FN689796	5270	Ustilago maydis	loss of pathogenicity
A08949	65.6	9.8e-20	PHI:1564	GzOB004	FGSG_00717	5518	Fusarium graminearum	unaffected pathogenicity
A08951	58.2	1.1e-14	PHI:1023	bcnoxA	CAP12516	40559	Botrytis cinerea	reduced virulence
A08959	45	5.1e-09	PHI:1242	FGSG_08631	FGSG_08631	5518	Fusarium graminearum	unaffected pathogenicity
A08977	40	1.9e-06	PHI:5188	MoHPX1	EHA52717	318829	Magnaporthe oryzae	reduced virulence
A08980	48.4	8.5e-09	PHI:88	PECA	AAA85279	5059	Aspergillus flavus	reduced virulence
A08988	40	2.7e-10	PHI:2393	Related to O-methylsterigmatocystin oxidoreductase	FGSG_00007	5518	Fusarium graminearum	increased virulence (hypervirulence)
A09003	48.8	3e-06	PHI:2802	3hnr	ACD47140	93612	Setosphaeria turcica	unaffected pathogenicity
A09013	87.5	6.7e-12	PHI:4677	AfcpcB	EDP50669	746128	Aspergillus fumigatus	reduced virulence
A09022	77.5	2.2e-12	PHI:244	CLAP1	AAN62846	290576	Colletotrichum lindemuthianum	loss of pathogenicity
A09032	69.6	6.1e-14	PHI:1130	Xdh1	SNOG_11390	13684	Parastagonospora nodorum	unaffected pathogenicity
A09044	93.3	3.9e-28	PHI:1042	MgSlt2	no data found	1047171	Zymoseptoria tritici	reduced virulence
A09101	43.3	2e-10	PHI:2200	MoSLN1	EHA55738.1	318829	Magnaporthe oryzae	loss of pathogenicity
A09103	44.4	9.7e-06	PHI:5272	fabG2	CAD17510	305	Ralstonia solanacearum	reduced virulence
A09118	50.9	1.1e-12	PHI:2382	Upa2	AY538590	5270	Ustilago maydis	unaffected pathogenicity
A09125	56.1	2.9e-13	PHI:2084	Moatg18	MGG_03139.6	318829	Magnaporthe oryzae	reduced virulence
A09127	52.1	5.1e-06	PHI:1294	GzAPSES002	FGSG_05283	5518	Fusarium graminearum	unaffected pathogenicity
A09128	43.4	1.7e-07	PHI:2644	thioredoxin 1	BAA00903	28901	Salmonella enterica	reduced virulence
A09139	74.5	7.5e-19	PHI:387	UGD1	AAK95561	5207	Cryptococcus neoformans	loss of pathogenicity
A09158	43.1	4.5e-09	PHI:4736	MoYpt7	EHA55300	318829	Magnaporthe oryzae	loss of pathogenicity
A09201	40.7	6.3e-07	PHI:2700	lac2	BAM42534	5465	Colletotrichum orbiculare	reduced virulence
A09218	44.4	1.2e-09	PHI:1580	GzOB020	FGSG_05012	5518	Fusarium graminearum	unaffected pathogenicity
A09223	86.7	1.3e-23	PHI:1133	Lmepi	AM941452	5022	Leptosphaeria maculans	loss of pathogenicity
A09238	40	3.6e-06	PHI:2971	CspR	AAO82613	1351	Enterococcus faecalis	reduced virulence
A09247	63.3	2.1e-16	PHI:1992	GzZC307	FGSG_00011	5518	Fusarium graminearum	unaffected pathogenicity
A09265	50	1.4e-13	PHI:2710	mepB	AFC37778	474922	Colletotrichum gloeosporioides	reduced virulence
A09283	55.8	8.1e-15	PHI:1405	GzC2H069	FGSG_08798	5518	Fusarium graminearum	unaffected pathogenicity
A09288	76.8	7.9e-22	PHI:378	SIT4	EAK91146	5476	Candida albicans	reduced virulence
A09293	63.3	1.1e-16	PHI:2387	ACL2	FGSG_06039.3	5518	Fusarium graminearum	loss of pathogenicity
A09328	50	4.3e-11	PHI:1579	GzOB019	FGSG_05002	5518	Fusarium graminearum	unaffected pathogenicity
A09367	45.8	3.1e-07	PHI:1871	GzZC186	FGSG_07638	5518	Fusarium graminearum	lethal
A09368	60.7	3.8e-16	PHI:270	RHO1	BAA24262	5476	Candida albicans	loss of pathogenicity
A09377	96.6	4.4e-28	PHI:3280	CoRAS1	ENH84705	5465	Colletotrichum orbiculare	lethal
A09399	61.8	1.1e-06	PHI:4165	ALG3	AGG35485	318829	Magnaporthe oryzae	reduced virulence
A09407	66.7	1e-17	PHI:1464	GzCCAAT004	FGSG_05304	5518	Fusarium graminearum	reduced virulence
A09438	87.5	7.9e-25	PHI:2441	MgAlg2	Mycgr3G75289	1047171	Zymoseptoria tritici	loss of pathogenicity
A09439	53.1	1.4e-09	PHI:434	GEL2	EAL88984	746128	Aspergillus fumigatus	reduced virulence
A09473	51.2	1.2e-09	PHI:5633	FZC38	MGG_06778	318829	Magnaporthe oryzae	unaffected pathogenicity
A09490	48.1	2.4e-09	PHI:378	SIT4	EAK91146	5476	Candida albicans	reduced virulence
A09497	81.4	3.7e-27	PHI:5034	MoADH1	EHA47632	318829	Magnaporthe oryzae	unaffected pathogenicity
A09507	51	6.3e-08	PHI:1659	GzCCCH003	FGSG_10829	5518	Fusarium graminearum	unaffected pathogenicity
A09511	45.8	3.3e-08	PHI:1242	FGSG_08631	FGSG_08631	5518	Fusarium graminearum	unaffected pathogenicity
A09521	50	3.3e-11	PHI:2547	ESF1	XP_749672	746128	Aspergillus fumigatus	lethal
A09535	53.3	6.7e-15	PHI:2418	CID1	FGSG_04355.3	5518	Fusarium graminearum	reduced virulence
A09554	49.1	1.2e-09	PHI:1649	GzWing021	FGSG_09724	5518	Fusarium graminearum	unaffected pathogenicity
A09580	53.7	2e-12	PHI:413	MPD1	AAT84078	13684	Parastagonospora nodorum	unaffected pathogenicity
A09590	50	5.2e-06	PHI:262	MAD2	EAK94586	5476	Candida albicans	reduced virulence
A09593	53.6	1.6e-11	PHI:5366	MoSyn8	EHA50711	318829	Magnaporthe oryzae	reduced virulence
A09603	91.7	2.5e-28	PHI:2991	MGG_01426.6	EHA54568	318829	Magnaporthe oryzae	reduced virulence
A09627	43.1	6.1e-06	PHI:3928	MacB	AAL19878	28901	Salmonella enterica	reduced virulence
A09642	44.1	1.6e-10	PHI:1242	FGSG_08631	FGSG_08631	5518	Fusarium graminearum	unaffected pathogenicity
A09651	48.2	3.9e-09	PHI:1222	FGSG_05306	FGSG_05306	5518	Fusarium graminearum	lethal
A09683	57.6	7.5e-16	PHI:1369	GzC2H031	FGSG_04889	5518	Fusarium graminearum	unaffected pathogenicity
A09687	55.3	5.1e-07	PHI:2431	ACTT2	AB432914	5599	Alternaria alternata	reduced virulence
A09701	91.7	7.2e-30	PHI:1658	GzCCCH002	FGSG_06860	5518	Fusarium graminearum	unaffected pathogenicity
A09702	90.7	3.5e-18	PHI:216	HDC1	AAK35180	5017	Cochliobolus carbonum	reduced virulence
A09714	40	5.2e-06	PHI:1006	HMR1	FG09197	5518	Fusarium graminearum	reduced virulence
A09721	42.2	7.2e-06	PHI:1939	GzZC254	FGSG_05332	5518	Fusarium graminearum	unaffected pathogenicity
A09730	54.8	2e-13	PHI:1531	GzSsu72	FGSG_00930	5518	Fusarium graminearum	unaffected pathogenicity
A09737	47.1	5.8e-08	PHI:5599	FZC10	MGG_03463	318829	Magnaporthe oryzae	unaffected pathogenicity
A09740	63.3	9.9e-17	PHI:1099	Mdh1	AAX14688	13684	Parastagonospora nodorum	unaffected pathogenicity
A09748	53.3	2.8e-08	PHI:1133	Lmepi	AM941452	5022	Leptosphaeria maculans	loss of pathogenicity
A09776	43.9	8.6e-09	PHI:4580	msrA2	AF349112_1	1280	Staphylococcus aureus	reduced virulence
A09780	42.1	3.9e-06	PHI:419	CSH1	AAP93915	5476	Candida albicans	reduced virulence
A09784	57.9	1.2e-07	PHI:3865	GOX2	GQ324948	27334	Penicillium expansum	reduced virulence
A09787	42.2	5.4e-06	PHI:1927	GzZC242	FGSG_06593	5518	Fusarium graminearum	unaffected pathogenicity
A09790	59.1	5e-10	PHI:2474	imd1	FJ418778	5207	Cryptococcus neoformans	reduced virulence
A09793	60	8.2e-10	PHI:3859	GLU1	EDU47467	45151	Pyrenophora tritici-repentis	reduced virulence
A09798	80.4	1.1e-23	PHI:2639	Ilv3B	XP_750105	746128	Aspergillus fumigatus	reduced virulence
A09802	45.1	9.7e-122	PHI:2554	Rck2	EAK95753.1	5476	Candida albicans	reduced virulence
A09817	63.3	7.4e-18	PHI:2255	Abd1	SNOG_14274	13684	Parastagonospora nodorum	unaffected pathogenicity
A09889	52.5	4.3e-10	PHI:2839	RED1	AF525909_2	5016	Cochliobolus heterostrophus	reduced virulence
A09900	67.2	1.9e-18	PHI:1671	GzCCHC011	FGSG_10716	5518	Fusarium graminearum	reduced virulence
A09917	45.1	2.4e-07	PHI:199	AOX1	AAF82788	5499	Passalora fulva	reduced virulence
A09957	51.9	4.6e-10	PHI:415	IPMDH	SNOG_02041	13684	Parastagonospora nodorum	loss of pathogenicity
A09991	61.8	2e-15	PHI:2290	BcBOA6	AM930232	40559	Botrytis cinerea	reduced virulence
A10017	66.7	4.2e-09	PHI:4249	aroA	ACR28061	337	Burkholderia glumae	reduced virulence
A10037	48.1	6.8e-11	PHI:5631	FZC36	MGG_06416	318829	Magnaporthe oryzae	unaffected pathogenicity
A10038	72.9	4.6e-20	PHI:5190	MoPRX1	EHA56023	318829	Magnaporthe oryzae	reduced virulence
A10181	42.1	7.9e-07	PHI:3914	Sdh1	EAT92394	13684	Parastagonospora nodorum	reduced virulence
A10195	44.8	2e-11	PHI:2378	DEP4	FJ977165	29001	Alternaria brassicicola	unaffected pathogenicity
A10216	54.5	1.9e-11	PHI:2160	MoSHO1	MG09125	318829	Magnaporthe oryzae	reduced virulence
A10219	76.7	2.5e-23	PHI:330	BcSOD1	CAD88591	40559	Botrytis cinerea	reduced virulence
A10224	50.9	4.7e-08	PHI:1530	Gzsnd	FGSG_08722	5518	Fusarium graminearum	unaffected pathogenicity
A10246	58.3	1.2e-17	PHI:2514	PFS2	XP_755173.1	746128	Aspergillus fumigatus	lethal
A10254	68	9.3e-06	PHI:410	SOD2	AAW56834	5207	Cryptococcus neoformans	loss of pathogenicity
A10271	47.2	8.4e-06	PHI:2504	AGS2	AF432352	746128	Aspergillus fumigatus	unaffected pathogenicity
A10283	57.1	2.3e-07	PHI:1734	GzZC049	FGSG_12611	5518	Fusarium graminearum	unaffected pathogenicity
A10358	71.4	1.6e-19	PHI:106	CAT1	AAC39448	5476	Candida albicans	reduced virulence
A10386	44.7	6.4e-06	PHI:1874	GzZC189	FGSG_07591	5518	Fusarium graminearum	unaffected pathogenicity
A10413	65.5	1.6e-17	PHI:2639	Ilv3B	XP_750105	746128	Aspergillus fumigatus	reduced virulence
A10449	71	7.4e-06	PHI:1585	GzOB025	FGSG_06951	5518	Fusarium graminearum	unaffected pathogenicity
A10470	71.4	1.1e-16	PHI:4943	KU70	XP_003853696	1047171	Zymoseptoria tritici	unaffected pathogenicity
A10504	58.1	9.7e-12	PHI:1044	MgTpk2	Mycgr3G99725	1047171	Zymoseptoria tritici	reduced virulence
A10510	43.8	1.1e-10	PHI:3908	ZrfA	AAT11930	746128	Aspergillus fumigatus	loss of pathogenicity
A10518	48.7	5.3e-07	PHI:5631	FZC36	MGG_06416	318829	Magnaporthe oryzae	unaffected pathogenicity
A10530	59.3	1.1e-12	PHI:724	PKS9	FGSG_07226	5518	Fusarium graminearum	unaffected pathogenicity
A10536	62.5	5.6e-09	PHI:6121	FGSG_03243	ESU10009	5518	Fusarium graminearum	reduced virulence
A10553	58.5	5.8e-09	PHI:6125	FGSG_03402	ESU09824	5518	Fusarium graminearum	unaffected pathogenicity
A10556	43.4	4.5e-06	PHI:2108	CAM	MGG_06884.5	318829	Magnaporthe oryzae	loss of pathogenicity
A10562	60.5	2.9e-11	PHI:673	Can1	AAZ30050	5207	Cryptococcus neoformans	unaffected pathogenicity
A10565	62.2	5.7e-07	PHI:24	Avenacinase gene	AAB09777	29850	Gaeumannomyces graminis	loss of pathogenicity
A10570	100	2.8e-29	PHI:2108	CAM	MGG_06884.5	318829	Magnaporthe oryzae	loss of pathogenicity
A10580	42.9	8.6e-09	PHI:2819	CaEss1	AAK00626	5476	Candida albicans	reduced virulence
A10584	50	8.1e-07	PHI:2316	ChVel1	JF826791	5016	Cochliobolus heterostrophus	increased virulence (hypervirulence)
A10588	75	1.4e-11	PHI:830	ERGA	ABD48706	162425	Aspergillus nidulans	chemistry target: resistance to chemical
A10605	51.7	1.7e-09	PHI:4892	aspA	EAL91745	746128	Aspergillus fumigatus	increased virulence (hypervirulence)
A10622	100	8.9e-31	PHI:2052	Cdc42	AF250928	318829	Magnaporthe oryzae	reduced virulence
A10700	64	1.6e-10	PHI:1407	GzC2H071	FGSG_08914	5518	Fusarium graminearum	lethal
A10717	50	2.8e-12	PHI:235	VPH1	AAK81705	5207	Cryptococcus neoformans	reduced virulence
A10730	57.1	5.3e-06	PHI:419	CSH1	AAP93915	5476	Candida albicans	reduced virulence
A10739	54.1	1.2e-06	PHI:5440	ABA4	EHA51620	318829	Magnaporthe oryzae	reduced virulence
A10753	57.5	2.3e-10	PHI:1674	GzDHHC002	FGSG_05896	5518	Fusarium graminearum	unaffected pathogenicity
A10754	46.2	2.5e-07	PHI:4619	PcPL16	KF133979	4784	Phytophthora capsici	increased virulence (hypervirulence)
A10763	66	3.8e-12	PHI:2536	MET2	XP_753913	746128	Aspergillus fumigatus	unaffected pathogenicity
A10782	67.2	1.8e-14	PHI:2034	MFP1	MG06148.4	318829	Magnaporthe oryzae	reduced virulence
A10793	42	1.2e-08	PHI:1981	GzZC296	FGSG_03786	5518	Fusarium graminearum	unaffected pathogenicity
A10817	48.1	1.8e-07	PHI:800	MGG_13324	MGG_13324	318829	Magnaporthe oryzae	reduced virulence
A10869	53.3	6.4e-11	PHI:1459	GzAra007	FGSG_09389	5518	Fusarium graminearum	unaffected pathogenicity
A10885	56.7	1.6e-12	PHI:2117	SPM1	MGG_03670.6	318829	Magnaporthe oryzae	reduced virulence
A10896	41.9	3.6e-06	PHI:1269	FGSG_02488	FGSG_02488	5518	Fusarium graminearum	unaffected pathogenicity
A10911	43.9	1.9e-10	PHI:2896	BEC1005	CCU82697	34373	Blumeria graminis	reduced virulence
A10914	52	6.5e-08	PHI:2179	Moplaa	HQ650870	318829	Magnaporthe oryzae	reduced virulence
A10928	54.8	5.9e-06	PHI:3817	mrGAT	EFZ02580	568076	Metarhizium robertsii	reduced virulence
A10929	45.8	5.8e-11	PHI:3688	Fox3p	EAL02864	5476	Candida albicans	unaffected pathogenicity
A10936	61.2	2.6e-11	PHI:356	HEX1	AAK98783	318829	Magnaporthe oryzae	reduced virulence
A10942	49.1	4e-09	PHI:5394	mas5	EJP67162	176275	Beauveria bassiana	loss of pathogenicity
A10947	50	2.4e-10	PHI:2027	TGL1-1	MG02622.4	318829	Magnaporthe oryzae	unaffected pathogenicity
A10989	91.7	6.9e-26	PHI:4736	MoYpt7	EHA55300	318829	Magnaporthe oryzae	loss of pathogenicity
A11054	74.4	1.5e-14	PHI:216	HDC1	AAK35180	5017	Cochliobolus carbonum	reduced virulence
A11064	61	1.8e-18	PHI:2071	Moatg3	MGG_02959.6	318829	Magnaporthe oryzae	loss of pathogenicity
A11071	57.9	7e-14	PHI:4733	dnaJ	CAG46145	263	Francisella tularensis	unaffected pathogenicity
A11076	46.8	2.8e-08	PHI:199	AOX1	AAF82788	5499	Passalora fulva	reduced virulence
A11087	48.6	8.6e-07	PHI:5644	FZC47	MGG_08784	318829	Magnaporthe oryzae	unaffected pathogenicity
A11126	60.7	3.8e-13	PHI:196	ADE2	AAC49755	5476	Candida albicans	reduced virulence
A11136	65.5	7.9e-21	PHI:130	TPS1	CAA69223	5476	Candida albicans	reduced virulence
A11152	50.8	2.7e-13	PHI:2710	mepB	AFC37778	474922	Colletotrichum gloeosporioides	reduced virulence
A11159	80	1.2e-21	PHI:877	MGG_00383	MGG_00383	318829	Magnaporthe oryzae	reduced virulence
A11185	60	7.5e-07	PHI:2095	Calcium-transporting ATPase 3	MGG_10730.5	318829	Magnaporthe oryzae	reduced virulence
A11220	40	3.5e-06	PHI:5188	MoHPX1	EHA52717	318829	Magnaporthe oryzae	reduced virulence
A11259	41.2	2.8e-07	PHI:1788	GzZC103	FGSG_10639	5518	Fusarium graminearum	unaffected pathogenicity
A11271	56.7	7e-15	PHI:1667	GzCCHC007	FGSG_09892	5518	Fusarium graminearum	unaffected pathogenicity
A11282	95	2.2e-30	PHI:3931	Skn7	AAR29904	5016	Cochliobolus heterostrophus	reduced virulence
A11284	44.1	3.6e-09	PHI:1720	GzZC035	FGSG_13386	5518	Fusarium graminearum	unaffected pathogenicity
A11288	51.2	1.4e-10	PHI:1909	GzZC224	FGSG_03219	5518	Fusarium graminearum	unaffected pathogenicity
A11321	91.7	2.5e-28	PHI:2400	Fgp2	FGSG_10796	5518	Fusarium graminearum	unaffected pathogenicity
A11329	55.8	3.6e-10	PHI:1600	GzOB041	FGSG_09852	5518	Fusarium graminearum	unaffected pathogenicity
A11339	68.4	3.6e-19	PHI:2716	PEX7	FGSG_05109.3	5518	Fusarium graminearum	unaffected pathogenicity
A11351	57.1	4.7e-09	PHI:2075	Moatg7	MGG_07297.6	318829	Magnaporthe oryzae	loss of pathogenicity
A11394	93.1	1.3e-26	PHI:3279	CoRAS2	ENH80898	5465	Colletotrichum orbiculare	reduced virulence
A11395	45.6	1.7e-07	PHI:522	GAS1	AAX78216	5507	Fusarium oxysporum	reduced virulence
A11442	98.1	1.8e-26	PHI:448	MAK2	SNOG_03299	13684	Parastagonospora nodorum	loss of pathogenicity
A11451	71.7	1.4e-19	PHI:4658	FgHXK1	ESU05689	5518	Fusarium graminearum	reduced virulence
A11478	42.3	8.1e-08	PHI:27	CAP20	AAA77678	474922	Colletotrichum gloeosporioides	loss of pathogenicity
A11571	42.1	1.9e-06	PHI:4891	orf19.5352	EAK98099	5476	Candida albicans	unaffected pathogenicity
A11615	88.2	1.4e-14	PHI:1959	GzZC274	FGSG_05068	5518	Fusarium graminearum	unaffected pathogenicity
A11673	59.6	3.1e-14	PHI:1453	GzAra001	FGSG_00374	5518	Fusarium graminearum	lethal
A11702	48.9	9.2e-07	PHI:5637	PIG1	MGG_07215	318829	Magnaporthe oryzae	unaffected pathogenicity
A11705	67.4	6e-11	PHI:1273	FGSG_01347	FGSG_01347	5518	Fusarium graminearum	unaffected pathogenicity
A11709	85	2.1e-23	PHI:199	AOX1	AAF82788	5499	Passalora fulva	reduced virulence
A11732	76.3	3.9e-22	PHI:1618	GzFET5	FGSG_00420	5518	Fusarium graminearum	unaffected pathogenicity
A11733	51.1	8e-06	PHI:2227	pao	FN689796	5270	Ustilago maydis	loss of pathogenicity
A11803	52.5	3.9e-09	PHI:697	ugt51E1	AAM81358	5022	Leptosphaeria maculans	unaffected pathogenicity
A11804	51.7	1.6e-12	PHI:122	PTH8	AAB88886	318829	Magnaporthe oryzae	reduced virulence
A11827	40.4	6.4e-06	PHI:5633	FZC38	MGG_06778	318829	Magnaporthe oryzae	unaffected pathogenicity
A11836	45	4e-11	PHI:726	PKS7	AAS57292	5518	Fusarium graminearum	unaffected pathogenicity
A11862	41.4	2.5e-06	PHI:415	IPMDH	SNOG_02041	13684	Parastagonospora nodorum	loss of pathogenicity
A11868	76.7	1.2e-21	PHI:3996	FgFim	FGSG_09862.3	5518	Fusarium graminearum	reduced virulence
A11901	48.3	3.6e-13	PHI:1760	GzZC075	FGSG_09123	5518	Fusarium graminearum	unaffected pathogenicity
A11912	46.9	1.3e-08	PHI:413	MPD1	AAT84078	13684	Parastagonospora nodorum	unaffected pathogenicity
A11947	53.3	4.5e-06	PHI:1099	Mdh1	AAX14688	13684	Parastagonospora nodorum	unaffected pathogenicity
A11978	79.5	2.3e-15	PHI:1252	FGSG_05764	FGSG_05764	5518	Fusarium graminearum	unaffected pathogenicity
A12009	57.9	3.1e-14	PHI:213	CPA1	AAF69795	5207	Cryptococcus neoformans	reduced virulence
A12066	53.1	3.7e-12	PHI:157	TOXF	AAD45321	5017	Cochliobolus carbonum	loss of pathogenicity
A12145	67.8	3.3e-19	PHI:1154	cyp51/erg11	FJ196451	1047171	Zymoseptoria tritici	chemistry target: resistance to chemical
A12147	82.2	1.7e-17	PHI:1181	(Sc Kic1)	FGSG_05734	5518	Fusarium graminearum	reduced virulence
A12150	46.7	3.1e-11	PHI:807	MGG_06951	MGG_06951	318829	Magnaporthe oryzae	reduced virulence
A12173	88.3	1.9e-23	PHI:3271	ARSEF 2860	EJP63017	176275	Beauveria bassiana	reduced virulence
A12188	50.9	7.5e-12	PHI:1405	GzC2H069	FGSG_08798	5518	Fusarium graminearum	unaffected pathogenicity
A12191	55.4	4.4e-12	PHI:3457	VTC4	AFR94879	5207	Cryptococcus neoformans	increased virulence (hypervirulence)
A12197	45	1.5e-06	PHI:5394	mas5	EJP67162	176275	Beauveria bassiana	loss of pathogenicity
A12239	61.8	4.5e-38	PHI:1107	FOXG_00016	FOXG_00016	5507	Fusarium oxysporum	reduced virulence
A12260	58.1	6.4e-15	PHI:3814	AGL1	EHA49494	318829	Magnaporthe oryzae	reduced virulence
A12266	45.2	2.1e-07	PHI:822	Ip	AAB97419	1047171	Zymoseptoria tritici	chemistry target: resistance to chemical
A12274	52.4	5.7e-06	PHI:2986	MGG_06434.6	EHA50816	318829	Magnaporthe oryzae	unaffected pathogenicity
A12278	67.2	2.9e-17	PHI:1566	GzOB006	FGSG_01198	5518	Fusarium graminearum	lethal
A12338	72.4	5.9e-19	PHI:1645	GzWing017	FGSG_07433	5518	Fusarium graminearum	unaffected pathogenicity
A12360	41.8	8.9e-07	PHI:1048	CTB7	ABK64184	29003	Cercospora nicotianae	reduced virulence
A12380	86.7	2.1e-26	PHI:2513	GFA1	XP_750525	746128	Aspergillus fumigatus	loss of pathogenicity
A12407	76.3	1.3e-10	PHI:1447	GzGATA005	FGSG_07941	5518	Fusarium graminearum	unaffected pathogenicity
A12417	55.9	2.9e-12	PHI:2409	FgMT2	Fg05593.1	5518	Fusarium graminearum	reduced virulence
A12419	50	1.5e-07	PHI:5111	FAM1	ENH87037	5465	Colletotrichum orbiculare	loss of pathogenicity
A12469	54.5	1.7e-06	PHI:3865	GOX2	GQ324948	27334	Penicillium expansum	reduced virulence
A12470	53.3	9.6e-10	PHI:3234	MoLYS20	EHA48258	318829	Magnaporthe oryzae	reduced virulence
A12484	62.5	2.9e-08	PHI:1458	GzAra006	FGSG_06849	5518	Fusarium graminearum	unaffected pathogenicity
A12492	47.2	9.3e-08	PHI:3914	Sdh1	EAT92394	13684	Parastagonospora nodorum	reduced virulence
A12512	46	4.5e-10	PHI:1984	GzZC299	FGSG_00774	5518	Fusarium graminearum	unaffected pathogenicity
A12588	82.5	1.4e-24	PHI:2590	CMLE	JQ234921	5507	Fusarium oxysporum	loss of pathogenicity
A12595	41.7	1.2e-07	PHI:1405	GzC2H069	FGSG_08798	5518	Fusarium graminearum	unaffected pathogenicity
A12607	55.6	8.9e-07	PHI:2177	PAS1	MGG_09299.6	318829	Magnaporthe oryzae	unaffected pathogenicity
A00001	50.8	1.2e-10	PHI:3983	FGSG_02509.3 (Sc gpi7)	FGSG_02509.3	5518	Fusarium graminearum	reduced virulence
A00013	61.3	1.2e-07	PHI:2207	endo-1,4-beta-xylanase [GH10 family]	MGG_02245.6	318829	Magnaporthe oryzae	reduced virulence
A00021	47.3	3.2e-12	PHI:3931	Skn7	AAR29904	5016	Cochliobolus heterostrophus	reduced virulence
A00023	63.9	6.2e-15	PHI:2522	SPE2	XP_747977	746128	Aspergillus fumigatus	lethal
A00079	63	8.8e-12	PHI:3389	FVEG_12521	EWG54263	117187	Fusarium verticillioides	unaffected pathogenicity
A00080	50	1.5e-07	PHI:1265	FGSG_05549	FGSG_05549	5518	Fusarium graminearum	unaffected pathogenicity
A00160	60.8	1.5e-14	PHI:1992	GzZC307	FGSG_00011	5518	Fusarium graminearum	unaffected pathogenicity
A00174	100	3.3e-13	PHI:1235	FGSG_08731	FGSG_08731	5518	Fusarium graminearum	lethal
A00232	48.3	2.4e-09	PHI:718	PKS6	AAS57291	5518	Fusarium graminearum	unaffected pathogenicity
A00281	58	2e-09	PHI:1178	(Sc Cdc28)	FGSG_08468	5518	Fusarium graminearum	reduced virulence
A00290	85	2.9e-25	PHI:3824	MET12	EHA55336	318829	Magnaporthe oryzae	loss of pathogenicity
A00303	52.5	2.1e-09	PHI:3821	SconCp	AAX47094	121759	Paracoccidioides brasiliensis	reduced virulence
A00305	90	1e-26	PHI:1584	GzOB024	FGSG_06931	5518	Fusarium graminearum	unaffected pathogenicity
A00310	50.9	4.5e-06	PHI:4493	CGT	EHA57494	318829	Magnaporthe oryzae	increased virulence (hypervirulence)
A00359	51.7	7.2e-09	PHI:2959	mdh	ACR67684	67780	Edwardsiella ictaluri	reduced virulence
A00360	51.6	5.6e-11	PHI:3054	FvHAP5	EWG49850	117187	Fusarium verticillioides	reduced virulence
A00410	56.7	5.5e-07	PHI:1939	GzZC254	FGSG_05332	5518	Fusarium graminearum	unaffected pathogenicity
A00416	45	3e-06	PHI:1671	GzCCHC011	FGSG_10716	5518	Fusarium graminearum	reduced virulence
A00486	50	1e-10	PHI:2322	SidH	AFUA_3G03410	746128	Aspergillus fumigatus	reduced virulence
A00491	44.6	8.6e-10	PHI:6089	katG	ENV42569	106654	Acinetobacter nosocomialis	increased virulence (hypervirulence)
A00495	42.6	2.9e-10	PHI:139	CAP10	BAC76819	5207	Cryptococcus neoformans	reduced virulence
A00501	56.9	5.9e-15	PHI:1046	CTB5	ABK64182	29003	Cercospora nicotianae	reduced virulence
A00506	62.1	5.1e-07	PHI:5188	MoHPX1	EHA52717	318829	Magnaporthe oryzae	reduced virulence
A00585	61.3	9.2e-06	PHI:5188	MoHPX1	EHA52717	318829	Magnaporthe oryzae	reduced virulence
A00588	58.6	9.5e-06	PHI:5188	MoHPX1	EHA52717	318829	Magnaporthe oryzae	reduced virulence
A00677	50	2.9e-14	PHI:725	PKS11	AAS57295	5518	Fusarium graminearum	unaffected pathogenicity
A00679	57.9	4.6e-06	PHI:5440	ABA4	EHA51620	318829	Magnaporthe oryzae	reduced virulence
A00683	57.9	4.6e-06	PHI:5440	ABA4	EHA51620	318829	Magnaporthe oryzae	reduced virulence
A00685	50	2.9e-14	PHI:725	PKS11	AAS57295	5518	Fusarium graminearum	unaffected pathogenicity
A00705	42.5	8.4e-61	PHI:2381	Ucn1	AY271263	5270	Ustilago maydis	reduced virulence
