# Supplementary material for: Comparative genomics and association analysis identifies virulence genes of Cercospora sojina in soybean
Source: BMC Genomics. 2020 Feb 19;21:172. doi: 10.1186/s12864-020-6581-5 (PMC7032006; doi:10.1186/s12864-020-6581-5)
Supplement: Supplementary file 8 — Additional file 8: Table S8. Genes of Race15 annotated in different databases. [file 12864_2020_6581_MOESM8_ESM.xlsx]

## Sheet: Additional file 1 TableS8
Table S8 Genes of Race15 annotated in different databases
Gene_id	Locus	{nr}	{SwissProt}	{KEGG}	{KOG}	{TCDB}	{GO}	{PHI}	{P450}	{Secretory_Protein}	{CAZy}
Annotation_num		9242	2937	8678	2023	410	8423	680	160	766	340
A00001	{Contig10:1221902:1225011:+}	{gi|453083913|gb|EMF11958.1|; alkaline phosphatase-like protein [Sphaerulina musiva SO2202]}	{Q4WDM5; GPI7_ASPFU GPI ethanolamine phosphate transferase 2 OS=Neosartorya fumigata (strain ATCC MYA-4609 / Af293 / CBS 101355 / FGSC A1100) GN=las21 PE=2 SV=1}	{pfj:MYCFIDRAFT_139082; K05310 GPI7 ethanolaminephosphotransferase 2.7.-.- Metabolism; Glycan biosynthesis and metabolism; Glycosylphosphatidylinositol(GPI)-anchor biosynthesis [PATH:ko00563]}	{NA}	{NA}	{GO:0008484; sulfuric ester hydrolase activity; molecular_function GO:0046872; metal ion binding; molecular_function GO:0003824; NA GO:0008152; NA}	{PHI:3983; FGSG_02509.3 (Sc gpi7) FGSG_02509.3 5518 Fusarium graminearum reduced virulence}	{NA}	{NA}	{NA}
A00002	{Contig10:1225654:1226599:-}	{gi|453083989|gb|EMF12034.1|; phytanoyl-CoA dioxygenase family protein [Sphaerulina musiva SO2202]}	{NA}	{pfj:MYCFIDRAFT_32219; }	{NA}	{NA}	{NA}	{NA}	{NA}	{NA}	{NA}
A00003	{Contig10:1227058:1228500:+}	{gi|453083990|gb|EMF12035.1|; hypothetical protein [Sphaerulina musiva SO2202, SEPMUDRAFT_164351]}	{NA}	{pfj:MYCFIDRAFT_78705; }	{NA}	{NA}	{NA}	{NA}	{NA}	{NA}	{NA}
A00004	{Contig10:1229386:1232777:+}	{gi|453083910|gb|EMF11955.1|; ARM repeat-containing protein [Sphaerulina musiva SO2202]}	{NA}	{pfj:MYCFIDRAFT_138085; }	{NA}	{NA}	{GO:0005515; protein binding; molecular_function GO:0008536; Ran GTPase binding; molecular_function GO:0006886; intracellular protein transport; biological_process}	{NA}	{NA}	{NA}	{NA}
A00005	{Contig10:1233262:1234021:-}	{gi|453083911|gb|EMF11956.1|; DUF1649-domain-containing protein [Sphaerulina musiva SO2202]}	{NA}	{pfj:MYCFIDRAFT_211508; K19730 ATG101 autophagy-related protein 101 -- }	{NA}	{NA}	{NA}	{NA}	{NA}	{NA}	{NA}
A00006	{Contig10:1234549:1235244:+}	{gi|452841557|gb|EME43494.1|; hypothetical protein [Dothistroma septosporum NZE10, DOTSEDRAFT_174354]}	{NA}	{pfj:MYCFIDRAFT_18376; }	{NA}	{NA}	{NA}	{NA}	{NA}	{NA}	{NA}
A00007	{Contig10:1235392:1237072:-}	{NA}	{NA}	{NA}	{NA}	{NA}	{NA}	{NA}	{NA}	{NA}	{NA}
A00008	{Contig10:1237299:1240024:-}	{gi|452841463|gb|EME43400.1|; hypothetical protein [Dothistroma septosporum NZE10, DOTSEDRAFT_89278]}	{NA}	{bcom:BAUCODRAFT_227750; }	{NA}	{NA}	{GO:0005515; protein binding; molecular_function}	{NA}	{NA}	{NA}	{NA}
A00009	{Contig10:1240601:1242076:-}	{gi|453083611|gb|EMF11656.1|; serine-tRNA ligase [Sphaerulina musiva SO2202]}	{O14018; SYSC_SCHPO Serine--tRNA ligase, cytoplasmic OS=Schizosaccharomyces pombe (strain 972 / ATCC 24843) GN=SPAC29A4.15 PE=3 SV=1}	{ztr:MYCGRDRAFT_61156; K01875 SARS, serS seryl-tRNA synthetase 6.1.1.11 Genetic Information Processing; Translation; Aminoacyl-tRNA biosynthesis [PATH:ko00970]}	{SPAC29A4.15; KOG2509 Seryl-tRNA synthetase J Translation, ribosomal structure and biogenesis ;}	{NA}	{GO:0006418; tRNA aminoacylation for protein translation; biological_process GO:0000166; nucleotide binding; molecular_function GO:0004812; aminoacyl-tRNA ligase activity; molecular_function GO:0004828; serine-tRNA ligase activity; molecular_function GO:0006434; seryl-tRNA aminoacylation; biological_process GO:0005524; ATP binding; molecular_function GO:0005737; cytoplasm; cellular_component}	{NA}	{NA}	{NA}	{NA}
A00010	{Contig10:1242398:1244508:+}	{gi|453083610|gb|EMF11655.1|; DNA ligase/mRNA capping enzyme, partial [Sphaerulina musiva SO2202]}	{NA}	{pfj:MYCFIDRAFT_30400; K10777 LIG4, DNL4 DNA ligase 4 6.5.1.1 Genetic Information Processing; Replication and repair; Non-homologous end-joining [PATH:ko03450]}	{NA}	{NA}	{GO:0004484; mRNA guanylyltransferase activity; molecular_function GO:0006310; DNA recombination; biological_process GO:0006281; DNA repair; biological_process GO:0005524; ATP binding; molecular_function GO:0003910; DNA ligase (ATP) activity; molecular_function GO:0006370; mRNA capping; biological_process GO:0006397; mRNA processing; biological_process GO:0003677; DNA binding; molecular_function}	{NA}	{NA}	{NA}	{NA}
A00011	{Contig10:1246188:1247570:+}	{NA}	{NA}	{NA}	{NA}	{NA}	{NA}	{NA}	{NA}	{NA}	{NA}
A00012	{Contig10:1252101:1252772:+}	{gi|453083832|gb|EMF11877.1|; hypothetical protein [Sphaerulina musiva SO2202, SEPMUDRAFT_149731]}	{NA}	{pfj:MYCFIDRAFT_138525; K16833 PPP1R2, IPP2 protein phosphatase inhibitor 2 -- --}	{NA}	{NA}	{GO:0043666; regulation of phosphoprotein phosphatase activity; biological_process GO:0004864; protein phosphatase inhibitor activity; molecular_function GO:0009966; regulation of signal transduction; biological_process GO:0016020; membrane; cellular_component}	{NA}	{NA}	{NA}	{NA}
A00013	{Contig10:1253788:1256361:+}	{gi|453083830|gb|EMF11875.1|; FAD/NAD(P)-binding domain-containing protein [Sphaerulina musiva SO2202]}	{NA}	{pfj:MYCFIDRAFT_215593; K19069 CDH cellobiose dehydrogenase (acceptor) 1.1.99.18 }	{NA}	{NA}	{GO:0016491; oxidoreductase activity; molecular_function GO:0016705; oxidoreductase activity, acting on paired donors, with incorporation or reduction of molecular oxygen; molecular_function GO:0050660; flavin adenine dinucleotide binding; molecular_function GO:0004553; hydrolase activity, hydrolyzing O-glycosyl compounds; molecular_function GO:0055114; oxidation-reduction process; biological_pro…	{PHI:2207; endo-1,4-beta-xylanase [GH10 family] MGG_02245.6 318829 Magnaporthe oryzae reduced virulence}	{NA}	{YES}	{ADT70774.1_CBM1; {cellobiose dehydrogenase (CdhIIA);1.1.99.18;;Dichomera saubinetii CBS 990.70;--} Modules of approx. 40 residues found almost exclusively in fungi. The cellulose-binding function has been demonstrated in many cases, and appears to be mediated by three aromatic residues separated by about 10.4 angstrom and which form a flat surface. The only non-fungal occurence of CBM1 is in an …
A00014	{Contig10:1257903:1259084:+}	{gi|398394158|ref|XP_003850538.1|; hypothetical protein [Zymoseptoria tritici IPO323, MYCGRDRAFT_94898]}	{NA}	{ztr:MYCGRDRAFT_94898; }	{NA}	{NA}	{NA}	{NA}	{NA}	{YES}	{NA}
A00015	{Contig10:1259511:1262423:-}	{gi|453084273|gb|EMF12318.1|; hypothetical protein [Sphaerulina musiva SO2202, SEPMUDRAFT_150009]}	{P28584; TRK2_YEAST Low-affinity potassium transport protein OS=Saccharomyces cerevisiae (strain ATCC 204508 / S288c) GN=TRK2 PE=1 SV=1}	{bcom:BAUCODRAFT_36363; }	{YKR050w; KOG1341 Na+/K+ transporter P Inorganic ion transport and metabolism ;}	{gnl|TC-DB|O74723; 2.A.38.2.2 TRK-1 PROTEIN - Neurospora crassa.}	{GO:0055085; transmembrane transport; biological_process GO:0008324; cation transmembrane transporter activity; molecular_function GO:0006812; cation transport; biological_process}	{NA}	{NA}	{NA}	{NA}
A00016	{Contig10:1265253:1266413:-}	{gi|627804481|ref|XP_007675588.1|; hypothetical protein [Baudoinia compniacensis UAMH 10762, BAUCODRAFT_435154]}	{NA}	{bcom:BAUCODRAFT_435154; K06634 CCNH cyclin H -- Genetic Information Processing; Transcription; Basal transcription factors [PATH:ko03022] Genetic Information Processing; Replication and repair; Nucleotide excision repair [PATH:ko03420] Cellular Processes; Cell growth and death; Cell cycle [PATH:ko04110]}	{NA}	{NA}	{NA}	{NA}	{NA}	{NA}	{NA}
A00017	{Contig10:1266708:1268276:+}	{gi|453084276|gb|EMF12321.1|; hypothetical protein [Sphaerulina musiva SO2202, SEPMUDRAFT_142467]}	{NA}	{pfj:MYCFIDRAFT_78962; }	{NA}	{NA}	{GO:0003700; sequence-specific DNA binding transcription factor activity; molecular_function GO:0006355; regulation of transcription, DNA-dependent; biological_process GO:0016987; sigma factor activity; molecular_function GO:0006352; transcription initiation, DNA-dependent; biological_process GO:0005515; protein binding; molecular_function GO:0003677; DNA binding; molecular_function}	{NA}	{NA}	{NA}	{NA}
A00018	{Contig10:1268758:1269882:-}	{gi|615416924|ref|XP_007585376.1|; putative adenosine deaminase protein [Neofusicoccum parvum UCRNP2]}	{NA}	{npa:UCRNP2_6108; K01488 add, ADA adenosine deaminase 3.5.4.4 Metabolism; Nucleotide metabolism; Purine metabolism [PATH:ko00230] Human Diseases; Immune diseases; Primary immunodeficiency [PATH:ko05340]}	{NA}	{NA}	{GO:0019239; deaminase activity; molecular_function GO:0009168; purine ribonucleoside monophosphate biosynthetic process; biological_process}	{NA}	{NA}	{YES}	{NA}
A00019	{Contig10:1271595:1272962:+}	{gi|453084035|gb|EMF12080.1|; hypothetical protein [Sphaerulina musiva SO2202, SEPMUDRAFT_149861]}	{NA}	{pfj:MYCFIDRAFT_215620; }	{NA}	{NA}	{GO:0005737; cytoplasm; cellular_component GO:0006914; autophagy; biological_process GO:0000917; barrier septum formation; biological_process GO:0007049; cell cycle; biological_process GO:0043093; cytokinesis by binary fission; biological_process}	{NA}	{NA}	{NA}	{NA}
A00020	{Contig10:1273339:1275261:-}	{NA}	{NA}	{NA}	{NA}	{NA}	{GO:0032313; regulation of Rab GTPase activity; biological_process GO:0005097; Rab GTPase activator activity; molecular_function GO:0055114; oxidation-reduction process; biological_process GO:0042773; ATP synthesis coupled electron transport; biological_process GO:0008137; NADH dehydrogenase (ubiquinone) activity; molecular_function}	{NA}	{NA}	{NA}	{NA}
A00021	{Contig10:1278079:1280368:-}	{gi|453084233|gb|EMF12278.1|; hypothetical protein [Sphaerulina musiva SO2202, SEPMUDRAFT_126550]}	{NA}	{bcom:BAUCODRAFT_33067; K09419 HSFF heat shock transcription factor, other eukaryote -- --}	{NA}	{NA}	{GO:0016020; membrane; cellular_component GO:0006434; seryl-tRNA aminoacylation; biological_process GO:0006886; intracellular protein transport; biological_process GO:0005737; cytoplasm; cellular_component GO:0006355; regulation of transcription, DNA-dependent; biological_process GO:0000166; nucleotide binding; molecular_function GO:0019028; viral capsid; cellular_component GO:0003700; sequence-s…	{PHI:3931; Skn7 AAR29904 5016 Cochliobolus heterostrophus reduced virulence}	{NA}	{NA}	{NA}
A00022	{Contig10:1283698:1285162:+}	{gi|453083638|gb|EMF11683.1|; alpha/beta-hydrolase [Sphaerulina musiva SO2202]}	{NA}	{pfj:MYCFIDRAFT_175487; }	{NA}	{NA}	{NA}	{NA}	{NA}	{NA}	{NA}
A00023	{Contig10:1286354:1287913:+}	{gi|453083637|gb|EMF11682.1|; S-adenosylmethionine decarboxylase proenzyme [Sphaerulina musiva SO2202]}	{P21182; DCAM_YEAST S-adenosylmethionine decarboxylase proenzyme OS=Saccharomyces cerevisiae (strain ATCC 204508 / S288c) GN=SPE2 PE=1 SV=1}	{pfj:MYCFIDRAFT_50261; K01611 speD, AMD1 S-adenosylmethionine decarboxylase 4.1.1.50 Metabolism; Amino acid metabolism; Cysteine and methionine metabolism [PATH:ko00270] Metabolism; Amino acid metabolism; Arginine and proline metabolism [PATH:ko00330]}	{YOL052c; KOG0788 S-adenosylmethionine decarboxylase T Signal transduction mechanisms ;}	{NA}	{GO:0004014; adenosylmethionine decarboxylase activity; molecular_function GO:0008295; spermidine biosynthetic process; biological_process GO:0006597; spermine biosynthetic process; biological_process}	{PHI:2522; SPE2 XP_747977 746128 Aspergillus fumigatus lethal}	{NA}	{NA}	{NA}
A00024	{Contig10:1290192:1295426:-}	{gi|453083636|gb|EMF11681.1|; SNF2_N-domain-containing protein [Sphaerulina musiva SO2202]}	{NA}	{ztr:MYCGRDRAFT_74532; }	{NA}	{NA}	{GO:0003676; nucleic acid binding; molecular_function GO:0005524; ATP binding; molecular_function GO:0004386; helicase activity; molecular_function GO:0005515; protein binding; molecular_function GO:0003677; DNA binding; molecular_function GO:0016787; hydrolase activity; molecular_function}	{NA}	{NA}	{NA}	{NA}
A00025	{Contig10:1298182:1299928:+}	{gi|453083634|gb|EMF11679.1|; glutathione synthetase large chain [Sphaerulina musiva SO2202]}	{Q08220; GSHB_YEAST Glutathione synthetase OS=Saccharomyces cerevisiae (strain ATCC 204508 / S288c) GN=GSH2 PE=1 SV=1}	{pfj:MYCFIDRAFT_30300; K21456 GSS glutathione synthase 6.3.2.3 }	{YOL049w; KOG0021 Glutathione synthetase Q Secondary metabolites biosynthesis, transport and catabolism ;}	{NA}	{GO:0006750; glutathione biosynthetic process; biological_process GO:0004363; glutathione synthase activity; molecular_function GO:0005524; ATP binding; molecular_function}	{NA}	{NA}	{NA}	{NA}
A00026	{Contig10:1300526:1300909:-}	{NA}	{NA}	{NA}	{NA}	{NA}	{NA}	{NA}	{NA}	{NA}	{NA}
A00027	{Contig10:1301649:1302632:-}	{gi|396461961|ref|XP_003835592.1|; hypothetical protein [Leptosphaeria maculans JN3, LEMA_P049330.1]}	{NA}	{NA}	{NA}	{NA}	{GO:0003824; NA GO:0008152; NA}	{NA}	{NA}	{NA}	{NA}
A00028	{Contig10:1305799:1308986:+}	{gi|452840963|gb|EME42900.1|; hypothetical protein [Dothistroma septosporum NZE10, DOTSEDRAFT_72366]}	{NA}	{NA}	{NA}	{NA}	{NA}	{NA}	{NA}	{NA}	{NA}
A00029	{Contig10:1309741:1310198:-}	{gi|453083631|gb|EMF11676.1|; hypothetical protein [Sphaerulina musiva SO2202, SEPMUDRAFT_149595]}	{NA}	{ztr:MYCGRDRAFT_95012; }	{NA}	{NA}	{GO:0006270; DNA-dependent DNA replication initiation; biological_process}	{NA}	{NA}	{NA}	{NA}
A00030	{Contig10:1311246:1313068:+}	{gi|453083629|gb|EMF11674.1|; hypothetical protein [Sphaerulina musiva SO2202, SEPMUDRAFT_149593]}	{NA}	{pfj:MYCFIDRAFT_188816; K04706 PIAS1 E3 SUMO-protein ligase PIAS1 -- Genetic Information Processing; Folding, sorting and degradation; Ubiquitin mediated proteolysis [PATH:ko04120] Environmental Information Processing; Signal transduction; Jak-STAT signaling pathway [PATH:ko04630] Human Diseases; Infectious diseases; Hepatitis C [PATH:ko05160]}	{NA}	{NA}	{GO:0008270; zinc ion binding; molecular_function}	{NA}	{NA}	{NA}	{NA}
A00031	{Contig10:1314593:1316030:-}	{gi|453083688|gb|EMF11733.1|; RNA polymerase I associated factor, A49-like protein [Sphaerulina musiva SO2202]}	{NA}	{pfj:MYCFIDRAFT_98785; K03005 RPA49, POLR1E DNA-directed RNA polymerase I subunit RPA49 -- Metabolism; Nucleotide metabolism; Purine metabolism [PATH:ko00230] Metabolism; Nucleotide metabolism; Pyrimidine metabolism [PATH:ko00240] Genetic Information Processing; Transcription; RNA polymerase [PATH:ko03020]}	{NA}	{NA}	{GO:0003899; DNA-directed RNA polymerase activity; molecular_function GO:0003677; DNA binding; molecular_function GO:0005634; nucleus; cellular_component GO:0006351; transcription, DNA-dependent; biological_process}	{NA}	{NA}	{NA}	{NA}
A00032	{Contig10:1316429:1317314:+}	{gi|453083685|gb|EMF11730.1|; hypothetical protein [Sphaerulina musiva SO2202, SEPMUDRAFT_86888]}	{NA}	{pfj:MYCFIDRAFT_82295; }	{NA}	{NA}	{NA}	{NA}	{NA}	{NA}	{NA}
A00033	{Contig10:1318463:1321486:-}	{gi|453084180|gb|EMF12225.1|; hypothetical protein [Sphaerulina musiva SO2202, SEPMUDRAFT_46918]}	{NA}	{pfj:MYCFIDRAFT_78948; }	{NA}	{NA}	{NA}	{NA}	{NA}	{NA}	{NA}
A00034	{Contig10:1322097:1322956:+}	{gi|453084181|gb|EMF12226.1|; PRTase-like protein [Sphaerulina musiva SO2202]}	{A5H0J4; UPP_LACKL Uracil phosphoribosyltransferase OS=Lachancea kluyveri GN=FUR1 PE=3 SV=1}	{pfj:MYCFIDRAFT_57277; K00761 upp, UPRT uracil phosphoribosyltransferase 2.4.2.9 Metabolism; Nucleotide metabolism; Pyrimidine metabolism [PATH:ko00240]}	{SPAC1B3.01c; KOG4203 Armadillo/beta-Catenin/plakoglobin TZ Signal transduction mechanisms ; Cytoskeleton ;}	{NA}	{GO:0009116; nucleoside metabolic process; biological_process}	{NA}	{NA}	{NA}	{NA}
A00035	{Contig10:1325137:1325919:+}	{gi|453084217|gb|EMF12262.1|; hypothetical protein [Sphaerulina musiva SO2202, SEPMUDRAFT_118198]}	{NA}	{ztr:MYCGRDRAFT_82936; }	{NA}	{NA}	{NA}	{NA}	{NA}	{YES}	{NA}
A00036	{Contig10:1326061:1327399:-}	{NA}	{NA}	{NA}	{NA}	{NA}	{NA}	{NA}	{NA}	{NA}	{NA}
A00037	{Contig10:1328127:1329125:+}	{gi|453083841|gb|EMF11886.1|; periplasmic binding protein-like II [Sphaerulina musiva SO2202]}	{NA}	{pfj:MYCFIDRAFT_87143; }	{NA}	{NA}	{GO:0005215; NA GO:0006276; plasmid maintenance; biological_process GO:0006260; DNA replication; biological_process GO:0006810; transport; biological_process}	{NA}	{NA}	{NA}	{NA}
A00038	{Contig10:1330173:1334543:+}	{NA}	{NA}	{NA}	{NA}	{NA}	{GO:0006508; proteolysis; biological_process GO:0008234; cysteine-type peptidase activity; molecular_function}	{NA}	{NA}	{NA}	{NA}
A00039	{Contig10:1334766:1335557:-}	{gi|627810637|ref|XP_007678666.1|; hypothetical protein [Baudoinia compniacensis UAMH 10762, BAUCODRAFT_36608]}	{NA}	{bcom:BAUCODRAFT_36608; }	{NA}	{NA}	{NA}	{NA}	{NA}	{NA}	{NA}
A00040	{Contig10:1336619:1337251:+}	{gi|453083845|gb|EMF11890.1|; PQ loop repeat protein [Sphaerulina musiva SO2202]}	{NA}	{pfj:MYCFIDRAFT_78901; }	{NA}	{NA}	{NA}	{NA}	{NA}	{NA}	{NA}
A00041	{Contig10:1337909:1339738:+}	{gi|453083846|gb|EMF11891.1|; hypothetical protein [Sphaerulina musiva SO2202, SEPMUDRAFT_149740]}	{NA}	{NA}	{NA}	{NA}	{GO:0033179; proton-transporting V-type ATPase, V0 domain; cellular_component GO:0015078; hydrogen ion transmembrane transporter activity; molecular_function GO:0031412; gas vesicle organization; biological_process GO:0043565; sequence-specific DNA binding; molecular_function GO:0003677; DNA binding; molecular_function GO:0010508; positive regulation of autophagy; biological_process GO:0003700; s…	{NA}	{NA}	{NA}	{NA}
A00042	{Contig10:1340973:1341605:-}	{NA}	{NA}	{NA}	{NA}	{NA}	{NA}	{NA}	{NA}	{NA}	{NA}
A00043	{Contig10:1344652:1346601:-}	{gi|453083854|gb|EMF11899.1|; Alk_phosphatase-domain-containing protein [Sphaerulina musiva SO2202]}	{NA}	{bcom:BAUCODRAFT_150353; K01113 phoD alkaline phosphatase D 3.1.3.1 Metabolism; Xenobiotics biodegradation and metabolism; Aminobenzoate degradation [PATH:ko00627] Metabolism; Metabolism of cofactors and vitamins; Folate biosynthesis [PATH:ko00790] Environmental Information Processing; Signal transduction; Two-component system [PATH:ko02020]}	{NA}	{NA}	{NA}	{NA}	{NA}	{NA}	{EAA58983.1_GH18; {AN8245.2;--;Aspergillus nidulans FGSC A4;Q5ATY5} chitinase (EC 3.2.1.14); lysozyme (EC 3.2.1.17); endo-&beta;-N-acetylglucosaminidase (EC 3.2.1.96); peptidoglycan hydrolase with endo-&beta;-N-acetylglucosaminidase specificity (EC 3.2.1.-); Nod factor hydrolase (EC 3.2.1.-); xylanase inhibitor; concanavalin B; narbonin Contains chitinases of classes III and V. Contains non-catal…
A00044	{Contig10:1347520:1349367:-}	{gi|453083954|gb|EMF11999.1|; vacuolar aspartyl aminopeptidase Lap4 [Sphaerulina musiva SO2202]}	{NA}	{pfj:MYCFIDRAFT_32616; K01268 LAP4 aminopeptidase I 3.4.11.22 --}	{NA}	{NA}	{GO:0006508; proteolysis; biological_process GO:0005198; NA GO:0008270; zinc ion binding; molecular_function GO:0004177; aminopeptidase activity; molecular_function}	{NA}	{NA}	{NA}	{EAA58990.1_GH71; {AN8252.2;--;Aspergillus nidulans FGSC A4;Q5ATX8} &alpha;-1,3-glucanase (EC 3.2.1.59). NA}
A00045	{Contig10:1349829:1352096:-}	{NA}	{NA}	{NA}	{NA}	{NA}	{GO:0046872; metal ion binding; molecular_function}	{NA}	{NA}	{NA}	{NA}
A00046	{Contig10:1357780:1358259:-}	{gi|627801643|ref|XP_007674169.1|; hypothetical protein [Baudoinia compniacensis UAMH 10762, BAUCODRAFT_395047]}	{NA}	{bcom:BAUCODRAFT_395047; }	{NA}	{NA}	{NA}	{NA}	{NA}	{NA}	{NA}
A00047	{Contig10:1362269:1363164:+}	{gi|398389991|ref|XP_003848456.1|; peptidase aspartic [Zymoseptoria tritici IPO323]}	{NA}	{ztr:MYCGRDRAFT_96804; }	{NA}	{NA}	{NA}	{NA}	{NA}	{NA}	{NA}
A00048	{Contig10:1364002:1365822:+}	{gi|631385496|ref|XP_007927128.1|; hypothetical protein [Pseudocercospora fijiensis CIRAD86, MYCFIDRAFT_77589]}	{NA}	{pfj:MYCFIDRAFT_77589; }	{NA}	{NA}	{GO:0055085; transmembrane transport; biological_process GO:0016021; integral to membrane; cellular_component}	{NA}	{NA}	{NA}	{NA}
A00049	{Contig10:1366238:1371414:+}	{NA}	{NA}	{NA}	{NA}	{NA}	{GO:0016491; oxidoreductase activity; molecular_function GO:0003723; RNA binding; molecular_function GO:0006278; RNA-dependent DNA replication; biological_process GO:0003824; NA GO:0003964; RNA-directed DNA polymerase activity; molecular_function GO:0008152; NA GO:0050662; coenzyme binding; molecular_function GO:0044237; cellular metabolic process; biological_process}	{NA}	{NA}	{NA}	{NA}
A00050	{Contig10:1372957:1375431:+}	{NA}	{NA}	{NA}	{NA}	{NA}	{GO:0046983; protein dimerization activity; molecular_function GO:0008270; zinc ion binding; molecular_function GO:0004842; ubiquitin-protein ligase activity; molecular_function}	{NA}	{NA}	{NA}	{NA}
A00051	{Contig10:1376626:1377178:+}	{gi|627811385|ref|XP_007679040.1|; hypothetical protein [Baudoinia compniacensis UAMH 10762, BAUCODRAFT_221185]}	{O00102; UBC7_SCHPO Ubiquitin-conjugating enzyme E2-18 kDa OS=Schizosaccharomyces pombe (strain 972 / ATCC 24843) GN=ubc7 PE=2 SV=2}	{bcom:BAUCODRAFT_221185; K04555 UBE2G2, UBC7 ubiquitin-conjugating enzyme E2 G2 2.3.2.23 Genetic Information Processing; Folding, sorting and degradation; Ubiquitin mediated proteolysis [PATH:ko04120] Genetic Information Processing; Folding, sorting and degradation; Protein processing in endoplasmic reticulum [PATH:ko04141] Human Diseases; Neurodegenerative diseases; Parkinson's disease [PATH:ko0…	{SPBP16F5.04; KOG0426 Ubiquitin-protein ligase O Posttranslational modification, protein turnover, chaperones ;}	{gnl|TC-DB|C8ZEM9; 3.A.16.1.2 Ubc7p OS=Saccharomyces cerevisiae (strain Lalvin EC1118 / Prise de mousse) GN=EC1118_1M3_1838g PE=3 SV=1}	{GO:0016881; acid-amino acid ligase activity; molecular_function}	{NA}	{NA}	{NA}	{NA}
A00052	{Contig10:1377714:1379105:-}	{gi|453083789|gb|EMF11834.1|; MFS general substrate transporter [Sphaerulina musiva SO2202]}	{A6SSM3; AT221_BOTFB Autophagy-related protein 22 OS=Botryotinia fuckeliana (strain B05.10) GN=atg22 PE=3 SV=1}	{pfj:MYCFIDRAFT_56482; K06902 UMF1 MFS transporter, UMF1 family -- --}	{NA}	{NA}	{NA}	{NA}	{NA}	{NA}	{NA}
A00053	{Contig10:1379980:1382956:-}	{gi|453083966|gb|EMF12011.1|; Pep3_Vps18-domain-containing protein [Sphaerulina musiva SO2202]}	{NA}	{ztr:MYCGRDRAFT_110385; K20181 VPS18, PEP3 vacuolar protein sorting-associated protein 18 -- }	{NA}	{NA}	{GO:0008270; zinc ion binding; molecular_function GO:0005515; protein binding; molecular_function GO:0016192; vesicle-mediated transport; biological_process GO:0006886; intracellular protein transport; biological_process}	{NA}	{NA}	{NA}	{NA}
A00054	{Contig10:1385348:1386847:-}	{NA}	{NA}	{NA}	{NA}	{NA}	{NA}	{NA}	{NA}	{NA}	{NA}
A00055	{Contig10:1389038:1391292:-}	{gi|453084101|gb|EMF12146.1|; hypothetical protein [Sphaerulina musiva SO2202, SEPMUDRAFT_87728]}	{NA}	{pfj:MYCFIDRAFT_29593; }	{NA}	{NA}	{GO:0003677; DNA binding; molecular_function GO:0005634; nucleus; cellular_component GO:0008270; zinc ion binding; molecular_function GO:0006351; transcription, DNA-dependent; biological_process GO:0006355; regulation of transcription, DNA-dependent; biological_process GO:0000981; sequence-specific DNA binding RNA polymerase II transcription factor activity; molecular_function}	{NA}	{NA}	{NA}	{NA}
A00056	{Contig10:1392325:1392835:+}	{NA}	{NA}	{NA}	{NA}	{NA}	{NA}	{NA}	{NA}	{YES}	{NA}
A00057	{Contig10:1394149:1398128:-}	{gi|631386124|ref|XP_007927442.1|; hypothetical protein [Pseudocercospora fijiensis CIRAD86, MYCFIDRAFT_197213]}	{NA}	{pfj:MYCFIDRAFT_197213; }	{NA}	{NA}	{NA}	{NA}	{NA}	{NA}	{NA}
A00058	{Contig10:1404471:1405412:+}	{gi|453083745|gb|EMF11790.1|; hypothetical protein [Sphaerulina musiva SO2202, SEPMUDRAFT_149669]}	{NA}	{pfj:MYCFIDRAFT_86714; }	{NA}	{NA}	{GO:0003712; transcription cofactor activity; molecular_function GO:0000124; SAGA complex; cellular_component}	{NA}	{NA}	{NA}	{NA}
A00059	{Contig10:1407913:1409421:-}	{gi|453083712|gb|EMF11757.1|; cyclophilin-like protein, partial [Sphaerulina musiva SO2202]}	{Q4IPB3; CWC27_GIBZE Peptidyl-prolyl isomerase CWC27 OS=Gibberella zeae (strain PH-1 / ATCC MYA-4620 / FGSC 9075 / NRRL 31084) GN=CWC27 PE=3 SV=1}	{pfj:MYCFIDRAFT_32590; K12737 SDCCAG10 peptidyl-prolyl cis-trans isomerase SDCCAG10 5.2.1.8 --}	{7294671; KOG0885 Peptidyl-prolyl cis-trans isomerase O Posttranslational modification, protein turnover, chaperones ;}	{NA}	{GO:0003755; peptidyl-prolyl cis-trans isomerase activity; molecular_function GO:0006457; protein folding; biological_process}	{NA}	{NA}	{NA}	{NA}
A00060	{Contig10:1409617:1410402:+}	{gi|453083743|gb|EMF11788.1|; hypothetical protein [Sphaerulina musiva SO2202, SEPMUDRAFT_117756]}	{NA}	{pfj:MYCFIDRAFT_139148; }	{NA}	{NA}	{GO:0005515; protein binding; molecular_function}	{NA}	{NA}	{NA}	{NA}
A00061	{Contig10:1410935:1411963:+}	{gi|453083742|gb|EMF11787.1|; S1-P1_nuclease-domain-containing protein [Sphaerulina musiva SO2202]}	{P24504; NUP3_PENSQ Nuclease PA3 OS=Penicillium sp. PE=1 SV=1}	{pfj:MYCFIDRAFT_154437; }	{NA}	{NA}	{GO:0006308; DNA catabolic process; biological_process GO:0003676; nucleic acid binding; molecular_function GO:0004519; endonuclease activity; molecular_function}	{NA}	{NA}	{YES}	{NA}
A00062	{Contig10:1412172:1413404:-}	{NA}	{NA}	{NA}	{NA}	{NA}	{NA}	{NA}	{NA}	{NA}	{NA}
A00063	{Contig10:1414002:1414655:-}	{gi|453084023|gb|EMF12068.1|; cofilin [Sphaerulina musiva SO2202]}	{Q4I963; COFI_GIBZE Cofilin OS=Gibberella zeae (strain PH-1 / ATCC MYA-4620 / FGSC 9075 / NRRL 31084) GN=COF1 PE=3 SV=2}	{pfj:MYCFIDRAFT_211452; K05765 CFL cofilin -- Organismal Systems; Development; Axon guidance [PATH:ko04360] Organismal Systems; Immune system; Fc gamma R-mediated phagocytosis [PATH:ko04666] Cellular Processes; Cell motility; Regulation of actin cytoskeleton [PATH:ko04810] Human Diseases; Infectious diseases; Pertussis [PATH:ko05133]}	{YLL050c; KOG1735 Actin depolymerizing factor Z Cytoskeleton ;}	{NA}	{GO:0003779; actin binding; molecular_function GO:0005622; intracellular; cellular_component}	{NA}	{NA}	{NA}	{NA}
A00064	{Contig10:1417530:1419554:-}	{gi|453084024|gb|EMF12069.1|; sodium/hydrogen exchanger 8 /H(+) exchanger 8 [Sphaerulina musiva SO2202]}	{Q04121; NHX1_YEAST Endosomal/prevacuolar sodium/hydrogen exchanger OS=Saccharomyces cerevisiae (strain ATCC 204508 / S288c) GN=NHX1 PE=1 SV=1}	{pfj:MYCFIDRAFT_207945; K12041 SLC9A6_7, NHE6_7 solute carrier family 9 (sodium/hydrogen exchanger), member 6/7 -- --}	{YDR456w; KOG1965 Sodium/hydrogen exchanger protein P Inorganic ion transport and metabolism ;}	{gnl|TC-DB|Q04121; 2.A.36.1.12 Endosomal/prevacuolar sodium/hydrogen exchanger OS=Saccharomyces cerevisiae GN=NHX1 PE=1 SV=1}	{GO:0015299; solute:hydrogen antiporter activity; molecular_function GO:0055085; transmembrane transport; biological_process GO:0016021; integral to membrane; cellular_component GO:0006812; cation transport; biological_process}	{NA}	{NA}	{NA}	{NA}
A00065	{Contig10:1425385:1427630:+}	{gi|453084026|gb|EMF12071.1|; phosphoribosylformylglycinamidine cyclo-ligase [Sphaerulina musiva SO2202]}	{P17423; KHSE_YEAST Homoserine kinase OS=Saccharomyces cerevisiae (strain ATCC 204508 / S288c) GN=THR1 PE=1 SV=4}	{pfj:MYCFIDRAFT_32735; K00872 thrB1 homoserine kinase 2.7.1.39 Metabolism; Amino acid metabolism; Glycine, serine and threonine metabolism [PATH:ko00260] Metabolism; Overview; Biosynthesis of amino acids [PATH:ko01230]}	{YHR025w; KOG1537 Homoserine kinase E Amino acid transport and metabolism ;}	{NA}	{GO:0005524; ATP binding; molecular_function GO:0003824; NA}	{NA}	{NA}	{NA}	{NA}
A00066	{Contig10:1427785:1428908:-}	{gi|631385992|ref|XP_007927376.1|; glycoside hydrolase family 43 protein [Pseudocercospora fijiensis CIRAD86]}	{NA}	{pfj:MYCFIDRAFT_137750; }	{NA}	{NA}	{GO:0005975; carbohydrate metabolic process; biological_process GO:0004553; hydrolase activity, hydrolyzing O-glycosyl compounds; molecular_function}	{NA}	{NA}	{YES}	{AFW16060.1_GH43; {ORF;--;Phanerochaete chrysosporium BKM-F-1767;--} &beta;-xylosidase (EC 3.2.1.37); &alpha;-L-arabinofuranosidase (EC 3.2.1.55); arabinanase (EC 3.2.1.99); xylanase (EC 3.2.1.8); galactan 1,3-&beta;-galactosidase (EC 3.2.1.145); &alpha;-1,2-L-arabinofuranosidase (EC 3.2.1.-); exo-&alpha;-1,5-L-arabinofuranosidase (EC 3.2.1.-); [inverting] exo-&alpha;-1,5-L-arabinanase (EC 3.2.1.…
A00067	{Contig10:1430498:1431654:+}	{gi|453084027|gb|EMF12072.1|; hypothetical protein [Sphaerulina musiva SO2202, SEPMUDRAFT_149853]}	{NA}	{ztr:MYCGRDRAFT_74868; }	{NA}	{NA}	{NA}	{NA}	{NA}	{NA}	{NA}
A00068	{Contig10:1432299:1433744:+}	{gi|453084028|gb|EMF12073.1|; hypothetical protein [Sphaerulina musiva SO2202, SEPMUDRAFT_149854]}	{NA}	{ztr:MYCGRDRAFT_46807; K13099 CD2BP2, PPP1R59 CD2 antigen cytoplasmic tail-binding protein 2 -- --}	{NA}	{NA}	{GO:0005515; protein binding; molecular_function}	{NA}	{NA}	{NA}	{NA}
A00069	{Contig10:1436239:1438164:+}	{gi|453084029|gb|EMF12074.1|; hypothetical protein [Sphaerulina musiva SO2202, SEPMUDRAFT_149855]}	{NA}	{pfj:MYCFIDRAFT_116428; }	{NA}	{NA}	{GO:0003676; nucleic acid binding; molecular_function}	{NA}	{NA}	{NA}	{NA}
A00070	{Contig10:1440321:1442047:-}	{gi|453083589|gb|EMF11634.1|; cell wall assembly and cell proliferation coordinating protein [Sphaerulina musiva SO2202]}	{P38678; GS1_NEUCR Glucan synthesis regulatory protein OS=Neurospora crassa (strain ATCC 24698 / 74-OR23-1A / CBS 708.71 / DSM 1257 / FGSC 987) GN=cot-2 PE=2 SV=1}	{pfj:MYCFIDRAFT_154530; }	{NA}	{NA}	{NA}	{NA}	{NA}	{NA}	{NA}
A00071	{Contig10:1443868:1444983:+}	{gi|453083614|gb|EMF11659.1|; NAD dependent epimerase/dehydratase [Sphaerulina musiva SO2202]}	{NA}	{pfj:MYCFIDRAFT_126000; }	{NA}	{NA}	{GO:0044237; cellular metabolic process; biological_process GO:0008152; NA GO:0050662; coenzyme binding; molecular_function GO:0055114; oxidation-reduction process; biological_process GO:0016616; oxidoreductase activity, acting on the CH-OH group of donors, NAD or NADP as acceptor; molecular_function GO:0003824; NA GO:0009058; biosynthetic process; biological_process GO:0003854; 3-beta-hydroxy-de…	{NA}	{NA}	{NA}	{NA}
A00072	{Contig10:1446369:1448965:-}	{gi|631388772|ref|XP_007928766.1|; hypothetical protein [Pseudocercospora fijiensis CIRAD86, MYCFIDRAFT_31109]}	{NA}	{pfj:MYCFIDRAFT_31109; }	{NA}	{NA}	{GO:0055085; transmembrane transport; biological_process GO:0016021; integral to membrane; cellular_component}	{NA}	{NA}	{NA}	{NA}
A00073	{Contig10:1450389:1451708:+}	{NA}	{NA}	{NA}	{NA}	{NA}	{NA}	{NA}	{NA}	{NA}	{NA}
A00074	{Contig10:1452424:1453697:-}	{gi|453083615|gb|EMF11660.1|; glycosyltransferase family 15 protein [Sphaerulina musiva SO2202]}	{P38131; KTR4_YEAST Probable mannosyltransferase KTR4 OS=Saccharomyces cerevisiae (strain ATCC 204508 / S288c) GN=KTR4 PE=1 SV=1}	{pfj:MYCFIDRAFT_40272; K03854 KTR mannosyltransferase 2.4.1.- --}	{YBR199w; KOG4472 Glycolipid 2-alpha-mannosyltransferase (alpha-1,2-mannosyltransferase) G Carbohydrate transport and metabolism ;}	{NA}	{GO:0016020; membrane; cellular_component GO:0006486; protein glycosylation; biological_process GO:0000030; mannosyltransferase activity; molecular_function}	{NA}	{NA}	{NA}	{CCD53077.1_GT15; {glycosyltransferase family 15 protein (Bofut4_p120960.1);--;Botryotinia fuckeliana T4;--} glycolipid 2-&alpha;-mannosyltransferase (EC 2.4.1.131); GDP-Man: &alpha;-1,2-mannosyltransferase (EC 2.4.1.-). NA}
A00075	{Contig10:1453950:1456379:+}	{gi|453083616|gb|EMF11661.1|; hypothetical protein [Sphaerulina musiva SO2202, SEPMUDRAFT_66804]}	{NA}	{pfj:MYCFIDRAFT_215629; K16572 TUBGCP5, GCP5 gamma-tubulin complex component 5 -- --}	{NA}	{NA}	{GO:0005815; microtubule organizing center; cellular_component GO:0000226; microtubule cytoskeleton organization; biological_process GO:0000922; spindle pole; cellular_component}	{NA}	{NA}	{NA}	{NA}
A00076	{Contig10:1456894:1457994:+}	{NA}	{NA}	{NA}	{NA}	{NA}	{GO:0004668; protein-arginine deiminase activity; molecular_function GO:0009446; putrescine biosynthetic process; biological_process}	{NA}	{NA}	{NA}	{NA}
A00077	{Contig10:1458244:1459477:-}	{gi|453083703|gb|EMF11748.1|; hypothetical protein [Sphaerulina musiva SO2202, SEPMUDRAFT_66980]}	{NA}	{pfj:MYCFIDRAFT_77644; }	{NA}	{NA}	{NA}	{NA}	{NA}	{NA}	{NA}
A00078	{Contig10:1460801:1461784:+}	{gi|628338032|ref|XP_007746533.1|; hypothetical protein [Cladophialophora psammophila CBS 110553, A1O5_07754]}	{NA}	{NA}	{NA}	{NA}	{GO:0006351; transcription, DNA-dependent; biological_process GO:0005634; nucleus; cellular_component GO:0008270; zinc ion binding; molecular_function GO:0003677; DNA binding; molecular_function GO:0017119; Golgi transport complex; cellular_component GO:0006891; intra-Golgi vesicle-mediated transport; biological_process}	{NA}	{NA}	{NA}	{NA}
A00079	{Contig10:1463406:1465113:+}	{gi|453083702|gb|EMF11747.1|; aspartate kinase [Sphaerulina musiva SO2202]}	{O60163; AK_SCHPO Probable aspartokinase OS=Schizosaccharomyces pombe (strain 972 / ATCC 24843) GN=SPBC19F5.04 PE=1 SV=1}	{ztr:MYCGRDRAFT_75050; K00928 lysC aspartate kinase 2.7.2.4 Metabolism; Amino acid metabolism; Glycine, serine and threonine metabolism [PATH:ko00260] Metabolism; Amino acid metabolism; Cysteine and methionine metabolism [PATH:ko00270] Metabolism; Amino acid metabolism; Lysine biosynthesis [PATH:ko00300] Metabolism; Overview; 2-Oxocarboxylic acid metabolism [PATH:ko01210] Metabolism; Overview; Bi…	{SPBC19F5.04; KOG0456 Aspartate kinase E Amino acid transport and metabolism ;}	{NA}	{GO:0008152; NA GO:0016597; amino acid binding; molecular_function}	{PHI:3389; FVEG_12521 EWG54263 117187 Fusarium verticillioides unaffected pathogenicity}	{NA}	{NA}	{NA}
A00080	{Contig10:1465488:1467463:-}	{gi|453083701|gb|EMF11746.1|; kinase-like protein, partial [Sphaerulina musiva SO2202]}	{NA}	{pfj:MYCFIDRAFT_137991; }	{NA}	{NA}	{GO:0009103; lipopolysaccharide biosynthetic process; biological_process GO:0003824; NA GO:0006468; protein phosphorylation; biological_process GO:0016020; membrane; cellular_component GO:0005524; ATP binding; molecular_function GO:0004672; protein kinase activity; molecular_function GO:0016773; phosphotransferase activity, alcohol group as acceptor; molecular_function}	{PHI:1265; FGSG_05549 FGSG_05549 5518 Fusarium graminearum unaffected pathogenicity}	{NA}	{NA}	{NA}
A00081	{Contig10:1470766:1475935:-}	{gi|453083666|gb|EMF11711.1|; Serine/threonine-protein kinase [Sphaerulina musiva SO2202]}	{NA}	{pfj:MYCFIDRAFT_43169; K16196 EIF2AK4 eukaryotic translation initiation factor 2-alpha kinase 4 2.7.11.1 Genetic Information Processing; Folding, sorting and degradation; Protein processing in endoplasmic reticulum [PATH:ko04141] Human Diseases; Infectious diseases; Hepatitis C [PATH:ko05160] Human Diseases; Infectious diseases; Measles [PATH:ko05162] Human Diseases; Infectious diseases; Influenz…	{NA}	{NA}	{GO:0006468; protein phosphorylation; biological_process GO:0009103; lipopolysaccharide biosynthetic process; biological_process GO:0005515; protein binding; molecular_function GO:0004672; protein kinase activity; molecular_function GO:0005524; ATP binding; molecular_function GO:0016773; phosphotransferase activity, alcohol group as acceptor; molecular_function GO:0016020; membrane; cellular_comp…	{NA}	{NA}	{NA}	{NA}
A00082	{Contig10:1476623:1478404:+}	{gi|631385516|ref|XP_007927138.1|; hypothetical protein MYCFIDRAFT_77639, partial [Pseudocercospora fijiensis CIRAD86]}	{NA}	{pfj:MYCFIDRAFT_77639; }	{NA}	{NA}	{GO:0055114; oxidation-reduction process; biological_process GO:0009424; bacterial-type flagellum hook; cellular_component GO:0015991; ATP hydrolysis coupled proton transport; biological_process GO:0015078; hydrogen ion transmembrane transporter activity; molecular_function GO:0033179; proton-transporting V-type ATPase, V0 domain; cellular_component GO:0005783; endoplasmic reticulum; cellular_com…	{NA}	{NA}	{NA}	{NA}
A00083	{Contig10:1479647:1481599:+}	{NA}	{NA}	{NA}	{NA}	{NA}	{GO:0008270; zinc ion binding; molecular_function GO:0003676; nucleic acid binding; molecular_function}	{NA}	{NA}	{NA}	{NA}
A00084	{Contig10:1482139:1486296:+}	{gi|345560713|gb|EGX43835.1|; hypothetical protein [Arthrobotrys oligospora ATCC 24927, AOL_s00212g2]}	{NA}	{ani:AN5470.2; }	{NA}	{NA}	{GO:0015074; DNA integration; biological_process GO:0006278; RNA-dependent DNA replication; biological_process GO:0003723; RNA binding; molecular_function GO:0003964; RNA-directed DNA polymerase activity; molecular_function}	{NA}	{NA}	{NA}	{NA}
A00085	{Contig10:1487665:1488558:+}	{NA}	{NA}	{NA}	{NA}	{NA}	{GO:0046983; protein dimerization activity; molecular_function}	{NA}	{NA}	{NA}	{NA}
A00086	{Contig10:1491488:1493509:-}	{gi|453083898|gb|EMF11943.1|; cora-domain-containing protein [Sphaerulina musiva SO2202]}	{O13657; YBCC_SCHPO Putative metal ion transporter C27B12.12c OS=Schizosaccharomyces pombe (strain 972 / ATCC 24843) GN=pi066 PE=1 SV=1}	{pfj:MYCFIDRAFT_211627; K16073 ALR, MNR magnesium transporter -- --}	{NA}	{gnl|TC-DB|O13657; 1.A.35.2.3 Putative metal ion transporter C27B12.12c OS=Schizosaccharomyces pombe (strain 972 / ATCC 24843) GN=pi066 PE=1 SV=1}	{GO:0046873; metal ion transmembrane transporter activity; molecular_function GO:0055085; transmembrane transport; biological_process GO:0016020; membrane; cellular_component GO:0030001; metal ion transport; biological_process}	{NA}	{NA}	{NA}	{NA}
A00087	{Contig10:1494565:1494932:+}	{gi|452841302|gb|EME43239.1|; hypothetical protein [Dothistroma septosporum NZE10, DOTSEDRAFT_63502]}	{NA}	{pfj:MYCFIDRAFT_82374; K12946 SPCS1 signal peptidase complex subunit 1 3.4.-.- Genetic Information Processing; Folding, sorting and degradation; Protein export [PATH:ko03060]}	{NA}	{NA}	{GO:0016021; integral to membrane; cellular_component GO:0005787; signal peptidase complex; cellular_component GO:0006465; signal peptide processing; biological_process GO:0008233; peptidase activity; molecular_function}	{NA}	{NA}	{NA}	{NA}
A00088	{Contig10:1495344:1495823:-}	{gi|453083896|gb|EMF11941.1|; RING-box protein 1 [Sphaerulina musiva SO2202]}	{P62877; RBX1_HUMAN E3 ubiquitin-protein ligase RBX1 OS=Homo sapiens GN=RBX1 PE=1 SV=1}	{pfj:MYCFIDRAFT_88404; K03868 RBX1, ROC1 RING-box protein 1 -- Genetic Information Processing; Replication and repair; Nucleotide excision repair [PATH:ko03420] Environmental Information Processing; Signal transduction; HIF-1 signaling pathway [PATH:ko04066] Cellular Processes; Cell growth and death; Cell cycle [PATH:ko04110] Cellular Processes; Cell growth and death; Cell cycle - yeast [PATH:ko0…	{Hs7657508; KOG2930 SCF ubiquitin ligase, Rbx1 component O Posttranslational modification, protein turnover, chaperones ;}	{NA}	{GO:0046872; metal ion binding; molecular_function GO:0005515; protein binding; molecular_function GO:0008270; zinc ion binding; molecular_function GO:0005680; anaphase-promoting complex; cellular_component GO:0004842; ubiquitin-protein ligase activity; molecular_function}	{NA}	{NA}	{NA}	{NA}
A00089	{Contig10:1496383:1497804:-}	{gi|453083895|gb|EMF11940.1|; 2-Hacid_dh_C-domain-containing protein [Sphaerulina musiva SO2202]}	{P40510; SER33_YEAST D-3-phosphoglycerate dehydrogenase 2 OS=Saccharomyces cerevisiae (strain ATCC 204508 / S288c) GN=SER33 PE=1 SV=1}	{pfj:MYCFIDRAFT_40374; K00058 serA, PHGDH D-3-phosphoglycerate dehydrogenase / 2-oxoglutarate reductase 1.1.1.95 1.1.1.399 Metabolism; Amino acid metabolism; Glycine, serine and threonine metabolism [PATH:ko00260] Metabolism; Energy metabolism; Methane metabolism [PATH:ko00680] Metabolism; Overview; Carbon metabolism [PATH:ko01200] Metabolism; Overview; Biosynthesis of amino acids [PATH:ko01230]}	{YIL074c; KOG0068 D-3-phosphoglycerate dehydrogenase, D-isomer-specific 2-hydroxy acid dehydrogenase superfamily E Amino acid transport and metabolism ;}	{NA}	{GO:0004455; ketol-acid reductoisomerase activity; molecular_function GO:0004616; phosphogluconate dehydrogenase (decarboxylating) activity; molecular_function GO:0016597; amino acid binding; molecular_function GO:0016616; oxidoreductase activity, acting on the CH-OH group of donors, NAD or NADP as acceptor; molecular_function GO:0048037; cofactor binding; molecular_function GO:0055114; oxidation…	{NA}	{NA}	{NA}	{NA}
A00090	{Contig10:1500524:1504749:+}	{gi|631386930|ref|XP_007927845.1|; hypothetical protein [Pseudocercospora fijiensis CIRAD86, MYCFIDRAFT_215705]}	{NA}	{pfj:MYCFIDRAFT_215705; }	{NA}	{NA}	{GO:0005524; ATP binding; molecular_function GO:0006355; regulation of transcription, DNA-dependent; biological_process GO:0000160; two-component signal transduction system (phosphorelay); biological_process GO:0016020; membrane; cellular_component GO:0007165; signal transduction; biological_process GO:0000155; two-component sensor activity; molecular_function GO:0000156; two-component response r…	{NA}	{NA}	{NA}	{NA}
A00091	{Contig10:1505123:1506424:+}	{gi|452841469|gb|EME43406.1|; hypothetical protein [Dothistroma septosporum NZE10, DOTSEDRAFT_63638]}	{NA}	{npa:UCRNP2_3432; }	{NA}	{NA}	{NA}	{NA}	{NA}	{NA}	{NA}
A00092	{Contig10:1508457:1508959:+}	{NA}	{NA}	{NA}	{NA}	{NA}	{GO:0005509; calcium ion binding; molecular_function}	{NA}	{NA}	{YES}	{NA}
A00093	{Contig10:1509753:1510475:+}	{gi|453083873|gb|EMF11918.1|; hypothetical protein [Sphaerulina musiva SO2202, SEPMUDRAFT_149755]}	{NA}	{psco:LY89DRAFT_606300; }	{NA}	{NA}	{GO:0006914; autophagy; biological_process}	{NA}	{NA}	{NA}	{NA}
A00094	{Contig10:1511083:1512344:-}	{NA}	{NA}	{NA}	{NA}	{NA}	{NA}	{NA}	{NA}	{NA}	{NA}
A00095	{Contig10:1514913:1516256:+}	{gi|398393728|ref|XP_003850323.1|; hypothetical protein [Zymoseptoria tritici IPO323, MYCGRDRAFT_46254]}	{NA}	{ztr:MYCGRDRAFT_46254; K15322 TSEN2 tRNA-splicing endonuclease subunit Sen2 3.1.27.9 --}	{NA}	{NA}	{GO:0006388; tRNA splicing, via endonucleolytic cleavage and ligation; biological_process GO:0000213; tRNA-intron endonuclease activity; molecular_function}	{NA}	{NA}	{NA}	{NA}
A00096	{Contig10:1516558:1517376:-}	{gi|398393004|ref|XP_003849961.1|; hypothetical protein [Zymoseptoria tritici IPO323, MYCGRDRAFT_110384]}	{NA}	{ztr:MYCGRDRAFT_110384; }	{NA}	{NA}	{NA}	{NA}	{NA}	{NA}	{NA}
A00097	{Contig10:1518901:1519839:+}	{gi|631385490|ref|XP_007927125.1|; hypothetical protein [Pseudocercospora fijiensis CIRAD86, MYCFIDRAFT_77585]}	{NA}	{pfj:MYCFIDRAFT_77585; }	{NA}	{NA}	{NA}	{NA}	{NA}	{NA}	{NA}
A00098	{Contig10:1522361:1524064:+}	{NA}	{NA}	{NA}	{NA}	{NA}	{NA}	{NA}	{NA}	{NA}	{NA}
A00099	{Contig10:1525293:1526848:+}	{gi|631386730|ref|XP_007927745.1|; hypothetical protein [Pseudocercospora fijiensis CIRAD86, MYCFIDRAFT_203991]}	{NA}	{pfj:MYCFIDRAFT_203991; }	{NA}	{NA}	{GO:0016021; integral to membrane; cellular_component GO:0055085; transmembrane transport; biological_process GO:0022857; transmembrane transporter activity; molecular_function}	{NA}	{NA}	{NA}	{NA}
A00100	{Contig10:1526978:1528463:-}	{gi|631384188|ref|XP_007926474.1|; hypothetical protein [Pseudocercospora fijiensis CIRAD86, MYCFIDRAFT_203535]}	{NA}	{pfj:MYCFIDRAFT_203535; }	{NA}	{NA}	{GO:0004601; peroxidase activity; molecular_function}	{NA}	{NA}	{NA}	{NA}
A00101	{Contig10:1530399:1533164:+}	{gi|615444594|ref|XP_007592775.1|; hypothetical protein [Colletotrichum fioriniae PJ7, CFIO01_00787]}	{NA}	{cfj:CFIO01_00787; }	{NA}	{NA}	{NA}	{NA}	{NA}	{YES}	{NA}
A00102	{Contig10:1535276:1536402:+}	{gi|354801852|gb|AER39692.1|; transposase [Verticillium dahliae]}	{NA}	{pte:PTT_08259; }	{NA}	{NA}	{GO:0003676; nucleic acid binding; molecular_function}	{NA}	{NA}	{NA}	{NA}
A00103	{Contig10:1538110:1542937:+}	{NA}	{NA}	{NA}	{NA}	{NA}	{GO:0003964; RNA-directed DNA polymerase activity; molecular_function GO:0003723; RNA binding; molecular_function GO:0006278; RNA-dependent DNA replication; biological_process}	{NA}	{NA}	{NA}	{NA}
A00104	{Contig10:1547975:1552883:+}	{NA}	{NA}	{NA}	{NA}	{NA}	{GO:0003676; nucleic acid binding; molecular_function GO:0008270; zinc ion binding; molecular_function GO:0003723; RNA binding; molecular_function GO:0003964; RNA-directed DNA polymerase activity; molecular_function GO:0006278; RNA-dependent DNA replication; biological_process}	{NA}	{NA}	{NA}	{NA}
A00105	{Contig10:1553370:1557773:-}	{NA}	{NA}	{NA}	{NA}	{NA}	{GO:0015074; DNA integration; biological_process}	{NA}	{NA}	{NA}	{NA}
A00106	{Contig10:1558649:1561123:+}	{NA}	{NA}	{NA}	{NA}	{NA}	{GO:0004842; ubiquitin-protein ligase activity; molecular_function GO:0008270; zinc ion binding; molecular_function GO:0046983; protein dimerization activity; molecular_function}	{NA}	{NA}	{NA}	{NA}
A00107	{Contig10:1561212:1566000:+}	{NA}	{NA}	{NA}	{NA}	{NA}	{GO:0006278; RNA-dependent DNA replication; biological_process GO:0003723; RNA binding; molecular_function GO:0003964; RNA-directed DNA polymerase activity; molecular_function}	{NA}	{NA}	{NA}	{NA}
A00108	{Contig10:1566434:1571342:-}	{NA}	{NA}	{NA}	{NA}	{NA}	{GO:0003676; nucleic acid binding; molecular_function GO:0008270; zinc ion binding; molecular_function GO:0003723; RNA binding; molecular_function GO:0003964; RNA-directed DNA polymerase activity; molecular_function GO:0006278; RNA-dependent DNA replication; biological_process}	{NA}	{NA}	{NA}	{NA}
A00109	{Contig10:1571565:1574747:-}	{NA}	{NA}	{aje:HCAG_02448; }	{NA}	{NA}	{GO:0003964; RNA-directed DNA polymerase activity; molecular_function GO:0003723; RNA binding; molecular_function GO:0006278; RNA-dependent DNA replication; biological_process}	{NA}	{NA}	{NA}	{NA}
A00110	{Contig10:1574884:1576353:-}	{NA}	{NA}	{NA}	{NA}	{NA}	{NA}	{NA}	{NA}	{NA}	{NA}
A00111	{Contig10:1579674:1581626:+}	{NA}	{NA}	{NA}	{NA}	{NA}	{GO:0008270; zinc ion binding; molecular_function GO:0003676; nucleic acid binding; molecular_function}	{NA}	{NA}	{NA}	{NA}
A00112	{Contig10:1582882:1587006:+}	{gi|7522604|pir||T18348; probable pol polyprotein, truncated [rice blast fungus magnaporthe gypsy retrotransposon]}	{NA}	{ani:AN5470.2; }	{NA}	{NA}	{GO:0015074; DNA integration; biological_process GO:0006278; RNA-dependent DNA replication; biological_process GO:0003964; RNA-directed DNA polymerase activity; molecular_function GO:0003723; RNA binding; molecular_function}	{NA}	{NA}	{NA}	{NA}
A00113	{Contig10:1592975:1594507:-}	{NA}	{NA}	{NA}	{NA}	{NA}	{GO:0008270; zinc ion binding; molecular_function GO:0003676; nucleic acid binding; molecular_function}	{NA}	{NA}	{NA}	{NA}
A00114	{Contig10:1597924:1599378:-}	{NA}	{NA}	{NA}	{NA}	{NA}	{GO:0046983; protein dimerization activity; molecular_function}	{NA}	{NA}	{NA}	{NA}
A00115	{Contig10:1599621:1601864:-}	{NA}	{NA}	{NA}	{NA}	{NA}	{GO:0006278; RNA-dependent DNA replication; biological_process GO:0003723; RNA binding; molecular_function GO:0003964; RNA-directed DNA polymerase activity; molecular_function}	{NA}	{NA}	{NA}	{NA}
A00116	{Contig10:1602367:1604354:+}	{NA}	{NA}	{NA}	{NA}	{NA}	{NA}	{NA}	{NA}	{NA}	{NA}
A00117	{Contig10:1607137:1612027:+}	{gi|640916685|gb|KDN61464.1|; hypothetical protein [Colletotrichum sublineola, CSUB01_11710]}	{NA}	{aor:AO090010000290; }	{NA}	{NA}	{GO:0005739; mitochondrion; cellular_component GO:0055114; oxidation-reduction process; biological_process GO:0016491; oxidoreductase activity; molecular_function GO:0006278; RNA-dependent DNA replication; biological_process GO:0003964; RNA-directed DNA polymerase activity; molecular_function GO:0003723; RNA binding; molecular_function}	{NA}	{NA}	{NA}	{NA}
A00118	{Contig10:1612412:1616919:+}	{gi|342881002|gb|EGU82003.1|; hypothetical protein [Fusarium oxysporum Fo5176, FOXB_07484]}	{NA}	{NA}	{NA}	{NA}	{GO:0006032; chitin catabolic process; biological_process GO:0016998; cell wall macromolecule catabolic process; biological_process GO:0004568; chitinase activity; molecular_function GO:0015074; DNA integration; biological_process}	{NA}	{NA}	{NA}	{NA}
A00119	{Contig10:1618524:1619054:+}	{NA}	{NA}	{NA}	{NA}	{NA}	{NA}	{NA}	{NA}	{NA}	{NA}
A00120	{Contig10:1619145:1619998:+}	{NA}	{NA}	{NA}	{NA}	{NA}	{NA}	{NA}	{NA}	{NA}	{NA}
A00121	{Contig10:1620064:1626922:+}	{NA}	{NA}	{NA}	{NA}	{NA}	{GO:0006278; RNA-dependent DNA replication; biological_process GO:0003723; RNA binding; molecular_function GO:0046983; protein dimerization activity; molecular_function GO:0003964; RNA-directed DNA polymerase activity; molecular_function}	{NA}	{NA}	{NA}	{NA}
A00122	{Contig10:1629513:1630257:+}	{NA}	{NA}	{NA}	{NA}	{NA}	{NA}	{NA}	{NA}	{NA}	{NA}
A00123	{Contig10:1631026:1632054:+}	{NA}	{NA}	{NA}	{NA}	{NA}	{NA}	{NA}	{NA}	{NA}	{NA}
A00124	{Contig10:1632085:1634457:-}	{NA}	{NA}	{NA}	{NA}	{NA}	{GO:0046983; protein dimerization activity; molecular_function}	{NA}	{NA}	{NA}	{NA}
A00125	{Contig10:1636665:1642169:-}	{gi|261336140|dbj|BAI44772.1|; pol-like protein [Alternaria alternata]}	{NA}	{aje:HCAG_07448; }	{NA}	{NA}	{GO:0003676; nucleic acid binding; molecular_function GO:0009307; DNA restriction-modification system; biological_process GO:0004523; ribonuclease H activity; molecular_function GO:0003964; RNA-directed DNA polymerase activity; molecular_function GO:0009036; Type II site-specific deoxyribonuclease activity; molecular_function GO:0003677; DNA binding; molecular_function GO:0006278; RNA-dependent D…	{NA}	{NA}	{NA}	{NA}
A00126	{Contig10:1643842:1648245:-}	{NA}	{NA}	{NA}	{NA}	{NA}	{GO:0015074; DNA integration; biological_process}	{NA}	{NA}	{NA}	{NA}
A00127	{Contig10:1:636:-}	{NA}	{NA}	{NA}	{NA}	{NA}	{NA}	{NA}	{NA}	{NA}	{NA}
A00128	{Contig10:2500:6122:+}	{gi|116214413|ref|XP_001230217.1|; hypothetical protein [Chaetomium globosum CBS 148.51, CHGG_11047]}	{NA}	{NA}	{NA}	{NA}	{GO:0003723; RNA binding; molecular_function GO:0003964; RNA-directed DNA polymerase activity; molecular_function GO:0004523; ribonuclease H activity; molecular_function GO:0006278; RNA-dependent DNA replication; biological_process GO:0003676; nucleic acid binding; molecular_function}	{NA}	{NA}	{NA}	{NA}
A00129	{Contig10:10191:14813:-}	{NA}	{NA}	{NA}	{NA}	{NA}	{GO:0015074; DNA integration; biological_process GO:0003723; RNA binding; molecular_function GO:0003964; RNA-directed DNA polymerase activity; molecular_function GO:0006278; RNA-dependent DNA replication; biological_process}	{NA}	{NA}	{NA}	{NA}
A00130	{Contig10:15054:16515:-}	{NA}	{NA}	{NA}	{NA}	{NA}	{NA}	{NA}	{NA}	{NA}	{NA}
A00131	{Contig10:26492:27326:+}	{NA}	{NA}	{NA}	{NA}	{NA}	{GO:0003723; RNA binding; molecular_function GO:0003964; RNA-directed DNA polymerase activity; molecular_function GO:0006278; RNA-dependent DNA replication; biological_process}	{NA}	{NA}	{NA}	{NA}
A00132	{Contig10:28468:31305:+}	{NA}	{NA}	{NA}	{NA}	{NA}	{GO:0046983; protein dimerization activity; molecular_function}	{NA}	{NA}	{NA}	{NA}
A00133	{Contig10:33017:33914:+}	{NA}	{NA}	{NA}	{NA}	{NA}	{GO:0003968; RNA-directed RNA polymerase activity; molecular_function}	{NA}	{NA}	{NA}	{NA}
A00134	{Contig10:35060:39682:+}	{NA}	{NA}	{NA}	{NA}	{NA}	{GO:0003723; RNA binding; molecular_function GO:0003964; RNA-directed DNA polymerase activity; molecular_function GO:0006278; RNA-dependent DNA replication; biological_process GO:0015074; DNA integration; biological_process}	{NA}	{NA}	{NA}	{NA}
A00135	{Contig10:40767:41766:+}	{gi|587732757|gb|EXA30473.1|; hypothetical protein [Fusarium oxysporum f. sp. pisi HDV247, FOVG_18141]}	{NA}	{NA}	{NA}	{NA}	{GO:0016021; integral to membrane; cellular_component GO:0016020; membrane; cellular_component GO:0008360; regulation of cell shape; biological_process GO:0055114; oxidation-reduction process; biological_process GO:0016491; oxidoreductase activity; molecular_function GO:0005739; mitochondrion; cellular_component}	{NA}	{TSTA_006840; hypothetical protein [Talaromyces stipitatus]}	{NA}	{NA}
A00136	{Contig10:47477:49447:+}	{NA}	{NA}	{NA}	{NA}	{NA}	{GO:0034508; centromere complex assembly; biological_process GO:0007165; signal transduction; biological_process GO:0000776; kinetochore; cellular_component GO:0006935; chemotaxis; biological_process GO:0004888; transmembrane receptor activity; molecular_function GO:0016020; membrane; cellular_component}	{NA}	{NA}	{NA}	{NA}
A00137	{Contig10:49839:52696:-}	{NA}	{NA}	{NA}	{NA}	{NA}	{GO:0007165; signal transduction; biological_process GO:0046983; protein dimerization activity; molecular_function GO:0006935; chemotaxis; biological_process GO:0004888; transmembrane receptor activity; molecular_function GO:0016020; membrane; cellular_component}	{NA}	{NA}	{NA}	{NA}
A00138	{Contig10:55523:56542:-}	{gi|584414525|emb|CDM26213.1|; unnamed protein product [Penicillium roqueforti FM164]}	{NA}	{NA}	{NA}	{NA}	{NA}	{NA}	{NA}	{NA}	{NA}
A00139	{Contig10:58218:59747:+}	{NA}	{NA}	{NA}	{NA}	{NA}	{NA}	{NA}	{NA}	{NA}	{NA}
A00140	{Contig10:60460:62770:+}	{NA}	{NA}	{aje:HCAG_02164; }	{NA}	{NA}	{GO:0003723; RNA binding; molecular_function GO:0003964; RNA-directed DNA polymerase activity; molecular_function GO:0006278; RNA-dependent DNA replication; biological_process GO:0006629; lipid metabolic process; biological_process}	{NA}	{NA}	{NA}	{NA}
A00141	{Contig10:64115:65114:+}	{gi|587732757|gb|EXA30473.1|; hypothetical protein [Fusarium oxysporum f. sp. pisi HDV247, FOVG_18141]}	{NA}	{NA}	{NA}	{NA}	{GO:0016021; integral to membrane; cellular_component GO:0055114; oxidation-reduction process; biological_process GO:0016491; oxidoreductase activity; molecular_function GO:0005739; mitochondrion; cellular_component GO:0016020; membrane; cellular_component GO:0008360; regulation of cell shape; biological_process}	{NA}	{TSTA_006840; hypothetical protein [Talaromyces stipitatus]}	{NA}	{NA}
A00142	{Contig10:69016:71490:-}	{NA}	{NA}	{NA}	{NA}	{NA}	{GO:0008270; zinc ion binding; molecular_function GO:0046983; protein dimerization activity; molecular_function GO:0004842; ubiquitin-protein ligase activity; molecular_function}	{NA}	{NA}	{NA}	{NA}
A00143	{Contig10:73505:75877:-}	{NA}	{NA}	{NA}	{NA}	{NA}	{GO:0046983; protein dimerization activity; molecular_function}	{NA}	{NA}	{NA}	{NA}
A00144	{Contig10:76655:77755:+}	{NA}	{NA}	{NA}	{NA}	{NA}	{GO:0046983; protein dimerization activity; molecular_function}	{NA}	{NA}	{NA}	{NA}
A00145	{Contig10:81780:85079:-}	{NA}	{NA}	{NA}	{NA}	{NA}	{GO:0006278; RNA-dependent DNA replication; biological_process GO:0003723; RNA binding; molecular_function GO:0003964; RNA-directed DNA polymerase activity; molecular_function}	{NA}	{NA}	{NA}	{NA}
A00146	{Contig10:85397:86610:-}	{NA}	{NA}	{NA}	{NA}	{NA}	{NA}	{NA}	{NA}	{NA}	{NA}
A00147	{Contig10:87832:88446:+}	{NA}	{NA}	{NA}	{NA}	{NA}	{NA}	{NA}	{NA}	{NA}	{NA}
A00148	{Contig10:89822:93932:-}	{NA}	{NA}	{NA}	{NA}	{NA}	{GO:0008026; ATP-dependent helicase activity; molecular_function GO:0005524; ATP binding; molecular_function GO:0003676; nucleic acid binding; molecular_function GO:0004386; helicase activity; molecular_function}	{NA}	{NA}	{NA}	{NA}
A00149	{Contig10:95396:98253:+}	{gi|477510314|gb|ENH63538.1|; Putative AC transposase, partial [Fusarium oxysporum f. sp. cubense race 1]}	{NA}	{NA}	{NA}	{NA}	{GO:0046983; protein dimerization activity; molecular_function}	{NA}	{NA}	{NA}	{NA}
A00150	{Contig10:98546:103436:-}	{gi|116214413|ref|XP_001230217.1|; hypothetical protein [Chaetomium globosum CBS 148.51, CHGG_11047]}	{NA}	{aor:AO090010000290; }	{NA}	{NA}	{GO:0003964; RNA-directed DNA polymerase activity; molecular_function GO:0003723; RNA binding; molecular_function GO:0006278; RNA-dependent DNA replication; biological_process GO:0005739; mitochondrion; cellular_component GO:0055114; oxidation-reduction process; biological_process GO:0016491; oxidoreductase activity; molecular_function}	{NA}	{NA}	{NA}	{NA}
A00151	{Contig10:104219:109109:+}	{gi|116214413|ref|XP_001230217.1|; hypothetical protein [Chaetomium globosum CBS 148.51, CHGG_11047]}	{NA}	{aor:AO090010000290; }	{NA}	{NA}	{GO:0003964; RNA-directed DNA polymerase activity; molecular_function GO:0003723; RNA binding; molecular_function GO:0006278; RNA-dependent DNA replication; biological_process GO:0005739; mitochondrion; cellular_component GO:0016491; oxidoreductase activity; molecular_function GO:0055114; oxidation-reduction process; biological_process}	{NA}	{NA}	{NA}	{NA}
A00152	{Contig10:112410:114806:+}	{NA}	{NA}	{NA}	{NA}	{NA}	{GO:0046983; protein dimerization activity; molecular_function}	{NA}	{NA}	{NA}	{NA}
A00153	{Contig10:115424:120010:+}	{NA}	{NA}	{NA}	{NA}	{NA}	{GO:0015074; DNA integration; biological_process GO:0006278; RNA-dependent DNA replication; biological_process GO:0003723; RNA binding; molecular_function GO:0003964; RNA-directed DNA polymerase activity; molecular_function}	{NA}	{NA}	{NA}	{NA}
A00154	{Contig10:121324:122793:+}	{NA}	{NA}	{NA}	{NA}	{NA}	{NA}	{NA}	{NA}	{NA}	{NA}
A00155	{Contig10:122930:126112:+}	{NA}	{NA}	{aje:HCAG_02448; }	{NA}	{NA}	{GO:0003964; RNA-directed DNA polymerase activity; molecular_function GO:0003723; RNA binding; molecular_function GO:0006278; RNA-dependent DNA replication; biological_process}	{NA}	{NA}	{NA}	{NA}
A00156	{Contig10:126316:130451:-}	{gi|477510314|gb|ENH63538.1|; Putative AC transposase, partial [Fusarium oxysporum f. sp. cubense race 1]}	{NA}	{NA}	{NA}	{NA}	{GO:0046983; protein dimerization activity; molecular_function}	{NA}	{NA}	{NA}	{NA}
A00157	{Contig10:136917:139675:-}	{gi|317157858|ref|XP_001826621.2|; reverse transcriptase [Aspergillus oryzae RIB40]}	{NA}	{NA}	{NA}	{NA}	{GO:0006278; RNA-dependent DNA replication; biological_process GO:0003964; RNA-directed DNA polymerase activity; molecular_function GO:0003723; RNA binding; molecular_function}	{NA}	{NA}	{NA}	{NA}
A00158	{Contig10:140388:141917:-}	{NA}	{NA}	{NA}	{NA}	{NA}	{NA}	{NA}	{NA}	{NA}	{NA}
A00159	{Contig10:143492:144053:-}	{gi|453080351|gb|EMF08402.1|; TT1751-like protein [Sphaerulina musiva SO2202]}	{NA}	{ssl:SS1G_11678; }	{NA}	{NA}	{NA}	{NA}	{NA}	{NA}	{NA}
A00160	{Contig10:144415:145279:+}	{gi|398396840|ref|XP_003851878.1|; hypothetical protein [Zymoseptoria tritici IPO323, MYCGRDRAFT_59874]}	{NA}	{ztr:MYCGRDRAFT_59874; }	{NA}	{NA}	{GO:0008152; NA GO:0016491; oxidoreductase activity; molecular_function}	{PHI:1992; GzZC307 FGSG_00011 5518 Fusarium graminearum unaffected pathogenicity}	{NA}	{NA}	{NA}
A00161	{Contig10:145899:148337:+}	{NA}	{NA}	{NA}	{NA}	{NA}	{GO:0046983; protein dimerization activity; molecular_function}	{NA}	{NA}	{NA}	{NA}
A00162	{Contig10:150926:152139:+}	{NA}	{NA}	{NA}	{NA}	{NA}	{NA}	{NA}	{NA}	{NA}	{NA}
A00163	{Contig10:152440:154836:-}	{NA}	{NA}	{NA}	{NA}	{NA}	{GO:0046983; protein dimerization activity; molecular_function}	{NA}	{NA}	{NA}	{NA}
A00164	{Contig10:156257:159556:+}	{NA}	{NA}	{aje:HCAG_02164; }	{NA}	{NA}	{GO:0006278; RNA-dependent DNA replication; biological_process GO:0003723; RNA binding; molecular_function GO:0003964; RNA-directed DNA polymerase activity; molecular_function}	{NA}	{NA}	{NA}	{NA}
A00165	{Contig10:161337:165390:+}	{gi|631379944|ref|XP_007924352.1|; ABC transporter, ABC-B family, MDR type [Pseudocercospora fijiensis CIRAD86]}	{NA}	{pfj:MYCFIDRAFT_82870; K05658 ABCB1, CD243 ATP-binding cassette, subfamily B (MDR/TAP), member 1 3.6.3.44 Environmental Information Processing; Membrane transport; ABC transporters [PATH:ko02010] Organismal Systems; Digestive system; Bile secretion [PATH:ko04976] Human Diseases; Cancers; MicroRNAs in cancer [PATH:ko05206]}	{NA}	{NA}	{GO:0004871; signal transducer activity; molecular_function GO:0005525; GTP binding; molecular_function GO:0042626; ATPase activity, coupled to transmembrane movement of substances; molecular_function GO:0003924; GTPase activity; molecular_function GO:0005840; ribosome; cellular_component GO:0006414; translational elongation; biological_process GO:0016887; ATPase activity; molecular_function GO:0…	{NA}	{NA}	{NA}	{NA}
A00166	{Contig10:167789:170761:-}	{NA}	{NA}	{NA}	{NA}	{NA}	{GO:0008026; ATP-dependent helicase activity; molecular_function GO:0004386; helicase activity; molecular_function GO:0003676; nucleic acid binding; molecular_function GO:0005524; ATP binding; molecular_function}	{NA}	{NA}	{NA}	{NA}
A00167	{Contig10:171582:175481:+}	{NA}	{NA}	{NA}	{NA}	{NA}	{NA}	{NA}	{NA}	{NA}	{NA}
A00168	{Contig10:177509:178141:+}	{gi|452841418|gb|EME43355.1|; hypothetical protein [Dothistroma septosporum NZE10, DOTSEDRAFT_89249]}	{NA}	{NA}	{NA}	{NA}	{NA}	{NA}	{NA}	{NA}	{NA}
A00169	{Contig10:178175:178989:+}	{gi|627810767|ref|XP_007678731.1|; hypothetical protein BAUCODRAFT_52470, partial [Baudoinia compniacensis UAMH 10762]}	{NA}	{bcom:BAUCODRAFT_52470; }	{NA}	{NA}	{NA}	{NA}	{NA}	{NA}	{NA}
A00170	{Contig10:179872:180327:+}	{gi|453084160|gb|EMF12205.1|; ankyrin [Sphaerulina musiva SO2202]}	{Q9HYV6; Y3287_PSEAE Putative ankyrin repeat protein PA3287 OS=Pseudomonas aeruginosa (strain ATCC 15692 / DSM 22644 / CIP 104116 / JCM 14847 / LMG 12228 / 1C / PRS 101 / PAO1) GN=PA3287 PE=4 SV=1}	{pfj:MYCFIDRAFT_32459; }	{NA}	{NA}	{GO:0005515; protein binding; molecular_function}	{NA}	{NA}	{NA}	{NA}
A00171	{Contig10:181308:182201:-}	{gi|453084157|gb|EMF12202.1|; impact family protein [Sphaerulina musiva SO2202]}	{NA}	{ztr:MYCGRDRAFT_61514; }	{NA}	{NA}	{GO:0016881; acid-amino acid ligase activity; molecular_function GO:0005515; protein binding; molecular_function}	{NA}	{NA}	{NA}	{NA}
A00172	{Contig10:182410:184203:+}	{gi|453084158|gb|EMF12203.1|; SKIP_SNW-domain-containing protein [Sphaerulina musiva SO2202]}	{Q4WEH7; PRP45_ASPFU Pre-mRNA-processing protein 45 OS=Neosartorya fumigata (strain ATCC MYA-4609 / Af293 / CBS 101355 / FGSC A1100) GN=prp45 PE=3 SV=1}	{pfj:MYCFIDRAFT_154328; K06063 SNW1, SKIIP, SKIP SNW domain-containing protein 1 -- Genetic Information Processing; Transcription; Spliceosome [PATH:ko03040] Environmental Information Processing; Signal transduction; Notch signaling pathway [PATH:ko04330] Human Diseases; Infectious diseases; Epstein-Barr virus infection [PATH:ko05169] Human Diseases; Cancers; Viral carcinogenesis [PATH:ko05203]}	{SPCC188.11; KOG2441 mRNA splicing factor/probable chromatin binding snw family nuclear protein AB RNA processing and modification ; Chromatin structure and dynamics ;}	{NA}	{GO:0000398; nuclear mRNA splicing, via spliceosome; biological_process GO:0005681; spliceosomal complex; cellular_component}	{NA}	{NA}	{NA}	{NA}
A00173	{Contig10:186194:187168:-}	{NA}	{NA}	{NA}	{NA}	{NA}	{GO:0006813; potassium ion transport; biological_process GO:0016021; integral to membrane; cellular_component GO:0006270; DNA-dependent DNA replication initiation; biological_process GO:0016020; membrane; cellular_component GO:0005840; ribosome; cellular_component GO:0006355; regulation of transcription, DNA-dependent; biological_process GO:0030001; metal ion transport; biological_process GO:0003…	{NA}	{NA}	{NA}	{NA}
A00174	{Contig10:187937:189306:-}	{gi|320039040|gb|EFW20975.1|; casein kinase I [Coccidioides posadasii str. Silveira]}	{P35508; KC1D_BOVIN Casein kinase I isoform delta OS=Bos taurus GN=CSNK1D PE=2 SV=2}	{cim:CIMG_03159; K14758 HRR25 casein kinase I homolog HRR25 2.7.11.1 Genetic Information Processing; Translation; Ribosome biogenesis in eukaryotes [PATH:ko03008]}	{Hs20149530; KOG1164 Casein kinase (serine/threonine/tyrosine protein kinase) T Signal transduction mechanisms ;}	{NA}	{GO:0005524; ATP binding; molecular_function GO:0004672; protein kinase activity; molecular_function GO:0006468; protein phosphorylation; biological_process}	{PHI:1235; FGSG_08731 FGSG_08731 5518 Fusarium graminearum lethal}	{NA}	{NA}	{NA}
A00175	{Contig10:190521:194571:-}	{gi|631379944|ref|XP_007924352.1|; ABC transporter, ABC-B family, MDR type [Pseudocercospora fijiensis CIRAD86]}	{NA}	{pfj:MYCFIDRAFT_82870; K05658 ABCB1, CD243 ATP-binding cassette, subfamily B (MDR/TAP), member 1 3.6.3.44 Environmental Information Processing; Membrane transport; ABC transporters [PATH:ko02010] Organismal Systems; Digestive system; Bile secretion [PATH:ko04976] Human Diseases; Cancers; MicroRNAs in cancer [PATH:ko05206]}	{NA}	{NA}	{GO:0031683; G-protein beta/gamma-subunit complex binding; molecular_function GO:0005622; intracellular; cellular_component GO:0019001; guanyl nucleotide binding; molecular_function GO:0003723; RNA binding; molecular_function GO:0055085; transmembrane transport; biological_process GO:0007186; G-protein coupled receptor protein signaling pathway; biological_process GO:0006414; translational elonga…	{NA}	{NA}	{NA}	{NA}
A00176	{Contig10:195186:198158:+}	{NA}	{NA}	{NA}	{NA}	{NA}	{GO:0008026; ATP-dependent helicase activity; molecular_function GO:0004386; helicase activity; molecular_function GO:0005524; ATP binding; molecular_function GO:0003676; nucleic acid binding; molecular_function}	{NA}	{NA}	{NA}	{NA}
A00177	{Contig10:203716:204612:+}	{NA}	{NA}	{NA}	{NA}	{NA}	{GO:0003968; RNA-directed RNA polymerase activity; molecular_function}	{NA}	{NA}	{NA}	{NA}
A00178	{Contig10:205335:207920:+}	{NA}	{NA}	{NA}	{NA}	{NA}	{NA}	{NA}	{NA}	{NA}	{NA}
A00179	{Contig10:209571:213974:+}	{NA}	{NA}	{NA}	{NA}	{NA}	{GO:0015074; DNA integration; biological_process}	{NA}	{NA}	{NA}	{NA}
A00180	{Contig10:217579:221786:-}	{NA}	{NA}	{NA}	{NA}	{NA}	{GO:0046983; protein dimerization activity; molecular_function}	{NA}	{NA}	{NA}	{NA}
A00181	{Contig10:222973:226290:-}	{NA}	{NA}	{NA}	{NA}	{NA}	{GO:0003964; RNA-directed DNA polymerase activity; molecular_function GO:0003723; RNA binding; molecular_function GO:0006278; RNA-dependent DNA replication; biological_process}	{NA}	{NA}	{NA}	{NA}
A00182	{Contig10:231229:233667:-}	{NA}	{NA}	{NA}	{NA}	{NA}	{GO:0046983; protein dimerization activity; molecular_function}	{NA}	{NA}	{NA}	{NA}
A00183	{Contig10:234484:239381:+}	{NA}	{NA}	{NA}	{NA}	{NA}	{GO:0008152; NA GO:0003824; NA}	{NA}	{NA}	{NA}	{NA}
A00184	{Contig10:239598:241004:+}	{NA}	{NA}	{NA}	{NA}	{NA}	{NA}	{NA}	{NA}	{NA}	{NA}
A00185	{Contig10:241290:243662:+}	{NA}	{NA}	{NA}	{NA}	{NA}	{GO:0046983; protein dimerization activity; molecular_function}	{NA}	{NA}	{NA}	{NA}
A00186	{Contig10:250312:253926:-}	{gi|477514327|gb|ENH66707.1|; hypothetical protein [Fusarium oxysporum]}	{NA}	{ani:AN2671.2; }	{NA}	{NA}	{GO:0006278; RNA-dependent DNA replication; biological_process GO:0003723; RNA binding; molecular_function GO:0003964; RNA-directed DNA polymerase activity; molecular_function GO:0015074; DNA integration; biological_process}	{NA}	{NA}	{NA}	{NA}
A00187	{Contig10:254267:255467:-}	{gi|425780461|gb|EKV18467.1|; hypothetical protein [Penicillium digitatum PHI26, PDIG_07810]}	{NA}	{nfi:NFIA_024080; }	{NA}	{NA}	{NA}	{NA}	{NA}	{NA}	{NA}
A00188	{Contig10:256008:259979:-}	{gi|477514327|gb|ENH66707.1|; hypothetical protein [Fusarium oxysporum]}	{NA}	{ani:AN5242.2; }	{NA}	{NA}	{GO:0003723; RNA binding; molecular_function GO:0006278; RNA-dependent DNA replication; biological_process GO:0016042; lipid catabolic process; biological_process GO:0015074; DNA integration; biological_process GO:0003964; RNA-directed DNA polymerase activity; molecular_function GO:0005576; NA GO:0008047; enzyme activator activity; molecular_function GO:0007586; digestion; biological_process}	{NA}	{NA}	{NA}	{NA}
A00189	{Contig10:260288:262252:-}	{NA}	{NA}	{NA}	{NA}	{NA}	{GO:0004888; transmembrane receptor activity; molecular_function GO:0006935; chemotaxis; biological_process GO:0016020; membrane; cellular_component GO:0007165; signal transduction; biological_process}	{NA}	{NA}	{NA}	{NA}
A00190	{Contig10:262866:267777:-}	{gi|116214413|ref|XP_001230217.1|; hypothetical protein [Chaetomium globosum CBS 148.51, CHGG_11047]}	{NA}	{aor:AO090010000290; }	{NA}	{NA}	{GO:0016491; oxidoreductase activity; molecular_function GO:0003723; RNA binding; molecular_function GO:0006278; RNA-dependent DNA replication; biological_process GO:0005739; mitochondrion; cellular_component GO:0055114; oxidation-reduction process; biological_process GO:0015991; ATP hydrolysis coupled proton transport; biological_process GO:0003964; RNA-directed DNA polymerase activity; molecula…	{NA}	{NA}	{NA}	{NA}
A00191	{Contig10:270205:274128:-}	{NA}	{NA}	{NA}	{NA}	{NA}	{GO:0015074; DNA integration; biological_process}	{NA}	{NA}	{NA}	{NA}
A00192	{Contig10:274850:277528:+}	{gi|342882035|gb|EGU82794.1|; hypothetical protein [Fusarium oxysporum Fo5176, FOXB_06693]}	{NA}	{NA}	{NA}	{NA}	{GO:0046983; protein dimerization activity; molecular_function}	{NA}	{NA}	{NA}	{NA}
A00193	{Contig10:277605:279209:-}	{gi|119181149|ref|XP_001241817.1|; hypothetical protein [Coccidioides immitis RS, CIMG_05713]}	{NA}	{cpw:CPC735_019520; }	{At2g06660; KOG3105 DNA-binding centromere protein B (CENP-B) BD Chromatin structure and dynamics ; Cell cycle control, cell division, chromosome partitioning ;}	{NA}	{GO:0003676; nucleic acid binding; molecular_function}	{NA}	{NA}	{NA}	{NA}
A00194	{Contig10:279298:286561:+}	{NA}	{NA}	{NA}	{NA}	{NA}	{GO:0003824; NA GO:0008152; NA GO:0046914; transition metal ion binding; molecular_function}	{NA}	{NA}	{NA}	{NA}
A00195	{Contig10:287379:289490:-}	{NA}	{NA}	{NA}	{NA}	{NA}	{NA}	{NA}	{NA}	{NA}	{NA}
A00196	{Contig10:293701:296673:-}	{NA}	{NA}	{NA}	{NA}	{NA}	{GO:0004386; helicase activity; molecular_function GO:0003676; nucleic acid binding; molecular_function GO:0005524; ATP binding; molecular_function GO:0008026; ATP-dependent helicase activity; molecular_function}	{NA}	{NA}	{NA}	{NA}
A00197	{Contig10:297837:300179:+}	{gi|453083659|gb|EMF11704.1|; hypothetical protein [Sphaerulina musiva SO2202, SEPMUDRAFT_133710]}	{NA}	{bcom:BAUCODRAFT_32724; }	{NA}	{NA}	{NA}	{NA}	{NA}	{NA}	{NA}
A00198	{Contig10:301180:301623:-}	{gi|628259014|ref|XP_007726247.1|; hypothetical protein [Capronia coronata CBS 617.96, A1O1_07184]}	{NA}	{pte:PTT_14623; }	{NA}	{NA}	{GO:0032934; sterol binding; molecular_function}	{NA}	{NA}	{NA}	{NA}
A00199	{Contig10:304348:305280:+}	{gi|452841767|gb|EME43704.1|; hypothetical protein [Dothistroma septosporum NZE10, DOTSEDRAFT_131753]}	{D4ARV2; AIM6_ARTBC Altered inheritance of mitochondria protein 6 homolog ARB_06966 OS=Arthroderma benhamiae (strain ATCC MYA-4681 / CBS 112371) GN=ARB_06966 PE=1 SV=1}	{pfj:MYCFIDRAFT_30409; }	{NA}	{NA}	{NA}	{NA}	{NA}	{YES}	{NA}
A00200	{Contig10:305323:305988:-}	{gi|453083655|gb|EMF11700.1|; thymidylate kinase [Sphaerulina musiva SO2202]}	{Q0WW55; ZEUS1_ARATH Thymidylate kinase OS=Arabidopsis thaliana GN=ZEU1 PE=2 SV=1}	{ztr:MYCGRDRAFT_47065; K00943 tmk, DTYMK dTMP kinase 2.7.4.9 Metabolism; Nucleotide metabolism; Pyrimidine metabolism [PATH:ko00240]}	{At5g59440; KOG3327 Thymidylate kinase/adenylate kinase F Nucleotide transport and metabolism ;}	{NA}	{GO:0000166; nucleotide binding; molecular_function GO:0006614; SRP-dependent cotranslational protein targeting to membrane; biological_process GO:0005524; ATP binding; molecular_function GO:0005525; GTP binding; molecular_function GO:0000103; sulfate assimilation; biological_process GO:0004020; adenylylsulfate kinase activity; molecular_function}	{NA}	{NA}	{NA}	{NA}
A00201	{Contig10:306180:307773:+}	{gi|453083654|gb|EMF11699.1|; tRNA-guanine transglycosylase [Sphaerulina musiva SO2202]}	{NA}	{bcom:BAUCODRAFT_75044; K00773 tgt, QTRT1 queuine tRNA-ribosyltransferase 2.4.2.29 --}	{NA}	{NA}	{GO:0008616; queuosine biosynthetic process; biological_process GO:0006400; tRNA modification; biological_process GO:0008479; queuine tRNA-ribosyltransferase activity; molecular_function}	{NA}	{NA}	{NA}	{NA}
A00202	{Contig10:308898:310145:-}	{gi|453084161|gb|EMF12206.1|; kinase-like protein [Sphaerulina musiva SO2202]}	{NA}	{NA}	{NA}	{NA}	{GO:0006468; protein phosphorylation; biological_process GO:0004672; protein kinase activity; molecular_function GO:0005524; ATP binding; molecular_function}	{NA}	{NA}	{NA}	{NA}
A00203	{Contig10:311943:314315:+}	{NA}	{NA}	{NA}	{NA}	{NA}	{GO:0046983; protein dimerization activity; molecular_function}	{NA}	{NA}	{NA}	{NA}
A00204	{Contig10:315682:317211:+}	{NA}	{NA}	{NA}	{NA}	{NA}	{NA}	{NA}	{NA}	{NA}	{NA}
A00205	{Contig10:317924:320234:+}	{NA}	{NA}	{aje:HCAG_02164; }	{NA}	{NA}	{GO:0006278; RNA-dependent DNA replication; biological_process GO:0003964; RNA-directed DNA polymerase activity; molecular_function GO:0003723; RNA binding; molecular_function}	{NA}	{NA}	{NA}	{NA}
A00206	{Contig10:321425:325168:-}	{gi|453084162|gb|EMF12207.1|; hypothetical protein [Sphaerulina musiva SO2202, SEPMUDRAFT_149941]}	{NA}	{ztr:MYCGRDRAFT_101041; }	{NA}	{NA}	{NA}	{NA}	{NA}	{NA}	{NA}
A00207	{Contig10:325854:327325:+}	{gi|452841518|gb|EME43455.1|; hypothetical protein [Dothistroma septosporum NZE10, DOTSEDRAFT_72741]}	{NA}	{NA}	{NA}	{NA}	{GO:0006351; transcription, DNA-dependent; biological_process GO:0003899; DNA-directed RNA polymerase activity; molecular_function GO:0003677; DNA binding; molecular_function}	{NA}	{NA}	{NA}	{NA}
A00208	{Contig10:328260:329912:+}	{gi|590049311|gb|EXK76835.1|; hypothetical protein [Fusarium oxysporum f. sp. raphani 54005, FOQG_18437]}	{NA}	{bsc:COCSADRAFT_86617; }	{NA}	{NA}	{GO:0008270; zinc ion binding; molecular_function GO:0009307; DNA restriction-modification system; biological_process GO:0003677; DNA binding; molecular_function GO:0009036; Type II site-specific deoxyribonuclease activity; molecular_function GO:0003676; nucleic acid binding; molecular_function}	{NA}	{NA}	{NA}	{NA}
A00209	{Contig10:329972:331645:+}	{gi|261336140|dbj|BAI44772.1|; pol-like protein [Alternaria alternata]}	{NA}	{ssl:SS1G_06328; }	{NA}	{NA}	{GO:0003723; RNA binding; molecular_function GO:0003964; RNA-directed DNA polymerase activity; molecular_function GO:0006278; RNA-dependent DNA replication; biological_process}	{NA}	{NA}	{NA}	{NA}
A00210	{Contig10:331852:335184:-}	{NA}	{NA}	{NA}	{NA}	{NA}	{GO:0006278; RNA-dependent DNA replication; biological_process GO:0003723; RNA binding; molecular_function GO:0003964; RNA-directed DNA polymerase activity; molecular_function}	{NA}	{NA}	{NA}	{NA}
A00211	{Contig10:335250:336724:-}	{NA}	{NA}	{NA}	{NA}	{NA}	{NA}	{NA}	{NA}	{NA}	{NA}
A00212	{Contig10:337199:338911:+}	{gi|261336140|dbj|BAI44772.1|; pol-like protein [Alternaria alternata]}	{NA}	{val:VDBG_09847; }	{NA}	{NA}	{GO:0003676; nucleic acid binding; molecular_function GO:0004523; ribonuclease H activity; molecular_function}	{NA}	{NA}	{NA}	{NA}
A00213	{Contig10:340433:345341:+}	{NA}	{NA}	{NA}	{NA}	{NA}	{GO:0006278; RNA-dependent DNA replication; biological_process GO:0003964; RNA-directed DNA polymerase activity; molecular_function GO:0008270; zinc ion binding; molecular_function GO:0003723; RNA binding; molecular_function GO:0003676; nucleic acid binding; molecular_function}	{NA}	{NA}	{NA}	{NA}
A00214	{Contig10:345821:350233:-}	{NA}	{NA}	{NA}	{NA}	{NA}	{GO:0015074; DNA integration; biological_process}	{NA}	{NA}	{NA}	{NA}
A00215	{Contig10:350531:352000:+}	{NA}	{NA}	{NA}	{NA}	{NA}	{NA}	{NA}	{NA}	{NA}	{NA}
A00216	{Contig10:352137:353309:+}	{NA}	{NA}	{NA}	{NA}	{NA}	{NA}	{NA}	{NA}	{NA}	{NA}
A00217	{Contig10:353360:357517:-}	{gi|345560713|gb|EGX43835.1|; hypothetical protein [Arthrobotrys oligospora ATCC 24927, AOL_s00212g2]}	{NA}	{ani:AN5470.2; }	{NA}	{NA}	{GO:0003964; RNA-directed DNA polymerase activity; molecular_function GO:0003723; RNA binding; molecular_function GO:0006278; RNA-dependent DNA replication; biological_process GO:0015074; DNA integration; biological_process}	{NA}	{NA}	{NA}	{NA}
A00218	{Contig10:358057:359199:-}	{NA}	{NA}	{NA}	{NA}	{NA}	{GO:0003676; nucleic acid binding; molecular_function GO:0008270; zinc ion binding; molecular_function}	{NA}	{NA}	{NA}	{NA}
A00219	{Contig10:359365:360009:-}	{NA}	{NA}	{NA}	{NA}	{NA}	{NA}	{NA}	{NA}	{NA}	{NA}
A00220	{Contig10:360841:362496:+}	{gi|154282395|ref|XP_001541993.1|; predicted protein [Ajellomyces capsulatus NAm1]}	{NA}	{aje:HCAG_02164; }	{NA}	{NA}	{GO:0003964; RNA-directed DNA polymerase activity; molecular_function GO:0003723; RNA binding; molecular_function GO:0006278; RNA-dependent DNA replication; biological_process GO:0004553; hydrolase activity, hydrolyzing O-glycosyl compounds; molecular_function}	{NA}	{NA}	{NA}	{NA}
A00221	{Contig10:364352:365653:-}	{NA}	{NA}	{NA}	{NA}	{NA}	{GO:0046983; protein dimerization activity; molecular_function}	{NA}	{NA}	{NA}	{NA}
A00222	{Contig10:368139:369200:-}	{NA}	{NA}	{NA}	{NA}	{NA}	{NA}	{NA}	{NA}	{NA}	{NA}
A00223	{Contig10:369965:372550:-}	{NA}	{NA}	{NA}	{NA}	{NA}	{NA}	{NA}	{NA}	{NA}	{NA}
A00224	{Contig10:373278:374174:-}	{NA}	{NA}	{NA}	{NA}	{NA}	{GO:0003968; RNA-directed RNA polymerase activity; molecular_function}	{NA}	{NA}	{NA}	{NA}
A00225	{Contig10:377003:379975:-}	{NA}	{NA}	{NA}	{NA}	{NA}	{GO:0008026; ATP-dependent helicase activity; molecular_function GO:0003676; nucleic acid binding; molecular_function GO:0005524; ATP binding; molecular_function GO:0004386; helicase activity; molecular_function}	{NA}	{NA}	{NA}	{NA}
A00226	{Contig10:380668:384342:-}	{NA}	{NA}	{NA}	{NA}	{NA}	{GO:0008270; zinc ion binding; molecular_function GO:0015074; DNA integration; biological_process GO:0003676; nucleic acid binding; molecular_function}	{NA}	{NA}	{NA}	{NA}
A00227	{Contig10:385647:390233:+}	{NA}	{NA}	{NA}	{NA}	{NA}	{GO:0015074; DNA integration; biological_process}	{NA}	{NA}	{NA}	{NA}
A00228	{Contig10:395494:396557:-}	{gi|296817459|ref|XP_002849066.1|; conserved hypothetical protein [Arthroderma otae CBS 113480]}	{NA}	{pcs:Pc21g22150; }	{NA}	{NA}	{NA}	{NA}	{NA}	{NA}	{NA}
A00229	{Contig10:398275:403165:+}	{gi|116196678|ref|XP_001224151.1|; hypothetical protein [Chaetomium globosum CBS 148.51, CHGG_04937]}	{NA}	{aor:AO090010000290; }	{NA}	{NA}	{GO:0006278; RNA-dependent DNA replication; biological_process GO:0003723; RNA binding; molecular_function GO:0003964; RNA-directed DNA polymerase activity; molecular_function GO:0016491; oxidoreductase activity; molecular_function GO:0055114; oxidation-reduction process; biological_process GO:0005739; mitochondrion; cellular_component}	{NA}	{NA}	{NA}	{NA}
A00230	{Contig10:404025:405068:-}	{gi|399164120|emb|CCE34911.1|; uncharacterized protein CPUR_08850 [Claviceps purpurea 20.1]}	{NA}	{mbe:MBM_08558; }	{NA}	{NA}	{NA}	{NA}	{NA}	{NA}	{NA}
A00231	{Contig10:405197:407002:+}	{NA}	{NA}	{NA}	{NA}	{NA}	{GO:0003677; DNA binding; molecular_function GO:0046983; protein dimerization activity; molecular_function}	{NA}	{NA}	{NA}	{NA}
A00232	{Contig10:410275:417425:+}	{NA}	{NA}	{NA}	{NA}	{NA}	{GO:0004315; 3-oxoacyl-[acyl-carrier-protein] synthase activity; molecular_function GO:0016747; transferase activity, transferring acyl groups other than amino-acyl groups; molecular_function GO:0008270; zinc ion binding; molecular_function GO:0008152; NA GO:0055114; oxidation-reduction process; biological_process GO:0006633; fatty acid biosynthetic process; biological_process GO:0016491; oxidore…	{PHI:718; PKS6 AAS57291 5518 Fusarium graminearum unaffected pathogenicity}	{NA}	{NA}	{NA}
A00233	{Contig10:418009:421800:-}	{gi|261336140|dbj|BAI44772.1|; pol-like protein [Alternaria alternata]}	{NA}	{aje:HCAG_07448; }	{NA}	{NA}	{GO:0004523; ribonuclease H activity; molecular_function GO:0003964; RNA-directed DNA polymerase activity; molecular_function GO:0003723; RNA binding; molecular_function GO:0006278; RNA-dependent DNA replication; biological_process GO:0003676; nucleic acid binding; molecular_function}	{NA}	{NA}	{NA}	{NA}
A00234	{Contig10:421860:423512:-}	{gi|590049311|gb|EXK76835.1|; hypothetical protein [Fusarium oxysporum f. sp. raphani 54005, FOQG_18437]}	{NA}	{bsc:COCSADRAFT_86617; }	{NA}	{NA}	{GO:0003676; nucleic acid binding; molecular_function GO:0009036; Type II site-specific deoxyribonuclease activity; molecular_function GO:0003677; DNA binding; molecular_function GO:0009307; DNA restriction-modification system; biological_process GO:0008270; zinc ion binding; molecular_function}	{NA}	{NA}	{NA}	{NA}
A00235	{Contig10:424010:428644:-}	{NA}	{NA}	{NA}	{NA}	{NA}	{GO:0015074; DNA integration; biological_process}	{NA}	{NA}	{NA}	{NA}
A00236	{Contig10:431354:434668:-}	{NA}	{NA}	{NA}	{NA}	{NA}	{GO:0003964; RNA-directed DNA polymerase activity; molecular_function GO:0005758; mitochondrial intermembrane space; cellular_component GO:0003723; RNA binding; molecular_function GO:0006278; RNA-dependent DNA replication; biological_process GO:0016531; copper chaperone activity; molecular_function GO:0005507; copper ion binding; molecular_function GO:0006825; copper ion transport; biological_pro…	{NA}	{NA}	{NA}	{NA}
A00237	{Contig10:436160:437575:-}	{NA}	{NA}	{NA}	{NA}	{NA}	{GO:0046983; protein dimerization activity; molecular_function}	{NA}	{NA}	{YES}	{NA}
A00238	{Contig10:437686:439338:+}	{gi|590049311|gb|EXK76835.1|; hypothetical protein [Fusarium oxysporum f. sp. raphani 54005, FOQG_18437]}	{NA}	{bsc:COCSADRAFT_86617; }	{NA}	{NA}	{GO:0009036; Type II site-specific deoxyribonuclease activity; molecular_function GO:0003676; nucleic acid binding; molecular_function GO:0008270; zinc ion binding; molecular_function GO:0003677; DNA binding; molecular_function GO:0009307; DNA restriction-modification system; biological_process}	{NA}	{NA}	{NA}	{NA}
A00239	{Contig10:439398:443189:+}	{gi|261336140|dbj|BAI44772.1|; pol-like protein [Alternaria alternata]}	{NA}	{aje:HCAG_07448; }	{NA}	{NA}	{GO:0006278; RNA-dependent DNA replication; biological_process GO:0003723; RNA binding; molecular_function GO:0003964; RNA-directed DNA polymerase activity; molecular_function GO:0004523; ribonuclease H activity; molecular_function GO:0003676; nucleic acid binding; molecular_function}	{NA}	{NA}	{NA}	{NA}
A00240	{Contig10:444689:445978:+}	{NA}	{NA}	{NA}	{NA}	{NA}	{GO:0005976; polysaccharide metabolic process; biological_process GO:0016779; nucleotidyltransferase activity; molecular_function}	{NA}	{NA}	{NA}	{NA}
A00241	{Contig10:446079:448475:-}	{NA}	{NA}	{NA}	{NA}	{NA}	{GO:0046983; protein dimerization activity; molecular_function}	{NA}	{NA}	{NA}	{NA}
A00242	{Contig10:449141:452409:+}	{NA}	{NA}	{NA}	{NA}	{NA}	{GO:0015074; DNA integration; biological_process GO:0006278; RNA-dependent DNA replication; biological_process GO:0003723; RNA binding; molecular_function GO:0003964; RNA-directed DNA polymerase activity; molecular_function}	{NA}	{NA}	{NA}	{NA}
A00243	{Contig10:453235:456909:-}	{NA}	{NA}	{NA}	{NA}	{NA}	{GO:0015074; DNA integration; biological_process GO:0003676; nucleic acid binding; molecular_function GO:0008270; zinc ion binding; molecular_function}	{NA}	{NA}	{NA}	{NA}
A00244	{Contig10:458164:460134:+}	{NA}	{NA}	{NA}	{NA}	{NA}	{GO:0000776; kinetochore; cellular_component GO:0006935; chemotaxis; biological_process GO:0004888; transmembrane receptor activity; molecular_function GO:0016020; membrane; cellular_component GO:0034508; centromere complex assembly; biological_process GO:0007165; signal transduction; biological_process}	{NA}	{NA}	{NA}	{NA}
A00245	{Contig10:460443:464414:+}	{gi|477514327|gb|ENH66707.1|; hypothetical protein [Fusarium oxysporum]}	{NA}	{ani:AN5242.2; }	{NA}	{NA}	{GO:0003723; RNA binding; molecular_function GO:0006278; RNA-dependent DNA replication; biological_process GO:0016042; lipid catabolic process; biological_process GO:0015074; DNA integration; biological_process GO:0005576; NA GO:0003964; RNA-directed DNA polymerase activity; molecular_function GO:0008047; enzyme activator activity; molecular_function GO:0007586; digestion; biological_process}	{NA}	{NA}	{NA}	{NA}
A00246	{Contig10:464438:466615:-}	{NA}	{NA}	{NA}	{NA}	{NA}	{NA}	{NA}	{NA}	{NA}	{NA}
A00247	{Contig10:469623:470455:+}	{gi|453085778|gb|EMF13821.1|; hypothetical protein SEPMUDRAFT_20227, partial [Sphaerulina musiva SO2202]}	{NA}	{NA}	{NA}	{NA}	{NA}	{NA}	{NA}	{NA}	{NA}
A00248	{Contig10:470875:473322:+}	{NA}	{NA}	{NA}	{NA}	{NA}	{GO:0046983; protein dimerization activity; molecular_function}	{NA}	{NA}	{NA}	{NA}
A00249	{Contig10:476227:478701:+}	{NA}	{NA}	{NA}	{NA}	{NA}	{GO:0004842; ubiquitin-protein ligase activity; molecular_function GO:0046983; protein dimerization activity; molecular_function GO:0008270; zinc ion binding; molecular_function}	{NA}	{NA}	{NA}	{NA}
A00250	{Contig10:480819:483215:+}	{NA}	{NA}	{NA}	{NA}	{NA}	{GO:0046983; protein dimerization activity; molecular_function}	{NA}	{NA}	{NA}	{NA}
A00251	{Contig10:485021:488944:-}	{NA}	{NA}	{NA}	{NA}	{NA}	{GO:0015074; DNA integration; biological_process}	{NA}	{NA}	{NA}	{NA}
A00252	{Contig10:490451:497305:+}	{NA}	{NA}	{NA}	{NA}	{NA}	{GO:0015074; DNA integration; biological_process GO:0006278; RNA-dependent DNA replication; biological_process GO:0003964; RNA-directed DNA polymerase activity; molecular_function GO:0046983; protein dimerization activity; molecular_function GO:0003723; RNA binding; molecular_function}	{NA}	{NA}	{NA}	{NA}
A00253	{Contig10:499202:504256:-}	{NA}	{NA}	{NA}	{NA}	{NA}	{GO:0009058; biosynthetic process; biological_process GO:0016747; transferase activity, transferring acyl groups other than amino-acyl groups; molecular_function GO:0008152; NA GO:0016788; hydrolase activity, acting on ester bonds; molecular_function}	{NA}	{NA}	{NA}	{NA}
A00254	{Contig10:510688:516963:+}	{NA}	{NA}	{NA}	{NA}	{NA}	{GO:0008152; NA GO:0008270; zinc ion binding; molecular_function GO:0055114; oxidation-reduction process; biological_process GO:0016491; oxidoreductase activity; molecular_function}	{NA}	{NA}	{NA}	{NA}
A00255	{Contig10:519281:521176:-}	{NA}	{NA}	{NA}	{NA}	{NA}	{GO:0004386; helicase activity; molecular_function GO:0003676; nucleic acid binding; molecular_function GO:0005524; ATP binding; molecular_function}	{NA}	{NA}	{NA}	{NA}
A00256	{Contig10:522808:524478:+}	{NA}	{NA}	{NA}	{NA}	{NA}	{GO:0005634; nucleus; cellular_component GO:0006355; regulation of transcription, DNA-dependent; biological_process}	{NA}	{NA}	{NA}	{NA}
A00257	{Contig10:526257:532150:+}	{NA}	{NA}	{NA}	{NA}	{NA}	{GO:0006278; RNA-dependent DNA replication; biological_process GO:0003723; RNA binding; molecular_function GO:0046983; protein dimerization activity; molecular_function GO:0003964; RNA-directed DNA polymerase activity; molecular_function}	{NA}	{NA}	{NA}	{NA}
A00258	{Contig10:539073:542864:-}	{gi|261336140|dbj|BAI44772.1|; pol-like protein [Alternaria alternata]}	{NA}	{aje:HCAG_07448; }	{NA}	{NA}	{GO:0003676; nucleic acid binding; molecular_function GO:0006278; RNA-dependent DNA replication; biological_process GO:0004523; ribonuclease H activity; molecular_function GO:0003964; RNA-directed DNA polymerase activity; molecular_function GO:0003723; RNA binding; molecular_function}	{NA}	{NA}	{NA}	{NA}
A00259	{Contig10:542924:544576:-}	{gi|590049311|gb|EXK76835.1|; hypothetical protein [Fusarium oxysporum f. sp. raphani 54005, FOQG_18437]}	{NA}	{bsc:COCSADRAFT_86617; }	{NA}	{NA}	{GO:0009036; Type II site-specific deoxyribonuclease activity; molecular_function GO:0003676; nucleic acid binding; molecular_function GO:0008270; zinc ion binding; molecular_function GO:0009307; DNA restriction-modification system; biological_process GO:0003677; DNA binding; molecular_function}	{NA}	{NA}	{NA}	{NA}
A00260	{Contig10:545684:548871:-}	{NA}	{NA}	{aje:HCAG_02448; }	{NA}	{NA}	{GO:0006278; RNA-dependent DNA replication; biological_process GO:0003723; RNA binding; molecular_function GO:0003964; RNA-directed DNA polymerase activity; molecular_function}	{NA}	{NA}	{NA}	{NA}
A00261	{Contig10:549008:550477:-}	{NA}	{NA}	{NA}	{NA}	{NA}	{NA}	{NA}	{NA}	{NA}	{NA}
A00262	{Contig10:550775:555178:+}	{NA}	{NA}	{NA}	{NA}	{NA}	{GO:0015074; DNA integration; biological_process}	{NA}	{NA}	{NA}	{NA}
A00263	{Contig10:556047:556879:-}	{gi|453085778|gb|EMF13821.1|; hypothetical protein SEPMUDRAFT_20227, partial [Sphaerulina musiva SO2202]}	{NA}	{NA}	{NA}	{NA}	{NA}	{NA}	{NA}	{NA}	{NA}
A00264	{Contig10:557392:561013:+}	{gi|212539902|ref|XP_002150106.1|; reverse transcriptase, putative [Talaromyces marneffei ATCC 18224]}	{NA}	{aor:AO090010000290; }	{NA}	{NA}	{GO:0055114; oxidation-reduction process; biological_process GO:0016491; oxidoreductase activity; molecular_function GO:0005739; mitochondrion; cellular_component GO:0006278; RNA-dependent DNA replication; biological_process GO:0003723; RNA binding; molecular_function GO:0003964; RNA-directed DNA polymerase activity; molecular_function}	{NA}	{NA}	{NA}	{NA}
A00265	{Contig10:561067:563439:-}	{NA}	{NA}	{NA}	{NA}	{NA}	{GO:0046983; protein dimerization activity; molecular_function}	{NA}	{NA}	{NA}	{NA}
A00266	{Contig10:565914:567878:+}	{NA}	{NA}	{NA}	{NA}	{NA}	{GO:0034508; centromere complex assembly; biological_process GO:0000776; kinetochore; cellular_component}	{NA}	{NA}	{NA}	{NA}
A00267	{Contig10:568187:572158:+}	{gi|477514327|gb|ENH66707.1|; hypothetical protein [Fusarium oxysporum]}	{NA}	{ani:AN5242.2; }	{NA}	{NA}	{GO:0015074; DNA integration; biological_process GO:0016042; lipid catabolic process; biological_process GO:0006278; RNA-dependent DNA replication; biological_process GO:0003723; RNA binding; molecular_function GO:0008047; enzyme activator activity; molecular_function GO:0007586; digestion; biological_process GO:0005576; NA GO:0003964; RNA-directed DNA polymerase activity; molecular_function}	{NA}	{NA}	{NA}	{NA}
A00268	{Contig10:578879:583158:-}	{gi|154277106|ref|XP_001539398.1|; predicted protein [Ajellomyces capsulatus NAm1]}	{NA}	{aje:HCAG_07003; }	{NA}	{NA}	{GO:0000186; activation of MAPKK activity; biological_process GO:0003723; RNA binding; molecular_function GO:0001678; cellular glucose homeostasis; biological_process GO:0006278; RNA-dependent DNA replication; biological_process GO:0007186; G-protein coupled receptor protein signaling pathway; biological_process GO:0032099; negative regulation of appetite; biological_process GO:0008343; adult fee…	{NA}	{NA}	{NA}	{NA}
A00269	{Contig10:583871:585400:-}	{NA}	{NA}	{NA}	{NA}	{NA}	{NA}	{NA}	{NA}	{NA}	{NA}
A00270	{Contig10:591920:597989:-}	{gi|342872836|gb|EGU75121.1|; hypothetical protein [Fusarium oxysporum Fo5176, FOXB_14368]}	{NA}	{NA}	{NA}	{NA}	{GO:0006032; chitin catabolic process; biological_process GO:0046983; protein dimerization activity; molecular_function GO:0016998; cell wall macromolecule catabolic process; biological_process GO:0004568; chitinase activity; molecular_function GO:0015074; DNA integration; biological_process}	{NA}	{NA}	{NA}	{NA}
A00271	{Contig10:598589:599746:-}	{NA}	{NA}	{NA}	{NA}	{NA}	{NA}	{NA}	{NA}	{NA}	{NA}
A00272	{Contig10:600075:601680:-}	{gi|116181214|ref|XP_001220456.1|; predicted protein [Chaetomium globosum CBS 148.51]}	{NA}	{plj:VFPFJ_00009; }	{NA}	{NA}	{GO:0055114; oxidation-reduction process; biological_process GO:0016491; oxidoreductase activity; molecular_function GO:0005739; mitochondrion; cellular_component GO:0016020; membrane; cellular_component GO:0008360; regulation of cell shape; biological_process}	{NA}	{NA}	{NA}	{NA}
A00273	{Contig10:603398:604355:+}	{gi|296817459|ref|XP_002849066.1|; conserved hypothetical protein [Arthroderma otae CBS 113480]}	{NA}	{pcs:Pc21g22150; }	{NA}	{NA}	{NA}	{NA}	{NA}	{NA}	{NA}
A00274	{Contig10:610797:613169:-}	{NA}	{NA}	{NA}	{NA}	{NA}	{GO:0046983; protein dimerization activity; molecular_function}	{NA}	{NA}	{NA}	{NA}
A00275	{Contig10:616779:617405:-}	{gi|452841153|gb|EME43090.1|; hypothetical protein [Dothistroma septosporum NZE10, DOTSEDRAFT_72464]}	{O14095; PLP1_SCHPO Thioredoxin domain-containing protein plp1 OS=Schizosaccharomyces pombe (strain 972 / ATCC 24843) GN=plp1 PE=1 SV=2}	{ztr:MYCGRDRAFT_61626; }	{SPAC2F3.13c_2; KOG1672 ATP binding protein OC Posttranslational modification, protein turnover, chaperones ; Energy production and conversion ;}	{NA}	{GO:0045454; cell redox homeostasis; biological_process}	{NA}	{NA}	{NA}	{NA}
A00276	{Contig10:618072:619334:+}	{gi|453083879|gb|EMF11924.1|; Golgi GDP-mannose transporter [Sphaerulina musiva SO2202]}	{A1C9R4; GMT_ASPCL GDP-mannose transporter OS=Aspergillus clavatus (strain ATCC 1007 / CBS 513.65 / DSM 816 / NCTC 3887 / NRRL 1) GN=gmt1 PE=3 SV=1}	{pfj:MYCFIDRAFT_197434; K15356 VRG4, GONST1 GDP-mannose transporter -- --}	{SPAC144.18; KOG1444 Nucleotide-sugar transporter VRG4/SQV-7 GOU Carbohydrate transport and metabolism ; Posttranslational modification, protein turnover, chaperones ; Intracellular trafficking, secretion, and vesicular transport ;}	{gnl|TC-DB|Q5A477; 2.A.7.13.2 GDP-mannose transporter}	{NA}	{NA}	{NA}	{NA}	{NA}
A00277	{Contig10:620910:622745:+}	{gi|596698410|ref|XP_007282090.1|; cytochrome p450 pisatin [Colletotrichum gloeosporioides Nara gc5]}	{NA}	{fvr:FVEG_04340; }	{NA}	{NA}	{GO:0005506; iron ion binding; molecular_function GO:0020037; heme binding; molecular_function GO:0055114; oxidation-reduction process; biological_process GO:0016705; oxidoreductase activity, acting on paired donors, with incorporation or reduction of molecular oxygen; molecular_function}	{NA}	{ACLA_044480; [Aspergillus clavatus NRRL 1]}	{NA}	{NA}
A00278	{Contig10:623667:624716:-}	{gi|453083861|gb|EMF11906.1|; mitochondrial carrier [Sphaerulina musiva SO2202]}	{Q95J75; MFTC_MACFA Mitochondrial folate transporter/carrier OS=Macaca fascicularis GN=SLC25A32 PE=2 SV=1}	{pfj:MYCFIDRAFT_83540; K15115 SLC25A32, MFT solute carrier family 25 (mitochondrial folate transporter), member 32 -- --}	{Hs21314739; KOG0764 Mitochondrial FAD carrier protein C Energy production and conversion ;}	{gnl|TC-DB|Q9H2D1; 2.A.29.10.2 FOLATE TRANSPORTER/CARRIER - Homo sapiens (Human).}	{NA}	{NA}	{NA}	{NA}	{NA}
A00279	{Contig10:628119:628877:-}	{NA}	{NA}	{NA}	{NA}	{NA}	{NA}	{NA}	{NA}	{NA}	{NA}
A00280	{Contig10:629866:630168:-}	{gi|452841710|gb|EME43647.1|; hypothetical protein [Dothistroma septosporum NZE10, DOTSEDRAFT_72868]}	{NA}	{ztr:MYCGRDRAFT_81746; }	{NA}	{NA}	{NA}	{NA}	{NA}	{NA}	{NA}
A00281	{Contig10:630635:632594:+}	{gi|453083857|gb|EMF11902.1|; Pkinase-domain-containing protein [Sphaerulina musiva SO2202]}	{Q871M9; BUR1_NEUCR Serine/threonine-protein kinase bur1 OS=Neurospora crassa (strain ATCC 24698 / 74-OR23-1A / CBS 708.71 / DSM 1257 / FGSC 987) GN=stk-1 PE=3 SV=2}	{pfj:MYCFIDRAFT_138595; K15562 BUR1, SGV1 serine/threonine-protein kinase BUR1 2.7.11.22 2.7.11.23 --}	{SPBC32H8.10; KOG0600 Cdc2-related protein kinase D Cell cycle control, cell division, chromosome partitioning ;}	{NA}	{GO:0004672; protein kinase activity; molecular_function GO:0005524; ATP binding; molecular_function GO:0006468; protein phosphorylation; biological_process}	{PHI:1178; (Sc Cdc28) FGSG_08468 5518 Fusarium graminearum reduced virulence}	{NA}	{NA}	{NA}
A00282	{Contig10:633245:633948:+}	{gi|452841534|gb|EME43471.1|; hypothetical protein [Dothistroma septosporum NZE10, DOTSEDRAFT_174315]}	{NA}	{pfj:MYCFIDRAFT_138398; }	{NA}	{NA}	{GO:0008152; NA GO:0016846; carbon-sulfur lyase activity; molecular_function}	{NA}	{NA}	{NA}	{NA}
A00283	{Contig10:634551:638873:+}	{gi|453083894|gb|EMF11939.1|; hypothetical protein [Sphaerulina musiva SO2202, SEPMUDRAFT_142145]}	{NA}	{pfj:MYCFIDRAFT_82279; }	{NA}	{NA}	{NA}	{NA}	{NA}	{NA}	{NA}
A00284	{Contig10:639270:640319:-}	{NA}	{NA}	{NA}	{NA}	{NA}	{GO:0005515; protein binding; molecular_function}	{NA}	{NA}	{NA}	{NA}
A00285	{Contig10:641160:641852:-}	{gi|631380266|ref|XP_007924513.1|; hypothetical protein [Pseudocercospora fijiensis CIRAD86, MYCFIDRAFT_195093]}	{NA}	{pfj:MYCFIDRAFT_195093; }	{NA}	{NA}	{NA}	{NA}	{NA}	{NA}	{NA}
A00286	{Contig10:642406:643543:+}	{gi|591463128|gb|EXL94627.1|; hypothetical protein [Fusarium oxysporum f. sp. cubense tropical race 4 54006, FOIG_12476]}	{NA}	{bor:COCMIDRAFT_6991; }	{NA}	{NA}	{NA}	{NA}	{NA}	{NA}	{NA}
A00287	{Contig10:644686:645615:+}	{gi|453083648|gb|EMF11693.1|; cytosolic Fe-S cluster assembly factor CFD1 [Sphaerulina musiva SO2202]}	{Q2GWZ4; CFD1_CHAGB Cytosolic Fe-S cluster assembly factor CFD1 OS=Chaetomium globosum (strain ATCC 6205 / CBS 148.51 / DSM 1962 / NBRC 6347 / NRRL 1970) GN=CFD1 PE=3 SV=1}	{ztr:MYCGRDRAFT_75204; }	{YIL003w; KOG3022 Predicted ATPase, nucleotide-binding D Cell cycle control, cell division, chromosome partitioning ;}	{NA}	{GO:0005524; ATP binding; molecular_function GO:0004020; adenylylsulfate kinase activity; molecular_function GO:0005525; GTP binding; molecular_function GO:0003924; GTPase activity; molecular_function GO:0000103; sulfate assimilation; biological_process GO:0016301; kinase activity; molecular_function}	{NA}	{NA}	{NA}	{NA}
A00288	{Contig10:647219:648868:+}	{NA}	{NA}	{NA}	{NA}	{NA}	{NA}	{NA}	{NA}	{NA}	{NA}
A00289	{Contig10:651279:652439:-}	{gi|453083650|gb|EMF11695.1|; PQ-loop-domain-containing protein [Sphaerulina musiva SO2202]}	{NA}	{pfj:MYCFIDRAFT_63338; }	{NA}	{NA}	{GO:0046923; ER retention sequence binding; molecular_function GO:0006621; protein retention in ER lumen; biological_process GO:0016021; integral to membrane; cellular_component}	{NA}	{NA}	{NA}	{NA}
A00290	{Contig10:652815:654827:-}	{gi|453083651|gb|EMF11696.1|; methylenetetrahydrofolate reductase 2 [Sphaerulina musiva SO2202]}	{O74927; MTHR2_SCHPO Methylenetetrahydrofolate reductase 2 OS=Schizosaccharomyces pombe (strain 972 / ATCC 24843) GN=met11 PE=1 SV=2}	{pfj:MYCFIDRAFT_49642; K00297 metF, MTHFR methylenetetrahydrofolate reductase (NADPH) 1.5.1.20 Metabolism; Metabolism of cofactors and vitamins; One carbon pool by folate [PATH:ko00670] Metabolism; Energy metabolism; Carbon fixation pathways in prokaryotes [PATH:ko00720] Metabolism; Overview; Carbon metabolism [PATH:ko01200]}	{SPAC343.10; KOG0564 5,10-methylenetetrahydrofolate reductase E Amino acid transport and metabolism ;}	{NA}	{GO:0055114; oxidation-reduction process; biological_process GO:0004489; methylenetetrahydrofolate reductase (NADPH) activity; molecular_function GO:0006555; methionine metabolic process; biological_process}	{PHI:3824; MET12 EHA55336 318829 Magnaporthe oryzae loss of pathogenicity}	{NA}	{NA}	{NA}
A00291	{Contig10:661347:663287:-}	{gi|453083727|gb|EMF11772.1|; Cation_efflux-domain-containing protein [Sphaerulina musiva SO2202]}	{NA}	{pfj:MYCFIDRAFT_108826; }	{NA}	{NA}	{GO:0016021; integral to membrane; cellular_component GO:0006812; cation transport; biological_process GO:0055085; transmembrane transport; biological_process GO:0008324; cation transmembrane transporter activity; molecular_function}	{NA}	{NA}	{NA}	{NA}
A00292	{Contig10:663820:665264:-}	{gi|631386022|ref|XP_007927391.1|; hypothetical protein [Pseudocercospora fijiensis CIRAD86, MYCFIDRAFT_175439]}	{NA}	{pfj:MYCFIDRAFT_175439; }	{NA}	{NA}	{GO:0005524; ATP binding; molecular_function GO:0004672; protein kinase activity; molecular_function GO:0006468; protein phosphorylation; biological_process}	{NA}	{NA}	{NA}	{NA}
A00293	{Contig10:667448:672695:-}	{gi|7522604|pir||T18348; probable pol polyprotein, truncated [rice blast fungus magnaporthe gypsy retrotransposon]}	{NA}	{ani:AN2671.2; }	{NA}	{NA}	{GO:0003964; RNA-directed DNA polymerase activity; molecular_function GO:0003723; RNA binding; molecular_function GO:0006278; RNA-dependent DNA replication; biological_process GO:0015074; DNA integration; biological_process}	{NA}	{NA}	{NA}	{NA}
A00294	{Contig10:672839:674812:-}	{NA}	{NA}	{NA}	{NA}	{NA}	{GO:0006355; regulation of transcription, DNA-dependent; biological_process GO:0003676; nucleic acid binding; molecular_function GO:0033179; proton-transporting V-type ATPase, V0 domain; cellular_component GO:0008270; zinc ion binding; molecular_function GO:0015991; ATP hydrolysis coupled proton transport; biological_process GO:0015078; hydrogen ion transmembrane transporter activity; molecular_f…	{NA}	{NA}	{NA}	{NA}
A00295	{Contig10:676765:677253:+}	{NA}	{NA}	{NA}	{NA}	{NA}	{NA}	{NA}	{NA}	{NA}	{NA}
A00296	{Contig10:677866:678744:+}	{gi|531865967|gb|EQL02814.1|; beta-lactamase family protein [Ophiocordyceps sinensis CO18]}	{NA}	{NA}	{NA}	{NA}	{NA}	{NA}	{NA}	{NA}	{NA}
A00297	{Contig10:679479:683429:+}	{gi|682358673|gb|KFY47653.1|; hypothetical protein [Pseudogymnoascus pannorum]}	{NA}	{tve:TRV_06828; }	{NA}	{NA}	{GO:0003824; NA GO:0008152; NA GO:0006066; alcohol metabolic process; biological_process GO:0004026; alcohol O-acetyltransferase activity; molecular_function}	{NA}	{NA}	{NA}	{NA}
A00298	{Contig10:685022:689283:+}	{NA}	{NA}	{NA}	{NA}	{NA}	{GO:0003824; NA GO:0008152; NA}	{NA}	{NA}	{NA}	{NA}
A00299	{Contig10:689495:690655:-}	{gi|631386022|ref|XP_007927391.1|; hypothetical protein [Pseudocercospora fijiensis CIRAD86, MYCFIDRAFT_175439]}	{NA}	{pfj:MYCFIDRAFT_175439; }	{NA}	{NA}	{GO:0006468; protein phosphorylation; biological_process GO:0004672; protein kinase activity; molecular_function GO:0005524; ATP binding; molecular_function}	{NA}	{NA}	{NA}	{NA}
A00300	{Contig10:691445:693277:+}	{gi|453083729|gb|EMF11774.1|; kinase-like protein [Sphaerulina musiva SO2202]}	{NA}	{NA}	{NA}	{NA}	{GO:0004672; protein kinase activity; molecular_function GO:0005524; ATP binding; molecular_function GO:0006468; protein phosphorylation; biological_process}	{NA}	{NA}	{NA}	{NA}
A00301	{Contig10:694136:694675:+}	{NA}	{NA}	{NA}	{NA}	{NA}	{NA}	{NA}	{NA}	{NA}	{NA}
A00302	{Contig10:696376:697941:-}	{gi|453084019|gb|EMF12064.1|; glycosyltransferase family 22 protein [Sphaerulina musiva SO2202]}	{Q4I785; SMP3_GIBZE GPI mannosyltransferase 4 OS=Gibberella zeae (strain PH-1 / ATCC MYA-4620 / FGSC 9075 / NRRL 31084) GN=SMP3 PE=3 SV=2}	{pfj:MYCFIDRAFT_71645; K08098 PIGZ, SMP3 phosphatidylinositol glycan, class Z 2.4.1.- Metabolism; Glycan biosynthesis and metabolism; Glycosylphosphatidylinositol(GPI)-anchor biosynthesis [PATH:ko00563]}	{NA}	{NA}	{GO:0016757; transferase activity, transferring glycosyl groups; molecular_function}	{NA}	{HCDG_05372; GPI mannosyltransferase [Histoplasma capsulatum H143]}	{NA}	{AEO57845.1_GT22; {MYCTH_2304539;--;Myceliophthora thermophila ATCC 42464;--} Dol-P-Man: Man6GlcNAc2-PP-Dol &alpha;-1,2-mannosyltransferase (EC 2.4.1.259); Dol-P-Man: Man8GlcNAc2-PP-Dol &alpha;-1,2-mannosyltransferase (EC 2.4.1.261); Dol-P-Man: Man2-GlcNAc-phosphatidylinositol &alpha;-1,2-mannosyltransferase (EC 2.4.1.-); Dol-P-Man: Man3-GlcNAc-phosphatidylinositol &alpha;-1,2-mannosyltransferase…
A00303	{Contig10:698570:699183:+}	{gi|631385364|ref|XP_007927062.1|; hypothetical protein [Pseudocercospora fijiensis CIRAD86, MYCFIDRAFT_56437]}	{C5FHU9; SKP1_ARTOC E3 ubiquitin ligase complex SCF subunit sconC OS=Arthroderma otae (strain ATCC MYA-4605 / CBS 113480) GN=sconC PE=3 SV=1}	{pfj:MYCFIDRAFT_56437; K03094 SKP1, CBF3D S-phase kinase-associated protein 1 -- Cellular Processes; Cell growth and death; Cell cycle [PATH:ko04110] Cellular Processes; Cell growth and death; Cell cycle - yeast [PATH:ko04111] Cellular Processes; Cell growth and death; Oocyte meiosis [PATH:ko04114] Genetic Information Processing; Folding, sorting and degradation; Ubiquitin mediated proteolysis [P…	{SPBC409.05; KOG1724 SCF ubiquitin ligase, Skp1 component O Posttranslational modification, protein turnover, chaperones ;}	{NA}	{GO:0006511; ubiquitin-dependent protein catabolic process; biological_process}	{PHI:3821; SconCp AAX47094 121759 Paracoccidioides brasiliensis reduced virulence}	{NA}	{NA}	{NA}
A00304	{Contig10:700667:702103:-}	{gi|453084017|gb|EMF12062.1|; BAR-domain-containing protein [Sphaerulina musiva SO2202]}	{NA}	{pfj:MYCFIDRAFT_138532; }	{NA}	{NA}	{GO:0005515; protein binding; molecular_function GO:0005737; cytoplasm; cellular_component}	{NA}	{NA}	{NA}	{NA}
A00305	{Contig10:703510:704481:-}	{gi|453084016|gb|EMF12061.1|; 60S ribosomal protein L2 [Sphaerulina musiva SO2202]}	{Q75AP7; RL2_ASHGO 60S ribosomal protein L2 OS=Ashbya gossypii (strain ATCC 10895 / CBS 109.51 / FGSC 9923 / NRRL Y-1056) GN=RPL2 PE=4 SV=1}	{ztr:MYCGRDRAFT_74750; K02938 RP-L8e, RPL8 large subunit ribosomal protein L8e -- Genetic Information Processing; Translation; Ribosome [PATH:ko03010]}	{YFR031c-a; KOG2309 60s ribosomal protein L2/L8 J Translation, ribosomal structure and biogenesis ;}	{NA}	{GO:0003735; structural constituent of ribosome; molecular_function GO:0006412; translation; biological_process GO:0005840; ribosome; cellular_component GO:0005622; intracellular; cellular_component}	{PHI:1584; GzOB024 FGSG_06931 5518 Fusarium graminearum unaffected pathogenicity}	{NA}	{NA}	{NA}
A00306	{Contig10:705725:707849:+}	{gi|453084015|gb|EMF12060.1|; hypothetical protein [Sphaerulina musiva SO2202, SEPMUDRAFT_149843]}	{NA}	{ztr:MYCGRDRAFT_12498; }	{NA}	{NA}	{GO:0032040; small-subunit processome; cellular_component}	{NA}	{NA}	{NA}	{NA}
A00307	{Contig10:708497:708932:-}	{gi|453084014|gb|EMF12059.1|; hypothetical protein [Sphaerulina musiva SO2202, SEPMUDRAFT_149842]}	{NA}	{pfj:MYCFIDRAFT_77611; }	{NA}	{NA}	{NA}	{NA}	{NA}	{NA}	{NA}
A00308	{Contig10:710227:711213:-}	{gi|453083969|gb|EMF12014.1|; carbon-nitrogen hydrolase [Sphaerulina musiva SO2202]}	{NA}	{ztr:MYCGRDRAFT_74759; K14663 NTA1 protein N-terminal amidase 3.5.1.- --}	{NA}	{NA}	{GO:0006807; nitrogen compound metabolic process; biological_process GO:0016810; hydrolase activity, acting on carbon-nitrogen (but not peptide) bonds; molecular_function}	{NA}	{NA}	{NA}	{NA}
A00309	{Contig10:713846:715411:-}	{NA}	{NA}	{NA}	{NA}	{NA}	{GO:0046872; metal ion binding; molecular_function}	{NA}	{NA}	{NA}	{NA}
A00310	{Contig10:715704:717466:-}	{gi|453084165|gb|EMF12210.1|; glycosyltransferase family 21 protein [Sphaerulina musiva SO2202]}	{G4MS28; CEGT_MAGO7 Ceramide glucosyltransferase OS=Magnaporthe oryzae (strain 70-15 / ATCC MYA-4617 / FGSC 8958) GN=MGG_10668 PE=1 SV=1}	{ztr:MYCGRDRAFT_46348; K00720 UGCG ceramide glucosyltransferase 2.4.1.80 Metabolism; Lipid metabolism; Sphingolipid metabolism [PATH:ko00600]}	{NA}	{NA}	{GO:0016757; transferase activity, transferring glycosyl groups; molecular_function}	{PHI:4493; CGT EHA57494 318829 Magnaporthe oryzae increased virulence (hypervirulence)}	{NA}	{NA}	{CCD48356.1_GT21; {glycosyltransferase family 21 protein (Bofut4_p107400.1);--;Botryotinia fuckeliana T4;--} UDP-Glc: ceramide &beta;-glucosyltransferase (EC 2.4.1.80). Distant similarity to families GT2, GT12 and GT27 }
A00311	{Contig10:717604:719796:+}	{gi|453084164|gb|EMF12209.1|; hypothetical protein [Sphaerulina musiva SO2202, SEPMUDRAFT_134104]}	{NA}	{pfj:MYCFIDRAFT_196970; }	{NA}	{NA}	{NA}	{NA}	{NA}	{NA}	{NA}
A00312	{Contig10:720002:722852:-}	{gi|631386772|ref|XP_007927766.1|; hypothetical protein [Pseudocercospora fijiensis CIRAD86, MYCFIDRAFT_82389]}	{O94725; ART1B_SCHPO Protein-glutamate O-methyltransferase C1393.13 OS=Schizosaccharomyces pombe (strain 972 / ATCC 24843) GN=SPCC1393.13 PE=3 SV=1}	{pfj:MYCFIDRAFT_82389; }	{SPCC1393.13; KOG3870 Uncharacterized conserved protein S Function unknown ;}	{NA}	{NA}	{NA}	{NA}	{NA}	{NA}
A00313	{Contig10:723419:724423:-}	{gi|453083868|gb|EMF11913.1|; hypothetical protein [Sphaerulina musiva SO2202, SEPMUDRAFT_87264]}	{NA}	{pfj:MYCFIDRAFT_43132; }	{NA}	{NA}	{GO:0016020; membrane; cellular_component}	{NA}	{NA}	{NA}	{NA}
A00314	{Contig10:728212:728919:-}	{NA}	{NA}	{NA}	{NA}	{NA}	{NA}	{NA}	{NA}	{NA}	{NA}
A00315	{Contig10:730158:731442:-}	{NA}	{NA}	{NA}	{NA}	{NA}	{NA}	{NA}	{NA}	{NA}	{NA}
A00316	{Contig10:731840:732463:-}	{NA}	{NA}	{NA}	{NA}	{NA}	{NA}	{NA}	{NA}	{NA}	{NA}
A00317	{Contig10:734567:736286:-}	{gi|453083865|gb|EMF11910.1|; SGS-domain-containing protein [Sphaerulina musiva SO2202]}	{NA}	{pfj:MYCFIDRAFT_77657; K12795 SUGT1, SGT1 suppressor of G2 allele of SKP1 -- Organismal Systems; Immune system; NOD-like receptor signaling pathway [PATH:ko04621] Organismal Systems; Environmental adaptation; Plant-pathogen interaction [PATH:ko04626]}	{NA}	{NA}	{GO:0005515; protein binding; molecular_function}	{NA}	{NA}	{NA}	{NA}
A00318	{Contig10:736336:737568:+}	{gi|631385086|ref|XP_007926923.1|; hypothetical protein [Pseudocercospora fijiensis CIRAD86, MYCFIDRAFT_29379]}	{NA}	{pfj:MYCFIDRAFT_29379; K01514 PRUNE, PPX1 exopolyphosphatase 3.6.1.11 Metabolism; Nucleotide metabolism; Purine metabolism [PATH:ko00230]}	{NA}	{NA}	{GO:0005737; cytoplasm; cellular_component GO:0030145; manganese ion binding; molecular_function GO:0016462; pyrophosphatase activity; molecular_function GO:0016787; hydrolase activity; molecular_function}	{NA}	{NA}	{NA}	{NA}
A00319	{Contig10:737741:739471:-}	{gi|453083810|gb|EMF11855.1|; aldehyde dehydrogenase [Sphaerulina musiva SO2202]}	{P40108; ALDH_DAVTA Aldehyde dehydrogenase OS=Davidiella tassiana GN=CLAH10 PE=1 SV=2}	{pfj:MYCFIDRAFT_77659; K00128 ALDH aldehyde dehydrogenase (NAD+) 1.2.1.3 Metabolism; Carbohydrate metabolism; Glycolysis / Gluconeogenesis [PATH:ko00010] Metabolism; Carbohydrate metabolism; Pentose and glucuronate interconversions [PATH:ko00040] Metabolism; Carbohydrate metabolism; Ascorbate and aldarate metabolism [PATH:ko00053] Metabolism; Lipid metabolism; Fatty acid degradation [PATH:ko00071…	{At3g48000; KOG2450 Aldehyde dehydrogenase C Energy production and conversion ;}	{NA}	{GO:0055114; oxidation-reduction process; biological_process GO:0016491; oxidoreductase activity; molecular_function GO:0008152; NA}	{NA}	{NA}	{NA}	{NA}
A00320	{Contig10:740354:745749:-}	{NA}	{NA}	{NA}	{NA}	{NA}	{GO:0045502; dynein binding; molecular_function GO:0008134; transcription factor binding; molecular_function GO:0006278; RNA-dependent DNA replication; biological_process GO:0003723; RNA binding; molecular_function GO:0010508; positive regulation of autophagy; biological_process GO:0006357; regulation of transcription from RNA polymerase II promoter; biological_process GO:0001104; RNA polymerase …	{NA}	{NA}	{NA}	{NA}
A00321	{Contig10:745848:746313:+}	{gi|453083809|gb|EMF11854.1|; hypothetical protein [Sphaerulina musiva SO2202, SEPMUDRAFT_149712]}	{NA}	{pfj:MYCFIDRAFT_86681; }	{NA}	{NA}	{NA}	{NA}	{NA}	{NA}	{NA}
A00322	{Contig10:748037:748665:+}	{gi|453083862|gb|EMF11907.1|; COX5A-domain-containing protein [Sphaerulina musiva SO2202]}	{Q01359; COX6_NEUCR Cytochrome c oxidase subunit 6, mitochondrial OS=Neurospora crassa (strain ATCC 24698 / 74-OR23-1A / CBS 708.71 / DSM 1257 / FGSC 987) GN=cox-6 PE=3 SV=2}	{pfj:MYCFIDRAFT_70565; K02264 COX5A cytochrome c oxidase subunit 5a -- Metabolism; Energy metabolism; Oxidative phosphorylation [PATH:ko00190] Organismal Systems; Circulatory system; Cardiac muscle contraction [PATH:ko04260] Human Diseases; Endocrine and metabolic diseases; Non-alcoholic fatty liver disease (NAFLD) [PATH:ko04932] Human Diseases; Neurodegenerative diseases; Alzheimer's disease [PA…	{YHR051w; KOG4077 Cytochrome c oxidase, subunit Va/COX6 C Energy production and conversion ;}	{gnl|TC-DB|P00427; 3.D.4.8.1 Cytochrome c oxidase subunit 6, mitochondrial OS=Saccharomyces cerevisiae (strain ATCC 204508 / S288c) GN=COX6 PE=1 SV=1}	{GO:0004129; cytochrome-c oxidase activity; molecular_function GO:0005743; mitochondrial inner membrane; cellular_component}	{NA}	{NA}	{NA}	{NA}
A00323	{Contig10:751558:752365:+}	{NA}	{NA}	{NA}	{NA}	{NA}	{NA}	{NA}	{NA}	{NA}	{NA}
A00324	{Contig10:754323:755570:-}	{gi|631386266|ref|XP_007927513.1|; hypothetical protein [Pseudocercospora fijiensis CIRAD86, MYCFIDRAFT_137867]}	{NA}	{pfj:MYCFIDRAFT_137867; }	{NA}	{NA}	{NA}	{NA}	{NA}	{NA}	{NA}
A00325	{Contig10:757207:758706:-}	{gi|453083720|gb|EMF11765.1|; hypothetical protein [Sphaerulina musiva SO2202, SEPMUDRAFT_156711]}	{NA}	{pfj:MYCFIDRAFT_30109; }	{NA}	{NA}	{NA}	{NA}	{NA}	{NA}	{NA}
A00326	{Contig10:760794:764078:-}	{NA}	{NA}	{NA}	{NA}	{NA}	{GO:0003723; RNA binding; molecular_function GO:0003964; RNA-directed DNA polymerase activity; molecular_function GO:0006278; RNA-dependent DNA replication; biological_process}	{NA}	{NA}	{NA}	{NA}
A00327	{Contig10:765531:767270:-}	{gi|453083908|gb|EMF11953.1|; cytochrome P450 [Sphaerulina musiva SO2202]}	{NA}	{pfj:MYCFIDRAFT_50305; }	{NA}	{NA}	{GO:0016705; oxidoreductase activity, acting on paired donors, with incorporation or reduction of molecular oxygen; molecular_function GO:0005506; iron ion binding; molecular_function GO:0055114; oxidation-reduction process; biological_process GO:0020037; heme binding; molecular_function}	{NA}	{estExt_Genewise1.C_50542; [Mycosphaerella fijiensis]}	{NA}	{NA}
A00328	{Contig10:768827:771035:+}	{gi|453083909|gb|EMF11954.1|; Sugar_tr-domain-containing protein [Sphaerulina musiva SO2202]}	{NA}	{pfj:MYCFIDRAFT_57129; }	{NA}	{NA}	{GO:0016021; integral to membrane; cellular_component GO:0055085; transmembrane transport; biological_process GO:0022857; transmembrane transporter activity; molecular_function}	{NA}	{NA}	{NA}	{NA}
A00329	{Contig10:771618:773729:-}	{gi|453083998|gb|EMF12043.1|; acetoacetate-CoA ligase [Sphaerulina musiva SO2202]}	{Q5ZLG0; AACS_CHICK Acetoacetyl-CoA synthetase OS=Gallus gallus GN=AACS PE=2 SV=1}	{pfj:MYCFIDRAFT_59474; K01907 AACS, acsA acetoacetyl-CoA synthetase 6.2.1.16 Metabolism; Amino acid metabolism; Valine, leucine and isoleucine degradation [PATH:ko00280] Metabolism; Carbohydrate metabolism; Butanoate metabolism [PATH:ko00650]}	{Hs22061611; KOG1175 Acyl-CoA synthetase I Lipid transport and metabolism ;}	{NA}	{GO:0003824; NA GO:0008152; NA}	{NA}	{NA}	{NA}	{NA}
A00330	{Contig10:774308:774955:+}	{gi|158262817|gb|ABW24185.1|; efibroin, partial [Aposthonia gurneyi]}	{NA}	{bty:Btoyo_3119; }	{At1g74230; KOG0118 FOG: RRM domain R General function prediction only ;}	{NA}	{NA}	{NA}	{NA}	{NA}	{NA}
A00331	{Contig10:776135:777327:-}	{gi|631385568|ref|XP_007927164.1|; hypothetical protein [Pseudocercospora fijiensis CIRAD86, MYCFIDRAFT_78731]}	{NA}	{pfj:MYCFIDRAFT_78731; }	{NA}	{NA}	{NA}	{NA}	{NA}	{NA}	{NA}
A00332	{Contig10:777643:780033:+}	{gi|453083995|gb|EMF12040.1|; 40S ribosomal protein S3aE-A [Sphaerulina musiva SO2202]}	{B2VUE4; RS3A_PYRTR 40S ribosomal protein S1 OS=Pyrenophora tritici-repentis (strain Pt-1C-BFP) GN=rps1 PE=3 SV=1}	{ztr:MYCGRDRAFT_105557; K02984 RP-S3Ae, RPS3A small subunit ribosomal protein S3Ae -- Genetic Information Processing; Translation; Ribosome [PATH:ko03010]}	{YML063w; KOG1628 40S ribosomal protein S3A J Translation, ribosomal structure and biogenesis ;}	{NA}	{GO:0006413; translational initiation; biological_process GO:0005622; intracellular; cellular_component GO:0006412; translation; biological_process GO:0005840; ribosome; cellular_component GO:0003743; translation initiation factor activity; molecular_function GO:0016787; hydrolase activity; molecular_function GO:0003735; structural constituent of ribosome; molecular_function}	{NA}	{NA}	{NA}	{NA}
A00333	{Contig10:780100:780702:-}	{gi|453083993|gb|EMF12038.1|; P-loop containing nucleoside triphosphate hydrolase protein [Sphaerulina musiva SO2202]}	{Q8TG40; KAD6_CANAL Adenylate kinase isoenzyme 6 homolog HBR1 OS=Candida albicans (strain SC5314 / ATCC MYA-2876) GN=HBR1 PE=2 SV=1}	{ztr:MYCGRDRAFT_110557; K18532 AK6, FAP7 adenylate kinase 2.7.4.3 Metabolism; Nucleotide metabolism; Purine metabolism [PATH:ko00230] Genetic Information Processing; Translation; Ribosome biogenesis in eukaryotes [PATH:ko03008]}	{YDL166c; KOG3347 Predicted nucleotide kinase/nuclear protein involved oxidative stress response F Nucleotide transport and metabolism ;}	{NA}	{GO:0015979; photosynthesis; biological_process GO:0003724; RNA helicase activity; molecular_function GO:0006109; regulation of carbohydrate metabolic process; biological_process GO:0098519; NA GO:0003723; RNA binding; molecular_function GO:0016851; magnesium chelatase activity; molecular_function GO:0005524; ATP binding; molecular_function GO:0016773; phosphotransferase activity, alcohol group a…	{NA}	{NA}	{NA}	{NA}
A00334	{Contig10:781013:782026:+}	{gi|453083992|gb|EMF12037.1|; alpha/beta hydrolase [Sphaerulina musiva SO2202]}	{NA}	{ztr:MYCGRDRAFT_75026; }	{NA}	{NA}	{GO:0016788; hydrolase activity, acting on ester bonds; molecular_function GO:0015996; chlorophyll catabolic process; biological_process GO:0006629; lipid metabolic process; biological_process GO:0006505; GPI anchor metabolic process; biological_process GO:0006886; intracellular protein transport; biological_process GO:0008374; O-acyltransferase activity; molecular_function GO:0016787; hydrolase …	{NA}	{NA}	{NA}	{NA}
A00335	{Contig10:782820:784477:+}	{gi|662513315|gb|KEQ70886.1|; phosphoglycerate mutase-like protein [Aureobasidium pullulans var. namibiae CBS 147.97]}	{NA}	{npa:UCRNP2_3005; }	{NA}	{NA}	{GO:0003993; acid phosphatase activity; molecular_function}	{NA}	{NA}	{NA}	{NA}
A00336	{Contig10:785208:785776:-}	{NA}	{NA}	{NA}	{NA}	{NA}	{NA}	{NA}	{NA}	{NA}	{NA}
A00337	{Contig10:786238:787451:-}	{gi|453084001|gb|EMF12046.1|; N-terminal nucleophile aminohydrolase [Sphaerulina musiva SO2202]}	{NA}	{pfj:MYCFIDRAFT_88344; K18802 DUG3 glutamine amidotransferase -- }	{NA}	{NA}	{NA}	{NA}	{NA}	{NA}	{NA}
A00338	{Contig10:787719:788592:+}	{gi|453084000|gb|EMF12045.1|; pre-mRNA cleavage factor I 25 kDa subunit, partial [Sphaerulina musiva SO2202]}	{Q8GXS3; CFIS2_ARATH Pre-mRNA cleavage factor Im 25 kDa subunit 2 OS=Arabidopsis thaliana GN=CFIS2 PE=1 SV=1}	{pfj:MYCFIDRAFT_40599; K14397 NUDT21, CPSF5, CFIM25 cleavage and polyadenylation specificity factor subunit 5 -- Genetic Information Processing; Translation; mRNA surveillance pathway [PATH:ko03015]}	{7294949; KOG1689 mRNA cleavage factor I subunit A RNA processing and modification ;}	{NA}	{GO:0006378; mRNA polyadenylation; biological_process GO:0005849; mRNA cleavage factor complex; cellular_component GO:0003729; mRNA binding; molecular_function}	{NA}	{NA}	{NA}	{NA}
A00339	{Contig10:790440:791132:+}	{gi|453083999|gb|EMF12044.1|; hypothetical protein [Sphaerulina musiva SO2202, SEPMUDRAFT_108850]}	{NA}	{ztr:MYCGRDRAFT_105419; }	{NA}	{NA}	{NA}	{NA}	{NA}	{YES}	{NA}
A00340	{Contig10:791958:793679:+}	{gi|453084034|gb|EMF12079.1|; glycosyltransferase family 8 protein [Sphaerulina musiva SO2202]}	{NA}	{pfj:MYCFIDRAFT_181907; }	{NA}	{NA}	{GO:0016757; transferase activity, transferring glycosyl groups; molecular_function GO:0006486; protein glycosylation; biological_process}	{NA}	{NA}	{NA}	{NA}
A00341	{Contig10:793961:795822:-}	{gi|631391764|ref|XP_007930262.1|; hypothetical protein [Pseudocercospora fijiensis CIRAD86, MYCFIDRAFT_190432]}	{NA}	{cfj:CFIO01_08162; }	{NA}	{NA}	{GO:0055085; transmembrane transport; biological_process GO:0022857; transmembrane transporter activity; molecular_function GO:0016021; integral to membrane; cellular_component}	{NA}	{NA}	{NA}	{NA}
A00342	{Contig10:797196:797843:-}	{gi|453083833|gb|EMF11878.1|; hypothetical protein [Sphaerulina musiva SO2202, SEPMUDRAFT_149732]}	{NA}	{ztr:MYCGRDRAFT_105511; }	{NA}	{NA}	{NA}	{NA}	{NA}	{NA}	{NA}
A00343	{Contig10:798609:799673:-}	{gi|631385600|ref|XP_007927180.1|; hypothetical protein [Pseudocercospora fijiensis CIRAD86, MYCFIDRAFT_78834]}	{NA}	{pfj:MYCFIDRAFT_78834; }	{NA}	{NA}	{GO:0016706; oxidoreductase activity, acting on paired donors, with incorporation or reduction of molecular oxygen, 2-oxoglutarate as one donor, and incorporation of one atom each of oxygen into both donors; molecular_function GO:0016491; oxidoreductase activity; molecular_function GO:0055114; oxidation-reduction process; biological_process}	{NA}	{NA}	{NA}	{NA}
A00344	{Contig10:800292:802120:+}	{gi|615418115|ref|XP_007585753.1|; putative ncs1 allantoate transporter protein [Neofusicoccum parvum UCRNP2]}	{NA}	{npa:UCRNP2_6489; K03457 TC.NCS1 nucleobase:cation symporter-1, NCS1 family -- --}	{NA}	{NA}	{GO:0016020; membrane; cellular_component GO:0015205; nucleobase transmembrane transporter activity; molecular_function GO:0015851; nucleobase transport; biological_process}	{NA}	{NA}	{NA}	{NA}
A00345	{Contig10:802326:804438:-}	{gi|453083572|gb|EMF11617.1|; hypothetical protein SEPMUDRAFT_15053, partial [Sphaerulina musiva SO2202]}	{NA}	{pfj:MYCFIDRAFT_188682; K10750 CHAF1A chromatin assembly factor 1 subunit A -- --}	{NA}	{NA}	{GO:0007050; cell cycle arrest; biological_process GO:0005634; nucleus; cellular_component GO:0016020; membrane; cellular_component}	{NA}	{NA}	{NA}	{NA}
A00346	{Contig10:804681:806195:+}	{gi|453083573|gb|EMF11618.1|; DNA topoisomerase IV, alpha subunit [Sphaerulina musiva SO2202]}	{NA}	{pfj:MYCFIDRAFT_138655; K10878 SPO11 meiotic recombination protein SPO11 -- Cellular Processes; Cell growth and death; Meiosis - yeast [PATH:ko04113]}	{NA}	{NA}	{GO:0006259; DNA metabolic process; biological_process GO:0005524; ATP binding; molecular_function GO:0003677; DNA binding; molecular_function GO:0003824; NA GO:0005694; chromosome; cellular_component}	{NA}	{NA}	{NA}	{NA}
A00347	{Contig10:806420:807487:-}	{gi|453083730|gb|EMF11775.1|; alpha/beta-hydrolase [Sphaerulina musiva SO2202]}	{NA}	{pfj:MYCFIDRAFT_77633; }	{NA}	{NA}	{GO:0008152; NA GO:0016787; hydrolase activity; molecular_function}	{NA}	{NA}	{NA}	{NA}
A00348	{Contig10:811026:812530:-}	{gi|631386786|ref|XP_007927773.1|; glycoside hydrolase family 18 protein [Pseudocercospora fijiensis CIRAD86]}	{Q873X9; CHIB1_ASPFM Endochitinase B1 OS=Neosartorya fumigata GN=chiB1 PE=1 SV=1}	{pfj:MYCFIDRAFT_88380; K01183 E3.2.1.14 chitinase 3.2.1.14 Metabolism; Carbohydrate metabolism; Amino sugar and nucleotide sugar metabolism [PATH:ko00520]}	{NA}	{NA}	{GO:0004553; hydrolase activity, hydrolyzing O-glycosyl compounds; molecular_function GO:0005975; carbohydrate metabolic process; biological_process}	{NA}	{NA}	{NA}	{CAK44246.1_GH18; {chitinase (starvation-induced) (ChiB;CfcA;An02g07020);3.2.1.14;;Aspergillus niger CBS 513.88;A5AA94} chitinase (EC 3.2.1.14); lysozyme (EC 3.2.1.17); endo-&beta;-N-acetylglucosaminidase (EC 3.2.1.96); peptidoglycan hydrolase with endo-&beta;-N-acetylglucosaminidase specificity (EC 3.2.1.-); Nod factor hydrolase (EC 3.2.1.-); xylanase inhibitor; concanavalin B; narbonin Contains…
A00349	{Contig10:815733:816782:-}	{gi|453083617|gb|EMF11662.1|; hypothetical protein [Sphaerulina musiva SO2202, SEPMUDRAFT_149587]}	{NA}	{pfj:MYCFIDRAFT_121644; }	{NA}	{NA}	{NA}	{NA}	{NA}	{NA}	{NA}
A00350	{Contig10:817514:818359:-}	{NA}	{NA}	{NA}	{NA}	{NA}	{NA}	{NA}	{NA}	{NA}	{NA}
A00351	{Contig10:819912:824912:-}	{gi|453083801|gb|EMF11846.1|; myosin-2 [Sphaerulina musiva SO2202]}	{Q875Q8; MYO2_LACK1 Myosin-2 OS=Lachancea kluyveri (strain ATCC 58438 / CBS 3082 / CCRC 21498 / NBRC 1685 / JCM 7257 / NCYC 543 / NRRL Y-12651) GN=MYO2 PE=3 SV=1}	{ztr:MYCGRDRAFT_75020; K10357 MYO5 myosin V -- --}	{YOR326w; KOG0160 Myosin class V heavy chain Z Cytoskeleton ;}	{NA}	{GO:0003774; motor activity; molecular_function GO:0008134; transcription factor binding; molecular_function GO:0048870; cell motility; biological_process GO:0031514; motile cilium; cellular_component GO:0005801; cis-Golgi network; cellular_component GO:0016459; myosin complex; cellular_component GO:0006810; transport; biological_process GO:0005524; ATP binding; molecular_function GO:0016021; int…	{NA}	{NA}	{NA}	{NA}
A00352	{Contig10:826234:826885:-}	{NA}	{NA}	{NA}	{NA}	{NA}	{NA}	{NA}	{NA}	{NA}	{NA}
A00353	{Contig10:828234:832772:-}	{gi|627803547|ref|XP_007675121.1|; hypothetical protein [Baudoinia compniacensis UAMH 10762, BAUCODRAFT_23520]}	{NA}	{bcom:BAUCODRAFT_23520; }	{NA}	{NA}	{GO:0003682; chromatin binding; molecular_function}	{NA}	{NA}	{NA}	{NA}
A00354	{Contig10:835938:837170:+}	{gi|453083787|gb|EMF11832.1|; deoxyhypusine synthase [Sphaerulina musiva SO2202]}	{P49365; DHYS_NEUCR Deoxyhypusine synthase OS=Neurospora crassa (strain ATCC 24698 / 74-OR23-1A / CBS 708.71 / DSM 1257 / FGSC 987) GN=dys-1 PE=1 SV=2}	{pfj:MYCFIDRAFT_43324; K00809 DHPS, dys deoxyhypusine synthase 2.5.1.46 --}	{YHR068w; KOG2924 Deoxyhypusine synthase O Posttranslational modification, protein turnover, chaperones ;}	{NA}	{GO:0008612; peptidyl-lysine modification to hypusine; biological_process}	{NA}	{NA}	{NA}	{NA}
A00355	{Contig10:838043:840592:+}	{gi|631386440|ref|XP_007927600.1|; hypothetical protein [Pseudocercospora fijiensis CIRAD86, MYCFIDRAFT_88808]}	{NA}	{pfj:MYCFIDRAFT_88808; }	{NA}	{NA}	{GO:0008270; zinc ion binding; molecular_function GO:0005515; protein binding; molecular_function GO:0006511; ubiquitin-dependent protein catabolic process; biological_process GO:0004221; ubiquitin thiolesterase activity; molecular_function}	{NA}	{NA}	{NA}	{NA}
A00356	{Contig10:842089:842913:-}	{NA}	{NA}	{NA}	{NA}	{NA}	{GO:0008171; O-methyltransferase activity; molecular_function GO:0008168; methyltransferase activity; molecular_function GO:0008152; NA}	{NA}	{NA}	{NA}	{NA}
A00357	{Contig10:843625:845411:+}	{gi|453083783|gb|EMF11828.1|; Peroxin-3-domain-containing protein [Sphaerulina musiva SO2202]}	{NA}	{pfj:MYCFIDRAFT_50360; K13336 PEX3 peroxin-3 -- Cellular Processes; Transport and catabolism; Peroxisome [PATH:ko04146]}	{NA}	{NA}	{GO:0005779; integral to peroxisomal membrane; cellular_component GO:0007031; peroxisome organization; biological_process}	{NA}	{NA}	{NA}	{NA}
A00358	{Contig10:847488:848351:-}	{gi|242810380|ref|XP_002485570.1|; conserved hypothetical protein [Talaromyces stipitatus ATCC 10500]}	{NA}	{ani:AN9505.2; }	{NA}	{NA}	{GO:0030089; phycobilisome; cellular_component GO:0003677; DNA binding; molecular_function}	{NA}	{NA}	{NA}	{NA}
A00359	{Contig10:849924:851372:-}	{gi|453083780|gb|EMF11825.1|; malate dehydrogenase, NAD-dependent [Sphaerulina musiva SO2202]}	{P00346; MDHM_PIG Malate dehydrogenase, mitochondrial OS=Sus scrofa GN=MDH2 PE=1 SV=2}	{pfj:MYCFIDRAFT_188930; K00026 MDH2 malate dehydrogenase 1.1.1.37 Metabolism; Carbohydrate metabolism; Citrate cycle (TCA cycle) [PATH:ko00020] Metabolism; Amino acid metabolism; Cysteine and methionine metabolism [PATH:ko00270] Metabolism; Carbohydrate metabolism; Pyruvate metabolism [PATH:ko00620] Metabolism; Carbohydrate metabolism; Glyoxylate and dicarboxylate metabolism [PATH:ko00630] Metabo…	{Hs21735621; KOG1494 NAD-dependent malate dehydrogenase C Energy production and conversion ;}	{NA}	{GO:0016616; oxidoreductase activity, acting on the CH-OH group of donors, NAD or NADP as acceptor; molecular_function GO:0005975; carbohydrate metabolic process; biological_process GO:0004553; hydrolase activity, hydrolyzing O-glycosyl compounds; molecular_function GO:0055114; oxidation-reduction process; biological_process GO:0004488; methylenetetrahydrofolate dehydrogenase (NADP+) activity; mo…	{PHI:2959; mdh ACR67684 67780 Edwardsiella ictaluri reduced virulence}	{NA}	{NA}	{NA}
A00360	{Contig10:852039:853098:-}	{gi|453083781|gb|EMF11826.1|; histone-fold-containing protein [Sphaerulina musiva SO2202]}	{P79007; HAP5_SCHPO Transcriptional activator hap5 OS=Schizosaccharomyces pombe (strain 972 / ATCC 24843) GN=hap5 PE=2 SV=1}	{ztr:MYCGRDRAFT_105508; }	{SPBC3B8.02; KOG1657 CCAAT-binding factor, subunit C (HAP5) K Transcription ;}	{NA}	{GO:0006281; DNA repair; biological_process GO:0051382; kinetochore assembly; biological_process GO:0003677; DNA binding; molecular_function GO:0043565; sequence-specific DNA binding; molecular_function GO:0005622; intracellular; cellular_component}	{PHI:3054; FvHAP5 EWG49850 117187 Fusarium verticillioides reduced virulence}	{NA}	{NA}	{NA}
A00361	{Contig10:854526:856490:-}	{gi|453083782|gb|EMF11827.1|; glycyl-tRNA synthetase [Sphaerulina musiva SO2202]}	{P38088; SYG_YEAST Glycine--tRNA ligase 1, mitochondrial OS=Saccharomyces cerevisiae (strain ATCC 204508 / S288c) GN=GRS1 PE=1 SV=3}	{ztr:MYCGRDRAFT_95233; K01880 GARS, glyS1 glycyl-tRNA synthetase 6.1.1.14 Genetic Information Processing; Translation; Aminoacyl-tRNA biosynthesis [PATH:ko00970]}	{YBR121c; KOG2298 Glycyl-tRNA synthetase and related class II tRNA synthetase J Translation, ribosomal structure and biogenesis ;}	{NA}	{GO:0000166; nucleotide binding; molecular_function GO:0004812; aminoacyl-tRNA ligase activity; molecular_function GO:0006418; tRNA aminoacylation for protein translation; biological_process GO:0005524; ATP binding; molecular_function}	{NA}	{NA}	{NA}	{NA}
A00362	{Contig10:856860:858152:+}	{gi|453083784|gb|EMF11829.1|; Brix-domain-containing protein [Sphaerulina musiva SO2202]}	{P38805; RPF1_YEAST Ribosome production factor 1 OS=Saccharomyces cerevisiae (strain ATCC 204508 / S288c) GN=RPF1 PE=1 SV=1}	{pfj:MYCFIDRAFT_32566; K14846 RPF1 ribosome production factor 1 -- --}	{YHR088w; KOG2780 Ribosome biogenesis protein RPF1, contains IMP4 domain A RNA processing and modification ;}	{NA}	{GO:0032040; small-subunit processome; cellular_component}	{NA}	{NA}	{NA}	{NA}
A00363	{Contig10:859434:860647:+}	{NA}	{NA}	{NA}	{NA}	{NA}	{NA}	{NA}	{NA}	{NA}	{NA}
A00364	{Contig10:860965:864264:+}	{NA}	{NA}	{aje:HCAG_02164; }	{NA}	{NA}	{GO:0003964; RNA-directed DNA polymerase activity; molecular_function GO:0003723; RNA binding; molecular_function GO:0006278; RNA-dependent DNA replication; biological_process}	{NA}	{NA}	{NA}	{NA}
A00365	{Contig10:868988:870055:+}	{gi|453083785|gb|EMF11830.1|; aromatic compound dioxygenase [Sphaerulina musiva SO2202]}	{P86029; HQD2_CANAL Catechol 1,2-dioxygenase OS=Candida albicans (strain SC5314 / ATCC MYA-2876) GN=HQD2 PE=1 SV=1}	{pfj:MYCFIDRAFT_203831; K03381 catA catechol 1,2-dioxygenase 1.13.11.1 Metabolism; Xenobiotics biodegradation and metabolism; Chlorocyclohexane and chlorobenzene degradation [PATH:ko00361] Metabolism; Xenobiotics biodegradation and metabolism; Benzoate degradation [PATH:ko00362] Metabolism; Xenobiotics biodegradation and metabolism; Fluorobenzoate degradation [PATH:ko00364] Metabolism; Xenobiotic…	{NA}	{NA}	{GO:0005506; iron ion binding; molecular_function GO:0055114; oxidation-reduction process; biological_process GO:0003824; NA GO:0009712; catechol metabolic process; biological_process GO:0006725; cellular aromatic compound metabolic process; biological_process GO:0018576; catechol 1,2-dioxygenase activity; molecular_function GO:0008199; ferric iron binding; molecular_function}	{NA}	{NA}	{NA}	{NA}
A00366	{Contig10:870836:871879:-}	{NA}	{NA}	{NA}	{NA}	{NA}	{NA}	{NA}	{NA}	{NA}	{NA}
A00367	{Contig10:872347:874185:-}	{gi|452841642|gb|EME43579.1|; hypothetical protein [Dothistroma septosporum NZE10, DOTSEDRAFT_174493]}	{NA}	{ztr:MYCGRDRAFT_25852; }	{NA}	{NA}	{NA}	{NA}	{NA}	{NA}	{NA}
A00368	{Contig10:876892:879057:-}	{gi|453084137|gb|EMF12182.1|; DUF803-domain-containing protein [Sphaerulina musiva SO2202]}	{NA}	{pfj:MYCFIDRAFT_154588; }	{NA}	{NA}	{GO:0016021; integral to membrane; cellular_component GO:0015095; magnesium ion transmembrane transporter activity; molecular_function GO:0015693; magnesium ion transport; biological_process GO:0016020; membrane; cellular_component GO:0004190; aspartic-type endopeptidase activity; molecular_function}	{NA}	{NA}	{NA}	{NA}
A00369	{Contig10:880107:881642:+}	{gi|398393260|ref|XP_003850089.1|; peptidase M28 [Zymoseptoria tritici IPO323]}	{B2W3C7; M28P2_PYRTR Probable zinc metalloprotease PTRG_04977 OS=Pyrenophora tritici-repentis (strain Pt-1C-BFP) GN=PTRG_04977 PE=3 SV=1}	{ztr:MYCGRDRAFT_47075; }	{NA}	{NA}	{GO:0008233; peptidase activity; molecular_function GO:0006508; proteolysis; biological_process GO:0008152; NA GO:0016787; hydrolase activity; molecular_function}	{NA}	{NA}	{YES}	{NA}
A00370	{Contig10:882769:885303:-}	{gi|453084128|gb|EMF12173.1|; cysteine proteinase [Sphaerulina musiva SO2202]}	{NA}	{pfj:MYCFIDRAFT_215597; }	{NA}	{NA}	{GO:0006511; ubiquitin-dependent protein catabolic process; biological_process GO:0004221; ubiquitin thiolesterase activity; molecular_function}	{NA}	{NA}	{NA}	{NA}
A00371	{Contig10:889524:890710:+}	{gi|453084129|gb|EMF12174.1|; 50S ribosomal subunit L7 [Sphaerulina musiva SO2202]}	{NA}	{pfj:MYCFIDRAFT_60333; K02931 RP-L5, MRPL5, rplE large subunit ribosomal protein L5 -- Genetic Information Processing; Translation; Ribosome [PATH:ko03010]}	{NA}	{NA}	{GO:0003735; structural constituent of ribosome; molecular_function GO:0005840; ribosome; cellular_component GO:0006412; translation; biological_process}	{NA}	{NA}	{NA}	{NA}
A00372	{Contig10:892581:896618:-}	{gi|453084131|gb|EMF12176.1|; ATPase type 13A2 [Sphaerulina musiva SO2202]}	{O74431; ATC9_SCHPO Probable cation-transporting ATPase C1672.11c OS=Schizosaccharomyces pombe (strain 972 / ATCC 24843) GN=SPCC1672.11c PE=3 SV=1}	{pfj:MYCFIDRAFT_203931; K14951 ATP13A3_4_5 cation-transporting P-type ATPase 13A3/4/5 3.6.3.- --}	{SPCC1672.11c; KOG0208 Cation transport ATPase P Inorganic ion transport and metabolism ;}	{gnl|TC-DB|Q12697; 3.A.3.10.8 Probable cation-transporting ATPase 2 - Saccharomyces cerevisiae (Baker's yeast).}	{GO:0006812; cation transport; biological_process GO:0016021; integral to membrane; cellular_component GO:0000166; nucleotide binding; molecular_function GO:0016887; ATPase activity; molecular_function GO:0046872; metal ion binding; molecular_function}	{NA}	{NA}	{NA}	{NA}
A00373	{Contig10:897897:899705:+}	{gi|453084132|gb|EMF12177.1|; hypothetical protein [Sphaerulina musiva SO2202, SEPMUDRAFT_149920]}	{NA}	{pfj:MYCFIDRAFT_96071; }	{NA}	{NA}	{GO:0003677; DNA binding; molecular_function GO:0005634; nucleus; cellular_component GO:0008270; zinc ion binding; molecular_function GO:0006351; transcription, DNA-dependent; biological_process}	{NA}	{NA}	{YES}	{NA}
A00374	{Contig10:899817:901697:-}	{NA}	{NA}	{NA}	{NA}	{NA}	{GO:0006351; transcription, DNA-dependent; biological_process GO:0008270; zinc ion binding; molecular_function GO:0005634; nucleus; cellular_component GO:0003677; DNA binding; molecular_function}	{NA}	{NA}	{NA}	{NA}
A00375	{Contig10:905895:907779:+}	{gi|597587409|ref|XP_007296761.1|; hypothetical protein [Marssonina brunnea f. sp. 'multigermtubi' MB_m1, MBM_08872]}	{NA}	{mbe:MBM_08872; }	{NA}	{NA}	{GO:0055085; transmembrane transport; biological_process GO:0006810; transport; biological_process GO:0016020; membrane; cellular_component GO:0016021; integral to membrane; cellular_component GO:0005215; NA}	{NA}	{NA}	{NA}	{NA}
A00376	{Contig10:912538:913451:+}	{gi|452840455|gb|EME42393.1|; hypothetical protein [Dothistroma septosporum NZE10, DOTSEDRAFT_73276]}	{NA}	{NA}	{NA}	{NA}	{NA}	{NA}	{NA}	{NA}	{NA}
A00377	{Contig10:914168:916540:+}	{NA}	{NA}	{NA}	{NA}	{NA}	{GO:0046983; protein dimerization activity; molecular_function}	{NA}	{NA}	{NA}	{NA}
A00378	{Contig10:918832:919416:-}	{gi|631385110|ref|XP_007926935.1|; hypothetical protein [Pseudocercospora fijiensis CIRAD86, MYCFIDRAFT_30146]}	{Q00667; HGD_EMENI Homogentisate 1,2-dioxygenase OS=Emericella nidulans (strain FGSC A4 / ATCC 38163 / CBS 112.46 / NRRL 194 / M139) GN=hmgA PE=2 SV=1}	{pfj:MYCFIDRAFT_30146; K00451 HGD, hmgA homogentisate 1,2-dioxygenase 1.13.11.5 Metabolism; Amino acid metabolism; Tyrosine metabolism [PATH:ko00350] Metabolism; Xenobiotics biodegradation and metabolism; Styrene degradation [PATH:ko00643]}	{NA}	{NA}	{GO:0006559; L-phenylalanine catabolic process; biological_process GO:0004411; homogentisate 1,2-dioxygenase activity; molecular_function GO:0055114; oxidation-reduction process; biological_process GO:0006570; tyrosine metabolic process; biological_process}	{NA}	{NA}	{NA}	{NA}
A00379	{Contig10:922786:923428:-}	{gi|453083755|gb|EMF11800.1|; hypothetical protein [Sphaerulina musiva SO2202, SEPMUDRAFT_46257]}	{NA}	{pfj:MYCFIDRAFT_78728; }	{NA}	{NA}	{GO:0016021; integral to membrane; cellular_component}	{NA}	{NA}	{NA}	{NA}
A00380	{Contig10:923903:925672:+}	{gi|453083754|gb|EMF11799.1|; carbohydrate-binding module family 48 protein [Sphaerulina musiva SO2202]}	{NA}	{ztr:MYCGRDRAFT_117734; }	{NA}	{NA}	{GO:0005515; protein binding; molecular_function}	{NA}	{NA}	{NA}	{NA}
A00381	{Contig10:928247:929373:-}	{gi|453083749|gb|EMF11794.1|; cysteine synthase [Sphaerulina musiva SO2202]}	{Q7RYW6; CYSK_NEUCR Cysteine synthase 1 OS=Neurospora crassa (strain ATCC 24698 / 74-OR23-1A / CBS 708.71 / DSM 1257 / FGSC 987) GN=cys-17 PE=3 SV=1}	{pfj:MYCFIDRAFT_88416; K01738 cysK cysteine synthase A 2.5.1.47 Metabolism; Amino acid metabolism; Cysteine and methionine metabolism [PATH:ko00270] Metabolism; Energy metabolism; Sulfur metabolism [PATH:ko00920] Metabolism; Overview; Carbon metabolism [PATH:ko01200] Metabolism; Overview; Biosynthesis of amino acids [PATH:ko01230]}	{SPBC36.04; KOG1481 Cysteine synthase E Amino acid transport and metabolism ;}	{NA}	{NA}	{NA}	{NA}	{NA}	{NA}
A00382	{Contig10:929683:933003:+}	{gi|453083748|gb|EMF11793.1|; ARM repeat-containing protein [Sphaerulina musiva SO2202]}	{NA}	{pfj:MYCFIDRAFT_40278; K06678 YCG1, CAPG condensin complex subunit 3 -- Cellular Processes; Cell growth and death; Cell cycle - yeast [PATH:ko04111]}	{NA}	{NA}	{GO:0000794; condensed nuclear chromosome; cellular_component GO:0005515; protein binding; molecular_function GO:0007131; reciprocal meiotic recombination; biological_process}	{NA}	{NA}	{NA}	{NA}
A00383	{Contig10:934712:935533:+}	{gi|453083829|gb|EMF11874.1|; hypothetical protein [Sphaerulina musiva SO2202, SEPMUDRAFT_149730]}	{NA}	{pfj:MYCFIDRAFT_215631; }	{NA}	{NA}	{NA}	{NA}	{NA}	{NA}	{NA}
A00384	{Contig10:936036:937607:+}	{gi|615473541|ref|XP_007601827.1|; hypothetical protein [Colletotrichum fioriniae PJ7, CFIO01_11799]}	{NA}	{nhe:NECHADRAFT_35001; }	{NA}	{NA}	{NA}	{NA}	{NA}	{NA}	{NA}
A00385	{Contig10:938497:939668:+}	{gi|453084043|gb|EMF12088.1|; Brefeldin A esterase [Sphaerulina musiva SO2202]}	{NA}	{pfj:MYCFIDRAFT_70656; }	{NA}	{NA}	{GO:0008152; NA GO:0016787; hydrolase activity; molecular_function}	{NA}	{NA}	{NA}	{NA}
A00386	{Contig10:940501:941415:-}	{gi|453083824|gb|EMF11869.1|; ribosomal protein S10 [Sphaerulina musiva SO2202]}	{Q7RYL4; RT10_NEUCR 37S ribosomal protein S10, mitochondrial OS=Neurospora crassa (strain ATCC 24698 / 74-OR23-1A / CBS 708.71 / DSM 1257 / FGSC 987) GN=mrp-10 PE=3 SV=2}	{bcom:BAUCODRAFT_156168; K02946 RP-S10, MRPS10, rpsJ small subunit ribosomal protein S10 -- Genetic Information Processing; Translation; Ribosome [PATH:ko03010]}	{YDR041w; KOG3321 Mitochondrial ribosomal protein S10 J Translation, ribosomal structure and biogenesis ;}	{NA}	{NA}	{NA}	{NA}	{NA}	{NA}
A00387	{Contig10:945057:946193:+}	{gi|453083825|gb|EMF11870.1|; hypothetical protein [Sphaerulina musiva SO2202, SEPMUDRAFT_67226]}	{NA}	{ztr:MYCGRDRAFT_110274; }	{NA}	{NA}	{NA}	{NA}	{NA}	{NA}	{NA}
A00388	{Contig10:947430:948636:+}	{gi|453083823|gb|EMF11868.1|; polyprenyl_synt-domain-containing protein [Sphaerulina musiva SO2202]}	{Q92250; FPPS_NEUCR Farnesyl pyrophosphate synthase OS=Neurospora crassa (strain ATCC 24698 / 74-OR23-1A / CBS 708.71 / DSM 1257 / FGSC 987) GN=fpp PE=3 SV=2}	{ztr:MYCGRDRAFT_61786; K00787 FDPS farnesyl diphosphate synthase 2.5.1.1 2.5.1.10 Metabolism; Metabolism of terpenoids and polyketides; Terpenoid backbone biosynthesis [PATH:ko00900] Human Diseases; Infectious diseases; Influenza A [PATH:ko05164] Human Diseases; Infectious diseases; HTLV-I infection [PATH:ko05166]}	{SPAC6F12.13c; KOG0711 Polyprenyl synthetase H Coenzyme transport and metabolism ;}	{NA}	{GO:0008299; isoprenoid biosynthetic process; biological_process}	{NA}	{NA}	{NA}	{NA}
A00389	{Contig10:948995:950983:+}	{gi|453083827|gb|EMF11872.1|; anaphase-promoting complex subunit CDC23 [Sphaerulina musiva SO2202]}	{O94556; APC8_SCHPO Anaphase-promoting complex subunit 8 OS=Schizosaccharomyces pombe (strain 972 / ATCC 24843) GN=cut23 PE=1 SV=2}	{ztr:MYCGRDRAFT_110529; K03355 APC8, CDC23 anaphase-promoting complex subunit 8 -- Cellular Processes; Cell growth and death; Cell cycle [PATH:ko04110] Cellular Processes; Cell growth and death; Cell cycle - yeast [PATH:ko04111] Cellular Processes; Cell growth and death; Meiosis - yeast [PATH:ko04113] Cellular Processes; Cell growth and death; Oocyte meiosis [PATH:ko04114] Genetic Information Pro…	{SPAC6F12.14; KOG1155 Anaphase-promoting complex (APC), Cdc23 subunit DO Cell cycle control, cell division, chromosome partitioning ; Posttranslational modification, protein turnover, chaperones ;}	{NA}	{GO:0005515; protein binding; molecular_function GO:0005680; anaphase-promoting complex; cellular_component GO:0030071; regulation of mitotic metaphase/anaphase transition; biological_process}	{NA}	{NA}	{NA}	{NA}
A00390	{Contig10:951100:952102:+}	{gi|453083828|gb|EMF11873.1|; NAD(P)-binding protein [Sphaerulina musiva SO2202]}	{NA}	{bcom:BAUCODRAFT_36401; }	{NA}	{NA}	{GO:0016616; oxidoreductase activity, acting on the CH-OH group of donors, NAD or NADP as acceptor; molecular_function GO:0055114; oxidation-reduction process; biological_process GO:0003857; 3-hydroxyacyl-CoA dehydrogenase activity; molecular_function GO:0008152; NA GO:0050662; coenzyme binding; molecular_function GO:0044237; cellular metabolic process; biological_process GO:0008831; dTDP-4-dehyd…	{NA}	{NA}	{NA}	{NA}
A00391	{Contig10:953713:954399:+}	{gi|452839747|gb|EME41686.1|; hypothetical protein [Dothistroma septosporum NZE10, DOTSEDRAFT_73924]}	{NA}	{NA}	{NA}	{NA}	{GO:0016021; integral to membrane; cellular_component}	{NA}	{NA}	{NA}	{NA}
A00392	{Contig10:956687:957555:-}	{NA}	{NA}	{NA}	{NA}	{NA}	{NA}	{NA}	{NA}	{NA}	{NA}
A00393	{Contig10:958058:958912:+}	{gi|452847373|gb|EME49305.1|; hypothetical protein [Dothistroma septosporum NZE10, DOTSEDRAFT_119524]}	{NA}	{bcom:BAUCODRAFT_60051; }	{NA}	{NA}	{GO:0003824; NA GO:0008152; NA}	{NA}	{NA}	{NA}	{NA}
A00394	{Contig10:960159:961366:+}	{gi|453084040|gb|EMF12085.1|; purine nucleoside phosphorylase I, inosine and guanosine-specific [Sphaerulina musiva SO2202]}	{Q9UTG1; PNPH_SCHPO Putative purine nucleoside phosphorylase OS=Schizosaccharomyces pombe (strain 972 / ATCC 24843) GN=SPAC1805.16c PE=3 SV=1}	{pfj:MYCFIDRAFT_64824; K03783 punA, PNP purine-nucleoside phosphorylase 2.4.2.1 Metabolism; Nucleotide metabolism; Purine metabolism [PATH:ko00230] Metabolism; Nucleotide metabolism; Pyrimidine metabolism [PATH:ko00240] Metabolism; Metabolism of cofactors and vitamins; Nicotinate and nicotinamide metabolism [PATH:ko00760]}	{SPAC1805.16c; KOG3984 Purine nucleoside phosphorylase F Nucleotide transport and metabolism ;}	{NA}	{GO:0009116; nucleoside metabolic process; biological_process GO:0003824; NA}	{NA}	{NA}	{NA}	{NA}
A00395	{Contig10:961435:962349:-}	{gi|453084039|gb|EMF12084.1|; Fcf2-domain-containing protein [Sphaerulina musiva SO2202]}	{O42877; FCF2_SCHPO rRNA-processing protein fcf2 OS=Schizosaccharomyces pombe (strain 972 / ATCC 24843) GN=fcf2 PE=3 SV=1}	{pfj:MYCFIDRAFT_88367; }	{SPAC3G9.15c; KOG3100 Uncharacterized conserved protein S Function unknown ;}	{NA}	{NA}	{NA}	{NA}	{NA}	{NA}
A00396	{Contig10:964687:967577:+}	{gi|453084038|gb|EMF12083.1|; FAD/NAD(P)-binding domain-containing protein [Sphaerulina musiva SO2202]}	{NA}	{pfj:MYCFIDRAFT_26591; K00108 betA, CHDH choline dehydrogenase 1.1.99.1 Metabolism; Amino acid metabolism; Glycine, serine and threonine metabolism [PATH:ko00260]}	{NA}	{NA}	{GO:0055114; oxidation-reduction process; biological_process GO:0008033; tRNA processing; biological_process GO:0016491; oxidoreductase activity; molecular_function GO:0050660; flavin adenine dinucleotide binding; molecular_function GO:0016705; oxidoreductase activity, acting on paired donors, with incorporation or reduction of molecular oxygen; molecular_function GO:0016614; oxidoreductase activ…	{NA}	{NA}	{YES}	{CCT75924.1_AA3; {FFUJ_11976;--;Fusarium fujikuroi IMI 58289 (Fusfu1);--} cellobiose dehydrogenase (EC 1.1.99.18); glucose 1-oxidase (EC 1.1.3.4); aryl alcohol oxidase (EC 1.1.3.7); alcohol oxidase (EC 1.1.3.13); pyranose oxidase (EC 1.1.3.10) AA3 enzymes belong to the glucose-methanol-choline (GMC) oxidoreductases family. AA3 enzymes are flavoproteins containing a flavin-adenine dinucleotide (FA…
A00397	{Contig10:967941:969662:-}	{gi|685868937|ref|XP_009261501.1|; hypothetical protein [Fusarium pseudograminearum CS3096, FPSE_10109]}	{NA}	{fpu:FPSE_10109; }	{NA}	{NA}	{GO:0016021; integral to membrane; cellular_component GO:0055085; transmembrane transport; biological_process}	{NA}	{NA}	{NA}	{NA}
A00398	{Contig10:975537:977864:+}	{gi|453083564|gb|EMF11609.1|; hypothetical protein [Sphaerulina musiva SO2202, SEPMUDRAFT_156591]}	{NA}	{NA}	{NA}	{NA}	{NA}	{NA}	{NA}	{NA}	{NA}
A00399	{Contig10:979008:981187:+}	{gi|453083565|gb|EMF11610.1|; alpha-actinin-2 [Sphaerulina musiva SO2202]}	{O13728; AIN1_SCHPO Alpha-actinin-like protein 1 OS=Schizosaccharomyces pombe (strain 972 / ATCC 24843) GN=ain1 PE=1 SV=1}	{pfj:MYCFIDRAFT_88365; }	{SPAC15A10.08; KOG0035 Ca2+-binding actin-bundling protein (actinin), alpha chain (EF-Hand protein superfamily) Z Cytoskeleton ;}	{NA}	{GO:0005515; protein binding; molecular_function GO:0005509; calcium ion binding; molecular_function}	{NA}	{NA}	{NA}	{NA}
A00400	{Contig10:982484:983275:-}	{gi|452836268|gb|EME38212.1|; hypothetical protein [Dothistroma septosporum NZE10, DOTSEDRAFT_75704]}	{NA}	{ztr:MYCGRDRAFT_17787; }	{NA}	{NA}	{GO:0004672; protein kinase activity; molecular_function GO:0005524; ATP binding; molecular_function GO:0006468; protein phosphorylation; biological_process GO:0003824; NA}	{NA}	{NA}	{NA}	{NA}
A00401	{Contig10:985536:990363:-}	{NA}	{NA}	{NA}	{NA}	{NA}	{GO:0003964; RNA-directed DNA polymerase activity; molecular_function GO:0003723; RNA binding; molecular_function GO:0006278; RNA-dependent DNA replication; biological_process}	{NA}	{NA}	{NA}	{NA}
A00402	{Contig10:990574:992043:+}	{NA}	{NA}	{NA}	{NA}	{NA}	{NA}	{NA}	{NA}	{NA}	{NA}
A00403	{Contig10:992180:995362:+}	{NA}	{NA}	{aje:HCAG_02448; }	{NA}	{NA}	{GO:0003723; RNA binding; molecular_function GO:0003964; RNA-directed DNA polymerase activity; molecular_function GO:0006278; RNA-dependent DNA replication; biological_process}	{NA}	{NA}	{NA}	{NA}
A00404	{Contig10:995957:997959:-}	{gi|453083561|gb|EMF11606.1|; hypothetical protein [Sphaerulina musiva SO2202, SEPMUDRAFT_149551]}	{NA}	{ztr:MYCGRDRAFT_45818; }	{NA}	{NA}	{NA}	{NA}	{NA}	{NA}	{NA}
A00405	{Contig10:999419:1000876:+}	{NA}	{NA}	{NA}	{NA}	{NA}	{GO:0055114; oxidation-reduction process; biological_process GO:0020037; heme binding; molecular_function GO:0005506; iron ion binding; molecular_function GO:0016705; oxidoreductase activity, acting on paired donors, with incorporation or reduction of molecular oxygen; molecular_function}	{NA}	{NA}	{NA}	{NA}
A00406	{Contig10:1004722:1005828:-}	{gi|453083890|gb|EMF11935.1|; PH domain-like protein, partial [Sphaerulina musiva SO2202]}	{NA}	{bcom:BAUCODRAFT_48463; }	{NA}	{NA}	{NA}	{NA}	{NA}	{NA}	{NA}
A00407	{Contig10:1006326:1009733:+}	{gi|453083889|gb|EMF11934.1|; DNase I-like protein [Sphaerulina musiva SO2202]}	{NA}	{bcom:BAUCODRAFT_32744; K01099 INPP5B_F inositol polyphosphate 5-phosphatase INPP5B/F 3.1.3.36 Metabolism; Carbohydrate metabolism; Inositol phosphate metabolism [PATH:ko00562] Environmental Information Processing; Signal transduction; Phosphatidylinositol signaling system [PATH:ko04070]}	{NA}	{NA}	{NA}	{NA}	{NA}	{NA}	{NA}
A00408	{Contig10:1011133:1013171:+}	{gi|453083715|gb|EMF11760.1|; MFS general substrate transporter [Sphaerulina musiva SO2202]}	{Q08902; YO378_YEAST Drug resistance protein YOR378W OS=Saccharomyces cerevisiae (strain ATCC 204508 / S288c) GN=YOR378W PE=1 SV=1}	{ztr:MYCGRDRAFT_74327; }	{YOR378w; KOG0254 Predicted transporter (major facilitator superfamily) R General function prediction only ;}	{gnl|TC-DB|Q08902; 2.A.1.3.52 Drug resistance protein YOR378W OS=Saccharomyces cerevisiae (strain ATCC 204508 / S288c) GN=YOR378W PE=1 SV=1}	{GO:0055085; transmembrane transport; biological_process GO:0016021; integral to membrane; cellular_component}	{NA}	{NA}	{NA}	{NA}
A00409	{Contig10:1015001:1016218:+}	{gi|453084272|gb|EMF12317.1|; hypothetical protein [Sphaerulina musiva SO2202, SEPMUDRAFT_150008]}	{NA}	{pfj:MYCFIDRAFT_78963; }	{NA}	{NA}	{GO:0055114; oxidation-reduction process; biological_process GO:0016491; oxidoreductase activity; molecular_function GO:0008270; zinc ion binding; molecular_function GO:0050662; coenzyme binding; molecular_function GO:0044237; cellular metabolic process; biological_process GO:0006520; cellular amino acid metabolic process; biological_process GO:0003824; NA}	{NA}	{NA}	{NA}	{NA}
A00410	{Contig10:1017198:1018997:-}	{gi|453083714|gb|EMF11759.1|; hypothetical protein [Sphaerulina musiva SO2202, SEPMUDRAFT_156705]}	{NA}	{NA}	{NA}	{NA}	{GO:0005515; protein binding; molecular_function GO:0005634; nucleus; cellular_component GO:0008270; zinc ion binding; molecular_function GO:0006355; regulation of transcription, DNA-dependent; biological_process GO:0000981; sequence-specific DNA binding RNA polymerase II transcription factor activity; molecular_function}	{PHI:1939; GzZC254 FGSG_05332 5518 Fusarium graminearum unaffected pathogenicity}	{NA}	{NA}	{NA}
A00411	{Contig10:1019683:1022072:+}	{gi|453085502|gb|EMF13545.1|; toxin biosynthesis protein [Sphaerulina musiva SO2202]}	{NA}	{ztr:MYCGRDRAFT_70316; }	{NA}	{NA}	{NA}	{NA}	{NA}	{NA}	{NA}
A00412	{Contig10:1022939:1023748:+}	{NA}	{NA}	{NA}	{NA}	{NA}	{NA}	{NA}	{NA}	{YES}	{NA}
A00413	{Contig10:1024388:1025347:+}	{NA}	{NA}	{NA}	{NA}	{NA}	{GO:0005634; nucleus; cellular_component}	{NA}	{NA}	{NA}	{NA}
A00414	{Contig10:1025472:1027454:-}	{gi|453084153|gb|EMF12198.1|; cytochrome P450 [Sphaerulina musiva SO2202]}	{NA}	{bcom:BAUCODRAFT_75410; }	{NA}	{NA}	{GO:0005506; iron ion binding; molecular_function GO:0020037; heme binding; molecular_function GO:0055114; oxidation-reduction process; biological_process GO:0016705; oxidoreductase activity, acting on paired donors, with incorporation or reduction of molecular oxygen; molecular_function}	{NA}	{e_gw1.29.27.1; [Mycosphaerella fijiensis]}	{NA}	{NA}
A00415	{Contig10:1028618:1030275:-}	{gi|453084154|gb|EMF12199.1|; chromatin assembly factor 1 subunit C [Sphaerulina musiva SO2202]}	{Q4WEI5; HAT2_ASPFU Histone acetyltransferase type B subunit 2 OS=Neosartorya fumigata (strain ATCC MYA-4609 / Af293 / CBS 101355 / FGSC A1100) GN=hat2 PE=3 SV=1}	{pfj:MYCFIDRAFT_154333; K10752 RBBP4, HAT2, CAF1, MIS16 histone-binding protein RBBP4 -- --}	{Hs5032027; KOG0264 Nucleosome remodeling factor, subunit CAF1/NURF55/MSI1 B Chromatin structure and dynamics ;}	{NA}	{GO:0005515; protein binding; molecular_function}	{NA}	{NA}	{NA}	{NA}
A00416	{Contig10:1030758:1035156:+}	{gi|615404147|ref|XP_007581286.1|; putative 5 -3 exoribonuclease protein [Neofusicoccum parvum UCRNP2]}	{P40383; XRN1_SCHPO 5'-3' exoribonuclease 1 OS=Schizosaccharomyces pombe (strain 972 / ATCC 24843) GN=exo2 PE=1 SV=1}	{npa:UCRNP2_1975; K12618 XRN1, SEP1, KEM1 5'-3' exoribonuclease 1 3.1.13.- Genetic Information Processing; Translation; Ribosome biogenesis in eukaryotes [PATH:ko03008] Genetic Information Processing; Folding, sorting and degradation; RNA degradation [PATH:ko03018]}	{SPAC17A5.14; KOG2045 5'-3' exonuclease XRN1/KEM1/SEP1 involved in DNA strand exchange and mRNA turnover LD Replication, recombination and repair ; Cell cycle control, cell division, chromosome partitioning ;}	{NA}	{GO:0003676; nucleic acid binding; molecular_function GO:0005622; intracellular; cellular_component GO:0004527; exonuclease activity; molecular_function}	{PHI:1671; GzCCHC011 FGSG_10716 5518 Fusarium graminearum reduced virulence}	{NA}	{NA}	{NA}
A00417	{Contig10:1036296:1040169:+}	{NA}	{NA}	{NA}	{NA}	{NA}	{GO:0046983; protein dimerization activity; molecular_function GO:0016747; transferase activity, transferring acyl groups other than amino-acyl groups; molecular_function}	{NA}	{NA}	{NA}	{NA}
A00418	{Contig10:1040217:1045198:-}	{NA}	{NA}	{NA}	{NA}	{NA}	{GO:0046983; protein dimerization activity; molecular_function}	{NA}	{NA}	{NA}	{NA}
A00419	{Contig10:1045957:1047114:+}	{gi|631384138|ref|XP_007926449.1|; hypothetical protein [Pseudocercospora fijiensis CIRAD86, MYCFIDRAFT_85401]}	{NA}	{pfj:MYCFIDRAFT_85401; }	{NA}	{NA}	{GO:0042393; histone binding; molecular_function}	{NA}	{NA}	{NA}	{NA}
A00420	{Contig10:1049381:1051907:+}	{gi|453083736|gb|EMF11781.1|; TFIIH basal transcription factor complex helicase XPB subunit [Sphaerulina musiva SO2202]}	{O13768; ERCC3_SCHPO Probable DNA repair helicase ercc3 OS=Schizosaccharomyces pombe (strain 972 / ATCC 24843) GN=ercc3 PE=1 SV=1}	{ztr:MYCGRDRAFT_110466; K10843 ERCC3, XPB DNA excision repair protein ERCC-3 3.6.4.12 Genetic Information Processing; Transcription; Basal transcription factors [PATH:ko03022] Genetic Information Processing; Replication and repair; Nucleotide excision repair [PATH:ko03420]}	{SPAC17A5.06; KOG1123 RNA polymerase II transcription initiation/nucleotide excision repair factor TFIIH, 3'-5' helicase subunit SSL2 KL Transcription ; Replication, recombination and repair ;}	{NA}	{GO:0003677; DNA binding; molecular_function GO:0008026; ATP-dependent helicase activity; molecular_function GO:0016787; hydrolase activity; molecular_function GO:0005524; ATP binding; molecular_function GO:0003676; nucleic acid binding; molecular_function GO:0004386; helicase activity; molecular_function}	{NA}	{NA}	{NA}	{NA}
A00421	{Contig10:1053002:1053757:+}	{gi|672790249|gb|KFH40938.1|; Cerebellar degeneration-related antigen-like protein [Acremonium chrysogenum ATCC 11550]}	{NA}	{NA}	{NA}	{NA}	{NA}	{NA}	{NA}	{YES}	{NA}
A00422	{Contig10:1054151:1055327:-}	{NA}	{NA}	{NA}	{NA}	{NA}	{GO:0016760; cellulose synthase (UDP-forming) activity; molecular_function GO:0030244; cellulose biosynthetic process; biological_process GO:0016757; transferase activity, transferring glycosyl groups; molecular_function GO:0016020; membrane; cellular_component}	{NA}	{NA}	{NA}	{NA}
A00423	{Contig10:1056686:1057923:-}	{gi|631393228|ref|XP_007930994.1|; hypothetical protein [Pseudocercospora fijiensis CIRAD86, MYCFIDRAFT_190886]}	{NA}	{aor:AO090001000558; }	{Hs13376626; KOG1429 dTDP-glucose 4-6-dehydratase/UDP-glucuronic acid decarboxylase GM Carbohydrate transport and metabolism ; Cell wall/membrane/envelope biogenesis ;}	{NA}	{GO:0050662; coenzyme binding; molecular_function GO:0003824; NA GO:0044237; cellular metabolic process; biological_process}	{NA}	{NA}	{NA}	{NA}
A00424	{Contig10:1061043:1062186:+}	{gi|453083735|gb|EMF11780.1|; hypothetical protein [Sphaerulina musiva SO2202, SEPMUDRAFT_67051]}	{NA}	{pfj:MYCFIDRAFT_203796; }	{NA}	{NA}	{GO:0003677; DNA binding; molecular_function GO:0006351; transcription, DNA-dependent; biological_process GO:0005634; nucleus; cellular_component GO:0008270; zinc ion binding; molecular_function}	{NA}	{NA}	{NA}	{NA}
A00425	{Contig10:1063024:1064368:-}	{gi|453083734|gb|EMF11779.1|; Indoleamine 2, 3-dioxygenase [Sphaerulina musiva SO2202]}	{NA}	{pfj:MYCFIDRAFT_215476; K00463 IDO, INDO indoleamine 2,3-dioxygenase 1.13.11.52 Metabolism; Amino acid metabolism; Tryptophan metabolism [PATH:ko00380] Human Diseases; Infectious diseases; African trypanosomiasis [PATH:ko05143]}	{NA}	{NA}	{GO:0020037; heme binding; molecular_function}	{NA}	{NA}	{NA}	{NA}
A00426	{Contig10:1064874:1066343:+}	{gi|453083733|gb|EMF11778.1|; kynureninase [Sphaerulina musiva SO2202]}	{Q0UZK0; KYNU2_PHANO Kynureninase 2 OS=Phaeosphaeria nodorum (strain SN15 / ATCC MYA-4574 / FGSC 10173) GN=BNA5-2 PE=3 SV=1}	{pno:SNOG_02814; K01556 KYNU, kynU kynureninase 3.7.1.3 Metabolism; Amino acid metabolism; Tryptophan metabolism [PATH:ko00380]}	{Hs4504937; KOG3846 L-kynurenine hydrolase E Amino acid transport and metabolism ;}	{NA}	{GO:0030170; pyridoxal phosphate binding; molecular_function GO:0008152; NA}	{NA}	{NA}	{NA}	{NA}
A00427	{Contig10:1067759:1068412:-}	{NA}	{NA}	{NA}	{NA}	{NA}	{NA}	{NA}	{NA}	{NA}	{NA}
A00428	{Contig10:1068663:1070442:-}	{gi|452836228|gb|EME38173.1|; hypothetical protein [Dothistroma septosporum NZE10, DOTSEDRAFT_57685]}	{NA}	{nfi:NFIA_024970; }	{NA}	{NA}	{NA}	{NA}	{NA}	{NA}	{NA}
A00429	{Contig10:1072494:1076285:-}	{gi|261336140|dbj|BAI44772.1|; pol-like protein [Alternaria alternata]}	{NA}	{aje:HCAG_07448; }	{NA}	{NA}	{GO:0003676; nucleic acid binding; molecular_function GO:0006278; RNA-dependent DNA replication; biological_process GO:0003723; RNA binding; molecular_function GO:0003964; RNA-directed DNA polymerase activity; molecular_function GO:0004523; ribonuclease H activity; molecular_function}	{NA}	{NA}	{NA}	{NA}
A00430	{Contig10:1076345:1077997:-}	{gi|590049311|gb|EXK76835.1|; hypothetical protein [Fusarium oxysporum f. sp. raphani 54005, FOQG_18437]}	{NA}	{bsc:COCSADRAFT_86617; }	{NA}	{NA}	{GO:0008270; zinc ion binding; molecular_function GO:0009307; DNA restriction-modification system; biological_process GO:0003677; DNA binding; molecular_function GO:0009036; Type II site-specific deoxyribonuclease activity; molecular_function GO:0003676; nucleic acid binding; molecular_function}	{NA}	{NA}	{NA}	{NA}
A00431	{Contig10:1078598:1079224:+}	{NA}	{NA}	{NA}	{NA}	{NA}	{NA}	{NA}	{NA}	{NA}	{NA}
A00432	{Contig10:1079256:1079967:-}	{NA}	{NA}	{NA}	{NA}	{NA}	{GO:0004803; transposase activity; molecular_function GO:0006313; transposition, DNA-mediated; biological_process GO:0003677; DNA binding; molecular_function}	{NA}	{NA}	{NA}	{NA}
A00433	{Contig10:1083715:1085788:+}	{NA}	{NA}	{NA}	{NA}	{NA}	{GO:0003677; DNA binding; molecular_function GO:0006351; transcription, DNA-dependent; biological_process GO:0008270; zinc ion binding; molecular_function GO:0003676; nucleic acid binding; molecular_function GO:0003887; DNA-directed DNA polymerase activity; molecular_function}	{NA}	{NA}	{NA}	{NA}
A00434	{Contig10:1085965:1087518:+}	{gi|280492|pir||S23570; pol polyprotein homolog [fungus (Cladosporium fulvum) retrotransposon CfT-1 (fragment)]}	{NA}	{maw:MAC_02765; }	{NA}	{NA}	{GO:0003964; RNA-directed DNA polymerase activity; molecular_function GO:0003723; RNA binding; molecular_function GO:0006278; RNA-dependent DNA replication; biological_process}	{NA}	{NA}	{NA}	{NA}
A00435	{Contig10:1087579:1089279:+}	{gi|6650019|gb|AAF21678.1|AF051915_2; pol polyprotein [Passalora fulva]}	{NA}	{mtm:MYCTH_2043746; }	{NA}	{NA}	{GO:0015074; DNA integration; biological_process}	{NA}	{NA}	{NA}	{NA}
A00436	{Contig10:1089817:1092264:-}	{NA}	{NA}	{NA}	{NA}	{NA}	{GO:0046983; protein dimerization activity; molecular_function}	{NA}	{NA}	{NA}	{NA}
A00437	{Contig10:1096032:1096538:+}	{gi|453087966|gb|EMF16007.1|; ribonuclease III [Sphaerulina musiva SO2202]}	{NA}	{NA}	{NA}	{NA}	{GO:0003723; RNA binding; molecular_function GO:0004525; ribonuclease III activity; molecular_function GO:0006396; RNA processing; biological_process}	{NA}	{NA}	{NA}	{NA}
A00438	{Contig10:1097127:1098066:-}	{gi|587667161|gb|EWY89502.1|; hypothetical protein [Fusarium oxysporum FOSC 3-a, FOYG_10326]}	{NA}	{NA}	{NA}	{NA}	{GO:0009058; biosynthetic process; biological_process GO:0030170; pyridoxal phosphate binding; molecular_function}	{NA}	{NA}	{NA}	{NA}
A00439	{Contig10:1100486:1104889:+}	{NA}	{NA}	{NA}	{NA}	{NA}	{GO:0015074; DNA integration; biological_process}	{NA}	{NA}	{NA}	{NA}
A00440	{Contig10:1105765:1111871:+}	{NA}	{NA}	{NA}	{NA}	{NA}	{NA}	{NA}	{NA}	{NA}	{NA}
A00441	{Contig10:1112361:1113813:-}	{gi|628086910|ref|XP_007705305.1|; hypothetical protein [Bipolaris sorokiniana ND90Pr, COCSADRAFT_203908]}	{B8NPT0; FAEB2_ASPFN Probable feruloyl esterase B-2 OS=Aspergillus flavus (strain ATCC 200026 / FGSC A1120 / NRRL 3357 / JCM 12722 / SRRC 167) GN=faeB-2 PE=3 SV=1}	{bze:COCCADRAFT_106019; }	{NA}	{NA}	{GO:0006508; proteolysis; biological_process GO:0008236; serine-type peptidase activity; molecular_function}	{NA}	{NA}	{YES}	{NA}
A00442	{Contig10:1114308:1115351:-}	{gi|453083731|gb|EMF11776.1|; phospholipase/Carboxylesterase superfamily protein [Sphaerulina musiva SO2202]}	{NA}	{pfj:MYCFIDRAFT_138808; }	{NA}	{NA}	{GO:0016787; hydrolase activity; molecular_function}	{NA}	{NA}	{NA}	{NA}
A00443	{Contig10:1116068:1116565:+}	{gi|453083732|gb|EMF11777.1|; hypothetical protein [Sphaerulina musiva SO2202, SEPMUDRAFT_67047]}	{NA}	{ztr:MYCGRDRAFT_61630; }	{NA}	{NA}	{NA}	{NA}	{NA}	{NA}	{NA}
A00444	{Contig10:1119211:1121426:-}	{gi|453083968|gb|EMF12013.1|; Pkinase-domain-containing protein [Sphaerulina musiva SO2202]}	{O61122; SVKA_DICDI Serine/threonine-protein kinase svkA OS=Dictyostelium discoideum GN=svkA PE=1 SV=1}	{pfj:MYCFIDRAFT_165403; K08838 STK24_25_MST4 serine/threonine-protein kinase 24/25/MST4 2.7.11.1 --}	{CE07510; KOG0201 Serine/threonine protein kinase T Signal transduction mechanisms ;}	{NA}	{GO:0004672; protein kinase activity; molecular_function GO:0005524; ATP binding; molecular_function GO:0006468; protein phosphorylation; biological_process}	{NA}	{NA}	{NA}	{NA}
A00445	{Contig10:1123671:1124660:+}	{NA}	{NA}	{NA}	{NA}	{NA}	{NA}	{NA}	{NA}	{NA}	{NA}
A00446	{Contig10:1126499:1128396:+}	{NA}	{NA}	{NA}	{NA}	{NA}	{NA}	{NA}	{NA}	{NA}	{NA}
A00447	{Contig10:1130115:1131182:+}	{NA}	{NA}	{NA}	{NA}	{NA}	{NA}	{NA}	{NA}	{NA}	{NA}
A00448	{Contig10:1131505:1132173:-}	{NA}	{NA}	{NA}	{NA}	{NA}	{GO:0046983; protein dimerization activity; molecular_function}	{NA}	{NA}	{NA}	{NA}
A00449	{Contig10:1132234:1133877:-}	{NA}	{NA}	{NA}	{NA}	{NA}	{NA}	{NA}	{NA}	{NA}	{NA}
A00450	{Contig10:1136531:1140095:-}	{NA}	{NA}	{NA}	{NA}	{NA}	{GO:0046983; protein dimerization activity; molecular_function}	{NA}	{NA}	{NA}	{NA}
A00451	{Contig10:1141237:1147261:-}	{NA}	{NA}	{NA}	{NA}	{NA}	{GO:0016301; kinase activity; molecular_function GO:0016887; ATPase activity; molecular_function GO:0003678; DNA helicase activity; molecular_function GO:0006281; DNA repair; biological_process GO:0003964; RNA-directed DNA polymerase activity; molecular_function GO:0006310; DNA recombination; biological_process GO:0009378; four-way junction helicase activity; molecular_function GO:0003724; RNA he…	{NA}	{NA}	{NA}	{NA}
A00452	{Contig10:1147974:1149503:-}	{NA}	{NA}	{NA}	{NA}	{NA}	{NA}	{NA}	{NA}	{NA}	{NA}
A00453	{Contig10:1152800:1155850:+}	{NA}	{NA}	{NA}	{NA}	{NA}	{GO:0003964; RNA-directed DNA polymerase activity; molecular_function GO:0003723; RNA binding; molecular_function GO:0006278; RNA-dependent DNA replication; biological_process}	{NA}	{NA}	{NA}	{NA}
A00454	{Contig10:1156676:1159078:-}	{gi|399168431|emb|CCE30692.1|; related to retrotransposon HobS hobase [Claviceps purpurea 20.1]}	{NA}	{NA}	{NA}	{NA}	{NA}	{NA}	{NA}	{NA}	{NA}
A00455	{Contig10:1161432:1163828:+}	{NA}	{NA}	{NA}	{NA}	{NA}	{GO:0046983; protein dimerization activity; molecular_function}	{NA}	{NA}	{NA}	{NA}
A00456	{Contig10:1163929:1164879:-}	{NA}	{NA}	{NA}	{NA}	{NA}	{NA}	{NA}	{NA}	{NA}	{NA}
A00457	{Contig10:1167510:1168280:+}	{gi|453084058|gb|EMF12103.1|; ubiquitin-conjugating enzyme [Sphaerulina musiva SO2202]}	{O74810; UBC1_SCHPO Ubiquitin-conjugating enzyme E2 1 OS=Schizosaccharomyces pombe (strain 972 / ATCC 24843) GN=ubc1 PE=3 SV=2}	{pfj:MYCFIDRAFT_154883; K04649 HIP2, UBC1 ubiquitin-conjugating enzyme (huntingtin interacting protein 2) 2.3.2.23 Genetic Information Processing; Folding, sorting and degradation; Ubiquitin mediated proteolysis [PATH:ko04120]}	{SPBC2D10.20; KOG0418 Ubiquitin-protein ligase O Posttranslational modification, protein turnover, chaperones ;}	{gnl|TC-DB|E7Q288; 3.A.16.1.2 Ubc1p OS=Saccharomyces cerevisiae (strain FostersB) GN=FOSTERSB_0886 PE=3 SV=1}	{GO:0006282; regulation of DNA repair; biological_process GO:0016881; acid-amino acid ligase activity; molecular_function}	{NA}	{NA}	{NA}	{NA}
A00458	{Contig10:1168826:1169909:-}	{NA}	{NA}	{NA}	{NA}	{NA}	{NA}	{NA}	{NA}	{NA}	{NA}
A00459	{Contig10:1170945:1172588:+}	{NA}	{NA}	{NA}	{NA}	{NA}	{NA}	{NA}	{NA}	{NA}	{NA}
A00460	{Contig10:1172649:1173317:+}	{NA}	{NA}	{NA}	{NA}	{NA}	{GO:0046983; protein dimerization activity; molecular_function}	{NA}	{NA}	{NA}	{NA}
A00461	{Contig10:1176424:1176930:+}	{NA}	{NA}	{NA}	{NA}	{NA}	{NA}	{NA}	{NA}	{YES}	{NA}
A00462	{Contig10:1178072:1180865:+}	{NA}	{NA}	{NA}	{NA}	{NA}	{GO:0046983; protein dimerization activity; molecular_function}	{NA}	{NA}	{NA}	{NA}
A00463	{Contig10:1182401:1184581:+}	{NA}	{NA}	{NA}	{NA}	{NA}	{NA}	{NA}	{NA}	{NA}	{NA}
A00464	{Contig10:1188394:1189338:+}	{gi|631385140|ref|XP_007926950.1|; hypothetical protein [Pseudocercospora fijiensis CIRAD86, MYCFIDRAFT_32415]}	{NA}	{pfj:MYCFIDRAFT_32415; }	{Hs13375973; KOG1682 Enoyl-CoA isomerase I Lipid transport and metabolism ;}	{NA}	{GO:0003824; NA GO:0008152; NA}	{NA}	{NA}	{NA}	{NA}
A00465	{Contig10:1197856:1199953:-}	{NA}	{NA}	{NA}	{NA}	{NA}	{NA}	{NA}	{NA}	{NA}	{NA}
A00466	{Contig10:1200429:1202480:-}	{NA}	{NA}	{NA}	{NA}	{NA}	{NA}	{NA}	{NA}	{NA}	{NA}
A00467	{Contig10:1203839:1204490:+}	{gi|453083921|gb|EMF11966.1|; 60S ribosomal protein L28 [Sphaerulina musiva SO2202]}	{NA}	{pfj:MYCFIDRAFT_183074; K02903 RP-L28e, RPL28 large subunit ribosomal protein L28e -- Genetic Information Processing; Translation; Ribosome [PATH:ko03010]}	{NA}	{NA}	{NA}	{NA}	{NA}	{NA}	{NA}
A00468	{Contig10:1208222:1209883:-}	{gi|453083918|gb|EMF11963.1|; RNA-binding domain-containing protein [Sphaerulina musiva SO2202]}	{Q15427; SF3B4_HUMAN Splicing factor 3B subunit 4 OS=Homo sapiens GN=SF3B4 PE=1 SV=1}	{pfj:MYCFIDRAFT_211591; K12831 SF3B4, SAP49 splicing factor 3B subunit 4 -- Genetic Information Processing; Transcription; Spliceosome [PATH:ko03040]}	{Hs5032069; KOG0131 Splicing factor 3b, subunit 4 A RNA processing and modification ;}	{NA}	{GO:0003676; nucleic acid binding; molecular_function}	{NA}	{NA}	{NA}	{NA}
A00469	{Contig10:1210149:1210650:+}	{gi|453083917|gb|EMF11962.1|; hypothetical protein [Sphaerulina musiva SO2202, SEPMUDRAFT_142165]}	{Q876Z1; YCB2_ASHGO UPF0357 protein AAL017W OS=Ashbya gossypii (strain ATCC 10895 / CBS 109.51 / FGSC 9923 / NRRL Y-1056) GN=AAL017W PE=3 SV=1}	{pfj:MYCFIDRAFT_88356; }	{NA}	{NA}	{NA}	{NA}	{NA}	{NA}	{NA}
A00470	{Contig10:1210892:1213468:-}	{gi|453083916|gb|EMF11961.1|; exocyst complex component Sec15 [Sphaerulina musiva SO2202]}	{NA}	{pfj:MYCFIDRAFT_215645; K19985 EXOC6, SEC15 exocyst complex component 6 -- }	{NA}	{NA}	{GO:0006891; intra-Golgi vesicle-mediated transport; biological_process GO:0017119; Golgi transport complex; cellular_component GO:0006904; vesicle docking involved in exocytosis; biological_process GO:0000145; exocyst; cellular_component GO:0015031; protein transport; biological_process}	{NA}	{NA}	{NA}	{NA}
A00471	{Contig10:1215139:1217675:+}	{gi|453083915|gb|EMF11960.1|; RRM_2-domain-containing protein [Sphaerulina musiva SO2202]}	{NA}	{NA}	{NA}	{NA}	{NA}	{NA}	{NA}	{NA}	{NA}
A00472	{Contig11:1117:2376:-}	{gi|631384514|ref|XP_007926637.1|; hypothetical protein [Pseudocercospora fijiensis CIRAD86, MYCFIDRAFT_188435]}	{Q8NQC8; ACR3_CORGL Arsenical-resistance protein Acr3 OS=Corynebacterium glutamicum (strain ATCC 13032 / DSM 20300 / JCM 1318 / LMG 3730 / NCIMB 10025) GN=acr3 PE=1 SV=2}	{pfj:MYCFIDRAFT_188435; K03325 ACR3, arsB arsenite transporter -- --}	{NA}	{gnl|TC-DB|Q8NQC8; 2.A.59.1.7 Arsenite efflux pump ACR3 and related permeases OS=Corynebacterium glutamicum (strain ATCC 13032 / DSM 20300 / JCM 1318 / LMG 3730 / NCIMB 10025) GN=Cgl1510 PE=4 SV=1}	{GO:0008508; bile acid:sodium symporter activity; molecular_function GO:0016020; membrane; cellular_component GO:0006814; sodium ion transport; biological_process}	{NA}	{NA}	{NA}	{NA}
A00473	{Contig11:4616:8358:+}	{gi|452844079|gb|EME46013.1|; hypothetical protein [Dothistroma septosporum NZE10, DOTSEDRAFT_168257]}	{Q9Y8G7; C505_FUSOX Bifunctional cytochrome P450/NADPH--P450 reductase OS=Fusarium oxysporum GN=CYP505 PE=1 SV=1}	{glz:GLAREA_04331; K14338 cypD_E, CYP102A2_3 cytochrome P450 / NADPH-cytochrome P450 reductase 1.14.14.1 1.6.2.4 Metabolism; Lipid metabolism; Fatty acid degradation [PATH:ko00071] Metabolism; Amino acid metabolism; Tryptophan metabolism [PATH:ko00380] Metabolism; Xenobiotics biodegradation and metabolism; Aminobenzoate degradation [PATH:ko00627]}	{NA}	{NA}	{GO:0016705; oxidoreductase activity, acting on paired donors, with incorporation or reduction of molecular oxygen; molecular_function GO:0016491; oxidoreductase activity; molecular_function GO:0020037; heme binding; molecular_function GO:0055114; oxidation-reduction process; biological_process GO:0010181; FMN binding; molecular_function GO:0005506; iron ion binding; molecular_function}	{NA}	{e_gw1.4.1023.1; [Cryphonectria parasitica]}	{NA}	{NA}
A00474	{Contig11:9110:12670:+}	{NA}	{NA}	{NA}	{NA}	{NA}	{GO:0003676; nucleic acid binding; molecular_function GO:0005524; ATP binding; molecular_function GO:0004386; helicase activity; molecular_function GO:0008026; ATP-dependent helicase activity; molecular_function}	{NA}	{NA}	{NA}	{NA}
A00475	{Contig11:13576:14789:+}	{NA}	{NA}	{NA}	{NA}	{NA}	{NA}	{NA}	{NA}	{NA}	{NA}
A00476	{Contig11:15107:18406:+}	{NA}	{NA}	{aje:HCAG_02164; }	{NA}	{NA}	{GO:0006278; RNA-dependent DNA replication; biological_process GO:0003723; RNA binding; molecular_function GO:0003964; RNA-directed DNA polymerase activity; molecular_function}	{NA}	{NA}	{NA}	{NA}
A00477	{Contig11:19852:20748:+}	{NA}	{NA}	{NA}	{NA}	{NA}	{GO:0003968; RNA-directed RNA polymerase activity; molecular_function}	{NA}	{NA}	{NA}	{NA}
A00478	{Contig11:21471:24056:+}	{NA}	{NA}	{NA}	{NA}	{NA}	{NA}	{NA}	{NA}	{NA}	{NA}
A00479	{Contig11:30143:32048:-}	{NA}	{NA}	{NA}	{NA}	{NA}	{NA}	{NA}	{NA}	{NA}	{NA}
A00480	{Contig11:32625:33438:+}	{NA}	{NA}	{NA}	{NA}	{NA}	{NA}	{NA}	{NA}	{NA}	{NA}
A00481	{Contig11:35752:37076:+}	{NA}	{NA}	{NA}	{NA}	{NA}	{NA}	{NA}	{NA}	{NA}	{NA}
A00482	{Contig11:39404:40317:+}	{gi|452836247|gb|EME38192.1|; hypothetical protein [Dothistroma septosporum NZE10, DOTSEDRAFT_92651]}	{NA}	{pfj:MYCFIDRAFT_86910; }	{NA}	{NA}	{GO:0019076; release of virus from host; biological_process GO:0033644; host cell membrane; cellular_component GO:0032801; receptor catabolic process; biological_process GO:0005261; cation channel activity; molecular_function}	{NA}	{NA}	{NA}	{NA}
A00483	{Contig11:41026:43661:-}	{NA}	{NA}	{NA}	{NA}	{NA}	{NA}	{NA}	{NA}	{NA}	{NA}
A00484	{Contig11:44698:45597:+}	{NA}	{NA}	{NA}	{NA}	{NA}	{NA}	{NA}	{NA}	{NA}	{NA}
A00485	{Contig11:47049:47870:-}	{gi|453081718|gb|EMF09766.1|; hypothetical protein [Sphaerulina musiva SO2202, SEPMUDRAFT_135214]}	{NA}	{pfj:MYCFIDRAFT_212092; }	{NA}	{NA}	{NA}	{NA}	{NA}	{NA}	{NA}
A00486	{Contig11:50038:52736:-}	{gi|684174703|ref|XP_009161220.1|; MFS transporter, MCP family, solute carrier family 16 (monocarboxylic acid transporters), member 10, variant [Exophiala dermatitidis NIH/UT8656]}	{NA}	{bcom:BAUCODRAFT_73394; }	{NA}	{NA}	{GO:0055085; transmembrane transport; biological_process GO:0008152; NA GO:0016021; integral to membrane; cellular_component GO:0003824; NA}	{PHI:2322; SidH AFUA_3G03410 746128 Aspergillus fumigatus reduced virulence}	{NA}	{NA}	{NA}
A00487	{Contig11:53380:55306:-}	{gi|452840973|gb|EME42910.1|; hypothetical protein [Dothistroma septosporum NZE10, DOTSEDRAFT_72370]}	{NA}	{pfj:MYCFIDRAFT_29791; K17871 ndh1 NADH:ubiquinone reductase (non-electrogenic) 1.6.5.9 --}	{NA}	{NA}	{GO:0008033; tRNA processing; biological_process GO:0055114; oxidation-reduction process; biological_process GO:0008677; 2-dehydropantoate 2-reductase activity; molecular_function GO:0006779; porphyrin biosynthetic process; biological_process GO:0019354; siroheme biosynthetic process; biological_process GO:0016117; carotenoid biosynthetic process; biological_process GO:0016491; oxidoreductase act…	{NA}	{NA}	{NA}	{NA}
A00488	{Contig11:55871:56254:-}	{NA}	{NA}	{NA}	{NA}	{NA}	{NA}	{NA}	{NA}	{NA}	{NA}
A00489	{Contig11:60730:62417:+}	{gi|631388824|ref|XP_007928792.1|; hypothetical protein [Pseudocercospora fijiensis CIRAD86, MYCFIDRAFT_31685]}	{NA}	{pfj:MYCFIDRAFT_31685; }	{NA}	{NA}	{GO:0055085; transmembrane transport; biological_process GO:0016021; integral to membrane; cellular_component}	{NA}	{NA}	{NA}	{NA}
A00490	{Contig11:63453:63764:-}	{NA}	{NA}	{NA}	{NA}	{NA}	{NA}	{NA}	{NA}	{NA}	{NA}
A00491	{Contig11:69388:71625:+}	{gi|453081713|gb|EMF09761.1|; catalase-peroxidase 1 [Sphaerulina musiva SO2202]}	{B2ASU5; KATG_PODAN Catalase-peroxidase OS=Podospora anserina (strain S / ATCC MYA-4624 / DSM 980 / FGSC 10383) GN=katG PE=3 SV=1}	{pfj:MYCFIDRAFT_86920; K03782 katG catalase-peroxidase 1.11.1.21 Metabolism; Amino acid metabolism; Phenylalanine metabolism [PATH:ko00360] Metabolism; Amino acid metabolism; Tryptophan metabolism [PATH:ko00380] Metabolism; Biosynthesis of other secondary metabolites; Phenylpropanoid biosynthesis [PATH:ko00940]}	{NA}	{NA}	{GO:0004601; peroxidase activity; molecular_function GO:0055114; oxidation-reduction process; biological_process GO:0020037; heme binding; molecular_function GO:0006979; response to oxidative stress; biological_process}	{PHI:6089; katG ENV42569 106654 Acinetobacter nosocomialis increased virulence (hypervirulence)}	{NA}	{NA}	{NA}
A00492	{Contig11:73354:74974:+}	{gi|453081715|gb|EMF09763.1|; MFS transporter [Sphaerulina musiva SO2202]}	{NA}	{bze:COCCADRAFT_88017; }	{NA}	{NA}	{GO:0055085; transmembrane transport; biological_process GO:0016021; integral to membrane; cellular_component}	{NA}	{NA}	{NA}	{NA}
A00493	{Contig11:77021:79684:+}	{gi|345568011|gb|EGX50912.1|; hypothetical protein [Arthrobotrys oligospora ATCC 24927, AOL_s00054g648]}	{NA}	{ztr:MYCGRDRAFT_97582; K01533 copB Cu2+-exporting ATPase 3.6.3.4 --}	{NA}	{NA}	{GO:0030001; metal ion transport; biological_process GO:0000166; nucleotide binding; molecular_function GO:0046872; metal ion binding; molecular_function}	{NA}	{NA}	{NA}	{NA}
A00494	{Contig11:81115:82442:-}	{gi|672791710|gb|KFH42340.1|; O-glycoside alpha-1, 2-mannosyltransferase-like protein [Acremonium chrysogenum ATCC 11550]}	{P46592; MNT2_CANAL Glycolipid 2-alpha-mannosyltransferase 2 OS=Candida albicans (strain SC5314 / ATCC MYA-2876) GN=MNT2 PE=3 SV=4}	{bsc:COCSADRAFT_130322; K03854 KTR mannosyltransferase 2.4.1.- --}	{SPBC1773.08c; KOG4472 Glycolipid 2-alpha-mannosyltransferase (alpha-1,2-mannosyltransferase) G Carbohydrate transport and metabolism ;}	{NA}	{GO:0006486; protein glycosylation; biological_process GO:0000030; mannosyltransferase activity; molecular_function GO:0016020; membrane; cellular_component}	{NA}	{NA}	{NA}	{XP_003713561.1_GT15; {MGG_04514;--;Magnaporthe grisea 70-15 (Maggr1);--} glycolipid 2-&alpha;-mannosyltransferase (EC 2.4.1.131); GDP-Man: &alpha;-1,2-mannosyltransferase (EC 2.4.1.-). NA}
A00495	{Contig11:84059:85747:+}	{gi|531866911|gb|EQL03692.1|; glycosyltransferase family 90 protein [Ophiocordyceps sinensis CO18]}	{NA}	{ztr:MYCGRDRAFT_101265; }	{NA}	{NA}	{NA}	{PHI:139; CAP10 BAC76819 5207 Cryptococcus neoformans reduced virulence}	{NA}	{NA}	{CCT63185.1_GT90; {FFUJ_00193;--;Fusarium fujikuroi IMI 58289 (Fusfu1);--} UDP-Xyl: (mannosyl) glucuronoxylomannan/galactoxylomannan &beta;-1,2-xylosyltransferase (EC 2.4.2.-); UDP-Glc: protein O-&beta;-glucosyltransferase (EC 2.4.1.-); UDP-Xyl: protein O-&beta;-xylosyltransferase (EC 2.4.2.-) Created from Klutts, Levery and Doering (2007) J. Biol. Chem. 282:17890-17899 (PMID: 17430900)}
A00496	{Contig11:87399:87731:+}	{gi|598041155|ref|XP_007349950.1|; hypothetical protein [Auricularia delicata TFB-10046 SS5, AURDEDRAFT_168970]}	{NA}	{ncr:NCU05122; }	{NA}	{NA}	{NA}	{NA}	{NA}	{YES}	{NA}
A00497	{Contig11:90967:97953:-}	{gi|308513208|gb|ADO14690.1|; cercosporin polyketide synthase [Mycosphaerella coffeicola]}	{B8MYS6; PKS27_ASPFN Non-reducing polyketide synthase pks27 OS=Aspergillus flavus (strain ATCC 200026 / FGSC A1120 / NRRL 3357 / JCM 12722 / SRRC 167) GN=pks27 PE=1 SV=1}	{abe:ARB_07994; }	{NA}	{NA}	{GO:0009058; biosynthetic process; biological_process GO:0016747; transferase activity, transferring acyl groups other than amino-acyl groups; molecular_function GO:0016788; hydrolase activity, acting on ester bonds; molecular_function GO:0008152; NA}	{NA}	{NA}	{NA}	{NA}
A00498	{Contig11:98844:101857:+}	{gi|615442863|ref|XP_007592252.1|; O-methyltransferase [Colletotrichum fioriniae PJ7]}	{NA}	{cfj:CFIO01_09041; }	{NA}	{NA}	{GO:0008677; 2-dehydropantoate 2-reductase activity; molecular_function GO:0008171; O-methyltransferase activity; molecular_function GO:0055114; oxidation-reduction process; biological_process GO:0006281; DNA repair; biological_process GO:0008168; methyltransferase activity; molecular_function GO:0006813; potassium ion transport; biological_process GO:0016491; oxidoreductase activity; molecular_f…	{NA}	{NA}	{NA}	{NA}
A00499	{Contig11:102118:103705:-}	{gi|630019195|ref|XP_007833331.1|; hypothetical protein [Pestalotiopsis fici W106-1, PFICI_06559]}	{NA}	{pfy:PFICI_06559; }	{NA}	{NA}	{GO:0016705; oxidoreductase activity, acting on paired donors, with incorporation or reduction of molecular oxygen; molecular_function GO:0055114; oxidation-reduction process; biological_process GO:0020037; heme binding; molecular_function GO:0005506; iron ion binding; molecular_function}	{NA}	{CLME201900.M; [Cladonia metacorallifera]}	{NA}	{NA}
A00500	{Contig11:104364:105648:+}	{gi|590053033|gb|EXK80557.1|; hypothetical protein [Fusarium oxysporum f. sp. raphani 54005, FOQG_14914]}	{NA}	{fvr:FVEG_03696; }	{NA}	{NA}	{GO:0008171; O-methyltransferase activity; molecular_function}	{NA}	{NA}	{NA}	{NA}
A00501	{Contig11:105880:109421:-}	{gi|615442873|ref|XP_007592255.1|; FAD binding domain-containing protein [Colletotrichum fioriniae PJ7]}	{NA}	{cfj:CFIO01_09044; }	{NA}	{NA}	{GO:0008762; UDP-N-acetylmuramate dehydrogenase activity; molecular_function GO:0055114; oxidation-reduction process; biological_process GO:0016491; oxidoreductase activity; molecular_function GO:0050660; flavin adenine dinucleotide binding; molecular_function}	{PHI:1046; CTB5 ABK64182 29003 Cercospora nicotianae reduced virulence}	{NA}	{YES}	{NA}
A00502	{Contig11:109714:111733:+}	{gi|596693174|ref|XP_007281134.1|; conidial pigment biosynthesis oxidase arb2 brown2 [Colletotrichum gloeosporioides Nara gc5]}	{NA}	{pno:SNOG_08616; }	{NA}	{NA}	{GO:0005507; copper ion binding; molecular_function GO:0055114; oxidation-reduction process; biological_process GO:0016491; oxidoreductase activity; molecular_function}	{NA}	{NA}	{YES}	{CAK37405.1_AA1; {An01g14010 (McoA);--;Aspergillus niger CBS 513.88;--} Laccase / p-diphenol:oxygen oxidoreductase / ferroxidase (EC 1.10.3.2); ; ferroxidase (EC 1.10.3.-); Laccase-like multicopper oxidase (EC 1.10.3.-) The characterized AA1 enzymes are multicopper oxidases that use diphenols and related substances as donors with oxygen as the acceptor. The AA1 family is currently divided into 3 …
A00503	{Contig11:116761:119133:-}	{NA}	{NA}	{NA}	{NA}	{NA}	{GO:0046983; protein dimerization activity; molecular_function}	{NA}	{NA}	{NA}	{NA}
A00504	{Contig11:120077:121093:-}	{gi|398409360|ref|XP_003856145.1|; hypothetical protein [Zymoseptoria tritici IPO323, MYCGRDRAFT_65675]}	{NA}	{ztr:MYCGRDRAFT_65675; }	{NA}	{NA}	{NA}	{NA}	{NA}	{NA}	{NA}
A00505	{Contig11:122070:123425:+}	{NA}	{NA}	{NA}	{NA}	{NA}	{NA}	{NA}	{NA}	{NA}	{NA}
A00506	{Contig11:124514:125952:+}	{gi|631388928|ref|XP_007928844.1|; hypothetical protein [Pseudocercospora fijiensis CIRAD86, MYCFIDRAFT_50025]}	{NA}	{pfj:MYCFIDRAFT_50025; }	{NA}	{NA}	{GO:0004601; peroxidase activity; molecular_function}	{PHI:5188; MoHPX1 EHA52717 318829 Magnaporthe oryzae reduced virulence}	{NA}	{YES}	{NA}
A00507	{Contig11:126671:128518:-}	{NA}	{NA}	{NA}	{NA}	{NA}	{NA}	{NA}	{NA}	{NA}	{NA}
A00508	{Contig11:131424:134762:+}	{gi|452845257|gb|EME47190.1|; hypothetical protein [Dothistroma septosporum NZE10, DOTSEDRAFT_77571]}	{NA}	{ztr:MYCGRDRAFT_42401; }	{NA}	{NA}	{GO:0055114; oxidation-reduction process; biological_process GO:0016491; oxidoreductase activity; molecular_function GO:0006809; nitric oxide biosynthetic process; biological_process GO:0010181; FMN binding; molecular_function GO:0004517; nitric-oxide synthase activity; molecular_function}	{NA}	{NA}	{NA}	{NA}
A00509	{Contig11:135514:135932:-}	{NA}	{NA}	{NA}	{NA}	{NA}	{NA}	{NA}	{NA}	{NA}	{NA}
A00510	{Contig11:138478:141955:+}	{NA}	{NA}	{NA}	{NA}	{NA}	{NA}	{NA}	{NA}	{YES}	{NA}
A00511	{Contig11:142667:143194:+}	{NA}	{NA}	{NA}	{NA}	{NA}	{NA}	{NA}	{NA}	{YES}	{NA}
A00512	{Contig11:144142:145671:+}	{NA}	{NA}	{NA}	{NA}	{NA}	{NA}	{NA}	{NA}	{NA}	{NA}
A00513	{Contig11:146384:148694:+}	{NA}	{NA}	{aje:HCAG_02164; }	{NA}	{NA}	{GO:0006278; RNA-dependent DNA replication; biological_process GO:0003723; RNA binding; molecular_function GO:0003964; RNA-directed DNA polymerase activity; molecular_function}	{NA}	{NA}	{NA}	{NA}
A00514	{Contig11:151454:151933:+}	{NA}	{NA}	{NA}	{NA}	{NA}	{NA}	{NA}	{NA}	{NA}	{NA}
A00515	{Contig11:154671:155654:+}	{NA}	{NA}	{NA}	{NA}	{NA}	{NA}	{NA}	{NA}	{NA}	{NA}
A00516	{Contig11:156367:161500:+}	{NA}	{NA}	{NA}	{NA}	{NA}	{GO:0006278; RNA-dependent DNA replication; biological_process GO:0046983; protein dimerization activity; molecular_function GO:0003964; RNA-directed DNA polymerase activity; molecular_function GO:0003723; RNA binding; molecular_function}	{NA}	{NA}	{NA}	{NA}
A00517	{Contig11:167015:168520:+}	{gi|398397549|ref|XP_003852232.1|; cellobiohydrolase [Zymoseptoria tritici IPO323]}	{B0Y793; CBHA_ASPFC Probable 1,4-beta-D-glucan cellobiohydrolase A OS=Neosartorya fumigata (strain CEA10 / CBS 144.89 / FGSC A1163) GN=cbhA PE=3 SV=1}	{ztr:MYCGRDRAFT_100252; K01225 CBH1 cellulose 1,4-beta-cellobiosidase 3.2.1.91 Metabolism; Carbohydrate metabolism; Starch and sucrose metabolism [PATH:ko00500]}	{NA}	{NA}	{GO:0004553; hydrolase activity, hydrolyzing O-glycosyl compounds; molecular_function GO:0005975; carbohydrate metabolic process; biological_process}	{NA}	{NA}	{NA}	{BAA76363.1_CBM1; {exo-cellulase (Cel1;Ex-1);3.2.1.176;;Irpex lacteus MC-2;Q9Y722} Modules of approx. 40 residues found almost exclusively in fungi. The cellulose-binding function has been demonstrated in many cases, and appears to be mediated by three aromatic residues separated by about 10.4 angstrom and which form a flat surface. The only non-fungal occurence of CBM1 is in an algal non-hydroly…
A00518	{Contig11:170164:170910:-}	{NA}	{NA}	{NA}	{NA}	{NA}	{NA}	{NA}	{NA}	{NA}	{NA}
A00519	{Contig11:171248:171517:-}	{NA}	{NA}	{NA}	{NA}	{NA}	{NA}	{NA}	{NA}	{NA}	{NA}
A00520	{Contig11:172582:173684:-}	{gi|453081754|gb|EMF09802.1|; hypothetical protein [Sphaerulina musiva SO2202, SEPMUDRAFT_150939]}	{NA}	{pfj:MYCFIDRAFT_210763; }	{NA}	{NA}	{NA}	{NA}	{NA}	{NA}	{NA}
A00521	{Contig11:175480:176814:+}	{gi|453081753|gb|EMF09801.1|; hypothetical protein [Sphaerulina musiva SO2202, SEPMUDRAFT_127576]}	{NA}	{NA}	{NA}	{NA}	{NA}	{NA}	{NA}	{NA}	{NA}
A00522	{Contig11:178177:180381:-}	{NA}	{NA}	{NA}	{NA}	{NA}	{GO:0005515; protein binding; molecular_function}	{NA}	{NA}	{NA}	{NA}
A00523	{Contig11:180548:183214:-}	{gi|342867835|gb|EGU72578.1|; hypothetical protein [Fusarium oxysporum Fo5176, FOXB_16913]}	{NA}	{pte:PTT_07615; }	{NA}	{NA}	{GO:0015074; DNA integration; biological_process}	{NA}	{NA}	{NA}	{NA}
A00524	{Contig11:183455:184903:-}	{NA}	{NA}	{NA}	{NA}	{NA}	{NA}	{NA}	{NA}	{NA}	{NA}
A00525	{Contig11:191430:191775:-}	{gi|453084106|gb|EMF12151.1|; hypothetical protein [Sphaerulina musiva SO2202, SEPMUDRAFT_118094]}	{NA}	{NA}	{NA}	{NA}	{NA}	{NA}	{NA}	{NA}	{NA}
A00526	{Contig11:206980:208524:-}	{NA}	{NA}	{NA}	{NA}	{NA}	{GO:0008152; NA GO:0016491; oxidoreductase activity; molecular_function}	{NA}	{NA}	{NA}	{NA}
A00527	{Contig11:208858:209751:+}	{NA}	{NA}	{NA}	{NA}	{NA}	{GO:0003887; DNA-directed DNA polymerase activity; molecular_function GO:0005634; nucleus; cellular_component GO:0006310; DNA recombination; biological_process GO:0006351; transcription, DNA-dependent; biological_process GO:0006302; double-strand break repair; biological_process GO:0003677; DNA binding; molecular_function}	{NA}	{NA}	{NA}	{NA}
A00528	{Contig11:210024:210730:-}	{gi|453081772|gb|EMF09820.1|; hypothetical protein [Sphaerulina musiva SO2202, SEPMUDRAFT_119561]}	{NA}	{NA}	{NA}	{NA}	{NA}	{NA}	{NA}	{YES}	{NA}
A00529	{Contig11:215728:217320:-}	{NA}	{NA}	{NA}	{NA}	{NA}	{NA}	{NA}	{NA}	{NA}	{NA}
A00530	{Contig11:218712:219278:-}	{NA}	{NA}	{NA}	{NA}	{NA}	{GO:0004523; ribonuclease H activity; molecular_function GO:0003676; nucleic acid binding; molecular_function}	{NA}	{NA}	{NA}	{NA}
A00531	{Contig11:222399:223277:+}	{NA}	{NA}	{NA}	{NA}	{NA}	{NA}	{NA}	{NA}	{NA}	{NA}
A00532	{Contig11:223929:227249:-}	{NA}	{NA}	{NA}	{NA}	{NA}	{GO:0003964; RNA-directed DNA polymerase activity; molecular_function GO:0003723; RNA binding; molecular_function GO:0006278; RNA-dependent DNA replication; biological_process}	{NA}	{NA}	{NA}	{NA}
A00533	{Contig11:233855:237597:-}	{gi|452844079|gb|EME46013.1|; hypothetical protein [Dothistroma septosporum NZE10, DOTSEDRAFT_168257]}	{Q9Y8G7; C505_FUSOX Bifunctional cytochrome P450/NADPH--P450 reductase OS=Fusarium oxysporum GN=CYP505 PE=1 SV=1}	{glz:GLAREA_04331; K14338 cypD_E, CYP102A2_3 cytochrome P450 / NADPH-cytochrome P450 reductase 1.14.14.1 1.6.2.4 Metabolism; Lipid metabolism; Fatty acid degradation [PATH:ko00071] Metabolism; Amino acid metabolism; Tryptophan metabolism [PATH:ko00380] Metabolism; Xenobiotics biodegradation and metabolism; Aminobenzoate degradation [PATH:ko00627]}	{NA}	{NA}	{GO:0016705; oxidoreductase activity, acting on paired donors, with incorporation or reduction of molecular oxygen; molecular_function GO:0016491; oxidoreductase activity; molecular_function GO:0055114; oxidation-reduction process; biological_process GO:0020037; heme binding; molecular_function GO:0005506; iron ion binding; molecular_function GO:0010181; FMN binding; molecular_function}	{NA}	{e_gw1.4.1023.1; [Cryphonectria parasitica]}	{NA}	{NA}
A00534	{Contig11:239837:241096:+}	{gi|631384514|ref|XP_007926637.1|; hypothetical protein [Pseudocercospora fijiensis CIRAD86, MYCFIDRAFT_188435]}	{Q8NQC8; ACR3_CORGL Arsenical-resistance protein Acr3 OS=Corynebacterium glutamicum (strain ATCC 13032 / DSM 20300 / JCM 1318 / LMG 3730 / NCIMB 10025) GN=acr3 PE=1 SV=2}	{pfj:MYCFIDRAFT_188435; K03325 ACR3, arsB arsenite transporter -- --}	{NA}	{gnl|TC-DB|Q8NQC8; 2.A.59.1.7 Arsenite efflux pump ACR3 and related permeases OS=Corynebacterium glutamicum (strain ATCC 13032 / DSM 20300 / JCM 1318 / LMG 3730 / NCIMB 10025) GN=Cgl1510 PE=4 SV=1}	{GO:0006814; sodium ion transport; biological_process GO:0008508; bile acid:sodium symporter activity; molecular_function GO:0016020; membrane; cellular_component}	{NA}	{NA}	{NA}	{NA}
A00535	{Contig11:241922:243451:-}	{gi|452837082|gb|EME39025.1|; hypothetical protein [Dothistroma septosporum NZE10, DOTSEDRAFT_75646]}	{NA}	{bsc:COCSADRAFT_143120; }	{NA}	{NA}	{GO:0003724; RNA helicase activity; molecular_function GO:0003723; RNA binding; molecular_function GO:0005524; ATP binding; molecular_function GO:0004020; adenylylsulfate kinase activity; molecular_function GO:0004842; ubiquitin-protein ligase activity; molecular_function GO:0000103; sulfate assimilation; biological_process}	{NA}	{NA}	{NA}	{NA}
A00536	{Contig11:245554:247158:+}	{gi|119181149|ref|XP_001241817.1|; hypothetical protein [Coccidioides immitis RS, CIMG_05713]}	{NA}	{cpw:CPC735_019520; }	{At2g06660; KOG3105 DNA-binding centromere protein B (CENP-B) BD Chromatin structure and dynamics ; Cell cycle control, cell division, chromosome partitioning ;}	{NA}	{GO:0003676; nucleic acid binding; molecular_function}	{NA}	{NA}	{NA}	{NA}
A00537	{Contig11:247840:249288:-}	{gi|682464891|gb|KFZ19799.1|; hypothetical protein [Pseudogymnoascus pannorum VKM F-4519 (FW-2642), V501_00493]}	{NA}	{bsc:COCSADRAFT_143725; }	{NA}	{NA}	{GO:0003676; nucleic acid binding; molecular_function}	{NA}	{NA}	{NA}	{NA}
A00538	{Contig11:250029:253035:+}	{gi|627804643|ref|XP_007675669.1|; hypothetical protein [Baudoinia compniacensis UAMH 10762, BAUCODRAFT_106474]}	{NA}	{bcom:BAUCODRAFT_106474; }	{NA}	{NA}	{GO:0005515; protein binding; molecular_function}	{NA}	{NA}	{NA}	{NA}
A00539	{Contig11:254224:256656:-}	{NA}	{NA}	{NA}	{NA}	{NA}	{NA}	{NA}	{NA}	{NA}	{NA}
A00540	{Contig11:259428:263996:-}	{NA}	{NA}	{NA}	{NA}	{NA}	{GO:0003964; RNA-directed DNA polymerase activity; molecular_function GO:0003723; RNA binding; molecular_function GO:0006278; RNA-dependent DNA replication; biological_process GO:0015074; DNA integration; biological_process}	{NA}	{NA}	{NA}	{NA}
A00541	{Contig11:264235:268659:+}	{NA}	{NA}	{NA}	{NA}	{NA}	{GO:0006278; RNA-dependent DNA replication; biological_process GO:0003964; RNA-directed DNA polymerase activity; molecular_function GO:0003723; RNA binding; molecular_function GO:0015074; DNA integration; biological_process}	{NA}	{NA}	{NA}	{NA}
A00542	{Contig11:270709:271922:+}	{NA}	{NA}	{NA}	{NA}	{NA}	{NA}	{NA}	{NA}	{NA}	{NA}
A00543	{Contig11:272240:275539:+}	{NA}	{NA}	{NA}	{NA}	{NA}	{GO:0003723; RNA binding; molecular_function GO:0003964; RNA-directed DNA polymerase activity; molecular_function GO:0006278; RNA-dependent DNA replication; biological_process}	{NA}	{NA}	{NA}	{NA}
A00544	{Contig11:286482:292390:-}	{NA}	{NA}	{NA}	{NA}	{NA}	{GO:0003723; RNA binding; molecular_function GO:0003964; RNA-directed DNA polymerase activity; molecular_function GO:0006278; RNA-dependent DNA replication; biological_process}	{NA}	{NA}	{NA}	{NA}
A00545	{Contig11:292652:295951:-}	{NA}	{NA}	{NA}	{NA}	{NA}	{GO:0003723; RNA binding; molecular_function GO:0003964; RNA-directed DNA polymerase activity; molecular_function GO:0006278; RNA-dependent DNA replication; biological_process}	{NA}	{NA}	{NA}	{NA}
A00546	{Contig11:296269:297464:-}	{NA}	{NA}	{NA}	{NA}	{NA}	{NA}	{NA}	{NA}	{NA}	{NA}
A00547	{Contig11:301697:303229:-}	{NA}	{NA}	{NA}	{NA}	{NA}	{GO:0008270; zinc ion binding; molecular_function GO:0003676; nucleic acid binding; molecular_function GO:0009405; pathogenesis; biological_process}	{NA}	{NA}	{NA}	{NA}
A00548	{Contig11:307702:310559:-}	{NA}	{NA}	{NA}	{NA}	{NA}	{GO:0046983; protein dimerization activity; molecular_function}	{NA}	{NA}	{NA}	{NA}
A00549	{Contig11:311249:312085:-}	{gi|587732757|gb|EXA30473.1|; hypothetical protein [Fusarium oxysporum f. sp. pisi HDV247, FOVG_18141]}	{NA}	{plj:VFPFJ_00009; }	{NA}	{NA}	{GO:0016491; oxidoreductase activity; molecular_function GO:0009405; pathogenesis; biological_process GO:0005739; mitochondrion; cellular_component GO:0055114; oxidation-reduction process; biological_process GO:0008360; regulation of cell shape; biological_process GO:0016226; iron-sulfur cluster assembly; biological_process GO:0004197; cysteine-type endopeptidase activity; molecular_function GO:0…	{NA}	{TSTA_006840; hypothetical protein [Talaromyces stipitatus]}	{NA}	{NA}
A00550	{Contig11:312538:313581:+}	{NA}	{NA}	{NA}	{NA}	{NA}	{GO:0004842; ubiquitin-protein ligase activity; molecular_function GO:0008270; zinc ion binding; molecular_function}	{NA}	{NA}	{NA}	{NA}
A00551	{Contig11:317430:318581:+}	{NA}	{NA}	{NA}	{NA}	{NA}	{GO:0046983; protein dimerization activity; molecular_function}	{NA}	{NA}	{NA}	{NA}
A00552	{Contig11:319448:329832:+}	{NA}	{NA}	{NA}	{NA}	{NA}	{GO:0003676; nucleic acid binding; molecular_function GO:0015074; DNA integration; biological_process GO:0003964; RNA-directed DNA polymerase activity; molecular_function GO:0008270; zinc ion binding; molecular_function GO:0003723; RNA binding; molecular_function GO:0006278; RNA-dependent DNA replication; biological_process GO:0046872; metal ion binding; molecular_function}	{NA}	{NA}	{YES}	{NA}
A00553	{Contig11:330996:333368:+}	{NA}	{NA}	{NA}	{NA}	{NA}	{GO:0046983; protein dimerization activity; molecular_function}	{NA}	{NA}	{NA}	{NA}
A00554	{Contig11:334306:336420:+}	{NA}	{NA}	{NA}	{NA}	{NA}	{NA}	{NA}	{NA}	{NA}	{NA}
A00555	{Contig11:343440:346421:-}	{NA}	{NA}	{NA}	{NA}	{NA}	{NA}	{NA}	{NA}	{NA}	{NA}
A00556	{Contig11:347676:355547:-}	{NA}	{NA}	{NA}	{NA}	{NA}	{GO:0015074; DNA integration; biological_process GO:0003676; nucleic acid binding; molecular_function GO:0003723; RNA binding; molecular_function GO:0008270; zinc ion binding; molecular_function GO:0003964; RNA-directed DNA polymerase activity; molecular_function GO:0006278; RNA-dependent DNA replication; biological_process}	{NA}	{NA}	{NA}	{NA}
A00557	{Contig11:357487:358676:-}	{NA}	{NA}	{NA}	{NA}	{NA}	{GO:0070176; DRM complex; cellular_component GO:0007049; cell cycle; biological_process GO:0006351; transcription, DNA-dependent; biological_process}	{NA}	{NA}	{NA}	{NA}
A00558	{Contig11:359429:363171:-}	{gi|452844079|gb|EME46013.1|; hypothetical protein [Dothistroma septosporum NZE10, DOTSEDRAFT_168257]}	{Q9Y8G7; C505_FUSOX Bifunctional cytochrome P450/NADPH--P450 reductase OS=Fusarium oxysporum GN=CYP505 PE=1 SV=1}	{glz:GLAREA_04331; K14338 cypD_E, CYP102A2_3 cytochrome P450 / NADPH-cytochrome P450 reductase 1.14.14.1 1.6.2.4 Metabolism; Lipid metabolism; Fatty acid degradation [PATH:ko00071] Metabolism; Amino acid metabolism; Tryptophan metabolism [PATH:ko00380] Metabolism; Xenobiotics biodegradation and metabolism; Aminobenzoate degradation [PATH:ko00627]}	{NA}	{NA}	{GO:0016705; oxidoreductase activity, acting on paired donors, with incorporation or reduction of molecular oxygen; molecular_function GO:0016491; oxidoreductase activity; molecular_function GO:0020037; heme binding; molecular_function GO:0055114; oxidation-reduction process; biological_process GO:0005506; iron ion binding; molecular_function GO:0010181; FMN binding; molecular_function}	{NA}	{e_gw1.4.1023.1; [Cryphonectria parasitica]}	{NA}	{NA}
A00559	{Contig11:365411:366670:+}	{gi|631384514|ref|XP_007926637.1|; hypothetical protein [Pseudocercospora fijiensis CIRAD86, MYCFIDRAFT_188435]}	{Q8NQC8; ACR3_CORGL Arsenical-resistance protein Acr3 OS=Corynebacterium glutamicum (strain ATCC 13032 / DSM 20300 / JCM 1318 / LMG 3730 / NCIMB 10025) GN=acr3 PE=1 SV=2}	{pfj:MYCFIDRAFT_188435; K03325 ACR3, arsB arsenite transporter -- --}	{NA}	{gnl|TC-DB|Q8NQC8; 2.A.59.1.7 Arsenite efflux pump ACR3 and related permeases OS=Corynebacterium glutamicum (strain ATCC 13032 / DSM 20300 / JCM 1318 / LMG 3730 / NCIMB 10025) GN=Cgl1510 PE=4 SV=1}	{GO:0008508; bile acid:sodium symporter activity; molecular_function GO:0016020; membrane; cellular_component GO:0006814; sodium ion transport; biological_process}	{NA}	{NA}	{NA}	{NA}
A00560	{Contig11:367496:369025:-}	{gi|452837082|gb|EME39025.1|; hypothetical protein [Dothistroma septosporum NZE10, DOTSEDRAFT_75646]}	{NA}	{bsc:COCSADRAFT_143120; }	{NA}	{NA}	{GO:0000103; sulfate assimilation; biological_process GO:0004020; adenylylsulfate kinase activity; molecular_function GO:0004842; ubiquitin-protein ligase activity; molecular_function GO:0005524; ATP binding; molecular_function GO:0003723; RNA binding; molecular_function GO:0003724; RNA helicase activity; molecular_function}	{NA}	{NA}	{NA}	{NA}
A00561	{Contig11:371588:373036:-}	{gi|682464891|gb|KFZ19799.1|; hypothetical protein [Pseudogymnoascus pannorum VKM F-4519 (FW-2642), V501_00493]}	{NA}	{bsc:COCSADRAFT_143725; }	{NA}	{NA}	{GO:0003676; nucleic acid binding; molecular_function}	{NA}	{NA}	{NA}	{NA}
A00562	{Contig11:373777:376612:+}	{gi|627804643|ref|XP_007675669.1|; hypothetical protein [Baudoinia compniacensis UAMH 10762, BAUCODRAFT_106474]}	{NA}	{bcom:BAUCODRAFT_106474; }	{NA}	{NA}	{GO:0005515; protein binding; molecular_function}	{NA}	{NA}	{NA}	{NA}
A00563	{Contig11:376950:379322:+}	{NA}	{NA}	{NA}	{NA}	{NA}	{GO:0046983; protein dimerization activity; molecular_function}	{NA}	{NA}	{NA}	{NA}
A00564	{Contig11:380459:381357:-}	{NA}	{NA}	{NA}	{NA}	{NA}	{NA}	{NA}	{NA}	{NA}	{NA}
A00565	{Contig11:384247:385814:-}	{NA}	{NA}	{NA}	{NA}	{NA}	{NA}	{NA}	{NA}	{NA}	{NA}
A00566	{Contig11:392200:394329:+}	{gi|154314229|ref|XP_001556439.1|; hypothetical protein [Botrytis cinerea]}	{NA}	{bfu:BC1G_04640; }	{NA}	{NA}	{NA}	{NA}	{NA}	{NA}	{NA}
A00567	{Contig11:396264:397199:+}	{gi|342886617|gb|EGU86393.1|; hypothetical protein [Fusarium oxysporum Fo5176, FOXB_03087]}	{NA}	{NA}	{NA}	{NA}	{NA}	{NA}	{NA}	{NA}	{NA}
A00568	{Contig11:401741:402227:-}	{NA}	{NA}	{NA}	{NA}	{NA}	{NA}	{NA}	{NA}	{NA}	{NA}
A00569	{Contig11:403198:404750:+}	{gi|453081760|gb|EMF09808.1|; hypothetical protein [Sphaerulina musiva SO2202, SEPMUDRAFT_119549]}	{NA}	{pfj:MYCFIDRAFT_214081; }	{NA}	{NA}	{GO:0004553; hydrolase activity, hydrolyzing O-glycosyl compounds; molecular_function}	{NA}	{NA}	{YES}	{NA}
A00570	{Contig11:414063:417699:-}	{NA}	{NA}	{NA}	{NA}	{NA}	{GO:0046983; protein dimerization activity; molecular_function}	{NA}	{NA}	{YES}	{NA}
A00571	{Contig11:418504:419265:-}	{gi|453081771|gb|EMF09819.1|; hypothetical protein [Sphaerulina musiva SO2202, SEPMUDRAFT_150947]}	{NA}	{NA}	{NA}	{NA}	{GO:0000462; maturation of SSU-rRNA from tricistronic rRNA transcript (SSU-rRNA, 5.8S rRNA, LSU-rRNA); biological_process GO:0007015; actin filament organization; biological_process GO:0005730; nucleolus; cellular_component GO:0006897; endocytosis; biological_process GO:0030688; preribosome, small subunit precursor; cellular_component GO:0030686; 90S preribosome; cellular_component}	{NA}	{NA}	{NA}	{NA}
A00572	{Contig11:420172:424063:+}	{NA}	{NA}	{NA}	{NA}	{NA}	{GO:0015074; DNA integration; biological_process GO:0042262; DNA protection; biological_process}	{NA}	{NA}	{NA}	{NA}
A00573	{Contig11:424124:427987:-}	{NA}	{NA}	{NA}	{NA}	{NA}	{GO:0042262; DNA protection; biological_process GO:0015074; DNA integration; biological_process}	{NA}	{NA}	{NA}	{NA}
A00574	{Contig11:429329:431725:+}	{NA}	{NA}	{NA}	{NA}	{NA}	{GO:0046983; protein dimerization activity; molecular_function}	{NA}	{NA}	{NA}	{NA}
A00575	{Contig11:433736:436108:-}	{NA}	{NA}	{NA}	{NA}	{NA}	{GO:0046983; protein dimerization activity; molecular_function}	{NA}	{NA}	{NA}	{NA}
A00576	{Contig11:436866:438395:+}	{NA}	{NA}	{NA}	{NA}	{NA}	{NA}	{NA}	{NA}	{NA}	{NA}
A00577	{Contig11:439108:442480:+}	{gi|317157858|ref|XP_001826621.2|; reverse transcriptase [Aspergillus oryzae RIB40]}	{NA}	{NA}	{NA}	{NA}	{GO:0006278; RNA-dependent DNA replication; biological_process GO:0003723; RNA binding; molecular_function GO:0003964; RNA-directed DNA polymerase activity; molecular_function}	{NA}	{NA}	{NA}	{NA}
A00578	{Contig11:443100:443630:-}	{NA}	{NA}	{NA}	{NA}	{NA}	{NA}	{NA}	{NA}	{NA}	{NA}
A00579	{Contig11:445896:450117:+}	{NA}	{NA}	{NA}	{NA}	{NA}	{GO:0003676; nucleic acid binding; molecular_function GO:0005524; ATP binding; molecular_function GO:0004386; helicase activity; molecular_function GO:0006278; RNA-dependent DNA replication; biological_process GO:0003964; RNA-directed DNA polymerase activity; molecular_function GO:0008026; ATP-dependent helicase activity; molecular_function GO:0003723; RNA binding; molecular_function}	{NA}	{NA}	{NA}	{NA}
A00580	{Contig11:452946:453842:+}	{NA}	{NA}	{NA}	{NA}	{NA}	{GO:0003968; RNA-directed RNA polymerase activity; molecular_function}	{NA}	{NA}	{NA}	{NA}
A00581	{Contig11:454570:457155:+}	{NA}	{NA}	{NA}	{NA}	{NA}	{NA}	{NA}	{NA}	{NA}	{NA}
A00582	{Contig11:462471:463933:-}	{gi|453081758|gb|EMF09806.1|; GroES-like protein [Sphaerulina musiva SO2202]}	{NA}	{pfj:MYCFIDRAFT_71119; }	{NA}	{NA}	{GO:0008276; protein methyltransferase activity; molecular_function GO:0005737; cytoplasm; cellular_component GO:0016491; oxidoreductase activity; molecular_function GO:0055114; oxidation-reduction process; biological_process GO:0006479; protein methylation; biological_process GO:0008270; zinc ion binding; molecular_function GO:0051536; iron-sulfur cluster binding; molecular_function}	{NA}	{NA}	{NA}	{NA}
A00583	{Contig11:464991:467052:-}	{gi|453081756|gb|EMF09804.1|; hypothetical protein [Sphaerulina musiva SO2202, SEPMUDRAFT_150941]}	{NA}	{NA}	{NA}	{NA}	{NA}	{NA}	{NA}	{NA}	{NA}
A00584	{Contig11:469945:472317:+}	{NA}	{NA}	{NA}	{NA}	{NA}	{GO:0046983; protein dimerization activity; molecular_function}	{NA}	{NA}	{NA}	{NA}
A00585	{Contig11:476129:477517:+}	{gi|453081769|gb|EMF09817.1|; Cloroperoxidase [Sphaerulina musiva SO2202]}	{NA}	{pfj:MYCFIDRAFT_141188; }	{NA}	{NA}	{GO:0004601; peroxidase activity; molecular_function}	{PHI:5188; MoHPX1 EHA52717 318829 Magnaporthe oryzae reduced virulence}	{NA}	{YES}	{NA}
A00586	{Contig11:482423:486165:-}	{NA}	{NA}	{NA}	{NA}	{NA}	{NA}	{NA}	{NA}	{NA}	{NA}
A00587	{Contig11:486500:487558:+}	{NA}	{NA}	{NA}	{NA}	{NA}	{NA}	{NA}	{NA}	{NA}	{NA}
A00588	{Contig11:491303:492869:-}	{gi|453081768|gb|EMF09816.1|; Cloroperoxidase [Sphaerulina musiva SO2202]}	{NA}	{pfj:MYCFIDRAFT_98841; }	{NA}	{NA}	{GO:0004601; peroxidase activity; molecular_function}	{PHI:5188; MoHPX1 EHA52717 318829 Magnaporthe oryzae reduced virulence}	{NA}	{YES}	{NA}
A00589	{Contig11:495602:496216:+}	{NA}	{NA}	{NA}	{NA}	{NA}	{NA}	{NA}	{NA}	{NA}	{NA}
A00590	{Contig11:497636:498384:+}	{NA}	{NA}	{NA}	{NA}	{NA}	{GO:0003779; actin binding; molecular_function GO:0003676; nucleic acid binding; molecular_function GO:0004523; ribonuclease H activity; molecular_function GO:0007010; cytoskeleton organization; biological_process}	{NA}	{NA}	{NA}	{NA}
A00591	{Contig11:499750:503225:+}	{NA}	{NA}	{NA}	{NA}	{NA}	{GO:0046983; protein dimerization activity; molecular_function}	{NA}	{NA}	{NA}	{NA}
A00592	{Contig11:504305:506677:+}	{NA}	{NA}	{NA}	{NA}	{NA}	{GO:0046983; protein dimerization activity; molecular_function}	{NA}	{NA}	{NA}	{NA}
A00593	{Contig11:508132:509364:+}	{gi|121927923|sp|Q2PGV8.1|XYN2_AURPU; 1, 4-beta-D-xylan xylanohydrolase 2 [sp]}	{Q2PGV8; XYN2_AURPU Endo-1,4-beta-xylanase 2 OS=Aureobasidium pullulans GN=xynII PE=1 SV=1}	{bze:COCCADRAFT_32401; K01181 E3.2.1.8, xynA endo-1,4-beta-xylanase 3.2.1.8 --}	{NA}	{NA}	{GO:0004553; hydrolase activity, hydrolyzing O-glycosyl compounds; molecular_function GO:0005975; carbohydrate metabolic process; biological_process}	{NA}	{NA}	{YES}	{BAE71410.1_GH10; {endo-&beta;-1,4-xylanase (XynII);3.2.1.8;;Aureobasidium melanogenum ATCC 20524;Q2PGV8} endo-1,4-&beta;-xylanase (EC 3.2.1.8); endo-1,3-&beta;-xylanase (EC 3.2.1.32); tomatinase (EC 3.2.1.-); xylan endotransglycosylase (EC 2.4.2.-) formerly known as cellulase family F. }
A00594	{Contig11:510122:512068:+}	{NA}	{NA}	{NA}	{NA}	{NA}	{NA}	{NA}	{NA}	{NA}	{NA}
A00595	{Contig11:512454:513027:+}	{NA}	{NA}	{NA}	{NA}	{NA}	{NA}	{NA}	{NA}	{NA}	{NA}
A00596	{Contig11:513468:514696:-}	{gi|238497469|ref|XP_002379970.1|; glucose-methanol-choline (gmc) oxidoreductase, putative [Aspergillus flavus NRRL3357]}	{NA}	{afv:AFLA_139600; }	{NA}	{NA}	{GO:0016614; oxidoreductase activity, acting on CH-OH group of donors; molecular_function GO:0050660; flavin adenine dinucleotide binding; molecular_function GO:0055114; oxidation-reduction process; biological_process}	{NA}	{NA}	{NA}	{NA}
A00597	{Contig11:515470:518260:-}	{gi|631383864|ref|XP_007926312.1|; hypothetical protein [Pseudocercospora fijiensis CIRAD86, MYCFIDRAFT_188146]}	{NA}	{pfj:MYCFIDRAFT_188146; }	{NA}	{NA}	{GO:0005506; iron ion binding; molecular_function GO:0020037; heme binding; molecular_function GO:0055114; oxidation-reduction process; biological_process GO:0016705; oxidoreductase activity, acting on paired donors, with incorporation or reduction of molecular oxygen; molecular_function}	{NA}	{gw1.9.589.1; [Mycosphaerella fijiensis]}	{NA}	{NA}
A00598	{Contig11:518570:519417:+}	{gi|631382702|ref|XP_007925731.1|; hypothetical protein MYCFIDRAFT_36038, partial [Pseudocercospora fijiensis CIRAD86]}	{NA}	{pfj:MYCFIDRAFT_36038; K00799 GST, gst glutathione S-transferase 2.5.1.18 Metabolism; Metabolism of other amino acids; Glutathione metabolism [PATH:ko00480] Metabolism; Xenobiotics biodegradation and metabolism; Metabolism of xenobiotics by cytochrome P450 [PATH:ko00980] Metabolism; Xenobiotics biodegradation and metabolism; Drug metabolism - cytochrome P450 [PATH:ko00982] Human Diseases; Cancers…	{NA}	{NA}	{GO:0005515; protein binding; molecular_function}	{NA}	{NA}	{NA}	{NA}
A00599	{Contig11:519501:520631:-}	{gi|631383862|ref|XP_007926311.1|; hypothetical protein [Pseudocercospora fijiensis CIRAD86, MYCFIDRAFT_188144]}	{B9WYE6; VRDA_ASPPA Versiconal hemiacetal acetate reductase OS=Aspergillus parasiticus GN=vrdA PE=1 SV=1}	{pfj:MYCFIDRAFT_188144; }	{SPAC977.14c; KOG1575 Voltage-gated shaker-like K+ channel, subunit beta/KCNAB C Energy production and conversion ;}	{gnl|TC-DB|P77735; 8.A.5.1.6 Uncharacterized oxidoreductase YajO OS=Escherichia coli (strain K12) GN=yajO PE=3 SV=2}	{NA}	{NA}	{NA}	{NA}	{NA}
A00600	{Contig11:521216:522336:+}	{gi|631383860|ref|XP_007926310.1|; hypothetical protein [Pseudocercospora fijiensis CIRAD86, MYCFIDRAFT_188143]}	{B0Y766; P20D1_ASPFC Probable carboxypeptidase AFUB_072730 OS=Neosartorya fumigata (strain CEA10 / CBS 144.89 / FGSC A1163) GN=AFUB_072730 PE=3 SV=1}	{pfj:MYCFIDRAFT_188143; K01438 argE acetylornithine deacetylase 3.5.1.16 Metabolism; Amino acid metabolism; Arginine and proline metabolism [PATH:ko00330] Metabolism; Overview; 2-Oxocarboxylic acid metabolism [PATH:ko01210] Metabolism; Overview; Biosynthesis of amino acids [PATH:ko01230]}	{NA}	{NA}	{GO:0008152; NA GO:0016787; hydrolase activity; molecular_function}	{NA}	{NA}	{NA}	{NA}
A00601	{Contig11:522633:523666:+}	{gi|631382694|ref|XP_007925727.1|; hypothetical protein MYCFIDRAFT_35897, partial [Pseudocercospora fijiensis CIRAD86]}	{Q9AST3; SBH2_ARATH Sphinganine C4-monooxygenase 2 OS=Arabidopsis thaliana GN=SBH2 PE=1 SV=1}	{pfj:MYCFIDRAFT_35897; K04713 SUR2 sphinganine C4-monooxygenase 1.14.18.5 Metabolism; Lipid metabolism; Sphingolipid metabolism [PATH:ko00600]}	{At1g14290; KOG0874 Sphingolipid hydroxylase I Lipid transport and metabolism ;}	{NA}	{GO:0005506; iron ion binding; molecular_function GO:0016491; oxidoreductase activity; molecular_function GO:0006633; fatty acid biosynthetic process; biological_process GO:0055114; oxidation-reduction process; biological_process}	{NA}	{NA}	{NA}	{NA}
A00602	{Contig11:523842:525216:-}	{gi|631383080|ref|XP_007925920.1|; hypothetical protein [Pseudocercospora fijiensis CIRAD86, MYCFIDRAFT_64230]}	{NA}	{pfj:MYCFIDRAFT_64230; }	{NA}	{NA}	{GO:0016705; oxidoreductase activity, acting on paired donors, with incorporation or reduction of molecular oxygen; molecular_function GO:0005506; iron ion binding; molecular_function GO:0020037; heme binding; molecular_function GO:0055114; oxidation-reduction process; biological_process}	{NA}	{fgenesh1_pm.C_scaffold_9000099; [Mycosphaerella fijiensis]}	{NA}	{NA}
A00603	{Contig11:526609:528253:+}	{gi|631382682|ref|XP_007925721.1|; hypothetical protein [Pseudocercospora fijiensis CIRAD86, MYCFIDRAFT_35846]}	{P07342; ILVB_YEAST Acetolactate synthase catalytic subunit, mitochondrial OS=Saccharomyces cerevisiae (strain ATCC 204508 / S288c) GN=ILV2 PE=1 SV=1}	{pfj:MYCFIDRAFT_35846; K01652 E2.2.1.6L, ilvB, ilvG, ilvI acetolactate synthase I/II/III large subunit 2.2.1.6 Metabolism; Amino acid metabolism; Valine, leucine and isoleucine biosynthesis [PATH:ko00290] Metabolism; Carbohydrate metabolism; Butanoate metabolism [PATH:ko00650] Metabolism; Carbohydrate metabolism; C5-Branched dibasic acid metabolism [PATH:ko00660] Metabolism; Metabolism of cofacto…	{YMR108w; KOG4166 Thiamine pyrophosphate-requiring enzyme EH Amino acid transport and metabolism ; Coenzyme transport and metabolism ;}	{NA}	{GO:0008736; L-fucose isomerase activity; molecular_function GO:0005737; cytoplasm; cellular_component GO:0000287; magnesium ion binding; molecular_function GO:0003824; NA GO:0006004; fucose metabolic process; biological_process GO:0030976; thiamine pyrophosphate binding; molecular_function}	{NA}	{NA}	{NA}	{NA}
A00604	{Contig11:528713:530188:-}	{gi|627815561|ref|XP_007681128.1|; hypothetical protein [Baudoinia compniacensis UAMH 10762, BAUCODRAFT_160297]}	{NA}	{bcom:BAUCODRAFT_160297; }	{NA}	{NA}	{GO:0016020; membrane; cellular_component GO:0006810; transport; biological_process GO:0055085; transmembrane transport; biological_process GO:0016021; integral to membrane; cellular_component GO:0005215; NA}	{NA}	{NA}	{NA}	{NA}
A00605	{Contig11:531570:535406:+}	{NA}	{NA}	{NA}	{NA}	{NA}	{GO:0044237; cellular metabolic process; biological_process GO:0008152; NA GO:0050662; coenzyme binding; molecular_function GO:0055114; oxidation-reduction process; biological_process GO:0016616; oxidoreductase activity, acting on the CH-OH group of donors, NAD or NADP as acceptor; molecular_function GO:0003824; NA GO:0003854; 3-beta-hydroxy-delta5-steroid dehydrogenase activity; molecular_functi…	{NA}	{NA}	{NA}	{NA}
A00606	{Contig11:536927:537576:-}	{NA}	{NA}	{NA}	{NA}	{NA}	{GO:0016791; phosphatase activity; molecular_function GO:0008152; NA}	{NA}	{NA}	{NA}	{NA}
A00607	{Contig11:538557:538910:-}	{gi|631243751|ref|XP_007916797.1|; putative type 11 methyltransferase protein [Togninia minima UCRPA7]}	{NA}	{tmn:UCRPA7_6064; }	{NA}	{NA}	{GO:0008168; methyltransferase activity; molecular_function GO:0008152; NA}	{NA}	{NA}	{NA}	{NA}
A00608	{Contig11:542743:543324:+}	{NA}	{NA}	{NA}	{NA}	{NA}	{GO:0005975; carbohydrate metabolic process; biological_process GO:0004553; hydrolase activity, hydrolyzing O-glycosyl compounds; molecular_function}	{NA}	{NA}	{YES}	{NA}
A00609	{Contig11:543547:546940:-}	{NA}	{NA}	{NA}	{NA}	{NA}	{GO:0046983; protein dimerization activity; molecular_function}	{NA}	{NA}	{NA}	{NA}
A00610	{Contig11:547449:553754:+}	{gi|342872836|gb|EGU75121.1|; hypothetical protein [Fusarium oxysporum Fo5176, FOXB_14368]}	{NA}	{NA}	{NA}	{NA}	{GO:0005975; carbohydrate metabolic process; biological_process GO:0015074; DNA integration; biological_process GO:0004553; hydrolase activity, hydrolyzing O-glycosyl compounds; molecular_function GO:0004568; chitinase activity; molecular_function GO:0016998; cell wall macromolecule catabolic process; biological_process GO:0006032; chitin catabolic process; biological_process}	{NA}	{NA}	{NA}	{NA}
A00611	{Contig11:557037:561577:-}	{NA}	{NA}	{NA}	{NA}	{NA}	{GO:0006278; RNA-dependent DNA replication; biological_process GO:0003964; RNA-directed DNA polymerase activity; molecular_function GO:0003723; RNA binding; molecular_function}	{NA}	{NA}	{NA}	{NA}
A00612	{Contig11:563997:565063:-}	{gi|453081780|gb|EMF09828.1|; hypothetical protein [Sphaerulina musiva SO2202, SEPMUDRAFT_150948]}	{NA}	{pfj:MYCFIDRAFT_212089; }	{NA}	{NA}	{NA}	{NA}	{NA}	{YES}	{NA}
A00613	{Contig11:568888:569667:+}	{NA}	{NA}	{NA}	{NA}	{NA}	{NA}	{NA}	{NA}	{YES}	{NA}
A00614	{Contig11:571860:573152:+}	{NA}	{NA}	{NA}	{NA}	{NA}	{NA}	{NA}	{NA}	{YES}	{NA}
A00615	{Contig11:579780:580418:+}	{NA}	{NA}	{NA}	{NA}	{NA}	{GO:0009103; lipopolysaccharide biosynthetic process; biological_process GO:0006468; protein phosphorylation; biological_process GO:0016773; phosphotransferase activity, alcohol group as acceptor; molecular_function GO:0005524; ATP binding; molecular_function GO:0004672; protein kinase activity; molecular_function GO:0016020; membrane; cellular_component}	{NA}	{NA}	{NA}	{NA}
A00616	{Contig11:581565:582137:+}	{NA}	{NA}	{NA}	{NA}	{NA}	{NA}	{NA}	{NA}	{NA}	{NA}
A00617	{Contig11:582859:584007:+}	{NA}	{NA}	{NA}	{NA}	{NA}	{NA}	{NA}	{NA}	{NA}	{NA}
A00618	{Contig11:584092:587469:+}	{NA}	{NA}	{NA}	{NA}	{NA}	{GO:0015074; DNA integration; biological_process}	{NA}	{NA}	{NA}	{NA}
A00619	{Contig11:588291:588791:+}	{NA}	{NA}	{NA}	{NA}	{NA}	{NA}	{NA}	{NA}	{YES}	{NA}
A00620	{Contig11:593475:594271:-}	{gi|685399114|ref|XP_009218419.1|; hypothetical protein [Gaeumannomyces graminis var. tritici R3-111a-1, GGTG_02383]}	{P52753; CRYP_CRYPA Cryparin OS=Cryphonectria parasitica GN=CRP PE=1 SV=1}	{mgr:MGG_10105; }	{NA}	{NA}	{GO:0006367; transcription initiation from RNA polymerase II promoter; biological_process GO:0005576; NA GO:0005672; transcription factor TFIIA complex; cellular_component}	{NA}	{NA}	{YES}	{NA}
A00621	{Contig11:596286:598091:+}	{gi|453081785|gb|EMF09833.1|; serine peptidase, partial [Sphaerulina musiva SO2202]}	{NA}	{ztr:MYCGRDRAFT_108506; }	{NA}	{NA}	{GO:0008236; serine-type peptidase activity; molecular_function GO:0006508; proteolysis; biological_process}	{NA}	{NA}	{NA}	{NA}
A00622	{Contig11:599323:600085:+}	{NA}	{NA}	{NA}	{NA}	{NA}	{GO:0016021; integral to membrane; cellular_component GO:0016020; membrane; cellular_component}	{NA}	{NA}	{NA}	{NA}
A00623	{Contig11:600658:602170:+}	{gi|453081703|gb|EMF09751.1|; COP9 signalosome subunit 1 [Sphaerulina musiva SO2202]}	{NA}	{pfj:MYCFIDRAFT_216251; K12175 GPS1, COPS1, CSN1 COP9 signalosome complex subunit 1 -- --}	{NA}	{NA}	{GO:0005515; protein binding; molecular_function}	{NA}	{NA}	{NA}	{NA}
A00624	{Contig11:602766:604419:+}	{NA}	{NA}	{NA}	{NA}	{NA}	{GO:0005515; protein binding; molecular_function}	{NA}	{NA}	{NA}	{NA}
A00625	{Contig11:604499:606973:-}	{NA}	{NA}	{NA}	{NA}	{NA}	{GO:0046983; protein dimerization activity; molecular_function GO:0008270; zinc ion binding; molecular_function GO:0004842; ubiquitin-protein ligase activity; molecular_function}	{NA}	{NA}	{NA}	{NA}
A00626	{Contig11:607397:607879:+}	{NA}	{NA}	{NA}	{NA}	{NA}	{NA}	{NA}	{NA}	{NA}	{NA}
A00627	{Contig11:609320:611191:+}	{gi|453081722|gb|EMF09770.1|; MFS general substrate transporter [Sphaerulina musiva SO2202]}	{NA}	{pfj:MYCFIDRAFT_141573; }	{NA}	{NA}	{GO:0016021; integral to membrane; cellular_component GO:0055085; transmembrane transport; biological_process GO:0022857; transmembrane transporter activity; molecular_function}	{NA}	{NA}	{NA}	{NA}
A00628	{Contig11:613472:614485:+}	{gi|453081719|gb|EMF09767.1|; hypothetical protein [Sphaerulina musiva SO2202, SEPMUDRAFT_150918]}	{NA}	{pfj:MYCFIDRAFT_156246; }	{NA}	{NA}	{GO:0055114; oxidation-reduction process; biological_process GO:0016491; oxidoreductase activity; molecular_function GO:0016209; NA}	{NA}	{NA}	{NA}	{NA}
A00629	{Contig11:616626:618936:-}	{NA}	{NA}	{aje:HCAG_02164; }	{NA}	{NA}	{GO:0003964; RNA-directed DNA polymerase activity; molecular_function GO:0003723; RNA binding; molecular_function GO:0006278; RNA-dependent DNA replication; biological_process}	{NA}	{NA}	{NA}	{NA}
A00630	{Contig11:619649:621178:-}	{NA}	{NA}	{NA}	{NA}	{NA}	{NA}	{NA}	{NA}	{NA}	{NA}
A00631	{Contig11:622055:625583:-}	{NA}	{NA}	{NA}	{NA}	{NA}	{GO:0006452; translational frameshifting; biological_process GO:0003723; RNA binding; molecular_function GO:0043022; ribosome binding; molecular_function GO:0045905; positive regulation of translational termination; biological_process GO:0003746; translation elongation factor activity; molecular_function GO:0005515; protein binding; molecular_function GO:0045901; positive regulation of translatio…	{NA}	{NA}	{NA}	{NA}
A00632	{Contig11:627046:628360:-}	{NA}	{NA}	{NA}	{NA}	{NA}	{NA}	{NA}	{NA}	{NA}	{NA}
A00633	{Contig11:631899:634271:-}	{NA}	{NA}	{NA}	{NA}	{NA}	{GO:0046983; protein dimerization activity; molecular_function}	{NA}	{NA}	{NA}	{NA}
A00634	{Contig11:634787:640456:-}	{NA}	{NA}	{NA}	{NA}	{NA}	{GO:0042262; DNA protection; biological_process GO:0015074; DNA integration; biological_process}	{NA}	{NA}	{YES}	{NA}
A00635	{Contig11:643009:645949:-}	{gi|453081717|gb|EMF09765.1|; hypothetical protein [Sphaerulina musiva SO2202, SEPMUDRAFT_135213]}	{NA}	{NA}	{NA}	{NA}	{GO:0005515; protein binding; molecular_function}	{NA}	{NA}	{NA}	{NA}
A00636	{Contig11:646438:647328:+}	{gi|453084999|gb|EMF13043.1|; hypothetical protein [Sphaerulina musiva SO2202, SEPMUDRAFT_149542]}	{NA}	{NA}	{NA}	{NA}	{NA}	{NA}	{NA}	{NA}	{NA}
A00637	{Contig11:650079:651541:-}	{NA}	{NA}	{NA}	{NA}	{NA}	{GO:0046983; protein dimerization activity; molecular_function}	{NA}	{NA}	{NA}	{NA}
A00638	{Contig11:651599:653251:+}	{gi|261336139|dbj|BAI44771.1|; gag-like protein [Alternaria alternata]}	{NA}	{bsc:COCSADRAFT_86617; }	{NA}	{NA}	{GO:0009307; DNA restriction-modification system; biological_process GO:0003677; DNA binding; molecular_function GO:0008270; zinc ion binding; molecular_function GO:0003676; nucleic acid binding; molecular_function GO:0009036; Type II site-specific deoxyribonuclease activity; molecular_function}	{NA}	{NA}	{NA}	{NA}
A00639	{Contig11:653311:657102:+}	{gi|261336140|dbj|BAI44772.1|; pol-like protein [Alternaria alternata]}	{NA}	{aje:HCAG_07448; }	{NA}	{NA}	{GO:0003676; nucleic acid binding; molecular_function GO:0006278; RNA-dependent DNA replication; biological_process GO:0003723; RNA binding; molecular_function GO:0004523; ribonuclease H activity; molecular_function GO:0003964; RNA-directed DNA polymerase activity; molecular_function}	{NA}	{NA}	{NA}	{NA}
A00640	{Contig11:657656:660028:-}	{NA}	{NA}	{NA}	{NA}	{NA}	{GO:0046983; protein dimerization activity; molecular_function}	{NA}	{NA}	{NA}	{NA}
A00641	{Contig11:661128:662753:-}	{NA}	{NA}	{NA}	{NA}	{NA}	{NA}	{NA}	{NA}	{NA}	{NA}
A00642	{Contig11:671232:671939:+}	{gi|169603556|ref|XP_001795199.1|; hypothetical protein [Phaeosphaeria nodorum SN15, SNOG_04787]}	{NA}	{pno:SNOG_04787; }	{NA}	{NA}	{GO:0007010; cytoskeleton organization; biological_process GO:0003779; actin binding; molecular_function}	{NA}	{NA}	{NA}	{NA}
A00643	{Contig11:675444:677711:-}	{gi|453081784|gb|EMF09832.1|; glycoside hydrolase family 36 protein [Sphaerulina musiva SO2202]}	{Q5AU92; AGALC_EMENI Alpha-galactosidase C OS=Emericella nidulans (strain FGSC A4 / ATCC 38163 / CBS 112.46 / NRRL 194 / M139) GN=aglC PE=1 SV=1}	{pfj:MYCFIDRAFT_156284; K07407 E3.2.1.22B, galA, rafA alpha-galactosidase 3.2.1.22 Metabolism; Carbohydrate metabolism; Galactose metabolism [PATH:ko00052] Metabolism; Lipid metabolism; Glycerolipid metabolism [PATH:ko00561] Metabolism; Lipid metabolism; Sphingolipid metabolism [PATH:ko00600] Metabolism; Glycan biosynthesis and metabolism; Glycosphingolipid biosynthesis - globo series [PATH:ko006…	{NA}	{NA}	{GO:0004553; hydrolase activity, hydrolyzing O-glycosyl compounds; molecular_function GO:0005975; carbohydrate metabolic process; biological_process}	{NA}	{NA}	{YES}	{CBX91731.1_GH36; {ORF;--;Leptosphaeria maculans v23.1.3;E4ZKD6} &alpha;-galactosidase (EC 3.2.1.22); &alpha;-N-acetylgalactosaminidase (EC 3.2.1.49); stachyose synthase (EC 2.4.1.67); raffinose synthase (EC 2.4.1.82) Mechanistic commonality with family GH27 demonstrated by Comfort et al. (2007) Biochemistry, 46: 3319-3330 (PMID: 17323919)}
A00644	{Contig11:681244:682401:+}	{NA}	{NA}	{NA}	{NA}	{NA}	{NA}	{NA}	{NA}	{NA}	{NA}
A00645	{Contig11:688561:690243:-}	{NA}	{NA}	{NA}	{NA}	{NA}	{NA}	{NA}	{NA}	{NA}	{NA}
A00646	{Contig11:691164:692290:+}	{gi|354801852|gb|AER39692.1|; transposase [Verticillium dahliae]}	{NA}	{pte:PTT_08259; }	{NA}	{NA}	{GO:0003676; nucleic acid binding; molecular_function}	{NA}	{NA}	{NA}	{NA}
A00647	{Contig11:692893:694851:-}	{gi|453081708|gb|EMF09756.1|; SET domain-containing protein [Sphaerulina musiva SO2202]}	{NA}	{ztr:MYCGRDRAFT_48051; }	{NA}	{NA}	{GO:0008652; cellular amino acid biosynthetic process; biological_process GO:0005515; protein binding; molecular_function GO:0004455; ketol-acid reductoisomerase activity; molecular_function GO:0055114; oxidation-reduction process; biological_process}	{NA}	{NA}	{NA}	{NA}
A00648	{Contig11:695556:697079:-}	{gi|453081707|gb|EMF09755.1|; hypothetical protein [Sphaerulina musiva SO2202, SEPMUDRAFT_150907]}	{NA}	{pfj:MYCFIDRAFT_216255; }	{NA}	{NA}	{NA}	{NA}	{NA}	{NA}	{NA}
A00649	{Contig11:698087:698806:+}	{gi|453081706|gb|EMF09754.1|; hypothetical protein [Sphaerulina musiva SO2202, SEPMUDRAFT_110210]}	{NA}	{NA}	{NA}	{NA}	{GO:0000262; mitochondrial chromosome; cellular_component GO:0000002; mitochondrial genome maintenance; biological_process}	{NA}	{NA}	{NA}	{NA}
A00650	{Contig11:699631:700131:-}	{NA}	{NA}	{NA}	{NA}	{NA}	{NA}	{NA}	{NA}	{YES}	{NA}
A00651	{Contig11:701534:702393:-}	{gi|380487718|emb|CCF37859.1|; hypothetical protein [Colletotrichum higginsianum, CH063_09095]}	{NA}	{bcom:BAUCODRAFT_74823; }	{NA}	{NA}	{GO:0042393; histone binding; molecular_function}	{NA}	{NA}	{NA}	{NA}
A00652	{Contig11:703043:704120:-}	{gi|453081705|gb|EMF09753.1|; PQ-loop-domain-containing protein [Sphaerulina musiva SO2202]}	{NA}	{pfj:MYCFIDRAFT_86918; }	{NA}	{NA}	{NA}	{NA}	{NA}	{NA}	{NA}
A00653	{Contig11:705409:706458:-}	{NA}	{NA}	{NA}	{NA}	{NA}	{GO:0046983; protein dimerization activity; molecular_function}	{NA}	{NA}	{NA}	{NA}
A00654	{Contig11:706959:708911:+}	{NA}	{NA}	{NA}	{NA}	{NA}	{GO:0008270; zinc ion binding; molecular_function GO:0003676; nucleic acid binding; molecular_function}	{NA}	{NA}	{NA}	{NA}
A00655	{Contig11:709451:713491:+}	{gi|345560713|gb|EGX43835.1|; hypothetical protein [Arthrobotrys oligospora ATCC 24927, AOL_s00212g2]}	{NA}	{ani:AN5470.2; }	{NA}	{NA}	{GO:0015074; DNA integration; biological_process GO:0003964; RNA-directed DNA polymerase activity; molecular_function GO:0003723; RNA binding; molecular_function GO:0006278; RNA-dependent DNA replication; biological_process}	{NA}	{NA}	{NA}	{NA}
A00656	{Contig11:713643:715480:-}	{NA}	{NA}	{NA}	{NA}	{NA}	{NA}	{NA}	{NA}	{NA}	{NA}
A00657	{Contig11:715925:719523:-}	{NA}	{NA}	{NA}	{NA}	{NA}	{GO:0046983; protein dimerization activity; molecular_function}	{NA}	{NA}	{NA}	{NA}
A00658	{Contig11:720333:722643:-}	{NA}	{NA}	{aje:HCAG_02164; }	{NA}	{NA}	{GO:0006278; RNA-dependent DNA replication; biological_process GO:0003964; RNA-directed DNA polymerase activity; molecular_function GO:0003723; RNA binding; molecular_function}	{NA}	{NA}	{NA}	{NA}
A00659	{Contig11:724363:727220:+}	{NA}	{NA}	{NA}	{NA}	{NA}	{GO:0046983; protein dimerization activity; molecular_function}	{NA}	{NA}	{NA}	{NA}
A00660	{Contig11:727376:728731:-}	{NA}	{NA}	{NA}	{NA}	{NA}	{NA}	{NA}	{NA}	{NA}	{NA}
A00661	{Contig11:730231:733530:-}	{NA}	{NA}	{aje:HCAG_02164; }	{NA}	{NA}	{GO:0003723; RNA binding; molecular_function GO:0003964; RNA-directed DNA polymerase activity; molecular_function GO:0006278; RNA-dependent DNA replication; biological_process}	{NA}	{NA}	{NA}	{NA}
A00662	{Contig11:733848:735061:-}	{NA}	{NA}	{NA}	{NA}	{NA}	{NA}	{NA}	{NA}	{NA}	{NA}
A00663	{Contig11:735914:738886:-}	{NA}	{NA}	{NA}	{NA}	{NA}	{GO:0008026; ATP-dependent helicase activity; molecular_function GO:0004386; helicase activity; molecular_function GO:0003676; nucleic acid binding; molecular_function GO:0005524; ATP binding; molecular_function}	{NA}	{NA}	{NA}	{NA}
A00664	{Contig11:740247:742854:+}	{NA}	{NA}	{aje:HCAG_04647; }	{NA}	{NA}	{GO:0003964; RNA-directed DNA polymerase activity; molecular_function GO:0003723; RNA binding; molecular_function GO:0006278; RNA-dependent DNA replication; biological_process}	{NA}	{NA}	{NA}	{NA}
A00665	{Contig11:743157:745529:-}	{NA}	{NA}	{NA}	{NA}	{NA}	{GO:0046983; protein dimerization activity; molecular_function}	{NA}	{NA}	{NA}	{NA}
A00666	{Contig11:748877:750166:+}	{NA}	{NA}	{NA}	{NA}	{NA}	{NA}	{NA}	{NA}	{NA}	{NA}
A00667	{Contig11:753964:755298:+}	{NA}	{NA}	{NA}	{NA}	{NA}	{NA}	{NA}	{NA}	{NA}	{NA}
A00668	{Contig11:759809:768829:-}	{NA}	{NA}	{NA}	{NA}	{NA}	{GO:0015074; DNA integration; biological_process GO:0003676; nucleic acid binding; molecular_function GO:0003723; RNA binding; molecular_function GO:0008270; zinc ion binding; molecular_function GO:0003964; RNA-directed DNA polymerase activity; molecular_function GO:0006278; RNA-dependent DNA replication; biological_process GO:0046872; metal ion binding; molecular_function}	{NA}	{NA}	{NA}	{NA}
A00669	{Contig11:770962:775227:-}	{NA}	{NA}	{NA}	{NA}	{NA}	{GO:0006278; RNA-dependent DNA replication; biological_process GO:0003723; RNA binding; molecular_function GO:0003964; RNA-directed DNA polymerase activity; molecular_function GO:0015074; DNA integration; biological_process}	{NA}	{NA}	{NA}	{NA}
A00670	{Contig11:775818:782517:+}	{NA}	{NA}	{NA}	{NA}	{NA}	{GO:0015074; DNA integration; biological_process GO:0046983; protein dimerization activity; molecular_function}	{NA}	{NA}	{NA}	{NA}
A00671	{Contig11:786969:790478:-}	{gi|342866798|gb|EGU72235.1|; hypothetical protein [Fusarium oxysporum Fo5176, FOXB_17256]}	{NA}	{pte:PTT_12572; }	{NA}	{NA}	{GO:0006278; RNA-dependent DNA replication; biological_process GO:0003723; RNA binding; molecular_function GO:0003964; RNA-directed DNA polymerase activity; molecular_function}	{NA}	{NA}	{NA}	{NA}
A00672	{Contig11:803281:810015:+}	{NA}	{NA}	{NA}	{NA}	{NA}	{GO:0003676; nucleic acid binding; molecular_function GO:0005524; ATP binding; molecular_function GO:0004386; helicase activity; molecular_function GO:0003677; DNA binding; molecular_function GO:0008026; ATP-dependent helicase activity; molecular_function GO:0016787; hydrolase activity; molecular_function}	{NA}	{NA}	{NA}	{NA}
A00673	{Contig11:822036:823531:-}	{NA}	{NA}	{NA}	{NA}	{NA}	{NA}	{NA}	{NA}	{NA}	{NA}
A00674	{Contig11:844093:848976:+}	{NA}	{NA}	{NA}	{NA}	{NA}	{GO:0004386; helicase activity; molecular_function GO:0005524; ATP binding; molecular_function GO:0003676; nucleic acid binding; molecular_function GO:0016787; hydrolase activity; molecular_function GO:0008026; ATP-dependent helicase activity; molecular_function GO:0003677; DNA binding; molecular_function}	{NA}	{NA}	{NA}	{NA}
A00675	{Contig12:1293:3230:+}	{gi|672379257|gb|KFG81474.1|; putative aminotransferase [Metarhizium anisopliae]}	{NA}	{tve:TRV_04237; K00652 bioF 8-amino-7-oxononanoate synthase 2.3.1.47 Metabolism; Metabolism of cofactors and vitamins; Biotin metabolism [PATH:ko00780]}	{NA}	{NA}	{GO:0006563; L-serine metabolic process; biological_process GO:0004372; glycine hydroxymethyltransferase activity; molecular_function GO:0006544; glycine metabolic process; biological_process GO:0009058; biosynthetic process; biological_process GO:0016829; lyase activity; molecular_function GO:0030170; pyridoxal phosphate binding; molecular_function GO:0006520; cellular amino acid metabolic proce…	{NA}	{NA}	{NA}	{NA}
A00676	{Contig12:46972:49527:+}	{NA}	{NA}	{NA}	{NA}	{NA}	{GO:0006278; RNA-dependent DNA replication; biological_process GO:0003964; RNA-directed DNA polymerase activity; molecular_function GO:0003723; RNA binding; molecular_function}	{NA}	{NA}	{NA}	{NA}
A00677	{Contig12:49976:57499:-}	{gi|672379261|gb|KFG81478.1|; putative polyketide synthase [Metarhizium anisopliae]}	{NA}	{act:ACLA_043440; }	{NA}	{NA}	{GO:0008168; methyltransferase activity; molecular_function GO:0016747; transferase activity, transferring acyl groups other than amino-acyl groups; molecular_function GO:0008152; NA GO:0008270; zinc ion binding; molecular_function GO:0016491; oxidoreductase activity; molecular_function GO:0055114; oxidation-reduction process; biological_process}	{PHI:725; PKS11 AAS57295 5518 Fusarium graminearum unaffected pathogenicity}	{NA}	{NA}	{NA}
A00678	{Contig12:58886:59848:+}	{gi|398391140|ref|XP_003849030.1|; hypothetical protein [Zymoseptoria tritici IPO323, MYCGRDRAFT_63387]}	{NA}	{ztr:MYCGRDRAFT_63387; }	{NA}	{NA}	{NA}	{NA}	{NA}	{NA}	{NA}
A00679	{Contig12:60384:61181:+}	{gi|631385282|ref|XP_007927021.1|; hypothetical protein [Pseudocercospora fijiensis CIRAD86, MYCFIDRAFT_43376]}	{NA}	{pfj:MYCFIDRAFT_43376; }	{NA}	{NA}	{GO:0044237; cellular metabolic process; biological_process GO:0003824; NA GO:0008152; NA GO:0050662; coenzyme binding; molecular_function GO:0016491; oxidoreductase activity; molecular_function}	{PHI:5440; ABA4 EHA51620 318829 Magnaporthe oryzae reduced virulence}	{NA}	{NA}	{NA}
A00680	{Contig12:61887:62438:-}	{gi|398391498|ref|XP_003849209.1|; hypothetical protein [Zymoseptoria tritici IPO323, MYCGRDRAFT_87692]}	{NA}	{ztr:MYCGRDRAFT_87692; }	{NA}	{NA}	{GO:0006508; proteolysis; biological_process GO:0008236; serine-type peptidase activity; molecular_function GO:0008152; NA GO:0016787; hydrolase activity; molecular_function}	{NA}	{NA}	{NA}	{NA}
A00681	{Contig12:63885:65366:-}	{gi|452837958|gb|EME39899.1|; serine palmitoylCoA transferase subunit LcbA-like protein [Dothistroma septosporum NZE10]}	{O59682; LCB1_SCHPO Serine palmitoyltransferase 1 OS=Schizosaccharomyces pombe (strain 972 / ATCC 24843) GN=lcb1 PE=3 SV=1}	{bcom:BAUCODRAFT_62607; K00654 SPT serine palmitoyltransferase 2.3.1.50 Metabolism; Lipid metabolism; Sphingolipid metabolism [PATH:ko00600]}	{SPBC18E5.02c; KOG1358 Serine palmitoyltransferase O Posttranslational modification, protein turnover, chaperones ;}	{NA}	{GO:0030170; pyridoxal phosphate binding; molecular_function GO:0009058; biosynthetic process; biological_process}	{NA}	{NA}	{NA}	{NA}
A00682	{Contig12:65803:67740:-}	{gi|672379257|gb|KFG81474.1|; putative aminotransferase [Metarhizium anisopliae]}	{NA}	{tve:TRV_04237; K00652 bioF 8-amino-7-oxononanoate synthase 2.3.1.47 Metabolism; Metabolism of cofactors and vitamins; Biotin metabolism [PATH:ko00780]}	{NA}	{NA}	{GO:0006544; glycine metabolic process; biological_process GO:0030170; pyridoxal phosphate binding; molecular_function GO:0016829; lyase activity; molecular_function GO:0006520; cellular amino acid metabolic process; biological_process GO:0009058; biosynthetic process; biological_process GO:0006563; L-serine metabolic process; biological_process GO:0004372; glycine hydroxymethyltransferase activi…	{NA}	{NA}	{NA}	{NA}
A00683	{Contig12:73595:74392:-}	{gi|631385282|ref|XP_007927021.1|; hypothetical protein [Pseudocercospora fijiensis CIRAD86, MYCFIDRAFT_43376]}	{NA}	{pfj:MYCFIDRAFT_43376; }	{NA}	{NA}	{GO:0050662; coenzyme binding; molecular_function GO:0008152; NA GO:0003824; NA GO:0044237; cellular metabolic process; biological_process GO:0016491; oxidoreductase activity; molecular_function}	{PHI:5440; ABA4 EHA51620 318829 Magnaporthe oryzae reduced virulence}	{NA}	{NA}	{NA}
A00684	{Contig12:74928:75890:-}	{gi|398391140|ref|XP_003849030.1|; hypothetical protein [Zymoseptoria tritici IPO323, MYCGRDRAFT_63387]}	{NA}	{ztr:MYCGRDRAFT_63387; }	{NA}	{NA}	{NA}	{NA}	{NA}	{NA}	{NA}
A00685	{Contig12:77277:84800:+}	{gi|672379261|gb|KFG81478.1|; putative polyketide synthase [Metarhizium anisopliae]}	{NA}	{act:ACLA_043440; }	{NA}	{NA}	{GO:0016491; oxidoreductase activity; molecular_function GO:0055114; oxidation-reduction process; biological_process GO:0008168; methyltransferase activity; molecular_function GO:0016747; transferase activity, transferring acyl groups other than amino-acyl groups; molecular_function GO:0008152; NA GO:0008270; zinc ion binding; molecular_function}	{PHI:725; PKS11 AAS57295 5518 Fusarium graminearum unaffected pathogenicity}	{NA}	{NA}	{NA}
A00686	{Contig12:5349:8528:-}	{NA}	{NA}	{NA}	{NA}	{NA}	{GO:0015074; DNA integration; biological_process GO:0006278; RNA-dependent DNA replication; biological_process GO:0003723; RNA binding; molecular_function GO:0003964; RNA-directed DNA polymerase activity; molecular_function}	{NA}	{NA}	{NA}	{NA}
A00687	{Contig12:85249:87804:-}	{NA}	{NA}	{NA}	{NA}	{NA}	{GO:0003723; RNA binding; molecular_function GO:0003964; RNA-directed DNA polymerase activity; molecular_function GO:0006278; RNA-dependent DNA replication; biological_process}	{NA}	{NA}	{NA}	{NA}
A00688	{Contig12:87826:90040:-}	{NA}	{NA}	{NA}	{NA}	{NA}	{NA}	{NA}	{NA}	{NA}	{NA}
A00689	{Contig12:92997:93884:+}	{NA}	{NA}	{NA}	{NA}	{NA}	{NA}	{NA}	{NA}	{NA}	{NA}
A00690	{Contig12:94125:96791:+}	{gi|342881002|gb|EGU82003.1|; hypothetical protein [Fusarium oxysporum Fo5176, FOXB_07484]}	{NA}	{pte:PTT_07615; }	{NA}	{NA}	{GO:0015074; DNA integration; biological_process}	{NA}	{NA}	{NA}	{NA}
A00691	{Contig12:96943:98793:-}	{gi|342870428|gb|EGU73607.1|; hypothetical protein [Fusarium oxysporum Fo5176, FOXB_15884]}	{NA}	{NA}	{NA}	{NA}	{NA}	{NA}	{NA}	{NA}	{NA}
A00692	{Contig12:99526:101432:-}	{NA}	{NA}	{NA}	{NA}	{NA}	{NA}	{NA}	{NA}	{NA}	{NA}
A00693	{Contig12:101520:104589:+}	{gi|354801852|gb|AER39692.1|; transposase [Verticillium dahliae]}	{NA}	{pte:PTT_16368; }	{NA}	{NA}	{GO:0003676; nucleic acid binding; molecular_function GO:0003677; DNA binding; molecular_function}	{NA}	{SS1G_01499.1; hypothetical protein [Sclerotinia sclerotiorum]}	{NA}	{NA}
A00694	{Contig12:109510:110656:-}	{gi|453083518|gb|EMF11564.1|; kinase-like protein [Sphaerulina musiva SO2202]}	{NA}	{ztr:MYCGRDRAFT_36765; }	{NA}	{NA}	{GO:0009103; lipopolysaccharide biosynthetic process; biological_process GO:0006468; protein phosphorylation; biological_process GO:0016020; membrane; cellular_component GO:0016773; phosphotransferase activity, alcohol group as acceptor; molecular_function GO:0005524; ATP binding; molecular_function GO:0004672; protein kinase activity; molecular_function}	{NA}	{NA}	{NA}	{NA}
A00695	{Contig12:111419:111787:-}	{gi|407919479|gb|EKG12719.1|; hypothetical protein [Macrophomina phaseolina MS6, MPH_10132]}	{NA}	{nfi:NFIA_112320; }	{NA}	{NA}	{NA}	{NA}	{NA}	{NA}	{NA}
A00696	{Contig12:113928:116278:-}	{gi|627804737|ref|XP_007675716.1|; hypothetical protein [Baudoinia compniacensis UAMH 10762, BAUCODRAFT_130449]}	{NA}	{bcom:BAUCODRAFT_130449; }	{NA}	{NA}	{NA}	{NA}	{NA}	{NA}	{NA}
A00697	{Contig12:10451:11983:+}	{NA}	{NA}	{NA}	{NA}	{NA}	{GO:0008270; zinc ion binding; molecular_function GO:0003676; nucleic acid binding; molecular_function}	{NA}	{NA}	{NA}	{NA}
A00698	{Contig12:118054:120426:-}	{NA}	{NA}	{NA}	{NA}	{NA}	{GO:0046983; protein dimerization activity; molecular_function}	{NA}	{NA}	{NA}	{NA}
A00699	{Contig12:122077:123972:-}	{NA}	{NA}	{NA}	{NA}	{NA}	{GO:0004386; helicase activity; molecular_function GO:0003676; nucleic acid binding; molecular_function GO:0005524; ATP binding; molecular_function}	{NA}	{NA}	{NA}	{NA}
A00700	{Contig12:125212:127164:+}	{NA}	{NA}	{NA}	{NA}	{NA}	{GO:0003676; nucleic acid binding; molecular_function GO:0008270; zinc ion binding; molecular_function}	{NA}	{NA}	{NA}	{NA}
A00701	{Contig12:127704:131861:+}	{gi|345560713|gb|EGX43835.1|; hypothetical protein [Arthrobotrys oligospora ATCC 24927, AOL_s00212g2]}	{NA}	{ani:AN5470.2; }	{NA}	{NA}	{GO:0006278; RNA-dependent DNA replication; biological_process GO:0003723; RNA binding; molecular_function GO:0003964; RNA-directed DNA polymerase activity; molecular_function GO:0015074; DNA integration; biological_process}	{NA}	{NA}	{NA}	{NA}
A00702	{Contig12:132671:133351:-}	{gi|453088784|gb|EMF16824.1|; hypothetical protein [Sphaerulina musiva SO2202, SEPMUDRAFT_76407]}	{NA}	{ztr:MYCGRDRAFT_28893; }	{NA}	{NA}	{NA}	{NA}	{NA}	{NA}	{NA}
A00703	{Contig12:134596:134904:-}	{NA}	{NA}	{NA}	{NA}	{NA}	{NA}	{NA}	{NA}	{YES}	{NA}
A00704	{Contig12:139065:139676:+}	{gi|453081526|gb|EMF09575.1|; ribonuclease H1 small subunit [Sphaerulina musiva SO2202]}	{NA}	{pte:PTT_10804; K10745 RNASEH2C ribonuclease H2 subunit C -- Genetic Information Processing; Replication and repair; DNA replication [PATH:ko03030]}	{NA}	{NA}	{NA}	{NA}	{NA}	{NA}	{NA}
A00705	{Contig12:140129:141265:-}	{gi|453081525|gb|EMF09574.1|; Metallo-dependent phosphatase [Sphaerulina musiva SO2202]}	{P48580; PP2A1_NEUCR Serine/threonine-protein phosphatase PP2A catalytic subunit OS=Neurospora crassa (strain ATCC 24698 / 74-OR23-1A / CBS 708.71 / DSM 1257 / FGSC 987) GN=pph-1 PE=3 SV=3}	{bcom:BAUCODRAFT_79745; K04382 PPP2C serine/threonine-protein phosphatase 2A catalytic subunit 3.1.3.16 Genetic Information Processing; Translation; mRNA surveillance pathway [PATH:ko03015] Cellular Processes; Cell growth and death; Cell cycle - yeast [PATH:ko04111] Cellular Processes; Cell growth and death; Meiosis - yeast [PATH:ko04113] Cellular Processes; Cell growth and death; Oocyte meiosis …	{Hs4758952; KOG0371 Serine/threonine protein phosphatase 2A, catalytic subunit T Signal transduction mechanisms ;}	{NA}	{GO:0005975; carbohydrate metabolic process; biological_process GO:0016787; hydrolase activity; molecular_function GO:0003824; NA}	{PHI:2381; Ucn1 AY271263 5270 Ustilago maydis reduced virulence}	{NA}	{NA}	{NA}
A00706	{Contig12:141803:145270:-}	{gi|453081524|gb|EMF09573.1|; hypothetical protein [Sphaerulina musiva SO2202, SEPMUDRAFT_72390]}	{NA}	{ztr:MYCGRDRAFT_75608; }	{NA}	{NA}	{GO:0005515; protein binding; molecular_function}	{NA}	{NA}	{NA}	{NA}
A00707	{Contig12:145646:148610:-}	{gi|453081523|gb|EMF09572.1|; MCM-domain-containing protein [Sphaerulina musiva SO2202]}	{P49731; MCM6_SCHPO DNA replication licensing factor mcm6 OS=Schizosaccharomyces pombe (strain 972 / ATCC 24843) GN=mcm6 PE=1 SV=2}	{ztr:MYCGRDRAFT_47838; K02542 MCM6 DNA replication licensing factor MCM6 3.6.4.12 Genetic Information Processing; Replication and repair; DNA replication [PATH:ko03030] Cellular Processes; Cell growth and death; Cell cycle [PATH:ko04110] Cellular Processes; Cell growth and death; Cell cycle - yeast [PATH:ko04111] Cellular Processes; Cell growth and death; Meiosis - yeast [PATH:ko04113]}	{SPBC211.04c; KOG0480 DNA replication licensing factor, MCM6 component L Replication, recombination and repair ;}	{NA}	{GO:0006260; DNA replication; biological_process GO:0015995; chlorophyll biosynthetic process; biological_process GO:0005524; ATP binding; molecular_function GO:0016851; magnesium chelatase activity; molecular_function GO:0008134; transcription factor binding; molecular_function GO:0003677; DNA binding; molecular_function GO:0015979; photosynthesis; biological_process GO:0006355; regulation of tr…	{NA}	{NA}	{NA}	{NA}
A00708	{Contig12:12428:14617:+}	{gi|154270414|ref|XP_001536062.1|; predicted protein [Ajellomyces capsulatus NAm1]}	{NA}	{aje:HCAG_09013; }	{NA}	{NA}	{GO:0006278; RNA-dependent DNA replication; biological_process GO:0003723; RNA binding; molecular_function GO:0003964; RNA-directed DNA polymerase activity; molecular_function}	{NA}	{NA}	{NA}	{NA}
A00709	{Contig12:149102:156401:+}	{gi|453081519|gb|EMF09568.1|; hypothetical protein [Sphaerulina musiva SO2202, SEPMUDRAFT_72379]}	{NA}	{ztr:MYCGRDRAFT_47408; K14861 URB1 nucleolar pre-ribosomal-associated protein 1 -- --}	{NA}	{NA}	{GO:0016787; hydrolase activity; molecular_function}	{NA}	{NA}	{NA}	{NA}
A00710	{Contig12:157763:160620:-}	{NA}	{NA}	{NA}	{NA}	{NA}	{GO:0046983; protein dimerization activity; molecular_function}	{NA}	{NA}	{NA}	{NA}
A00711	{Contig12:162212:164832:-}	{NA}	{NA}	{NA}	{NA}	{NA}	{GO:0019083; viral transcription; biological_process}	{NA}	{NA}	{NA}	{NA}
A00712	{Contig12:165187:166656:+}	{NA}	{NA}	{NA}	{NA}	{NA}	{NA}	{NA}	{NA}	{NA}	{NA}
A00713	{Contig12:167634:170489:+}	{NA}	{NA}	{NA}	{NA}	{NA}	{GO:0015074; DNA integration; biological_process GO:0006278; RNA-dependent DNA replication; biological_process GO:0003964; RNA-directed DNA polymerase activity; molecular_function GO:0003723; RNA binding; molecular_function}	{NA}	{NA}	{NA}	{NA}
A00714	{Contig12:173986:175138:+}	{gi|453081687|gb|EMF09736.1|; hypothetical protein [Sphaerulina musiva SO2202, SEPMUDRAFT_151651]}	{NA}	{ztr:MYCGRDRAFT_47621; K14816 REI1 pre-60S factor REI1 -- --}	{NA}	{NA}	{NA}	{NA}	{NA}	{NA}	{NA}
A00715	{Contig12:176130:176789:+}	{gi|453081688|gb|EMF09737.1|; S-adenosyl-L-methionine-dependent methyltransferase [Sphaerulina musiva SO2202]}	{NA}	{pfj:MYCFIDRAFT_58956; }	{NA}	{NA}	{GO:0005737; cytoplasm; cellular_component GO:0008276; protein methyltransferase activity; molecular_function GO:0008168; methyltransferase activity; molecular_function GO:0006479; protein methylation; biological_process GO:0008152; NA}	{NA}	{NA}	{NA}	{NA}
A00716	{Contig12:179685:182984:-}	{NA}	{NA}	{NA}	{NA}	{NA}	{GO:0006278; RNA-dependent DNA replication; biological_process GO:0003723; RNA binding; molecular_function GO:0003964; RNA-directed DNA polymerase activity; molecular_function}	{NA}	{NA}	{NA}	{NA}
A00717	{Contig12:183302:184515:-}	{NA}	{NA}	{NA}	{NA}	{NA}	{NA}	{NA}	{NA}	{NA}	{NA}
A00718	{Contig12:189714:194502:+}	{NA}	{NA}	{NA}	{NA}	{NA}	{GO:0003723; RNA binding; molecular_function GO:0003964; RNA-directed DNA polymerase activity; molecular_function GO:0006278; RNA-dependent DNA replication; biological_process}	{NA}	{NA}	{NA}	{NA}
A00719	{Contig12:17101:19575:+}	{NA}	{NA}	{NA}	{NA}	{NA}	{GO:0046983; protein dimerization activity; molecular_function GO:0008270; zinc ion binding; molecular_function GO:0004842; ubiquitin-protein ligase activity; molecular_function}	{NA}	{NA}	{NA}	{NA}
A00720	{Contig12:195130:197265:+}	{gi|667722298|gb|KFA64507.1|; hypothetical protein [Stachybotrys chlorohalonata IBT 40285, S40285_09315]}	{NA}	{NA}	{NA}	{NA}	{GO:0015078; hydrogen ion transmembrane transporter activity; molecular_function GO:0015991; ATP hydrolysis coupled proton transport; biological_process GO:0033179; proton-transporting V-type ATPase, V0 domain; cellular_component GO:0005739; mitochondrion; cellular_component GO:0016491; oxidoreductase activity; molecular_function GO:0055114; oxidation-reduction process; biological_process}	{NA}	{NA}	{NA}	{NA}
A00721	{Contig12:200987:208080:-}	{NA}	{NA}	{NA}	{NA}	{NA}	{GO:0005672; transcription factor TFIIA complex; cellular_component GO:0015074; DNA integration; biological_process GO:0046872; metal ion binding; molecular_function GO:0006278; RNA-dependent DNA replication; biological_process GO:0003723; RNA binding; molecular_function GO:0003676; nucleic acid binding; molecular_function GO:0003964; RNA-directed DNA polymerase activity; molecular_function GO:00…	{NA}	{NA}	{NA}	{NA}
A00722	{Contig12:212811:215783:-}	{NA}	{NA}	{NA}	{NA}	{NA}	{GO:0008026; ATP-dependent helicase activity; molecular_function GO:0003676; nucleic acid binding; molecular_function GO:0005524; ATP binding; molecular_function GO:0004386; helicase activity; molecular_function}	{NA}	{NA}	{NA}	{NA}
A00723	{Contig12:218152:219966:-}	{NA}	{NA}	{NA}	{NA}	{NA}	{NA}	{NA}	{NA}	{NA}	{NA}
A00724	{Contig12:222556:223650:-}	{NA}	{NA}	{NA}	{NA}	{NA}	{NA}	{NA}	{NA}	{NA}	{NA}
A00725	{Contig12:223684:224304:-}	{NA}	{NA}	{NA}	{NA}	{NA}	{GO:0005524; ATP binding; molecular_function GO:0004386; helicase activity; molecular_function GO:0005634; nucleus; cellular_component GO:0003723; RNA binding; molecular_function}	{NA}	{NA}	{NA}	{NA}
A00726	{Contig12:224967:226354:-}	{NA}	{NA}	{NA}	{NA}	{NA}	{NA}	{NA}	{NA}	{NA}	{NA}
A00727	{Contig12:227729:229595:-}	{gi|629736926|ref|XP_007826725.1|; putative transposase [Metarhizium anisopliae ARSEF 23]}	{NA}	{NA}	{NA}	{NA}	{NA}	{NA}	{NA}	{YES}	{NA}
A00728	{Contig12:229895:231372:+}	{gi|342882035|gb|EGU82794.1|; hypothetical protein [Fusarium oxysporum Fo5176, FOXB_06693]}	{NA}	{NA}	{NA}	{NA}	{NA}	{NA}	{NA}	{NA}	{NA}
A00729	{Contig12:231918:232376:-}	{NA}	{NA}	{NA}	{NA}	{NA}	{NA}	{NA}	{NA}	{NA}	{NA}
A00730	{Contig12:20071:23043:-}	{NA}	{NA}	{NA}	{NA}	{NA}	{GO:0008026; ATP-dependent helicase activity; molecular_function GO:0005524; ATP binding; molecular_function GO:0003676; nucleic acid binding; molecular_function GO:0004386; helicase activity; molecular_function}	{NA}	{NA}	{NA}	{NA}
A00731	{Contig12:232832:233587:-}	{NA}	{NA}	{NA}	{NA}	{NA}	{NA}	{NA}	{NA}	{NA}	{NA}
A00732	{Contig12:234033:234675:-}	{NA}	{NA}	{NA}	{NA}	{NA}	{NA}	{NA}	{NA}	{NA}	{NA}
A00733	{Contig12:235944:236877:-}	{NA}	{NA}	{NA}	{NA}	{NA}	{NA}	{NA}	{NA}	{NA}	{NA}
A00734	{Contig12:237630:238754:-}	{gi|452838984|gb|EME40924.1|; RNA exonuclease-like protein [Dothistroma septosporum NZE10]}	{Q4WHF8; REXO4_ASPFU RNA exonuclease 4 OS=Neosartorya fumigata (strain ATCC MYA-4609 / Af293 / CBS 101355 / FGSC A1100) GN=rex4 PE=3 SV=1}	{ztr:MYCGRDRAFT_75621; K18327 REXO4, REX4 RNA exonuclease 4 3.1.-.- --}	{YOL080c; KOG2249 3'-5' exonuclease L Replication, recombination and repair ;}	{NA}	{NA}	{NA}	{NA}	{NA}	{NA}
A00735	{Contig12:238996:240753:+}	{gi|453081535|gb|EMF09584.1|; histone acetyltransferase [Sphaerulina musiva SO2202]}	{Q2UMQ5; ESA1_ASPOR Histone acetyltransferase ESA1 OS=Aspergillus oryzae (strain ATCC 42149 / RIB 40) GN=esa1 PE=3 SV=1}	{ztr:MYCGRDRAFT_101232; K11304 TIP60, KAT5, ESA1 histone acetyltransferase HTATIP 2.3.1.48 Human Diseases; Infectious diseases; HTLV-I infection [PATH:ko05166]}	{SPAC637.12c; KOG2747 Histone acetyltransferase (MYST family) B Chromatin structure and dynamics ;}	{NA}	{GO:0016747; transferase activity, transferring acyl groups other than amino-acyl groups; molecular_function GO:0005634; nucleus; cellular_component GO:0008080; N-acetyltransferase activity; molecular_function GO:0006355; regulation of transcription, DNA-dependent; biological_process}	{NA}	{NA}	{NA}	{NA}
A00736	{Contig12:241480:242518:-}	{gi|453081528|gb|EMF09577.1|; hypothetical protein [Sphaerulina musiva SO2202, SEPMUDRAFT_151548]}	{NA}	{bcom:BAUCODRAFT_152032; }	{NA}	{NA}	{NA}	{NA}	{NA}	{NA}	{NA}
A00737	{Contig12:243757:245157:-}	{gi|453081527|gb|EMF09576.1|; cyclopropane-fatty-acyl-phospholipid synthase [Sphaerulina musiva SO2202]}	{NA}	{ztr:MYCGRDRAFT_101230; K00574 cfa cyclopropane-fatty-acyl-phospholipid synthase 2.1.1.79 --}	{NA}	{NA}	{GO:0000179; rRNA (adenine-N6,N6-)-dimethyltransferase activity; molecular_function GO:0008152; NA GO:0008610; lipid biosynthetic process; biological_process GO:0008168; methyltransferase activity; molecular_function GO:0000154; rRNA modification; biological_process GO:0008649; rRNA methyltransferase activity; molecular_function GO:0004719; protein-L-isoaspartate (D-aspartate) O-methyltransferase…	{NA}	{NA}	{NA}	{NA}
A00738	{Contig12:248688:250115:-}	{gi|631376128|ref|XP_007922444.1|; hypothetical protein [Pseudocercospora fijiensis CIRAD86, MYCFIDRAFT_40760]}	{NA}	{pfj:MYCFIDRAFT_40760; }	{NA}	{NA}	{GO:0016705; oxidoreductase activity, acting on paired donors, with incorporation or reduction of molecular oxygen; molecular_function GO:0020037; heme binding; molecular_function GO:0055114; oxidation-reduction process; biological_process GO:0005506; iron ion binding; molecular_function}	{NA}	{e_gw1.16.154.1; [Mycosphaerella fijiensis]}	{NA}	{NA}
A00739	{Contig12:250524:251867:+}	{NA}	{NA}	{NA}	{NA}	{NA}	{GO:0019068; virion assembly; biological_process}	{NA}	{NA}	{NA}	{NA}
A00740	{Contig12:255452:255838:+}	{NA}	{NA}	{NA}	{NA}	{NA}	{NA}	{NA}	{NA}	{NA}	{NA}
A00741	{Contig12:23764:33313:+}	{gi|342871285|gb|EGU73979.1|; hypothetical protein [Fusarium oxysporum Fo5176, FOXB_15510]}	{NA}	{NA}	{NA}	{NA}	{GO:0003723; RNA binding; molecular_function GO:0009058; biosynthetic process; biological_process GO:0006278; RNA-dependent DNA replication; biological_process GO:0005099; Ras GTPase activator activity; molecular_function GO:0030170; pyridoxal phosphate binding; molecular_function GO:0015074; DNA integration; biological_process GO:0003964; RNA-directed DNA polymerase activity; molecular_function …	{NA}	{NA}	{NA}	{NA}
A00742	{Contig12:256494:257942:+}	{NA}	{NA}	{NA}	{NA}	{NA}	{NA}	{NA}	{NA}	{NA}	{NA}
A00743	{Contig12:258183:260849:+}	{gi|342881002|gb|EGU82003.1|; hypothetical protein [Fusarium oxysporum Fo5176, FOXB_07484]}	{NA}	{pte:PTT_07615; }	{NA}	{NA}	{GO:0015074; DNA integration; biological_process}	{NA}	{NA}	{NA}	{NA}
A00744	{Contig12:261108:261881:+}	{NA}	{NA}	{NA}	{NA}	{NA}	{NA}	{NA}	{NA}	{NA}	{NA}
A00745	{Contig12:262464:266972:-}	{gi|342872836|gb|EGU75121.1|; hypothetical protein [Fusarium oxysporum Fo5176, FOXB_14368]}	{NA}	{NA}	{NA}	{NA}	{GO:0004568; chitinase activity; molecular_function GO:0015074; DNA integration; biological_process GO:0016998; cell wall macromolecule catabolic process; biological_process GO:0006032; chitin catabolic process; biological_process}	{NA}	{NA}	{NA}	{NA}
A00746	{Contig12:268059:269174:+}	{NA}	{NA}	{NA}	{NA}	{NA}	{GO:0015074; DNA integration; biological_process}	{NA}	{NA}	{NA}	{NA}
A00747	{Contig12:269228:271600:-}	{NA}	{NA}	{NA}	{NA}	{NA}	{GO:0046983; protein dimerization activity; molecular_function}	{NA}	{NA}	{NA}	{NA}
A00748	{Contig12:272008:273584:+}	{NA}	{NA}	{NA}	{NA}	{NA}	{NA}	{NA}	{NA}	{NA}	{NA}
A00749	{Contig12:274726:279541:+}	{NA}	{NA}	{NA}	{NA}	{NA}	{GO:0046983; protein dimerization activity; molecular_function}	{NA}	{NA}	{NA}	{NA}
A00750	{Contig12:282963:284231:-}	{gi|631392296|ref|XP_007930528.1|; hypothetical protein [Pseudocercospora fijiensis CIRAD86, MYCFIDRAFT_37270]}	{NA}	{ztr:MYCGRDRAFT_110767; }	{NA}	{NA}	{NA}	{NA}	{NA}	{NA}	{NA}
A00751	{Contig12:285798:287501:+}	{NA}	{NA}	{NA}	{NA}	{NA}	{NA}	{NA}	{NA}	{YES}	{NA}
A00752	{Contig12:34528:39969:+}	{NA}	{NA}	{NA}	{NA}	{NA}	{GO:0006278; RNA-dependent DNA replication; biological_process GO:0046983; protein dimerization activity; molecular_function GO:0003964; RNA-directed DNA polymerase activity; molecular_function GO:0003723; RNA binding; molecular_function}	{NA}	{NA}	{NA}	{NA}
A00753	{Contig12:289526:290907:-}	{gi|628280481|ref|XP_007753661.1|; hypothetical protein [Cladophialophora yegresii CBS 114405, A1O7_01434]}	{Q9C0V1; AMT1_SCHPO Ammonium transporter 1 OS=Schizosaccharomyces pombe (strain 972 / ATCC 24843) GN=amt1 PE=3 SV=1}	{ela:UCREL1_582; K03320 amt, AMT, MEP ammonium transporter, Amt family -- --}	{SPCPB1C11.01; KOG0682 Ammonia permease P Inorganic ion transport and metabolism ;}	{gnl|TC-DB|Q59UP8; 1.A.11.3.5 Putative uncharacterized protein MEP2 OS=Candida albicans GN=MEP2 PE=4 SV=1}	{GO:0016020; membrane; cellular_component GO:0008519; ammonium transmembrane transporter activity; molecular_function GO:0015696; ammonium transport; biological_process}	{NA}	{NA}	{NA}	{NA}
A00754	{Contig12:292062:293444:-}	{gi|453086652|gb|EMF14694.1|; glutaminase-domain-containing protein [Sphaerulina musiva SO2202]}	{Q8NMT3; GLSA_CORGL Glutaminase OS=Corynebacterium glutamicum (strain ATCC 13032 / DSM 20300 / JCM 1318 / LMG 3730 / NCIMB 10025) GN=glsA PE=3 SV=2}	{ztr:MYCGRDRAFT_93613; }	{Hs21361452; KOG0506 Glutaminase (contains ankyrin repeat) E Amino acid transport and metabolism ;}	{NA}	{GO:0004359; glutaminase activity; molecular_function GO:0006541; glutamine metabolic process; biological_process}	{NA}	{NA}	{NA}	{NA}
A00755	{Contig12:294124:294735:-}	{NA}	{NA}	{NA}	{NA}	{NA}	{NA}	{NA}	{NA}	{NA}	{NA}
A00756	{Contig12:311661:316544:+}	{NA}	{NA}	{NA}	{NA}	{NA}	{GO:0016787; hydrolase activity; molecular_function GO:0008026; ATP-dependent helicase activity; molecular_function GO:0003677; DNA binding; molecular_function GO:0004386; helicase activity; molecular_function GO:0003676; nucleic acid binding; molecular_function GO:0005524; ATP binding; molecular_function}	{NA}	{NA}	{NA}	{NA}
A00757	{Contig12:44736:46950:+}	{NA}	{NA}	{NA}	{NA}	{NA}	{NA}	{NA}	{NA}	{NA}	{NA}
A00758	{Contig1:7697:14209:+}	{NA}	{NA}	{NA}	{NA}	{NA}	{GO:0006278; RNA-dependent DNA replication; biological_process GO:0003723; RNA binding; molecular_function GO:0003964; RNA-directed DNA polymerase activity; molecular_function GO:0004523; ribonuclease H activity; molecular_function GO:0003676; nucleic acid binding; molecular_function}	{NA}	{NA}	{NA}	{NA}
A00759	{Contig1:67901:70567:-}	{gi|342881002|gb|EGU82003.1|; hypothetical protein [Fusarium oxysporum Fo5176, FOXB_07484]}	{NA}	{pte:PTT_07615; }	{NA}	{NA}	{GO:0015074; DNA integration; biological_process}	{NA}	{NA}	{NA}	{NA}
A00760	{Contig1:377974:378910:-}	{gi|453088294|gb|EMF16334.1|; hypothetical protein [Sphaerulina musiva SO2202, SEPMUDRAFT_145610]}	{NA}	{pfj:MYCFIDRAFT_48511; }	{NA}	{NA}	{GO:0055114; oxidation-reduction process; biological_process GO:0008137; NADH dehydrogenase (ubiquinone) activity; molecular_function GO:0006120; mitochondrial electron transport, NADH to ubiquinone; biological_process}	{NA}	{NA}	{NA}	{NA}
A00761	{Contig1:3106725:3108736:-}	{gi|453089743|gb|EMF17783.1|; cytochrome P450 [Sphaerulina musiva SO2202]}	{NA}	{pfj:MYCFIDRAFT_26105; }	{NA}	{NA}	{GO:0016705; oxidoreductase activity, acting on paired donors, with incorporation or reduction of molecular oxygen; molecular_function GO:0055114; oxidation-reduction process; biological_process GO:0020037; heme binding; molecular_function GO:0005506; iron ion binding; molecular_function}	{NA}	{e_gw1.1.212.1; [Mycosphaerella fijiensis]}	{NA}	{NA}
A00762	{Contig1:3109494:3110077:-}	{gi|453089742|gb|EMF17782.1|; hypothetical protein [Sphaerulina musiva SO2202, SEPMUDRAFT_146731]}	{NA}	{pfj:MYCFIDRAFT_85944; }	{NA}	{NA}	{GO:0045121; membrane raft; cellular_component GO:0001919; regulation of receptor recycling; biological_process GO:0005681; spliceosomal complex; cellular_component GO:0032439; endosome localization; biological_process GO:0031902; late endosome membrane; cellular_component GO:0043410; positive regulation of MAPKKK cascade; biological_process GO:0007040; lysosome organization; biological_process G…	{NA}	{NA}	{NA}	{NA}
A00763	{Contig1:3110892:3114177:+}	{NA}	{NA}	{NA}	{NA}	{NA}	{NA}	{NA}	{NA}	{YES}	{NA}
A00764	{Contig1:3114815:3115945:-}	{gi|453089740|gb|EMF17780.1|; hypothetical protein [Sphaerulina musiva SO2202, SEPMUDRAFT_146730]}	{NA}	{pfj:MYCFIDRAFT_55073; }	{NA}	{NA}	{NA}	{NA}	{NA}	{NA}	{NA}
A00765	{Contig1:3118183:3120359:-}	{gi|453089750|gb|EMF17790.1|; Hsp70 chaperone BiP/Kar2 [Sphaerulina musiva SO2202]}	{P78695; GRP78_NEUCR 78 kDa glucose-regulated protein homolog OS=Neurospora crassa (strain ATCC 24698 / 74-OR23-1A / CBS 708.71 / DSM 1257 / FGSC 987) GN=grp78 PE=3 SV=3}	{pfj:MYCFIDRAFT_70402; K09490 HSPA5, BIP heat shock 70kDa protein 5 -- Genetic Information Processing; Folding, sorting and degradation; Protein export [PATH:ko03060] Genetic Information Processing; Folding, sorting and degradation; Protein processing in endoplasmic reticulum [PATH:ko04141] Organismal Systems; Endocrine system; Thyroid hormone synthesis [PATH:ko04918] Human Diseases; Neurodegener…	{YJL034w; KOG0100 Molecular chaperones GRP78/BiP/KAR2, HSP70 superfamily O Posttranslational modification, protein turnover, chaperones ;}	{gnl|TC-DB|P08107; 1.A.33.1.3 Heat shock 70 kDa protein 1 (HSP70.1) (HSP70-1/HSP70-2) - Homo sapiens (Human).}	{GO:0016787; hydrolase activity; molecular_function GO:0000902; cell morphogenesis; biological_process}	{NA}	{NA}	{YES}	{NA}
A00766	{Contig1:3121057:3122505:-}	{gi|452847721|gb|EME49653.1|; hypothetical protein [Dothistroma septosporum NZE10, DOTSEDRAFT_49872]}	{NA}	{pfj:MYCFIDRAFT_26346; }	{NA}	{NA}	{GO:0004190; aspartic-type endopeptidase activity; molecular_function GO:0006508; proteolysis; biological_process}	{NA}	{NA}	{YES}	{NA}
A00767	{Contig1:3122957:3124102:-}	{gi|631371738|ref|XP_007920249.1|; hypothetical protein [Pseudocercospora fijiensis CIRAD86, MYCFIDRAFT_62654]}	{NA}	{pfj:MYCFIDRAFT_62654; }	{NA}	{NA}	{GO:0016491; oxidoreductase activity; molecular_function GO:0044237; cellular metabolic process; biological_process GO:0003824; NA GO:0050662; coenzyme binding; molecular_function GO:0008152; NA}	{NA}	{NA}	{NA}	{NA}
A00768	{Contig1:3126085:3127140:-}	{gi|453089752|gb|EMF17792.1|; hypothetical protein [Sphaerulina musiva SO2202, SEPMUDRAFT_146737]}	{NA}	{NA}	{NA}	{NA}	{GO:0005515; protein binding; molecular_function}	{NA}	{NA}	{NA}	{NA}
A00769	{Contig1:3128146:3134015:+}	{NA}	{NA}	{NA}	{NA}	{NA}	{GO:0006278; RNA-dependent DNA replication; biological_process GO:0003964; RNA-directed DNA polymerase activity; molecular_function GO:0003723; RNA binding; molecular_function}	{NA}	{NA}	{NA}	{NA}
A00770	{Contig1:3134333:3137632:+}	{NA}	{NA}	{aje:HCAG_02164; }	{NA}	{NA}	{GO:0003723; RNA binding; molecular_function GO:0003964; RNA-directed DNA polymerase activity; molecular_function GO:0006278; RNA-dependent DNA replication; biological_process}	{NA}	{NA}	{NA}	{NA}
A00771	{Contig1:381519:385088:-}	{gi|453088293|gb|EMF16333.1|; 26S proteasome regulatory subunit Rpn2 [Sphaerulina musiva SO2202]}	{O88761; PSMD1_RAT 26S proteasome non-ATPase regulatory subunit 1 OS=Rattus norvegicus GN=Psmd1 PE=1 SV=1}	{pfj:MYCFIDRAFT_212910; K03032 PSMD1, RPN2 26S proteasome regulatory subunit N2 -- Genetic Information Processing; Folding, sorting and degradation; Proteasome [PATH:ko03050] Human Diseases; Infectious diseases; Epstein-Barr virus infection [PATH:ko05169]}	{At1g04810; KOG2062 26S proteasome regulatory complex, subunit RPN2/PSMD1 O Posttranslational modification, protein turnover, chaperones ;}	{NA}	{NA}	{NA}	{NA}	{NA}	{NA}
A00772	{Contig1:3138753:3142367:-}	{gi|477514327|gb|ENH66707.1|; hypothetical protein [Fusarium oxysporum]}	{NA}	{ani:AN2671.2; }	{NA}	{NA}	{GO:0006278; RNA-dependent DNA replication; biological_process GO:0003723; RNA binding; molecular_function GO:0005634; nucleus; cellular_component GO:0003964; RNA-directed DNA polymerase activity; molecular_function GO:0015074; DNA integration; biological_process}	{NA}	{NA}	{NA}	{NA}
A00773	{Contig1:3142708:3143908:-}	{gi|425780461|gb|EKV18467.1|; hypothetical protein [Penicillium digitatum PHI26, PDIG_07810]}	{NA}	{nfi:NFIA_024080; }	{NA}	{NA}	{NA}	{NA}	{NA}	{NA}	{NA}
A00774	{Contig1:3145035:3145973:-}	{NA}	{NA}	{NA}	{NA}	{NA}	{GO:0005524; ATP binding; molecular_function GO:0006338; chromatin remodeling; biological_process GO:0005634; nucleus; cellular_component GO:0016818; hydrolase activity, acting on acid anhydrides, in phosphorus-containing anhydrides; molecular_function GO:0003676; nucleic acid binding; molecular_function GO:0030133; transport vesicle; cellular_component GO:0033179; proton-transporting V-type ATPa…	{NA}	{NA}	{NA}	{NA}
A00775	{Contig1:3147243:3150868:+}	{gi|189190282|ref|XP_001931480.1|; conserved hypothetical protein [Pyrenophora tritici-repentis Pt-1C-BFP]}	{NA}	{mbe:MBM_02203; }	{NA}	{NA}	{GO:0015074; DNA integration; biological_process}	{NA}	{NA}	{NA}	{NA}
A00776	{Contig1:3151219:3156134:-}	{gi|189207364|ref|XP_001940016.1|; conserved hypothetical protein [Pyrenophora tritici-repentis Pt-1C-BFP]}	{NA}	{mbe:MBM_01349; }	{NA}	{NA}	{GO:0015074; DNA integration; biological_process}	{NA}	{NA}	{NA}	{NA}
A00777	{Contig1:3159817:3166675:+}	{gi|342871285|gb|EGU73979.1|; hypothetical protein [Fusarium oxysporum Fo5176, FOXB_15510]}	{NA}	{ani:AN2671.2; }	{NA}	{NA}	{GO:0003964; RNA-directed DNA polymerase activity; molecular_function GO:0007264; small GTPase mediated signal transduction; biological_process GO:0005622; intracellular; cellular_component GO:0010508; positive regulation of autophagy; biological_process GO:0003723; RNA binding; molecular_function GO:0005099; Ras GTPase activator activity; molecular_function GO:0006278; RNA-dependent DNA replicat…	{NA}	{NA}	{NA}	{NA}
A00778	{Contig1:3168046:3168777:+}	{gi|631376028|ref|XP_007922394.1|; hypothetical protein [Pseudocercospora fijiensis CIRAD86, MYCFIDRAFT_39450]}	{NA}	{pfj:MYCFIDRAFT_39450; }	{NA}	{NA}	{NA}	{NA}	{NA}	{YES}	{NA}
A00779	{Contig1:3172544:3175523:+}	{gi|453086966|gb|EMF15007.1|; hypothetical protein [Sphaerulina musiva SO2202, SEPMUDRAFT_147002]}	{NA}	{pfj:MYCFIDRAFT_52991; }	{NA}	{NA}	{GO:0005634; nucleus; cellular_component GO:0008270; zinc ion binding; molecular_function GO:0006355; regulation of transcription, DNA-dependent; biological_process GO:0000981; sequence-specific DNA binding RNA polymerase II transcription factor activity; molecular_function}	{NA}	{NA}	{NA}	{NA}
A00780	{Contig1:3175869:3176918:-}	{gi|631377358|ref|XP_007923059.1|; hypothetical protein MYCFIDRAFT_124403, partial [Pseudocercospora fijiensis CIRAD86]}	{NA}	{pfj:MYCFIDRAFT_124403; }	{NA}	{NA}	{GO:0016706; oxidoreductase activity, acting on paired donors, with incorporation or reduction of molecular oxygen, 2-oxoglutarate as one donor, and incorporation of one atom each of oxygen into both donors; molecular_function GO:0055114; oxidation-reduction process; biological_process GO:0016491; oxidoreductase activity; molecular_function}	{NA}	{NA}	{NA}	{NA}
A00781	{Contig1:3177197:3180340:-}	{gi|453086968|gb|EMF15009.1|; hypothetical protein [Sphaerulina musiva SO2202, SEPMUDRAFT_147004]}	{NA}	{fgr:FGSG_05411; K12613 DCP2 mRNA-decapping enzyme subunit 2 3.6.1.62 Genetic Information Processing; Folding, sorting and degradation; RNA degradation [PATH:ko03018]}	{NA}	{NA}	{GO:0030145; manganese ion binding; molecular_function GO:0003723; RNA binding; molecular_function GO:0016787; hydrolase activity; molecular_function}	{NA}	{NA}	{NA}	{NA}
A00782	{Contig1:387243:388794:+}	{gi|453088292|gb|EMF16332.1|; mRNA triphosphatase CET1 [Sphaerulina musiva SO2202]}	{NA}	{pfj:MYCFIDRAFT_191917; }	{NA}	{NA}	{GO:0016740; transferase activity; molecular_function GO:0004651; polynucleotide 5'-phosphatase activity; molecular_function}	{NA}	{NA}	{NA}	{NA}
A00783	{Contig1:3181047:3182189:+}	{gi|453086969|gb|EMF15010.1|; DnaJ-domain-containing protein, partial [Sphaerulina musiva SO2202]}	{NA}	{ztr:MYCGRDRAFT_87823; K09537 DNAJC17 DnaJ homolog subfamily C member 17 -- --}	{NA}	{NA}	{NA}	{PHI:4733; dnaJ CAG46145 263 Francisella tularensis unaffected pathogenicity}	{NA}	{NA}	{NA}
A00784	{Contig1:3188237:3189785:-}	{gi|452844286|gb|EME46220.1|; hypothetical protein [Dothistroma septosporum NZE10, DOTSEDRAFT_42761]}	{NA}	{mgr:MGG_15347; }	{NA}	{NA}	{GO:0055114; oxidation-reduction process; biological_process GO:0050660; flavin adenine dinucleotide binding; molecular_function GO:0016614; oxidoreductase activity, acting on CH-OH group of donors; molecular_function}	{NA}	{NA}	{NA}	{XP_003715938.1_AA3; {MGG_15347;--;Magnaporthe grisea 70-15 (Maggr1);--} cellobiose dehydrogenase (EC 1.1.99.18); glucose 1-oxidase (EC 1.1.3.4); aryl alcohol oxidase (EC 1.1.3.7); alcohol oxidase (EC 1.1.3.13); pyranose oxidase (EC 1.1.3.10) AA3 enzymes belong to the glucose-methanol-choline (GMC) oxidoreductases family. AA3 enzymes are flavoproteins containing a flavin-adenine dinucleotide (FAD…
A00785	{Contig1:3191313:3192404:-}	{gi|453087041|gb|EMF15082.1|; WD repeat protein [Sphaerulina musiva SO2202]}	{NA}	{pfj:MYCFIDRAFT_64949; K14962 WDR82, SWD2, CPS35 COMPASS component SWD2 -- Genetic Information Processing; Translation; mRNA surveillance pathway [PATH:ko03015]}	{NA}	{NA}	{GO:0005515; protein binding; molecular_function}	{NA}	{NA}	{NA}	{NA}
A00786	{Contig1:3192757:3193778:+}	{gi|453087039|gb|EMF15080.1|; mitochondrial dicarboxylate transporter [Sphaerulina musiva SO2202]}	{P32332; OAC1_YEAST Mitochondrial oxaloacetate transport protein OS=Saccharomyces cerevisiae (strain ATCC 204508 / S288c) GN=OAC1 PE=1 SV=1}	{pfj:MYCFIDRAFT_64950; K15117 SLC25A34_35, OAC1 solute carrier family 25, member 34/35 -- --}	{YKL120w; KOG0755 Mitochondrial oxaloacetate carrier protein C Energy production and conversion ;}	{gnl|TC-DB|P32332; 2.A.29.15.1 MITOCHONDRIAL CARRIER PROTEIN PMT - Saccharomyces cerevisiae (Baker's yeast).}	{NA}	{NA}	{NA}	{NA}	{NA}
A00787	{Contig1:3194612:3196056:-}	{gi|453087040|gb|EMF15081.1|; NAD+ kinase [Sphaerulina musiva SO2202]}	{P21373; UTR1_YEAST NAD(+) kinase OS=Saccharomyces cerevisiae (strain ATCC 204508 / S288c) GN=UTR1 PE=1 SV=2}	{bcom:BAUCODRAFT_409114; K00858 ppnK, NADK NAD+ kinase 2.7.1.23 Metabolism; Metabolism of cofactors and vitamins; Nicotinate and nicotinamide metabolism [PATH:ko00760]}	{YJR049c; KOG2178 Predicted sugar kinase G Carbohydrate transport and metabolism ;}	{NA}	{GO:0006741; NADP biosynthetic process; biological_process GO:0003951; NAD+ kinase activity; molecular_function GO:0006366; transcription from RNA polymerase II promoter; biological_process GO:0008152; NA}	{NA}	{NA}	{NA}	{NA}
A00788	{Contig1:3196560:3197856:+}	{gi|453087216|gb|EMF15257.1|; Las1-domain-containing protein [Sphaerulina musiva SO2202]}	{NA}	{pfj:MYCFIDRAFT_119077; K16912 LAS1 ribosomal biogenesis protein LAS1 -- --}	{NA}	{NA}	{NA}	{NA}	{NA}	{NA}	{NA}
A00789	{Contig1:3198305:3198982:-}	{gi|453087217|gb|EMF15258.1|; trafficking protein particle complex subunit 5 [Sphaerulina musiva SO2202]}	{Q9P7N9; TRS31_SCHPO Transport protein particle subunit trs31 OS=Schizosaccharomyces pombe (strain 972 / ATCC 24843) GN=trs31 PE=3 SV=1}	{pfj:MYCFIDRAFT_210294; K20280 TRAPPC5, TRS31 trafficking protein particle complex subunit 5 -- }	{SPBC1718.05; KOG3315 Transport protein particle (TRAPP) complex subunit U Intracellular trafficking, secretion, and vesicular transport ;}	{NA}	{NA}	{NA}	{NA}	{NA}	{NA}
A00790	{Contig1:3200233:3201804:+}	{gi|453087214|gb|EMF15255.1|; hypothetical protein [Sphaerulina musiva SO2202, SEPMUDRAFT_147180]}	{NA}	{pfj:MYCFIDRAFT_181747; }	{NA}	{NA}	{GO:0008270; zinc ion binding; molecular_function}	{NA}	{NA}	{NA}	{NA}
A00791	{Contig1:3202921:3203851:+}	{gi|631377640|ref|XP_007923200.1|; hypothetical protein [Pseudocercospora fijiensis CIRAD86, MYCFIDRAFT_213948]}	{NA}	{pfj:MYCFIDRAFT_213948; }	{NA}	{NA}	{NA}	{NA}	{NA}	{YES}	{NA}
A00792	{Contig1:3203966:3205850:-}	{gi|453087213|gb|EMF15254.1|; hypothetical protein [Sphaerulina musiva SO2202, SEPMUDRAFT_147179]}	{NA}	{pfj:MYCFIDRAFT_202221; }	{NA}	{NA}	{NA}	{NA}	{NA}	{NA}	{NA}
A00793	{Contig1:389127:393542:-}	{gi|631375822|ref|XP_007922291.1|; putative ABC transporter, ABC-B family, MDR type [Pseudocercospora fijiensis CIRAD86]}	{NA}	{pfj:MYCFIDRAFT_217198; K05658 ABCB1, CD243 ATP-binding cassette, subfamily B (MDR/TAP), member 1 3.6.3.44 Environmental Information Processing; Membrane transport; ABC transporters [PATH:ko02010] Organismal Systems; Digestive system; Bile secretion [PATH:ko04976] Human Diseases; Cancers; MicroRNAs in cancer [PATH:ko05206]}	{NA}	{NA}	{GO:0055085; transmembrane transport; biological_process GO:0006810; transport; biological_process GO:0051301; cell division; biological_process GO:0007049; cell cycle; biological_process GO:0005524; ATP binding; molecular_function GO:0004140; dephospho-CoA kinase activity; molecular_function GO:0007059; chromosome segregation; biological_process GO:0016021; integral to membrane; cellular_compone…	{PHI:3928; MacB AAL19878 28901 Salmonella enterica reduced virulence}	{NA}	{NA}	{NA}
A00794	{Contig1:3206081:3207485:+}	{gi|453087210|gb|EMF15251.1|; HAD-superfamily phosphatase [Sphaerulina musiva SO2202]}	{P38812; GEP4_YEAST Phosphatidylglycerophosphatase GEP4, mitochondrial OS=Saccharomyces cerevisiae (strain ATCC 204508 / S288c) GN=GEP4 PE=1 SV=1}	{ztr:MYCGRDRAFT_55823; K01094 GEP4 phosphatidylglycerophosphatase GEP4 3.1.3.27 Metabolism; Lipid metabolism; Glycerophospholipid metabolism [PATH:ko00564]}	{YHR100c; KOG2961 Predicted hydrolase (HAD superfamily) R General function prediction only ;}	{NA}	{NA}	{NA}	{NA}	{NA}	{NA}
A00795	{Contig1:3207521:3208213:-}	{gi|453087209|gb|EMF15250.1|; hypothetical protein [Sphaerulina musiva SO2202, SEPMUDRAFT_138988]}	{NA}	{pfj:MYCFIDRAFT_82597; }	{NA}	{NA}	{GO:0003954; NADH dehydrogenase activity; molecular_function GO:0008137; NADH dehydrogenase (ubiquinone) activity; molecular_function GO:0005739; mitochondrion; cellular_component}	{NA}	{NA}	{NA}	{NA}
A00796	{Contig1:3208602:3209650:+}	{gi|453087207|gb|EMF15248.1|; hypothetical protein [Sphaerulina musiva SO2202, SEPMUDRAFT_147174]}	{Q2UNJ0; CHS7_ASPOR Chitin synthase export chaperone OS=Aspergillus oryzae (strain ATCC 42149 / RIB 40) GN=chs7 PE=3 SV=1}	{pfj:MYCFIDRAFT_40654; }	{NA}	{NA}	{NA}	{PHI:337; CHS7 AAT77184 5507 Fusarium oxysporum reduced virulence}	{NA}	{NA}	{NA}
A00797	{Contig1:3209814:3210650:-}	{gi|453087208|gb|EMF15249.1|; phosphatidylinositol glycan class L [Sphaerulina musiva SO2202]}	{D4B4K9; GPI12_ARTBC N-acetylglucosaminyl-phosphatidylinositol de-N-acetylase OS=Arthroderma benhamiae (strain ATCC MYA-4681 / CBS 112371) GN=ARB_03399 PE=3 SV=1}	{pfj:MYCFIDRAFT_82599; K03434 PIGL N-acetylglucosaminylphosphatidylinositol deacetylase 3.5.1.89 Metabolism; Glycan biosynthesis and metabolism; Glycosylphosphatidylinositol(GPI)-anchor biosynthesis [PATH:ko00563]}	{NA}	{NA}	{NA}	{NA}	{NA}	{NA}	{NA}
A00798	{Contig1:3211838:3213100:-}	{gi|453087206|gb|EMF15247.1|; hypothetical protein [Sphaerulina musiva SO2202, SEPMUDRAFT_79736]}	{NA}	{pfj:MYCFIDRAFT_41093; }	{NA}	{NA}	{NA}	{NA}	{NA}	{NA}	{NA}
A00799	{Contig1:3214474:3217988:+}	{gi|453087205|gb|EMF15246.1|; hypothetical protein [Sphaerulina musiva SO2202, SEPMUDRAFT_105531]}	{NA}	{bcom:BAUCODRAFT_22915; }	{NA}	{NA}	{NA}	{NA}	{NA}	{NA}	{NA}
A00800	{Contig1:3219437:3222941:-}	{gi|453087204|gb|EMF15245.1|; Oxysterol_BP-domain-containing protein [Sphaerulina musiva SO2202]}	{NA}	{pfj:MYCFIDRAFT_213894; K20456 OSBP oxysterol-binding protein 1 -- }	{SPBC2F12.05c_2; KOG1737 Oxysterol-binding protein I Lipid transport and metabolism ;}	{NA}	{GO:0005515; protein binding; molecular_function}	{NA}	{NA}	{NA}	{NA}
A00801	{Contig1:3224346:3225041:-}	{NA}	{NA}	{NA}	{NA}	{NA}	{GO:0046872; metal ion binding; molecular_function}	{NA}	{NA}	{NA}	{NA}
A00802	{Contig1:3225824:3226360:-}	{NA}	{NA}	{NA}	{NA}	{NA}	{NA}	{NA}	{NA}	{NA}	{NA}
A00803	{Contig1:3226566:3226928:-}	{NA}	{NA}	{NA}	{NA}	{NA}	{GO:0009055; NA GO:0051536; iron-sulfur cluster binding; molecular_function}	{NA}	{NA}	{NA}	{NA}
A00804	{Contig1:394050:394659:-}	{gi|627810197|ref|XP_007678446.1|; hypothetical protein [Baudoinia compniacensis UAMH 10762, BAUCODRAFT_124300]}	{Q08971; YP225_YEAST Protein PBDC1 homolog OS=Saccharomyces cerevisiae (strain ATCC 204508 / S288c) GN=YPL225W PE=1 SV=1}	{bcom:BAUCODRAFT_124300; }	{YPL225w; KOG4093 Uncharacterized conserved protein S Function unknown ;}	{NA}	{NA}	{NA}	{NA}	{NA}	{NA}
A00805	{Contig1:3227786:3230941:+}	{gi|453087417|gb|EMF15458.1|; FAD-binding domain-containing protein [Sphaerulina musiva SO2202]}	{NA}	{pfj:MYCFIDRAFT_130471; }	{NA}	{NA}	{GO:0006508; proteolysis; biological_process GO:0008236; serine-type peptidase activity; molecular_function GO:0055114; oxidation-reduction process; biological_process GO:0008152; NA GO:0050660; flavin adenine dinucleotide binding; molecular_function GO:0016491; oxidoreductase activity; molecular_function GO:0016787; hydrolase activity; molecular_function GO:0008762; UDP-N-acetylmuramate dehydrog…	{NA}	{NA}	{NA}	{NA}
A00806	{Contig1:3232075:3233217:+}	{gi|453087419|gb|EMF15460.1|; enolase C-terminal domain-like protein [Sphaerulina musiva SO2202]}	{C5CZC3; DGOD_VARPS D-galactonate dehydratase OS=Variovorax paradoxus (strain S110) GN=dgoD PE=3 SV=1}	{glz:GLAREA_03775; K01684 dgoD galactonate dehydratase 4.2.1.6 Metabolism; Carbohydrate metabolism; Galactose metabolism [PATH:ko00052]}	{NA}	{NA}	{NA}	{NA}	{NA}	{NA}	{NA}
A00807	{Contig1:3234095:3236266:+}	{gi|453087420|gb|EMF15461.1|; glycoside hydrolase family 2 protein [Sphaerulina musiva SO2202]}	{NA}	{pfj:MYCFIDRAFT_186673; }	{NA}	{NA}	{GO:0004553; hydrolase activity, hydrolyzing O-glycosyl compounds; molecular_function GO:0005975; carbohydrate metabolic process; biological_process GO:0005515; protein binding; molecular_function}	{NA}	{NA}	{YES}	{BAE58640.1_GH2; {AO090023000053;--;Aspergillus oryzae RIB40;Q2UIH5} &beta;-galactosidase (EC 3.2.1.23) ; &beta;-mannosidase (EC 3.2.1.25); &beta;-glucuronidase (EC 3.2.1.31); &alpha;-L-arabinofuranosidase (EC 3.2.1.55); mannosylglycoprotein endo-&beta;-mannosidase (EC 3.2.1.152); exo-&beta;-glucosaminidase (EC 3.2.1.165) NA}
A00808	{Contig1:3236850:3237376:-}	{gi|453087421|gb|EMF15462.1|; L51_S25_CI-B8-domain-containing protein [Sphaerulina musiva SO2202]}	{Q9UUC8; RM51_SCHPO 54S ribosomal protein L51, mitochondrial OS=Schizosaccharomyces pombe (strain 972 / ATCC 24843) GN=mrpl51 PE=3 SV=1}	{pfj:MYCFIDRAFT_88855; K17424 MRPL43 large subunit ribosomal protein L43 -- --}	{SPBC19C2.12; KOG3445 Mitochondrial/chloroplast ribosomal protein 36a J Translation, ribosomal structure and biogenesis ;}	{NA}	{NA}	{NA}	{NA}	{NA}	{NA}
A00809	{Contig1:3237853:3245417:-}	{gi|472242049|gb|EMR86751.1|; putative polyketide synthase protein [Botrytis cinerea BcDW1]}	{NA}	{ssl:SS1G_09240; }	{NA}	{NA}	{GO:0016491; oxidoreductase activity; molecular_function GO:0006694; steroid biosynthetic process; biological_process GO:0003854; 3-beta-hydroxy-delta5-steroid dehydrogenase activity; molecular_function GO:0003824; NA GO:0016616; oxidoreductase activity, acting on the CH-OH group of donors, NAD or NADP as acceptor; molecular_function GO:0055114; oxidation-reduction process; biological_process GO:…	{PHI:719; GzFUS1 FGSG_07798 5518 Fusarium graminearum unaffected pathogenicity}	{NA}	{NA}	{NA}
A00810	{Contig1:3247991:3249835:+}	{gi|453087423|gb|EMF15464.1|; Fungal_trans-domain-containing protein [Sphaerulina musiva SO2202]}	{NA}	{NA}	{NA}	{NA}	{GO:0003677; DNA binding; molecular_function GO:0005634; nucleus; cellular_component GO:0008270; zinc ion binding; molecular_function GO:0006351; transcription, DNA-dependent; biological_process}	{NA}	{NA}	{NA}	{NA}
A00811	{Contig1:3256615:3260112:-}	{gi|453087424|gb|EMF15465.1|; hypothetical protein [Sphaerulina musiva SO2202, SEPMUDRAFT_147349]}	{NA}	{pfj:MYCFIDRAFT_29308; K20177 VPS3, TGFBRAP1 vacuolar protein sorting-associated protein 3 -- }	{NA}	{NA}	{GO:0016192; vesicle-mediated transport; biological_process GO:0006886; intracellular protein transport; biological_process}	{NA}	{NA}	{NA}	{NA}
A00812	{Contig1:3260420:3262678:+}	{gi|453087426|gb|EMF15467.1|; Golgi membrane protein [Sphaerulina musiva SO2202]}	{NA}	{pfj:MYCFIDRAFT_162306; K09313 CUTL homeobox protein cut-like -- --}	{NA}	{NA}	{GO:0051258; protein polymerization; biological_process GO:0016021; integral to membrane; cellular_component GO:0005577; fibrinogen complex; cellular_component GO:0006891; intra-Golgi vesicle-mediated transport; biological_process GO:0005737; cytoplasm; cellular_component GO:0005198; NA GO:0015948; methanogenesis; biological_process GO:0016020; membrane; cellular_component GO:0005102; receptor bi…	{NA}	{NA}	{NA}	{NA}
A00813	{Contig1:3263233:3263614:-}	{NA}	{NA}	{NA}	{NA}	{NA}	{NA}	{NA}	{NA}	{NA}	{NA}
A00814	{Contig1:3265728:3267516:+}	{gi|453087997|gb|EMF16038.1|; MFS glucose transporter [Sphaerulina musiva SO2202]}	{P49374; HGT1_KLULA High-affinity glucose transporter OS=Kluyveromyces lactis (strain ATCC 8585 / CBS 2359 / DSM 70799 / NBRC 1267 / NRRL Y-1140 / WM37) GN=HGT1 PE=3 SV=1}	{pfj:MYCFIDRAFT_82527; }	{NA}	{gnl|TC-DB|P49374; 2.A.1.1.39 High-affinity glucose transporter - Kluyveromyces lactis (Yeast) (Candida sphaerica).}	{GO:0055085; transmembrane transport; biological_process GO:0022857; transmembrane transporter activity; molecular_function GO:0016021; integral to membrane; cellular_component}	{NA}	{NA}	{NA}	{NA}
A00815	{Contig1:395574:396505:-}	{gi|453088192|gb|EMF16232.1|; hypothetical protein [Sphaerulina musiva SO2202, SEPMUDRAFT_145538]}	{NA}	{pfj:MYCFIDRAFT_75505; }	{NA}	{NA}	{GO:0008080; N-acetyltransferase activity; molecular_function GO:0016747; transferase activity, transferring acyl groups other than amino-acyl groups; molecular_function}	{NA}	{NA}	{NA}	{NA}
A00816	{Contig1:3267647:3268564:-}	{gi|453087998|gb|EMF16039.1|; alcohol oxidase [Sphaerulina musiva SO2202]}	{NA}	{npa:UCRNP2_35; }	{NA}	{NA}	{GO:0055114; oxidation-reduction process; biological_process GO:0016614; oxidoreductase activity, acting on CH-OH group of donors; molecular_function}	{NA}	{NA}	{NA}	{CAK39269.1_AA3; {An07g00450 / ANI_1_1398064;--;Aspergillus niger CBS 513.88;--} cellobiose dehydrogenase (EC 1.1.99.18); glucose 1-oxidase (EC 1.1.3.4); aryl alcohol oxidase (EC 1.1.3.7); alcohol oxidase (EC 1.1.3.13); pyranose oxidase (EC 1.1.3.10) AA3 enzymes belong to the glucose-methanol-choline (GMC) oxidoreductases family. AA3 enzymes are flavoproteins containing a flavin-adenine dinucleot…
A00817	{Contig1:3268943:3270626:+}	{gi|453087999|gb|EMF16040.1|; hypothetical protein [Sphaerulina musiva SO2202, SEPMUDRAFT_131599]}	{NA}	{pfj:MYCFIDRAFT_213962; }	{NA}	{NA}	{NA}	{NA}	{NA}	{NA}	{NA}
A00818	{Contig1:3271308:3272152:+}	{gi|398391440|ref|XP_003849180.1|; hypothetical protein [Zymoseptoria tritici IPO323, MYCGRDRAFT_105887]}	{J4UHQ8; OPS6_BEAB2 Glutathione S-transferase-like protein OpS6 OS=Beauveria bassiana (strain ARSEF 2860) GN=OpS6 PE=2 SV=1}	{ztr:MYCGRDRAFT_105887; K00799 GST, gst glutathione S-transferase 2.5.1.18 Metabolism; Metabolism of other amino acids; Glutathione metabolism [PATH:ko00480] Metabolism; Xenobiotics biodegradation and metabolism; Metabolism of xenobiotics by cytochrome P450 [PATH:ko00980] Metabolism; Xenobiotics biodegradation and metabolism; Drug metabolism - cytochrome P450 [PATH:ko00982] Human Diseases; Cancer…	{SPCC965.07c; KOG0867 Glutathione S-transferase O Posttranslational modification, protein turnover, chaperones ;}	{NA}	{GO:0005515; protein binding; molecular_function GO:0006626; protein targeting to mitochondrion; biological_process GO:0005741; mitochondrial outer membrane; cellular_component}	{NA}	{NA}	{NA}	{NA}
A00819	{Contig1:3272400:3273131:-}	{gi|453087996|gb|EMF16037.1|; DUF1264-domain-containing protein [Sphaerulina musiva SO2202]}	{Q9ZVY7; OBP1A_ARATH Oil body-associated protein 1A OS=Arabidopsis thaliana GN=OBAP1A PE=2 SV=1}	{ztr:MYCGRDRAFT_76119; }	{NA}	{NA}	{NA}	{NA}	{NA}	{NA}	{NA}
A00820	{Contig1:3273853:3275355:+}	{gi|453087995|gb|EMF16036.1|; DOT1-domain-containing protein [Sphaerulina musiva SO2202]}	{Q5BH89; DOT1_EMENI Histone-lysine N-methyltransferase, H3 lysine-79 specific OS=Emericella nidulans (strain FGSC A4 / ATCC 38163 / CBS 112.46 / NRRL 194 / M139) GN=dot1 PE=3 SV=1}	{pfj:MYCFIDRAFT_202245; K11427 DOT1L, DOT1 histone-lysine N-methyltransferase, H3 lysine-79 specific 2.1.1.43 Metabolism; Amino acid metabolism; Lysine degradation [PATH:ko00310] Human Diseases; Cancers; Transcriptional misregulation in cancer [PATH:ko05202]}	{NA}	{NA}	{GO:0018024; histone-lysine N-methyltransferase activity; molecular_function}	{NA}	{NA}	{NA}	{NA}
A00821	{Contig1:3276054:3276682:+}	{gi|453087994|gb|EMF16035.1|; EF-hand [Sphaerulina musiva SO2202]}	{NA}	{pfj:MYCFIDRAFT_186232; }	{NA}	{NA}	{GO:0003677; DNA binding; molecular_function GO:0005509; calcium ion binding; molecular_function GO:0006511; ubiquitin-dependent protein catabolic process; biological_process GO:0005664; nuclear origin of replication recognition complex; cellular_component GO:0006260; DNA replication; biological_process}	{NA}	{NA}	{NA}	{NA}
A00822	{Contig1:3277676:3279508:+}	{NA}	{NA}	{NA}	{NA}	{NA}	{NA}	{NA}	{NA}	{NA}	{NA}
A00823	{Contig1:3280337:3281697:-}	{gi|453087017|gb|EMF15058.1|; aryl-alcohol dehydrogenase Aad14 [Sphaerulina musiva SO2202]}	{P42884; AAD14_YEAST Putative aryl-alcohol dehydrogenase AAD14 OS=Saccharomyces cerevisiae (strain ATCC 204508 / S288c) GN=AAD14 PE=1 SV=1}	{pfj:MYCFIDRAFT_72248; }	{YNL331c; KOG1575 Voltage-gated shaker-like K+ channel, subunit beta/KCNAB C Energy production and conversion ;}	{NA}	{NA}	{NA}	{NA}	{NA}	{NA}
A00824	{Contig1:3282294:3285353:-}	{gi|631376484|ref|XP_007922622.1|; glycoside hydrolase family 31 protein [Pseudocercospora fijiensis CIRAD86]}	{A1D1E6; AGDC_NEOFI Probable alpha/beta-glucosidase agdC OS=Neosartorya fischeri (strain ATCC 1020 / DSM 3700 / CBS 544.65 / FGSC A1164 / JCM 1740 / NRRL 181 / WB 181) GN=agdC PE=3 SV=1}	{pfj:MYCFIDRAFT_59285; K01187 malZ alpha-glucosidase 3.2.1.20 Metabolism; Carbohydrate metabolism; Galactose metabolism [PATH:ko00052] Metabolism; Carbohydrate metabolism; Starch and sucrose metabolism [PATH:ko00500]}	{NA}	{NA}	{GO:0004553; hydrolase activity, hydrolyzing O-glycosyl compounds; molecular_function GO:0005975; carbohydrate metabolic process; biological_process}	{NA}	{NA}	{NA}	{ACB13188.1_GH31; {&alpha;-glucosidase;--;Thermomyces lanuginosus;B1Q1F4} &alpha;-glucosidase (EC 3.2.1.20); &alpha;-galactosidase (EC 3.2.1.22); &alpha;-mannosidase (EC 3.2.1.24); &alpha;-1,3-glucosidase (EC 3.2.1.84); sucrase-isomaltase (EC 3.2.1.48) (EC 3.2.1.10); &alpha;-xylosidase (EC 3.2.1.177); &alpha;-glucan lyase (EC 4.2.2.13); isomaltosyltransferase (EC 2.4.1.-); oligosaccharide &alpha;…
A00825	{Contig1:3286597:3288646:-}	{gi|453087619|gb|EMF15660.1|; hypothetical protein [Sphaerulina musiva SO2202, SEPMUDRAFT_147484]}	{NA}	{pfj:MYCFIDRAFT_133100; }	{NA}	{NA}	{GO:0030246; carbohydrate binding; molecular_function}	{NA}	{NA}	{NA}	{NA}
A00826	{Contig1:397871:399043:+}	{gi|631371446|ref|XP_007920103.1|; hypothetical protein [Pseudocercospora fijiensis CIRAD86, MYCFIDRAFT_54801]}	{NA}	{pfj:MYCFIDRAFT_54801; }	{NA}	{NA}	{GO:0016787; hydrolase activity; molecular_function}	{NA}	{NA}	{NA}	{NA}
A00827	{Contig1:3289343:3290506:-}	{gi|453087618|gb|EMF15659.1|; hypothetical protein [Sphaerulina musiva SO2202, SEPMUDRAFT_147483]}	{O13493; MYB1_NEUCR Myb-like DNA-binding protein myb-1 OS=Neurospora crassa (strain ATCC 24698 / 74-OR23-1A / CBS 708.71 / DSM 1257 / FGSC 987) GN=rca-1 PE=3 SV=2}	{bcom:BAUCODRAFT_34049; K09425 K09425 Myb-like DNA-binding protein FlbD -- --}	{NA}	{NA}	{GO:0003700; sequence-specific DNA binding transcription factor activity; molecular_function GO:0005524; ATP binding; molecular_function GO:0003682; chromatin binding; molecular_function GO:0006352; transcription initiation, DNA-dependent; biological_process GO:0005634; nucleus; cellular_component GO:0006338; chromatin remodeling; biological_process GO:0003677; DNA binding; molecular_function GO:…	{PHI:1541; GzFlbD FGSG_01915 5518 Fusarium graminearum unaffected pathogenicity}	{NA}	{NA}	{NA}
A00828	{Contig1:3295520:3300424:-}	{gi|453087624|gb|EMF15665.1|; glycosyltransferase family 41 protein [Sphaerulina musiva SO2202]}	{NA}	{bcom:BAUCODRAFT_69919; }	{NA}	{NA}	{GO:0042802; identical protein binding; molecular_function GO:0005515; protein binding; molecular_function}	{NA}	{NA}	{NA}	{CCD51000.1_GT41; {glycosyltransferase family 41 protein (Bofut4_p022680.1);--;Botryotinia fuckeliana T4;--} UDP-GlcNAc: peptide &beta;-N-acetylglucosaminyltransferase (EC 2.4.1.255); UDP-Glc: peptide N-&beta;-glucosyltransferase (EC 2.4.1.-) NA}
A00829	{Contig1:3302592:3303755:-}	{gi|453087625|gb|EMF15666.1|; FAD/NAD(P)-binding domain-containing protein [Sphaerulina musiva SO2202]}	{NA}	{ztr:MYCGRDRAFT_49121; }	{NA}	{NA}	{GO:0016616; oxidoreductase activity, acting on the CH-OH group of donors, NAD or NADP as acceptor; molecular_function GO:0016705; oxidoreductase activity, acting on paired donors, with incorporation or reduction of molecular oxygen; molecular_function GO:0016491; oxidoreductase activity; molecular_function GO:0055114; oxidation-reduction process; biological_process GO:0016117; carotenoid biosynt…	{NA}	{NA}	{NA}	{NA}
A00830	{Contig1:3304916:3305908:+}	{NA}	{NA}	{NA}	{NA}	{NA}	{NA}	{NA}	{NA}	{NA}	{NA}
A00831	{Contig1:3307244:3307888:-}	{gi|453087626|gb|EMF15667.1|; 60S ribosomal protein L12 [Sphaerulina musiva SO2202]}	{Q9C285; RL12_NEUCR 60S ribosomal protein L12 OS=Neurospora crassa (strain ATCC 24698 / 74-OR23-1A / CBS 708.71 / DSM 1257 / FGSC 987) GN=rpl-12 PE=3 SV=1}	{pfj:MYCFIDRAFT_59293; K02870 RP-L12e, RPL12 large subunit ribosomal protein L12e -- Genetic Information Processing; Translation; Ribosome [PATH:ko03010]}	{Hs4506597; KOG0886 40S ribosomal protein S2 J Translation, ribosomal structure and biogenesis ;}	{NA}	{GO:0006412; translation; biological_process GO:0005840; ribosome; cellular_component GO:0003735; structural constituent of ribosome; molecular_function}	{NA}	{NA}	{NA}	{NA}
A00832	{Contig1:3308561:3311330:+}	{gi|453087628|gb|EMF15669.1|; Sulfate_transp-domain-containing protein [Sphaerulina musiva SO2202]}	{P53394; SULX_YEAST Putative sulfate transporter YPR003C OS=Saccharomyces cerevisiae (strain ATCC 204508 / S288c) GN=YPR003C PE=1 SV=1}	{pfj:MYCFIDRAFT_151075; }	{YPR003c; KOG0236 Sulfate/bicarbonate/oxalate exchanger SAT-1 and related transporters (SLC26 family) P Inorganic ion transport and metabolism ;}	{gnl|TC-DB|P53394; 2.A.53.1.11 Putative sulfate transporter YPR003C OS=Saccharomyces cerevisiae (strain ATCC 204508 / S288c) GN=YPR003C PE=1 SV=1}	{GO:0016021; integral to membrane; cellular_component GO:0008272; sulfate transport; biological_process GO:0015116; sulfate transmembrane transporter activity; molecular_function}	{NA}	{NA}	{NA}	{NA}
A00833	{Contig1:3311663:3312731:-}	{gi|453087688|gb|EMF15729.1|; metalloprotease [Sphaerulina musiva SO2202]}	{A4RGT4; MEP1_MAGO7 Extracellular metalloprotease MGG_08041 OS=Magnaporthe oryzae (strain 70-15 / ATCC MYA-4617 / FGSC 8958) GN=MGG_08041 PE=3 SV=1}	{pfj:MYCFIDRAFT_6519; }	{NA}	{NA}	{GO:0031012; extracellular matrix; cellular_component GO:0004222; metalloendopeptidase activity; molecular_function GO:0008270; zinc ion binding; molecular_function GO:0006508; proteolysis; biological_process}	{NA}	{NA}	{YES}	{NA}
A00834	{Contig1:3314789:3316222:-}	{gi|453087629|gb|EMF15670.1|; hypothetical protein [Sphaerulina musiva SO2202, SEPMUDRAFT_147492]}	{NA}	{pfj:MYCFIDRAFT_90342; }	{NA}	{NA}	{GO:0006464; protein modification process; biological_process GO:0004842; ubiquitin-protein ligase activity; molecular_function GO:0016151; nickel ion binding; molecular_function GO:0005515; protein binding; molecular_function GO:0046872; metal ion binding; molecular_function GO:0005680; anaphase-promoting complex; cellular_component GO:0008270; zinc ion binding; molecular_function}	{NA}	{NA}	{NA}	{NA}
A00835	{Contig1:3320203:3320945:+}	{NA}	{NA}	{NA}	{NA}	{NA}	{NA}	{NA}	{NA}	{YES}	{NA}
A00836	{Contig1:3321921:3330842:+}	{gi|453087132|gb|EMF15173.1|; hypothetical protein [Sphaerulina musiva SO2202, SEPMUDRAFT_79579]}	{NA}	{pfj:MYCFIDRAFT_63251; }	{NA}	{NA}	{GO:0050920; regulation of chemotaxis; biological_process GO:0003824; NA GO:0009288; bacterial-type flagellum; cellular_component}	{NA}	{NA}	{NA}	{NA}
A00837	{Contig1:400000:401316:-}	{gi|453085358|gb|EMF13401.1|; hypothetical protein [Sphaerulina musiva SO2202, SEPMUDRAFT_148713]}	{NA}	{bcom:BAUCODRAFT_40492; }	{NA}	{NA}	{NA}	{NA}	{NA}	{NA}	{NA}
A00838	{Contig1:3331298:3332158:+}	{gi|453087131|gb|EMF15172.1|; hypothetical protein [Sphaerulina musiva SO2202, SEPMUDRAFT_147121]}	{NA}	{bcom:BAUCODRAFT_67597; K02520 infC, MTIF3 translation initiation factor IF-3 -- --}	{NA}	{NA}	{GO:0003743; translation initiation factor activity; molecular_function GO:0006413; translational initiation; biological_process}	{NA}	{NA}	{NA}	{NA}
A00839	{Contig1:3332793:3333893:-}	{gi|453087134|gb|EMF15175.1|; ribosomal protein L4 [Sphaerulina musiva SO2202]}	{O74801; RL4P_SCHPO 54S ribosomal protein yml6, mitochondrial OS=Schizosaccharomyces pombe (strain 972 / ATCC 24843) GN=yml6 PE=3 SV=1}	{pfj:MYCFIDRAFT_6969; K02926 RP-L4, MRPL4, rplD large subunit ribosomal protein L4 -- Genetic Information Processing; Translation; Ribosome [PATH:ko03010]}	{SPBC2D10.08c; KOG1624 Mitochondrial/chloroplast ribosomal protein L4 J Translation, ribosomal structure and biogenesis ;}	{NA}	{GO:0003735; structural constituent of ribosome; molecular_function GO:0006412; translation; biological_process GO:0005840; ribosome; cellular_component}	{NA}	{NA}	{NA}	{NA}
A00840	{Contig1:3334042:3335413:+}	{gi|631376174|ref|XP_007922467.1|; hypothetical protein [Pseudocercospora fijiensis CIRAD86, MYCFIDRAFT_41188]}	{NA}	{pfj:MYCFIDRAFT_41188; K17439 MRPL35 large subunit ribosomal protein L35 -- --}	{NA}	{NA}	{NA}	{NA}	{NA}	{NA}	{NA}
A00841	{Contig1:3335638:3337302:-}	{gi|453087135|gb|EMF15176.1|; tRNA-synt_1c-domain-containing protein [Sphaerulina musiva SO2202]}	{Q21KM1; SYE_SACD2 Glutamate--tRNA ligase OS=Saccharophagus degradans (strain 2-40 / ATCC 43961 / DSM 17024) GN=gltX PE=3 SV=1}	{ztr:MYCGRDRAFT_68164; K01885 EARS, gltX glutamyl-tRNA synthetase 6.1.1.17 Metabolism; Metabolism of cofactors and vitamins; Porphyrin and chlorophyll metabolism [PATH:ko00860] Genetic Information Processing; Translation; Aminoacyl-tRNA biosynthesis [PATH:ko00970]}	{YOL033w; KOG1149 Glutamyl-tRNA synthetase (mitochondrial) J Translation, ribosomal structure and biogenesis ;}	{NA}	{GO:0043039; tRNA aminoacylation; biological_process GO:0016876; ligase activity, forming aminoacyl-tRNA and related compounds; molecular_function GO:0005524; ATP binding; molecular_function}	{NA}	{NA}	{NA}	{NA}
A00842	{Contig1:3337871:3339325:+}	{gi|453087136|gb|EMF15177.1|; DnaJ-domain-containing protein [Sphaerulina musiva SO2202]}	{O94657; XDJ1_SCHPO DnaJ protein homolog xdj1 OS=Schizosaccharomyces pombe (strain 972 / ATCC 24843) GN=xdj1 PE=3 SV=1}	{pfj:MYCFIDRAFT_202249; K09503 DNAJA2 DnaJ homolog subfamily A member 2 -- Genetic Information Processing; Folding, sorting and degradation; Protein processing in endoplasmic reticulum [PATH:ko04141]}	{SPBC405.06; KOG0712 Molecular chaperone (DnaJ superfamily) O Posttranslational modification, protein turnover, chaperones ;}	{NA}	{GO:0051082; unfolded protein binding; molecular_function GO:0031072; heat shock protein binding; molecular_function GO:0016151; nickel ion binding; molecular_function GO:0006464; protein modification process; biological_process}	{PHI:5394; mas5 EJP67162 176275 Beauveria bassiana loss of pathogenicity}	{NA}	{NA}	{NA}
A00843	{Contig1:3340330:3341138:+}	{gi|453087631|gb|EMF15672.1|; PEBP-like protein [Sphaerulina musiva SO2202]}	{NA}	{bcom:BAUCODRAFT_145840; }	{NA}	{NA}	{NA}	{NA}	{NA}	{YES}	{NA}
A00844	{Contig1:3341577:3344465:-}	{gi|452845677|gb|EME47610.1|; hypothetical protein [Dothistroma septosporum NZE10, DOTSEDRAFT_69528]}	{NA}	{bcom:BAUCODRAFT_147983; }	{NA}	{NA}	{NA}	{NA}	{NA}	{NA}	{NA}
A00845	{Contig1:3345426:3346577:+}	{gi|453087284|gb|EMF15325.1|; NAD dehydrogenase [Sphaerulina musiva SO2202]}	{NA}	{pfj:MYCFIDRAFT_29489; }	{NA}	{NA}	{GO:0016491; oxidoreductase activity; molecular_function GO:0055114; oxidation-reduction process; biological_process}	{NA}	{NA}	{NA}	{NA}
A00846	{Contig1:3346895:3349013:-}	{gi|453087287|gb|EMF15328.1|; PARP-domain-containing protein [Sphaerulina musiva SO2202]}	{O50017; PARP2_MAIZE Poly [ADP-ribose] polymerase 2 OS=Zea mays GN=PARP2 PE=2 SV=1}	{fox:FOXG_07574; K10798 PARP poly [ADP-ribose] polymerase 2.4.2.30 Genetic Information Processing; Replication and repair; Base excision repair [PATH:ko03410]}	{NA}	{NA}	{GO:0003950; NAD+ ADP-ribosyltransferase activity; molecular_function GO:0006471; protein ADP-ribosylation; biological_process}	{NA}	{NA}	{NA}	{NA}
A00847	{Contig1:3349337:3350914:+}	{gi|452846449|gb|EME48381.1|; hypothetical protein DOTSEDRAFT_67441, partial [Dothistroma septosporum NZE10]}	{NA}	{NA}	{NA}	{NA}	{NA}	{NA}	{NA}	{NA}	{NA}
A00848	{Contig1:402647:405199:-}	{gi|453088295|gb|EMF16335.1|; hypothetical protein [Sphaerulina musiva SO2202, SEPMUDRAFT_145611]}	{NA}	{ztr:MYCGRDRAFT_109427; }	{NA}	{NA}	{GO:0008270; zinc ion binding; molecular_function GO:0005509; calcium ion binding; molecular_function}	{NA}	{NA}	{NA}	{NA}
A00849	{Contig1:3351492:3353424:+}	{gi|662541635|gb|KEQ98934.1|; hypothetical protein [Aureobasidium subglaciale EXF-2481, AUEXF2481DRAFT_76810]}	{NA}	{NA}	{NA}	{NA}	{GO:0016020; membrane; cellular_component GO:0055085; transmembrane transport; biological_process GO:0006810; transport; biological_process GO:0016021; integral to membrane; cellular_component GO:0005215; NA}	{NA}	{NA}	{NA}	{NA}
A00850	{Contig1:3353505:3354194:-}	{gi|627806971|ref|XP_007676833.1|; hypothetical protein [Baudoinia compniacensis UAMH 10762, BAUCODRAFT_34713]}	{NA}	{bcom:BAUCODRAFT_34713; K09983 K09983 uncharacterized protein -- --}	{NA}	{NA}	{NA}	{NA}	{NA}	{NA}	{NA}
A00851	{Contig1:3354568:3355125:-}	{gi|682470834|gb|KFZ23914.1|; hypothetical protein [Pseudogymnoascus pannorum VKM F-4520 (FW-2644), V502_01607]}	{NA}	{pan:PODANSg7741; }	{NA}	{NA}	{NA}	{NA}	{NA}	{YES}	{NA}
A00852	{Contig1:3355882:3358431:-}	{gi|453087288|gb|EMF15329.1|; hypothetical protein [Sphaerulina musiva SO2202, SEPMUDRAFT_60031]}	{Q0V3D6; YME2_PHANO Mitochondrial escape protein 2 OS=Phaeosphaeria nodorum (strain SN15 / ATCC MYA-4574 / FGSC 10173) GN=YME2 PE=3 SV=2}	{pfj:MYCFIDRAFT_202204; }	{NA}	{NA}	{GO:0005524; ATP binding; molecular_function GO:0003676; nucleic acid binding; molecular_function}	{NA}	{estExt_GeneWisePlus.C_50091; [Aspergillus niger ATCC 1015]}	{NA}	{NA}
A00853	{Contig1:3358844:3361011:+}	{gi|453087015|gb|EMF15056.1|; hypothetical protein [Sphaerulina musiva SO2202, SEPMUDRAFT_147040]}	{NA}	{pfj:MYCFIDRAFT_150859; }	{NA}	{NA}	{NA}	{NA}	{NA}	{NA}	{NA}
A00854	{Contig1:3361407:3364220:-}	{gi|453087716|gb|EMF15757.1|; glycosyltransferase family 2 protein [Sphaerulina musiva SO2202]}	{P78746; CHSD_ASPFU Chitin synthase D OS=Neosartorya fumigata (strain ATCC MYA-4609 / Af293 / CBS 101355 / FGSC A1100) GN=chsD PE=3 SV=1}	{pfj:MYCFIDRAFT_96055; K00698 CHS1 chitin synthase 2.4.1.16 Metabolism; Carbohydrate metabolism; Amino sugar and nucleotide sugar metabolism [PATH:ko00520]}	{NA}	{NA}	{NA}	{PHI:2116; CHS7 EU935590 318829 Magnaporthe oryzae reduced virulence}	{NA}	{NA}	{NA}
A00855	{Contig1:3365228:3367389:-}	{gi|453087712|gb|EMF15753.1|; hypothetical protein [Sphaerulina musiva SO2202, SEPMUDRAFT_147548]}	{NA}	{pfj:MYCFIDRAFT_60285; }	{NA}	{NA}	{NA}	{NA}	{NA}	{NA}	{NA}
A00856	{Contig1:3368026:3369084:-}	{gi|453087713|gb|EMF15754.1|; electron transfer flavo protein domain-containing protein [Sphaerulina musiva SO2202]}	{P78790; ETFA_SCHPO Probable electron transfer flavoprotein subunit alpha, mitochondrial OS=Schizosaccharomyces pombe (strain 972 / ATCC 24843) GN=SPAC27D7.06 PE=2 SV=3}	{pfj:MYCFIDRAFT_210228; K03522 fixB, etfA electron transfer flavoprotein alpha subunit -- --}	{SPAC27D7.06; KOG3954 Electron transfer flavoprotein, alpha subunit C Energy production and conversion ;}	{NA}	{NA}	{NA}	{NA}	{NA}	{NA}
A00857	{Contig1:3369825:3371234:-}	{gi|453087714|gb|EMF15755.1|; mitogen-activated protein kinase HOG1 [Sphaerulina musiva SO2202]}	{Q1KTF2; HOG1_ZYMTI Mitogen-activated protein kinase Hog1 OS=Zymoseptoria tritici (strain CBS 115943 / IPO323) GN=Hog1 PE=3 SV=2}	{pfj:MYCFIDRAFT_60280; K04441 P38 p38 MAP kinase 2.7.11.24 Environmental Information Processing; Signal transduction; MAPK signaling pathway [PATH:ko04010] Environmental Information Processing; Signal transduction; MAPK signaling pathway - yeast [PATH:ko04011] Environmental Information Processing; Signal transduction; Rap1 signaling pathway [PATH:ko04015] Environmental Information Processing; Sig…	{SPAC24B11.06c; KOG0660 Mitogen-activated protein kinase T Signal transduction mechanisms ;}	{NA}	{GO:0003824; NA GO:0009103; lipopolysaccharide biosynthetic process; biological_process GO:0006468; protein phosphorylation; biological_process GO:0016773; phosphotransferase activity, alcohol group as acceptor; molecular_function GO:0004672; protein kinase activity; molecular_function GO:0005524; ATP binding; molecular_function GO:0016020; membrane; cellular_component}	{PHI:1043; MgHog1 Mycgr3G76502 1047171 Zymoseptoria tritici loss of pathogenicity}	{NA}	{NA}	{NA}
A00858	{Contig1:3373779:3375010:+}	{gi|453087715|gb|EMF15756.1|; G-protein alpha subunit [Sphaerulina musiva SO2202]}	{Q9HFW7; GPA3_NEUCR Guanine nucleotide-binding protein alpha-3 subunit OS=Neurospora crassa (strain ATCC 24698 / 74-OR23-1A / CBS 708.71 / DSM 1257 / FGSC 987) GN=gna-3 PE=3 SV=1}	{pfj:MYCFIDRAFT_42624; K04630 GNAI guanine nucleotide-binding protein G(i) subunit alpha -- Environmental Information Processing; Signal transduction; Rap1 signaling pathway [PATH:ko04015] Environmental Information Processing; Signal transduction; cGMP-PKG signaling pathway [PATH:ko04022] Environmental Information Processing; Signal transduction; cAMP signaling pathway [PATH:ko04024] Organismal S…	{YER020w; KOG0082 G-protein alpha subunit (small G protein superfamily) DT Cell cycle control, cell division, chromosome partitioning ; Signal transduction mechanisms ;}	{NA}	{GO:0005634; nucleus; cellular_component GO:0019001; guanyl nucleotide binding; molecular_function GO:0007186; G-protein coupled receptor protein signaling pathway; biological_process GO:0031683; G-protein beta/gamma-subunit complex binding; molecular_function GO:0007264; small GTPase mediated signal transduction; biological_process GO:0005737; cytoplasm; cellular_component GO:0004871; signal tra…	{PHI:574; BCG3 BAD93277 40559 Botrytis cinerea reduced virulence}	{NA}	{NA}	{NA}
A00859	{Contig1:406202:407328:+}	{gi|354801852|gb|AER39692.1|; transposase [Verticillium dahliae]}	{NA}	{pte:PTT_08259; }	{NA}	{NA}	{GO:0003676; nucleic acid binding; molecular_function}	{NA}	{NA}	{NA}	{NA}
A00860	{Contig1:3375943:3378311:+}	{gi|453087711|gb|EMF15752.1|; SWIRM-domain-containing protein [Sphaerulina musiva SO2202]}	{P43609; RSC8_YEAST Chromatin structure-remodeling complex protein RSC8 OS=Saccharomyces cerevisiae (strain ATCC 204508 / S288c) GN=RSC8 PE=1 SV=1}	{ztr:MYCGRDRAFT_76010; K11649 SMARCC SWI/SNF related-matrix-associated actin-dependent regulator of chromatin subfamily C -- --}	{YFR037c; KOG1279 Chromatin remodeling factor subunit and related transcription factors B Chromatin structure and dynamics ;}	{NA}	{GO:0008270; zinc ion binding; molecular_function GO:0003682; chromatin binding; molecular_function GO:0005515; protein binding; molecular_function}	{NA}	{NA}	{NA}	{NA}
A00861	{Contig1:3378762:3382112:-}	{gi|453087710|gb|EMF15751.1|; SNF2_N-domain-containing protein [Sphaerulina musiva SO2202]}	{NA}	{pfj:MYCFIDRAFT_206697; K11649 SMARCC SWI/SNF related-matrix-associated actin-dependent regulator of chromatin subfamily C -- --}	{NA}	{NA}	{GO:0004386; helicase activity; molecular_function GO:0005524; ATP binding; molecular_function GO:0003676; nucleic acid binding; molecular_function GO:0016787; hydrolase activity; molecular_function GO:0008270; zinc ion binding; molecular_function GO:0003677; DNA binding; molecular_function GO:0005515; protein binding; molecular_function}	{NA}	{NA}	{NA}	{NA}
A00862	{Contig1:3383265:3384142:-}	{NA}	{NA}	{NA}	{NA}	{NA}	{NA}	{NA}	{NA}	{NA}	{NA}
A00863	{Contig1:3385922:3386971:-}	{gi|119181149|ref|XP_001241817.1|; hypothetical protein [Coccidioides immitis RS, CIMG_05713]}	{NA}	{cpw:CPC735_019520; }	{At2g06660; KOG3105 DNA-binding centromere protein B (CENP-B) BD Chromatin structure and dynamics ; Cell cycle control, cell division, chromosome partitioning ;}	{NA}	{GO:0003676; nucleic acid binding; molecular_function}	{NA}	{NA}	{NA}	{NA}
A00864	{Contig1:3387277:3389820:+}	{gi|398391192|ref|XP_003849056.1|; hypothetical protein [Zymoseptoria tritici IPO323, MYCGRDRAFT_48895]}	{D4ATR3; A7629_ARTBC Uncharacterized secreted glycosidase ARB_07629 OS=Arthroderma benhamiae (strain ATCC MYA-4681 / CBS 112371) GN=ARB_07629 PE=1 SV=1}	{ztr:MYCGRDRAFT_48895; }	{NA}	{NA}	{NA}	{NA}	{NA}	{NA}	{CCD49275.2_GH92; {BofuT4P22000047001;--;Botryotinia fuckeliana T4;--} mannosyl-oligosaccharide &alpha;-1,2-mannosidase (EC 3.2.1.113); mannosyl-oligosaccharide &alpha;-1,3-mannosidase (EC 3.2.1.-); mannosyl-oligosaccharide &alpha;-1,6-mannosidase (EC 3.2.1.-);&alpha;-mannosidase (EC 3.2.1.24); &alpha;-1,2-mannosidase (EC 3.2.1.-); &alpha;-1,3-mannosidase (EC 3.2.1.-); &alpha;-1,4-mannosidase (EC…
A00865	{Contig1:3390062:3393208:-}	{gi|453087697|gb|EMF15738.1|; hypothetical protein [Sphaerulina musiva SO2202, SEPMUDRAFT_147538]}	{NA}	{pfj:MYCFIDRAFT_52430; K17637 EXOC2, SEC5 exocyst complex component 2 -- Environmental Information Processing; Signal transduction; Ras signaling pathway [PATH:ko04014]}	{NA}	{NA}	{NA}	{NA}	{NA}	{NA}	{NA}
A00866	{Contig1:3393752:3395035:+}	{gi|453087698|gb|EMF15739.1|; hypothetical protein [Sphaerulina musiva SO2202, SEPMUDRAFT_147539]}	{Q9USP8; IDH2_SCHPO Isocitrate dehydrogenase [NAD] subunit 2, mitochondrial OS=Schizosaccharomyces pombe (strain 972 / ATCC 24843) GN=idh2 PE=1 SV=2}	{pfj:MYCFIDRAFT_88249; K00030 IDH3 isocitrate dehydrogenase (NAD+) 1.1.1.41 Metabolism; Carbohydrate metabolism; Citrate cycle (TCA cycle) [PATH:ko00020] Metabolism; Overview; Carbon metabolism [PATH:ko01200] Metabolism; Overview; 2-Oxocarboxylic acid metabolism [PATH:ko01210] Metabolism; Overview; Biosynthesis of amino acids [PATH:ko01230]}	{SPBC902.05c; KOG0785 Isocitrate dehydrogenase, alpha subunit E Amino acid transport and metabolism ;}	{NA}	{GO:0055114; oxidation-reduction process; biological_process GO:0016616; oxidoreductase activity, acting on the CH-OH group of donors, NAD or NADP as acceptor; molecular_function}	{NA}	{NA}	{NA}	{NA}
A00867	{Contig1:3395659:3396684:-}	{gi|453087701|gb|EMF15742.1|; ubiquitin carboxyl-terminal hydrolase 2 [Sphaerulina musiva SO2202]}	{Q9UUB6; UBLH2_SCHPO Ubiquitin carboxyl-terminal hydrolase 2 OS=Schizosaccharomyces pombe (strain 972 / ATCC 24843) GN=uch2 PE=1 SV=1}	{pfj:MYCFIDRAFT_65200; K05610 UCHL5, UCH37 ubiquitin carboxyl-terminal hydrolase L5 3.4.19.12 --}	{SPBC409.06; KOG2778 Ubiquitin C-terminal hydrolase O Posttranslational modification, protein turnover, chaperones ;}	{NA}	{GO:0006511; ubiquitin-dependent protein catabolic process; biological_process GO:0005622; intracellular; cellular_component GO:0004221; ubiquitin thiolesterase activity; molecular_function}	{NA}	{NA}	{NA}	{NA}
A00868	{Contig1:3397046:3398258:+}	{gi|453087702|gb|EMF15743.1|; hypothetical protein [Sphaerulina musiva SO2202, SEPMUDRAFT_147540]}	{NA}	{pfj:MYCFIDRAFT_53414; }	{NA}	{NA}	{GO:0008855; exodeoxyribonuclease VII activity; molecular_function GO:0046872; metal ion binding; molecular_function GO:0006869; lipid transport; biological_process GO:0015986; ATP synthesis coupled proton transport; biological_process GO:0008289; lipid binding; molecular_function GO:0042157; lipoprotein metabolic process; biological_process GO:0045263; proton-transporting ATP synthase complex, c…	{NA}	{NA}	{NA}	{NA}
A00869	{Contig1:3398763:3399503:+}	{gi|453087703|gb|EMF15744.1|; hypothetical protein [Sphaerulina musiva SO2202, SEPMUDRAFT_131366]}	{NA}	{ztr:MYCGRDRAFT_108150; K08504 BET1 blocked early in transport 1 -- Genetic Information Processing; Folding, sorting and degradation; SNARE interactions in vesicular transport [PATH:ko04130]}	{NA}	{NA}	{NA}	{NA}	{NA}	{NA}	{NA}
A00870	{Contig1:70808:72256:-}	{NA}	{NA}	{NA}	{NA}	{NA}	{NA}	{NA}	{NA}	{NA}	{NA}
A00871	{Contig1:407720:409099:-}	{NA}	{NA}	{NA}	{NA}	{NA}	{NA}	{NA}	{NA}	{NA}	{NA}
A00872	{Contig1:3401913:3403401:+}	{NA}	{NA}	{NA}	{NA}	{NA}	{NA}	{NA}	{NA}	{NA}	{NA}
A00873	{Contig1:3403528:3404599:-}	{gi|453087705|gb|EMF15746.1|; 2, 3-diketo-5-methylthio-1-phosphopentane phosphatase [Sphaerulina musiva SO2202]}	{A4RM80; ENOPH_MAGO7 Enolase-phosphatase E1 OS=Magnaporthe oryzae (strain 70-15 / ATCC MYA-4617 / FGSC 8958) GN=UTR4 PE=3 SV=3}	{mgr:MGG_10183; K09880 mtnC, ENOPH1 enolase-phosphatase E1 3.1.3.77 Metabolism; Amino acid metabolism; Cysteine and methionine metabolism [PATH:ko00270]}	{NA}	{NA}	{NA}	{NA}	{NA}	{NA}	{NA}
A00874	{Contig1:3407725:3409692:+}	{gi|453087707|gb|EMF15748.1|; kinase-like protein [Sphaerulina musiva SO2202]}	{NA}	{pfj:MYCFIDRAFT_210624; }	{NA}	{NA}	{GO:0006468; protein phosphorylation; biological_process GO:0009103; lipopolysaccharide biosynthetic process; biological_process GO:0004672; protein kinase activity; molecular_function GO:0005524; ATP binding; molecular_function GO:0016773; phosphotransferase activity, alcohol group as acceptor; molecular_function GO:0016020; membrane; cellular_component}	{NA}	{NA}	{NA}	{NA}
A00875	{Contig1:3413026:3414039:-}	{gi|631379174|ref|XP_007923967.1|; hypothetical protein MYCFIDRAFT_206957, partial [Pseudocercospora fijiensis CIRAD86]}	{NA}	{pfj:MYCFIDRAFT_206957; }	{NA}	{NA}	{GO:0003677; DNA binding; molecular_function GO:0005634; nucleus; cellular_component}	{NA}	{NA}	{NA}	{NA}
A00876	{Contig1:3419897:3423070:-}	{gi|453087798|gb|EMF15839.1|; elongation factor 3 [Sphaerulina musiva SO2202]}	{O93796; EF3_CANGA Elongation factor 3 OS=Candida glabrata (strain ATCC 2001 / CBS 138 / JCM 3761 / NBRC 0622 / NRRL Y-65) GN=TEF3 PE=3 SV=2}	{pfj:MYCFIDRAFT_210369; K03235 EF3, TEF3 elongation factor 3 -- --}	{YNL014w_2; KOG0062 ATPase component of ABC transporters with duplicated ATPase domains/Translation elongation factor EF-3b EJ Amino acid transport and metabolism ; Translation, ribosomal structure and biogenesis ;}	{NA}	{GO:0005524; ATP binding; molecular_function GO:0007049; cell cycle; biological_process GO:0003724; RNA helicase activity; molecular_function GO:0003924; GTPase activity; molecular_function GO:0005525; GTP binding; molecular_function GO:0004871; signal transducer activity; molecular_function GO:0007264; small GTPase mediated signal transduction; biological_process GO:0016301; kinase activity; mol…	{NA}	{NA}	{NA}	{NA}
A00877	{Contig1:3424512:3425919:-}	{gi|453087397|gb|EMF15438.1|; hypothetical protein [Sphaerulina musiva SO2202, SEPMUDRAFT_60263]}	{NA}	{pfj:MYCFIDRAFT_194566; }	{NA}	{NA}	{GO:0001104; RNA polymerase II transcription cofactor activity; molecular_function GO:0006323; DNA packaging; biological_process GO:0016592; mediator complex; cellular_component GO:0006357; regulation of transcription from RNA polymerase II promoter; biological_process}	{NA}	{NA}	{NA}	{NA}
A00878	{Contig1:3427572:3429782:+}	{gi|453087306|gb|EMF15347.1|; hypothetical protein [Sphaerulina musiva SO2202, SEPMUDRAFT_147257]}	{NA}	{ztr:MYCGRDRAFT_68986; K15564 CTK2 CTD kinase subunit beta -- --}	{NA}	{NA}	{NA}	{NA}	{NA}	{NA}	{NA}
A00879	{Contig1:3430115:3432709:-}	{gi|453087805|gb|EMF15846.1|; tartrate dehydrogenase/decarboxylase [Sphaerulina musiva SO2202]}	{P70792; TTUC4_AGRVI Probable tartrate dehydrogenase/decarboxylase TtuC' OS=Agrobacterium vitis GN=ttuC' PE=2 SV=1}	{pfj:MYCFIDRAFT_210295; }	{NA}	{NA}	{GO:0055114; oxidation-reduction process; biological_process GO:0016616; oxidoreductase activity, acting on the CH-OH group of donors, NAD or NADP as acceptor; molecular_function}	{NA}	{NA}	{NA}	{NA}
A00880	{Contig1:3433260:3433968:+}	{gi|453087804|gb|EMF15845.1|; glycolipid transfer protein [Sphaerulina musiva SO2202]}	{NA}	{pfj:MYCFIDRAFT_52870; }	{NA}	{NA}	{GO:0005737; cytoplasm; cellular_component GO:0017089; glycolipid transporter activity; molecular_function GO:0046836; glycolipid transport; biological_process GO:0051861; glycolipid binding; molecular_function}	{PHI:1097; FGSG_01974 FGSG_01974 5518 Fusarium graminearum reduced virulence}	{NA}	{NA}	{NA}
A00881	{Contig1:3434182:3436639:-}	{gi|631376162|ref|XP_007922461.1|; hypothetical protein [Pseudocercospora fijiensis CIRAD86, MYCFIDRAFT_41101]}	{NA}	{pfj:MYCFIDRAFT_41101; K06970 rlmF 23S rRNA (adenine1618-N6)-methyltransferase 2.1.1.181 --}	{NA}	{NA}	{GO:0005737; cytoplasm; cellular_component GO:0008276; protein methyltransferase activity; molecular_function GO:0008168; methyltransferase activity; molecular_function GO:0006479; protein methylation; biological_process}	{NA}	{HCB01166.1; [Histoplasma capsulatum]}	{NA}	{NA}
A00882	{Contig1:409573:410415:-}	{gi|453088724|gb|EMF16764.1|; hypothetical protein [Sphaerulina musiva SO2202, SEPMUDRAFT_56450]}	{NA}	{ztr:MYCGRDRAFT_93124; }	{NA}	{NA}	{GO:0016592; mediator complex; cellular_component GO:0006357; regulation of transcription from RNA polymerase II promoter; biological_process GO:0003968; RNA-directed RNA polymerase activity; molecular_function GO:0001104; RNA polymerase II transcription cofactor activity; molecular_function}	{NA}	{NA}	{NA}	{NA}
A00883	{Contig1:3437134:3437781:+}	{gi|453087800|gb|EMF15841.1|; LexA/Signal peptidase [Sphaerulina musiva SO2202]}	{NA}	{pfj:MYCFIDRAFT_161314; K09648 IMP2 mitochondrial inner membrane protease subunit 2 3.4.21.- Genetic Information Processing; Folding, sorting and degradation; Protein export [PATH:ko03060]}	{NA}	{NA}	{NA}	{NA}	{NA}	{NA}	{NA}
A00884	{Contig1:3439219:3440864:+}	{gi|347829064|emb|CCD44761.1|; carbohydrate-Binding Module family 32 protein [Botrytis cinerea T4]}	{P0CS93; GAOA_GIBZA Galactose oxidase OS=Gibberella zeae GN=GAOA PE=1 SV=1}	{bfu:BC1G_12145; K04618 GAOA galactose oxidase 1.1.3.9 Metabolism; Carbohydrate metabolism; Galactose metabolism [PATH:ko00052]}	{NA}	{NA}	{GO:0005515; protein binding; molecular_function}	{NA}	{NA}	{YES}	{CCD44761.1_AA5; {carbohydrate-Binding Module family 32 protein (Bofut4_p056620.1);--;Botryotinia fuckeliana T4;--} Oxidase with oxygen as acceptor (EC 1.1.3.-); galactose oxidase (EC 1.1.3.9); glyoxal oxidase (EC 1.1.3.-) Family AA5 are copper radical oxidases and the family includes two subfamilies, namely AA5_1 and AA5_2 containing characterized glyoxal oxidase and galactose oxidase enzymes, r…
A00885	{Contig1:3442052:3442491:+}	{gi|646286509|gb|KDQ08422.1|; hypothetical protein [Botryobasidium botryosum FD-172 SS1, BOTBODRAFT_118724]}	{NA}	{NA}	{NA}	{NA}	{NA}	{NA}	{NA}	{YES}	{NA}
A00886	{Contig1:3442862:3445324:-}	{NA}	{NA}	{NA}	{NA}	{NA}	{GO:0003677; DNA binding; molecular_function GO:0006351; transcription, DNA-dependent; biological_process GO:0008270; zinc ion binding; molecular_function GO:0005634; nucleus; cellular_component}	{NA}	{NA}	{NA}	{NA}
A00887	{Contig1:3448029:3449703:+}	{gi|398390776|ref|XP_003848848.1|; hypothetical protein [Zymoseptoria tritici IPO323, MYCGRDRAFT_48576]}	{P43548; AGP3_YEAST General amino acid permease AGP3 OS=Saccharomyces cerevisiae (strain ATCC 204508 / S288c) GN=AGP3 PE=1 SV=1}	{ztr:MYCGRDRAFT_48576; K16261 YAT yeast amino acid transporter -- --}	{YFL055w; KOG1286 Amino acid transporters E Amino acid transport and metabolism ;}	{gnl|TC-DB|P43548; 2.A.3.10.14 General amino acid permease AGP3 - Saccharomyces cerevisiae (Baker's yeast).}	{GO:0016020; membrane; cellular_component GO:0055085; transmembrane transport; biological_process GO:0006810; transport; biological_process GO:0015171; amino acid transmembrane transporter activity; molecular_function GO:0003333; amino acid transmembrane transport; biological_process}	{NA}	{NA}	{NA}	{NA}
A00888	{Contig1:3450288:3451658:-}	{gi|453087881|gb|EMF15922.1|; alpha-L RNA-binding motif-containing protein [Sphaerulina musiva SO2202]}	{NA}	{pfj:MYCFIDRAFT_214339; }	{NA}	{NA}	{GO:0003723; RNA binding; molecular_function}	{NA}	{NA}	{NA}	{NA}
A00889	{Contig1:3452003:3453646:+}	{gi|453087880|gb|EMF15921.1|; hypothetical protein [Sphaerulina musiva SO2202, SEPMUDRAFT_147659]}	{NA}	{pfj:MYCFIDRAFT_119251; K11090 LA, SSB lupus La protein -- Human Diseases; Immune diseases; Systemic lupus erythematosus [PATH:ko05322]}	{NA}	{NA}	{GO:0003676; nucleic acid binding; molecular_function}	{NA}	{NA}	{NA}	{NA}
A00890	{Contig1:3453999:3455901:-}	{gi|453087879|gb|EMF15920.1|; hypothetical protein [Sphaerulina musiva SO2202, SEPMUDRAFT_106106]}	{NA}	{pfj:MYCFIDRAFT_210576; }	{NA}	{NA}	{GO:0005515; protein binding; molecular_function}	{NA}	{NA}	{NA}	{NA}
A00891	{Contig1:3456136:3458781:-}	{gi|662500928|gb|KEQ58563.1|; hypothetical protein M437DRAFT_11481, partial [Aureobasidium melanogenum CBS 110374]}	{NA}	{ztr:MYCGRDRAFT_108321; }	{NA}	{NA}	{GO:0008236; serine-type peptidase activity; molecular_function GO:0006508; proteolysis; biological_process}	{NA}	{NA}	{YES}	{NA}
A00892	{Contig1:3459745:3461259:+}	{gi|631377988|ref|XP_007923374.1|; hypothetical protein [Pseudocercospora fijiensis CIRAD86, MYCFIDRAFT_214057]}	{B2WKR4; AMPP2_PYRTR Probable Xaa-Pro aminopeptidase PTRG_10574 OS=Pyrenophora tritici-repentis (strain Pt-1C-BFP) GN=PTRG_10574 PE=3 SV=1}	{pfj:MYCFIDRAFT_214057; K14213 PEPD Xaa-Pro dipeptidase 3.4.13.9 --}	{NA}	{NA}	{GO:0030145; manganese ion binding; molecular_function GO:0004177; aminopeptidase activity; molecular_function}	{NA}	{NA}	{NA}	{NA}
A00893	{Contig1:410860:412627:+}	{gi|453088725|gb|EMF16765.1|; hypothetical protein [Sphaerulina musiva SO2202, SEPMUDRAFT_76291]}	{NA}	{pfj:MYCFIDRAFT_193207; }	{NA}	{NA}	{NA}	{NA}	{NA}	{NA}	{NA}
A00894	{Contig1:3461782:3462468:-}	{gi|453087876|gb|EMF15917.1|; hypothetical protein [Sphaerulina musiva SO2202, SEPMUDRAFT_61266]}	{NA}	{pfj:MYCFIDRAFT_161546; }	{NA}	{NA}	{GO:0046872; metal ion binding; molecular_function}	{NA}	{NA}	{NA}	{NA}
A00895	{Contig1:3463169:3467098:+}	{gi|453087877|gb|EMF15918.1|; hypothetical protein [Sphaerulina musiva SO2202, SEPMUDRAFT_131504]}	{NA}	{pfj:MYCFIDRAFT_131897; }	{NA}	{NA}	{NA}	{NA}	{NA}	{NA}	{NA}
A00896	{Contig1:3468947:3470640:-}	{gi|453087310|gb|EMF15351.1|; cytochrome P450 61 [Sphaerulina musiva SO2202]}	{P54781; ERG5_YEAST Cytochrome P450 61 OS=Saccharomyces cerevisiae (strain ATCC 204508 / S288c) GN=ERG5 PE=1 SV=1}	{pfj:MYCFIDRAFT_49450; K09831 ERG5, CYP61A sterol 22-desaturase 1.14.19.41 Metabolism; Lipid metabolism; Steroid biosynthesis [PATH:ko00100]}	{YMR015c; KOG0157 Cytochrome P450 CYP4/CYP19/CYP26 subfamilies QI Secondary metabolites biosynthesis, transport and catabolism ; Lipid transport and metabolism ;}	{NA}	{GO:0005506; iron ion binding; molecular_function GO:0020037; heme binding; molecular_function GO:0055114; oxidation-reduction process; biological_process GO:0016705; oxidoreductase activity, acting on paired donors, with incorporation or reduction of molecular oxygen; molecular_function}	{NA}	{estExt_Genewise1.C_20563; [Mycosphaerella fijiensis]}	{NA}	{NA}
A00897	{Contig1:3473699:3474126:-}	{gi|453087312|gb|EMF15353.1|; hypothetical protein SEPMUDRAFT_15784, partial [Sphaerulina musiva SO2202]}	{NA}	{pfj:MYCFIDRAFT_210651; }	{NA}	{NA}	{NA}	{NA}	{NA}	{NA}	{NA}
A00898	{Contig1:3474695:3476302:-}	{gi|453087313|gb|EMF15354.1|; acyl-CoA dehydrogenase NM domain-like protein [Sphaerulina musiva SO2202]}	{NA}	{pfj:MYCFIDRAFT_210650; }	{NA}	{NA}	{GO:0016491; oxidoreductase activity; molecular_function GO:0055114; oxidation-reduction process; biological_process GO:0050660; flavin adenine dinucleotide binding; molecular_function GO:0003995; acyl-CoA dehydrogenase activity; molecular_function GO:0008152; NA GO:0016627; oxidoreductase activity, acting on the CH-CH group of donors; molecular_function}	{NA}	{NA}	{NA}	{NA}
A00899	{Contig1:3477068:3477826:-}	{gi|453087314|gb|EMF15355.1|; hypothetical protein [Sphaerulina musiva SO2202, SEPMUDRAFT_147260]}	{NA}	{pfj:MYCFIDRAFT_77254; }	{NA}	{NA}	{GO:0007131; reciprocal meiotic recombination; biological_process}	{NA}	{NA}	{NA}	{NA}
A00900	{Contig1:3480046:3481465:+}	{gi|453087315|gb|EMF15356.1|; NAD-dependent formate dehydrogenase [Sphaerulina musiva SO2202]}	{Q03134; FDH_EMENI Formate dehydrogenase OS=Emericella nidulans (strain FGSC A4 / ATCC 38163 / CBS 112.46 / NRRL 194 / M139) GN=aciA PE=2 SV=3}	{ztr:MYCGRDRAFT_76530; K00122 FDH formate dehydrogenase 1.17.1.9 Metabolism; Carbohydrate metabolism; Glyoxylate and dicarboxylate metabolism [PATH:ko00630] Metabolism; Energy metabolism; Methane metabolism [PATH:ko00680] Metabolism; Overview; Carbon metabolism [PATH:ko01200] Metabolism; Carbohydrate metabolism; Glyoxylate and dicarboxylate metabolism [PATH:ko00630] Metabolism; Energy metabolism;…	{YOR388c; KOG0069 Glyoxylate/hydroxypyruvate reductase (D-isomer-specific 2-hydroxy acid dehydrogenase superfamily) C Energy production and conversion ;}	{NA}	{GO:0004616; phosphogluconate dehydrogenase (decarboxylating) activity; molecular_function GO:0008152; NA GO:0051287; NAD binding; molecular_function GO:0006098; pentose-phosphate shunt; biological_process GO:0016616; oxidoreductase activity, acting on the CH-OH group of donors, NAD or NADP as acceptor; molecular_function GO:0048037; cofactor binding; molecular_function GO:0055114; oxidation-redu…	{NA}	{NA}	{NA}	{NA}
A00901	{Contig1:3485180:3485851:+}	{gi|453087316|gb|EMF15357.1|; hypothetical protein [Sphaerulina musiva SO2202, SEPMUDRAFT_131063]}	{NA}	{NA}	{NA}	{NA}	{NA}	{NA}	{NA}	{NA}	{NA}
A00902	{Contig1:3485929:3487194:-}	{gi|453087317|gb|EMF15358.1|; P-loop containing nucleoside triphosphate hydrolase protein [Sphaerulina musiva SO2202]}	{B0CJG2; MNME_BRUSI tRNA modification GTPase MnmE OS=Brucella suis (strain ATCC 23445 / NCTC 10510) GN=mnmE PE=3 SV=1}	{pfj:MYCFIDRAFT_30220; K03650 mnmE, trmE, MSS1 tRNA modification GTPase 3.6.-.- --}	{NA}	{NA}	{GO:0005524; ATP binding; molecular_function GO:0051539; 4 iron, 4 sulfur cluster binding; molecular_function GO:0003824; NA GO:0016021; integral to membrane; cellular_component GO:0015093; ferrous iron transmembrane transporter activity; molecular_function GO:0004553; hydrolase activity, hydrolyzing O-glycosyl compounds; molecular_function GO:0015684; ferrous iron transport; biological_process G…	{NA}	{NA}	{NA}	{NA}
A00903	{Contig1:3488183:3490309:-}	{gi|453087318|gb|EMF15359.1|; hypothetical protein [Sphaerulina musiva SO2202, SEPMUDRAFT_147263]}	{NA}	{pfj:MYCFIDRAFT_131738; }	{NA}	{NA}	{NA}	{NA}	{NA}	{NA}	{NA}
A00904	{Contig1:412735:413668:-}	{gi|453088726|gb|EMF16766.1|; mannose-P-dolichol utilization defect 1 protein [Sphaerulina musiva SO2202]}	{NA}	{ztr:MYCGRDRAFT_100168; K09660 MPDU1 mannose-P-dolichol utilization defect 1 -- --}	{NA}	{NA}	{GO:0004129; cytochrome-c oxidase activity; molecular_function GO:0005746; mitochondrial respiratory chain; cellular_component GO:0009055; NA}	{PHI:2186; PIC5 EHA49812 318829 Magnaporthe oryzae reduced virulence}	{NA}	{NA}	{NA}
A00905	{Contig1:3490815:3491901:+}	{gi|453087319|gb|EMF15360.1|; Hus1-like protein [Sphaerulina musiva SO2202]}	{NA}	{pfj:MYCFIDRAFT_186912; K10903 HUS1 HUS1 checkpoint protein -- --}	{NA}	{NA}	{GO:0006281; DNA repair; biological_process GO:0000077; DNA damage checkpoint; biological_process GO:0030896; checkpoint clamp complex; cellular_component}	{NA}	{NA}	{NA}	{NA}
A00906	{Contig1:3492723:3497969:+}	{gi|453087320|gb|EMF15361.1|; FH2-domain-containing protein [Sphaerulina musiva SO2202]}	{NA}	{bcom:BAUCODRAFT_69374; K11238 BNI1 cytokinesis protein -- Environmental Information Processing; Signal transduction; MAPK signaling pathway - yeast [PATH:ko04011]}	{NA}	{NA}	{GO:0017048; Rho GTPase binding; molecular_function GO:0016043; cellular component organization; biological_process GO:0003779; actin binding; molecular_function GO:0030036; actin cytoskeleton organization; biological_process}	{NA}	{NA}	{NA}	{NA}
A00907	{Contig1:3498182:3501115:-}	{NA}	{NA}	{NA}	{NA}	{NA}	{NA}	{NA}	{NA}	{NA}	{NA}
A00908	{Contig1:3506312:3507960:-}	{gi|453087324|gb|EMF15365.1|; tubulin alpha chain [Sphaerulina musiva SO2202]}	{O94128; TBA_ZYMTR Tubulin alpha chain OS=Zymoseptoria tritici PE=3 SV=1}	{pfj:MYCFIDRAFT_60882; K07374 Cellular Processes; Transport and catabolism; Phagosome [PATH:ko04145] Cellular Processes; Cellular commiunity; Gap junction [PATH:ko04540] Human Diseases; Infectious diseases; Pathogenic Escherichia coli infection [PATH:ko05130]}	{SPBC800.05c; KOG1376 Alpha tubulin Z Cytoskeleton ;}	{NA}	{GO:0051258; protein polymerization; biological_process GO:0043234; protein complex; cellular_component GO:0005525; GTP binding; molecular_function GO:0006184; GTP catabolic process; biological_process GO:0003924; GTPase activity; molecular_function}	{PHI:2530; TUB1 XP_750005 746128 Aspergillus fumigatus loss of pathogenicity}	{NA}	{NA}	{NA}
A00909	{Contig1:3508344:3509162:+}	{gi|453087325|gb|EMF15366.1|; hypothetical protein [Sphaerulina musiva SO2202, SEPMUDRAFT_147274]}	{NA}	{ztr:MYCGRDRAFT_30556; }	{NA}	{NA}	{GO:0005515; protein binding; molecular_function}	{NA}	{NA}	{NA}	{NA}
A00910	{Contig1:3509190:3509708:+}	{gi|662503204|gb|KEQ60826.1|; hypothetical protein [Aureobasidium melanogenum CBS 110374, M437DRAFT_77185]}	{NA}	{NA}	{NA}	{NA}	{GO:0005515; protein binding; molecular_function}	{NA}	{NA}	{NA}	{NA}
A00911	{Contig1:3513137:3517285:+}	{gi|453087777|gb|EMF15818.1|; hypothetical protein [Sphaerulina musiva SO2202, SEPMUDRAFT_147600]}	{NA}	{NA}	{NA}	{NA}	{NA}	{NA}	{NA}	{NA}	{NA}
A00912	{Contig1:3518989:3519981:+}	{gi|631378794|ref|XP_007923777.1|; hypothetical protein [Pseudocercospora fijiensis CIRAD86, MYCFIDRAFT_86541]}	{P56286; IF2A_SCHPO Eukaryotic translation initiation factor 2 subunit alpha OS=Schizosaccharomyces pombe (strain 972 / ATCC 24843) GN=tif211 PE=1 SV=1}	{pfj:MYCFIDRAFT_86541; K03237 EIF2S1 translation initiation factor 2 subunit 1 -- Genetic Information Processing; Translation; RNA transport [PATH:ko03013] Genetic Information Processing; Folding, sorting and degradation; Protein processing in endoplasmic reticulum [PATH:ko04141] Human Diseases; Endocrine and metabolic diseases; Non-alcoholic fatty liver disease (NAFLD) [PATH:ko04932] Human Disea…	{SPAC3G9.09c; KOG2916 Translation initiation factor 2, alpha subunit (eIF-2alpha) J Translation, ribosomal structure and biogenesis ;}	{NA}	{GO:0003723; RNA binding; molecular_function GO:0003743; translation initiation factor activity; molecular_function GO:0005850; eukaryotic translation initiation factor 2 complex; cellular_component}	{PHI:1582; GzOB022 FGSG_06220 5518 Fusarium graminearum unaffected pathogenicity}	{NA}	{NA}	{NA}
A00913	{Contig1:3520173:3521069:-}	{NA}	{NA}	{NA}	{NA}	{NA}	{NA}	{NA}	{NA}	{NA}	{NA}
A00914	{Contig1:3521501:3521959:-}	{NA}	{NA}	{NA}	{NA}	{NA}	{NA}	{NA}	{NA}	{NA}	{NA}
A00915	{Contig1:413898:414727:+}	{gi|631371580|ref|XP_007920170.1|; hypothetical protein [Pseudocercospora fijiensis CIRAD86, MYCFIDRAFT_55614]}	{NA}	{pfj:MYCFIDRAFT_55614; }	{NA}	{NA}	{GO:0005739; mitochondrion; cellular_component GO:0016491; oxidoreductase activity; molecular_function GO:0055114; oxidation-reduction process; biological_process}	{NA}	{NA}	{NA}	{NA}
A00916	{Contig1:3522634:3525873:-}	{gi|452845086|gb|EME47019.1|; hypothetical protein [Dothistroma septosporum NZE10, DOTSEDRAFT_69112]}	{NA}	{bcom:BAUCODRAFT_33929; K10858 PMS2 DNA mismatch repair protein PMS2 -- Genetic Information Processing; Replication and repair; Mismatch repair [PATH:ko03430] Genetic Information Processing; Replication and repair; Fanconi anemia pathway [PATH:ko03460]}	{NA}	{NA}	{GO:0005524; ATP binding; molecular_function GO:0006298; mismatch repair; biological_process GO:0030983; mismatched DNA binding; molecular_function}	{PHI:1616; GzssDB001 FGSG_01929 5518 Fusarium graminearum unaffected pathogenicity}	{NA}	{NA}	{NA}
A00917	{Contig1:3526049:3526626:+}	{gi|453087473|gb|EMF15514.1|; Rhodanese-like protein [Sphaerulina musiva SO2202]}	{Q08742; RDL2_YEAST Thiosulfate sulfurtransferase RDL2, mitochondrial OS=Saccharomyces cerevisiae (strain ATCC 204508 / S288c) GN=RDL2 PE=1 SV=1}	{ztr:MYCGRDRAFT_75985; }	{YOR286w; KOG1530 Rhodanese-related sulfurtransferase P Inorganic ion transport and metabolism ;}	{NA}	{NA}	{NA}	{NA}	{NA}	{NA}
A00918	{Contig1:3527033:3527917:+}	{gi|631378098|ref|XP_007923429.1|; hypothetical protein [Pseudocercospora fijiensis CIRAD86, MYCFIDRAFT_88241]}	{NA}	{pfj:MYCFIDRAFT_88241; }	{NA}	{NA}	{GO:0006470; protein dephosphorylation; biological_process GO:0008138; protein tyrosine/serine/threonine phosphatase activity; molecular_function GO:0004725; protein tyrosine phosphatase activity; molecular_function}	{NA}	{NA}	{NA}	{NA}
A00919	{Contig1:3528517:3529236:+}	{gi|453087472|gb|EMF15513.1|; hypothetical protein [Sphaerulina musiva SO2202, SEPMUDRAFT_114606]}	{NA}	{NA}	{NA}	{NA}	{NA}	{NA}	{NA}	{NA}	{NA}
A00920	{Contig1:3530180:3533595:-}	{gi|453087158|gb|EMF15199.1|; nitrite reductase [Sphaerulina musiva SO2202]}	{P22944; NIR_EMENI Nitrite reductase [NAD(P)H] OS=Emericella nidulans (strain FGSC A4 / ATCC 38163 / CBS 112.46 / NRRL 194 / M139) GN=niiA PE=3 SV=2}	{pfj:MYCFIDRAFT_186832; K17877 NIT-6 nitrite reductase (NAD(P)H) 1.7.1.4 Metabolism; Energy metabolism; Nitrogen metabolism [PATH:ko00910]}	{NA}	{NA}	{GO:0051537; 2 iron, 2 sulfur cluster binding; molecular_function GO:0051536; iron-sulfur cluster binding; molecular_function GO:0020037; heme binding; molecular_function GO:0055114; oxidation-reduction process; biological_process GO:0016491; oxidoreductase activity; molecular_function GO:0050660; flavin adenine dinucleotide binding; molecular_function}	{NA}	{NA}	{NA}	{NA}
A00921	{Contig1:3534632:3537351:+}	{gi|453087157|gb|EMF15198.1|; nitrate reductase [NADPH] [Sphaerulina musiva SO2202]}	{P36842; NIA_LEPMC Nitrate reductase [NADPH] OS=Leptosphaeria maculans GN=NIAD PE=3 SV=2}	{bcom:BAUCODRAFT_70791; K10534 NR nitrate reductase (NAD(P)H) 1.7.1.1 1.7.1.2 1.7.1.3 Metabolism; Energy metabolism; Nitrogen metabolism [PATH:ko00910]}	{NA}	{NA}	{GO:0020037; heme binding; molecular_function GO:0016491; oxidoreductase activity; molecular_function GO:0055114; oxidation-reduction process; biological_process GO:0009055; NA GO:0030151; molybdenum ion binding; molecular_function}	{NA}	{NA}	{NA}	{NA}
A00922	{Contig1:3537536:3538726:-}	{gi|453087732|gb|EMF15773.1|; epoxide hydrolase [Sphaerulina musiva SO2202]}	{NA}	{pfj:MYCFIDRAFT_186960; K08726 EPHX2 soluble epoxide hydrolase / lipid-phosphate phosphatase 3.3.2.10 3.1.3.76 Metabolism; Lipid metabolism; Arachidonic acid metabolism [PATH:ko00590] Metabolism; Xenobiotics biodegradation and metabolism; Chloroalkane and chloroalkene degradation [PATH:ko00625] Cellular Processes; Transport and catabolism; Peroxisome [PATH:ko04146]}	{NA}	{NA}	{GO:0015996; chlorophyll catabolic process; biological_process GO:0047746; chlorophyllase activity; molecular_function}	{NA}	{NA}	{NA}	{NA}
A00923	{Contig1:3539848:3540606:-}	{gi|453087731|gb|EMF15772.1|; acyl-CoA N-acyltransferase [Sphaerulina musiva SO2202]}	{NA}	{pfj:MYCFIDRAFT_194859; }	{NA}	{NA}	{GO:0008080; N-acetyltransferase activity; molecular_function}	{NA}	{NA}	{NA}	{NA}
A00924	{Contig1:3540990:3542468:-}	{gi|631379238|ref|XP_007923999.1|; hypothetical protein [Pseudocercospora fijiensis CIRAD86, MYCFIDRAFT_131070]}	{NA}	{pfj:MYCFIDRAFT_131070; }	{NA}	{NA}	{NA}	{NA}	{NA}	{NA}	{NA}
A00925	{Contig1:3543468:3544319:+}	{gi|398390632|ref|XP_003848776.1|; hypothetical protein [Zymoseptoria tritici IPO323, MYCGRDRAFT_96065]}	{NA}	{ztr:MYCGRDRAFT_96065; }	{NA}	{NA}	{NA}	{NA}	{NA}	{NA}	{NA}
A00926	{Contig1:415372:420110:+}	{NA}	{NA}	{NA}	{NA}	{NA}	{GO:0003676; nucleic acid binding; molecular_function}	{NA}	{NA}	{NA}	{NA}
A00927	{Contig1:3544545:3545259:+}	{NA}	{NA}	{NA}	{NA}	{NA}	{NA}	{NA}	{NA}	{NA}	{NA}
A00928	{Contig1:3545709:3546365:+}	{gi|453087783|gb|EMF15824.1|; hypothetical protein [Sphaerulina musiva SO2202, SEPMUDRAFT_61098]}	{NA}	{pfj:MYCFIDRAFT_133117; }	{NA}	{NA}	{NA}	{NA}	{NA}	{NA}	{NA}
A00929	{Contig1:3546684:3548332:-}	{gi|354801852|gb|AER39692.1|; transposase [Verticillium dahliae]}	{NA}	{pte:PTT_16368; }	{NA}	{NA}	{GO:0003677; DNA binding; molecular_function GO:0003676; nucleic acid binding; molecular_function}	{NA}	{SS1G_01499.1; hypothetical protein [Sclerotinia sclerotiorum]}	{NA}	{NA}
A00930	{Contig1:3552914:3555061:+}	{gi|630016565|ref|XP_007832268.1|; hypothetical protein [Pestalotiopsis fici W106-1, PFICI_05496]}	{I1S2N3; GAOA_GIBZE Galactose oxidase OS=Gibberella zeae (strain PH-1 / ATCC MYA-4620 / FGSC 9075 / NRRL 31084) GN=GAOA PE=3 SV=1}	{pfy:PFICI_05496; K04618 GAOA galactose oxidase 1.1.3.9 Metabolism; Carbohydrate metabolism; Galactose metabolism [PATH:ko00052]}	{NA}	{NA}	{GO:0005515; protein binding; molecular_function}	{NA}	{NA}	{YES}	{CCT70837.1_AA5; {FFUJ_09145;--;Fusarium fujikuroi IMI 58289 (Fusfu1);--} Oxidase with oxygen as acceptor (EC 1.1.3.-); galactose oxidase (EC 1.1.3.9); glyoxal oxidase (EC 1.1.3.-) Family AA5 are copper radical oxidases and the family includes two subfamilies, namely AA5_1 and AA5_2 containing characterized glyoxal oxidase and galactose oxidase enzymes, respectively}
A00931	{Contig1:3555412:3558404:-}	{gi|453087780|gb|EMF15821.1|; hypothetical protein [Sphaerulina musiva SO2202, SEPMUDRAFT_147602]}	{NA}	{pfj:MYCFIDRAFT_106452; }	{NA}	{NA}	{GO:0005524; ATP binding; molecular_function GO:0016021; integral to membrane; cellular_component GO:0016887; ATPase activity; molecular_function}	{NA}	{NA}	{NA}	{NA}
A00932	{Contig1:3559701:3561963:+}	{gi|453087779|gb|EMF15820.1|; hypothetical protein [Sphaerulina musiva SO2202, SEPMUDRAFT_154548]}	{NA}	{pfj:MYCFIDRAFT_107425; }	{NA}	{NA}	{GO:0006351; transcription, DNA-dependent; biological_process GO:0005634; nucleus; cellular_component GO:0008270; zinc ion binding; molecular_function GO:0003677; DNA binding; molecular_function GO:0000981; sequence-specific DNA binding RNA polymerase II transcription factor activity; molecular_function GO:0006355; regulation of transcription, DNA-dependent; biological_process}	{PHI:1932; GzZC247 FGSG_02068 5518 Fusarium graminearum unaffected pathogenicity}	{NA}	{NA}	{NA}
A00933	{Contig1:3563717:3569220:+}	{gi|261336140|dbj|BAI44772.1|; pol-like protein [Alternaria alternata]}	{NA}	{aje:HCAG_07448; }	{NA}	{NA}	{GO:0009036; Type II site-specific deoxyribonuclease activity; molecular_function GO:0003723; RNA binding; molecular_function GO:0006278; RNA-dependent DNA replication; biological_process GO:0003677; DNA binding; molecular_function GO:0003676; nucleic acid binding; molecular_function GO:0003964; RNA-directed DNA polymerase activity; molecular_function GO:0004523; ribonuclease H activity; molecula…	{NA}	{NA}	{NA}	{NA}
A00934	{Contig1:3570319:3571634:+}	{gi|631379046|ref|XP_007923903.1|; hypothetical protein [Pseudocercospora fijiensis CIRAD86, MYCFIDRAFT_210592]}	{NA}	{pfj:MYCFIDRAFT_210592; }	{NA}	{NA}	{GO:0016491; oxidoreductase activity; molecular_function GO:0055114; oxidation-reduction process; biological_process GO:0008152; NA}	{NA}	{NA}	{NA}	{NA}
A00935	{Contig1:3572026:3573468:-}	{gi|631377788|ref|XP_007923274.1|; hypothetical protein [Pseudocercospora fijiensis CIRAD86, MYCFIDRAFT_150826]}	{O43049; PPT1_SCHPO Serine/threonine-protein phosphatase T OS=Schizosaccharomyces pombe (strain 972 / ATCC 24843) GN=ppt1 PE=3 SV=2}	{pfj:MYCFIDRAFT_150826; K04460 PPP5C serine/threonine-protein phosphatase 5 3.1.3.16 Environmental Information Processing; Signal transduction; MAPK signaling pathway [PATH:ko04010]}	{SPBC3F6.01c; KOG0376 Serine-threonine phosphatase 2A, catalytic subunit R General function prediction only ;}	{NA}	{GO:0005515; protein binding; molecular_function GO:0016787; hydrolase activity; molecular_function}	{NA}	{NA}	{NA}	{NA}
A00936	{Contig1:3573681:3574412:+}	{gi|453087384|gb|EMF15425.1|; transcription initiation Spt4 [Sphaerulina musiva SO2202]}	{Q7S743; SPT4_NEUCR Transcription elongation factor spt4 OS=Neurospora crassa (strain ATCC 24698 / 74-OR23-1A / CBS 708.71 / DSM 1257 / FGSC 987) GN=trf-2 PE=3 SV=1}	{pfj:MYCFIDRAFT_90435; K15171 SUPT4H1, SPT4 transcription elongation factor SPT4 -- --}	{Hs4507311; KOG3490 Transcription elongation factor SPT4 K Transcription ;}	{NA}	{NA}	{NA}	{NA}	{NA}	{NA}
A00937	{Contig1:421599:422441:+}	{gi|453088867|gb|EMF16907.1|; hypothetical protein [Sphaerulina musiva SO2202, SEPMUDRAFT_137642]}	{NA}	{pfj:MYCFIDRAFT_149834; }	{NA}	{NA}	{NA}	{NA}	{NA}	{YES}	{NA}
A00938	{Contig1:3574536:3575730:-}	{gi|453087383|gb|EMF15424.1|; CaaX prenyl proteinase Rce1 [Sphaerulina musiva SO2202]}	{NA}	{pfj:MYCFIDRAFT_88452; K08658 RCE1, FACE2 prenyl protein peptidase 3.4.22.- Metabolism; Metabolism of terpenoids and polyketides; Terpenoid backbone biosynthesis [PATH:ko00900]}	{NA}	{NA}	{GO:0016020; membrane; cellular_component}	{NA}	{NA}	{NA}	{NA}
A00939	{Contig1:3577070:3580167:+}	{gi|453087583|gb|EMF15624.1|; hypothetical protein [Sphaerulina musiva SO2202, SEPMUDRAFT_60655]}	{NA}	{bcom:BAUCODRAFT_487064; }	{NA}	{NA}	{NA}	{NA}	{NA}	{NA}	{NA}
A00940	{Contig1:3580880:3581464:+}	{NA}	{NA}	{NA}	{NA}	{NA}	{NA}	{NA}	{NA}	{NA}	{NA}
A00941	{Contig1:3581695:3583692:-}	{gi|453087391|gb|EMF15432.1|; hypothetical protein [Sphaerulina musiva SO2202, SEPMUDRAFT_147318]}	{NA}	{pfj:MYCFIDRAFT_150821; K08284 MID1 calcium channel MID1 -- --}	{NA}	{NA}	{GO:0005515; protein binding; molecular_function}	{NA}	{NA}	{NA}	{NA}
A00942	{Contig1:3586040:3586300:-}	{gi|631376390|ref|XP_007922575.1|; hypothetical protein [Pseudocercospora fijiensis CIRAD86, MYCFIDRAFT_52915]}	{NA}	{pfj:MYCFIDRAFT_52915; }	{NA}	{NA}	{GO:0009306; protein secretion; biological_process}	{NA}	{NA}	{NA}	{NA}
A00943	{Contig1:3587022:3587533:-}	{gi|453087387|gb|EMF15428.1|; autophagic death protein Aut7/IDI-7 [Sphaerulina musiva SO2202]}	{Q2UBH5; ATG8_ASPOR Autophagy-related protein 8 OS=Aspergillus oryzae (strain ATCC 42149 / RIB 40) GN=atg8 PE=3 SV=1}	{cmt:CCM_07484; K08341 GABARAP, ATG8, LC3 GABA(A) receptor-associated protein -- Environmental Information Processing; Signal transduction; FoxO signaling pathway [PATH:ko04068] Cellular Processes; Transport and catabolism; Regulation of autophagy [PATH:ko04140] Organismal Systems; Nervous system; GABAergic synapse [PATH:ko04727]}	{SPBP8B7.24c; KOG1654 Microtubule-associated anchor protein involved in autophagy and membrane trafficking Z Cytoskeleton ;}	{gnl|TC-DB|O95166; 1.A.9.5.2 Gamma-aminobutyric acid receptor-associated protein - Homo sapiens (Human).}	{GO:0000045; autophagic vacuole assembly; biological_process GO:0005737; cytoplasm; cellular_component}	{PHI:3669; VdATG8 KC305711 27337 Verticillium dahliae unaffected pathogenicity}	{NA}	{NA}	{NA}
A00944	{Contig1:3587980:3589152:-}	{gi|453087386|gb|EMF15427.1|; peroxisome membrane protein [Sphaerulina musiva SO2202]}	{NA}	{pfj:MYCFIDRAFT_161256; K13335 PEX16 peroxin-16 -- Cellular Processes; Transport and catabolism; Peroxisome [PATH:ko04146]}	{NA}	{NA}	{NA}	{NA}	{NA}	{NA}	{NA}
A00945	{Contig1:3589779:3590858:+}	{gi|453087385|gb|EMF15426.1|; hypothetical protein [Sphaerulina musiva SO2202, SEPMUDRAFT_131118]}	{NA}	{pfj:MYCFIDRAFT_193878; }	{NA}	{NA}	{GO:0005525; GTP binding; molecular_function GO:0005622; intracellular; cellular_component GO:0007264; small GTPase mediated signal transduction; biological_process}	{NA}	{NA}	{NA}	{NA}
A00946	{Contig1:3591209:3592091:-}	{gi|453087400|gb|EMF15441.1|; peroxisomal d3, d2-enoyl-CoA isomerase [Sphaerulina musiva SO2202]}	{NA}	{pfj:MYCFIDRAFT_210394; K13239 PECI peroxisomal 3,2-trans-enoyl-CoA isomerase 5.3.3.8 Metabolism; Lipid metabolism; Fatty acid degradation [PATH:ko00071] Cellular Processes; Transport and catabolism; Peroxisome [PATH:ko04146]}	{NA}	{NA}	{GO:0003824; NA GO:0008152; NA}	{NA}	{NA}	{NA}	{NA}
A00947	{Contig1:3593074:3598577:-}	{gi|261336140|dbj|BAI44772.1|; pol-like protein [Alternaria alternata]}	{NA}	{aje:HCAG_07448; }	{NA}	{NA}	{GO:0009307; DNA restriction-modification system; biological_process GO:0003964; RNA-directed DNA polymerase activity; molecular_function GO:0004523; ribonuclease H activity; molecular_function GO:0003676; nucleic acid binding; molecular_function GO:0003677; DNA binding; molecular_function GO:0006278; RNA-dependent DNA replication; biological_process GO:0003723; RNA binding; molecular_function GO…	{NA}	{NA}	{NA}	{NA}
A00948	{Contig1:425302:426764:+}	{gi|453088682|gb|EMF16722.1|; hypothetical protein [Sphaerulina musiva SO2202, SEPMUDRAFT_122202]}	{Q8J2R3; PNG1_GIBMO Protein PNG1 OS=Gibberella moniliformis GN=PNG1 PE=3 SV=1}	{pfj:MYCFIDRAFT_109817; K01456 E3.5.1.52, NGLY1, PNG1 peptide-N4-(N-acetyl-beta-glucosaminyl)asparagine amidase 3.5.1.52 Genetic Information Processing; Folding, sorting and degradation; Protein processing in endoplasmic reticulum [PATH:ko04141]}	{SPBC1709.14; KOG0909 Peptide:N-glycanase O Posttranslational modification, protein turnover, chaperones ;}	{NA}	{GO:0003684; damaged DNA binding; molecular_function GO:0005634; nucleus; cellular_component GO:0006289; nucleotide-excision repair; biological_process}	{NA}	{NA}	{NA}	{NA}
A00949	{Contig1:3598871:3600523:+}	{gi|590049311|gb|EXK76835.1|; hypothetical protein [Fusarium oxysporum f. sp. raphani 54005, FOQG_18437]}	{NA}	{bsc:COCSADRAFT_86617; }	{NA}	{NA}	{GO:0003677; DNA binding; molecular_function GO:0009307; DNA restriction-modification system; biological_process GO:0008270; zinc ion binding; molecular_function GO:0003676; nucleic acid binding; molecular_function GO:0009036; Type II site-specific deoxyribonuclease activity; molecular_function}	{NA}	{NA}	{NA}	{NA}
A00950	{Contig1:3600583:3604374:+}	{gi|261336140|dbj|BAI44772.1|; pol-like protein [Alternaria alternata]}	{NA}	{aje:HCAG_07448; }	{NA}	{NA}	{GO:0006278; RNA-dependent DNA replication; biological_process GO:0003723; RNA binding; molecular_function GO:0004523; ribonuclease H activity; molecular_function GO:0003964; RNA-directed DNA polymerase activity; molecular_function GO:0003676; nucleic acid binding; molecular_function}	{NA}	{NA}	{NA}	{NA}
A00951	{Contig1:3606161:3608563:-}	{gi|399168431|emb|CCE30692.1|; related to retrotransposon HobS hobase [Claviceps purpurea 20.1]}	{NA}	{NA}	{NA}	{NA}	{NA}	{NA}	{NA}	{NA}	{NA}
A00952	{Contig1:3609210:3611582:-}	{NA}	{NA}	{NA}	{NA}	{NA}	{GO:0046983; protein dimerization activity; molecular_function}	{NA}	{NA}	{NA}	{NA}
A00953	{Contig1:3612038:3613825:-}	{NA}	{NA}	{NA}	{NA}	{NA}	{NA}	{NA}	{NA}	{NA}	{NA}
A00954	{Contig1:3615669:3616628:+}	{gi|631376594|ref|XP_007922677.1|; hypothetical protein [Pseudocercospora fijiensis CIRAD86, MYCFIDRAFT_60905]}	{NA}	{pfj:MYCFIDRAFT_60905; }	{NA}	{NA}	{GO:0055114; oxidation-reduction process; biological_process GO:0016620; oxidoreductase activity, acting on the aldehyde or oxo group of donors, NAD or NADP as acceptor; molecular_function GO:0016616; oxidoreductase activity, acting on the CH-OH group of donors, NAD or NADP as acceptor; molecular_function GO:0009089; lysine biosynthetic process via diaminopimelate; biological_process GO:0044237; …	{NA}	{NA}	{NA}	{NA}
A00955	{Contig1:3617432:3618398:-}	{gi|631376256|ref|XP_007922508.1|; glycoside hydrolase family 61 protein [Pseudocercospora fijiensis CIRAD86]}	{O14405; GUN4_HYPJE Endoglucanase-4 OS=Hypocrea jecorina GN=cel61a PE=1 SV=1}	{pfj:MYCFIDRAFT_45255; }	{NA}	{NA}	{NA}	{PHI:1575; GzOB015 FGSG_03695 5518 Fusarium graminearum unaffected pathogenicity}	{NA}	{YES}	{CCD50144.1_AA9; {glycoside hydrolase family 61 protein (Bofut4_p025430.1);--;Botryotinia fuckeliana T4;--} AA9 (formerly GH61) proteins are copper-dependent lytic polysaccharide monooxygenases (LPMOs); cleavage of cellulose chains with oxidation of various carbons (C-1, C-4 and C-6) has been reported several times in the literature; AA9 (formerly GH61). The enzymes in this family were originally…
A00956	{Contig1:3620038:3622472:-}	{gi|354801852|gb|AER39692.1|; transposase [Verticillium dahliae]}	{NA}	{pte:PTT_16368; }	{NA}	{NA}	{GO:0003677; DNA binding; molecular_function GO:0003676; nucleic acid binding; molecular_function}	{NA}	{SS1G_01499.1; hypothetical protein [Sclerotinia sclerotiorum]}	{NA}	{NA}
A00957	{Contig1:3622747:3623842:-}	{gi|453087475|gb|EMF15516.1|; hypothetical protein [Sphaerulina musiva SO2202, SEPMUDRAFT_39581]}	{NA}	{ztr:MYCGRDRAFT_37110; K11376 ELP5, IKI1 elongator complex protein 5 -- --}	{NA}	{NA}	{GO:0006355; regulation of transcription, DNA-dependent; biological_process}	{NA}	{NA}	{NA}	{NA}
A00958	{Contig1:3624390:3624914:-}	{gi|453087476|gb|EMF15517.1|; hypothetical protein [Sphaerulina musiva SO2202, SEPMUDRAFT_147382]}	{NA}	{pfj:MYCFIDRAFT_84553; }	{NA}	{NA}	{NA}	{NA}	{NA}	{NA}	{NA}
A00959	{Contig1:428712:429842:+}	{gi|453088684|gb|EMF16724.1|; hypothetical protein [Sphaerulina musiva SO2202, SEPMUDRAFT_160138]}	{NA}	{pfj:MYCFIDRAFT_129792; }	{NA}	{NA}	{NA}	{NA}	{NA}	{NA}	{NA}
A00960	{Contig1:3625507:3626331:+}	{gi|453087477|gb|EMF15518.1|; protein transport protein sec22 [Sphaerulina musiva SO2202]}	{Q9Y7L0; SEC22_SCHPO Protein transport protein sec22 OS=Schizosaccharomyces pombe (strain 972 / ATCC 24843) GN=sec22 PE=3 SV=2}	{pfj:MYCFIDRAFT_54059; K08517 SEC22 vesicle transport protein SEC22 -- Genetic Information Processing; Folding, sorting and degradation; SNARE interactions in vesicular transport [PATH:ko04130] Cellular Processes; Transport and catabolism; Phagosome [PATH:ko04145] Human Diseases; Infectious diseases; Legionellosis [PATH:ko05134]}	{SPBC2A9.08c; KOG0862 Synaptobrevin/VAMP-like protein SEC22 U Intracellular trafficking, secretion, and vesicular transport ;}	{NA}	{GO:0005737; cytoplasm; cellular_component GO:0016192; vesicle-mediated transport; biological_process GO:0005524; ATP binding; molecular_function GO:0004814; arginine-tRNA ligase activity; molecular_function GO:0016021; integral to membrane; cellular_component GO:0006420; arginyl-tRNA aminoacylation; biological_process GO:0000166; nucleotide binding; molecular_function}	{NA}	{NA}	{NA}	{NA}
A00961	{Contig1:3629851:3632076:-}	{gi|453087478|gb|EMF15519.1|; para-aminobenzoate synthase [Sphaerulina musiva SO2202]}	{NA}	{pfj:MYCFIDRAFT_60898; K13950 pabAB para-aminobenzoate synthetase 2.6.1.85 Metabolism; Metabolism of cofactors and vitamins; Folate biosynthesis [PATH:ko00790]}	{NA}	{NA}	{GO:0006541; glutamine metabolic process; biological_process GO:0016787; hydrolase activity; molecular_function GO:0016833; oxo-acid-lyase activity; molecular_function GO:0009058; biosynthetic process; biological_process}	{NA}	{NA}	{NA}	{NA}
A00962	{Contig1:3632866:3633309:+}	{gi|453087504|gb|EMF15545.1|; hypothetical protein [Sphaerulina musiva SO2202, SEPMUDRAFT_147400]}	{NA}	{NA}	{NA}	{NA}	{GO:0006383; transcription from RNA polymerase III promoter; biological_process GO:0005666; DNA-directed RNA polymerase III complex; cellular_component GO:0003899; DNA-directed RNA polymerase activity; molecular_function GO:0003677; DNA binding; molecular_function}	{NA}	{NA}	{NA}	{NA}
A00963	{Contig1:3633716:3637029:-}	{gi|453087503|gb|EMF15544.1|; hypothetical protein [Sphaerulina musiva SO2202, SEPMUDRAFT_147399]}	{NA}	{pfj:MYCFIDRAFT_88748; }	{NA}	{NA}	{GO:0003677; DNA binding; molecular_function GO:0006351; transcription, DNA-dependent; biological_process GO:0005634; nucleus; cellular_component GO:0008270; zinc ion binding; molecular_function}	{NA}	{NA}	{NA}	{NA}
A00964	{Contig1:3638409:3639581:-}	{gi|453087502|gb|EMF15543.1|; NAD(P)-binding protein [Sphaerulina musiva SO2202]}	{NA}	{pfj:MYCFIDRAFT_42651; }	{NA}	{NA}	{GO:0016491; oxidoreductase activity; molecular_function GO:0008152; NA}	{NA}	{NA}	{NA}	{NA}
A00965	{Contig1:3640071:3641246:+}	{gi|453087501|gb|EMF15542.1|; MED6-domain-containing protein [Sphaerulina musiva SO2202]}	{NA}	{pfj:MYCFIDRAFT_150414; K15128 MED6 mediator of RNA polymerase II transcription subunit 6 -- --}	{NA}	{NA}	{GO:0001104; RNA polymerase II transcription cofactor activity; molecular_function GO:0016592; mediator complex; cellular_component GO:0006357; regulation of transcription from RNA polymerase II promoter; biological_process}	{NA}	{NA}	{NA}	{NA}
A00966	{Contig1:3642729:3643052:+}	{NA}	{NA}	{NA}	{NA}	{NA}	{GO:0055114; oxidation-reduction process; biological_process GO:0020037; heme binding; molecular_function GO:0005506; iron ion binding; molecular_function GO:0016705; oxidoreductase activity, acting on paired donors, with incorporation or reduction of molecular oxygen; molecular_function}	{NA}	{NA}	{NA}	{NA}
A00967	{Contig1:3643614:3644595:+}	{gi|453087500|gb|EMF15541.1|; mitochondrial carrier [Sphaerulina musiva SO2202]}	{O74439; YJE9_SCHPO Uncharacterized mitochondrial carrier C1682.09c OS=Schizosaccharomyces pombe (strain 972 / ATCC 24843) GN=SPCC1682.09c PE=3 SV=1}	{ztr:MYCGRDRAFT_105999; }	{SPCC1682.09c; KOG0750 Mitochondrial solute carrier protein C Energy production and conversion ;}	{gnl|TC-DB|P38988; 2.A.29.21.1 Putative mitochondrial carrier protein YHM1/SHM1 - Saccharomyces cerevisiae (Baker's yeast).}	{NA}	{NA}	{NA}	{NA}	{NA}
A00968	{Contig1:3645193:3647417:+}	{gi|452844347|gb|EME46281.1|; hypothetical protein [Dothistroma septosporum NZE10, DOTSEDRAFT_70318]}	{NA}	{pfj:MYCFIDRAFT_149152; }	{NA}	{NA}	{GO:0016887; ATPase activity; molecular_function GO:0006310; DNA recombination; biological_process GO:0003678; DNA helicase activity; molecular_function GO:0006281; DNA repair; biological_process GO:0005524; ATP binding; molecular_function GO:0015995; chlorophyll biosynthetic process; biological_process GO:0015979; photosynthesis; biological_process GO:0009378; four-way junction helicase activity…	{NA}	{NA}	{NA}	{NA}
A00969	{Contig1:3647752:3649716:-}	{gi|453087392|gb|EMF15433.1|; hypothetical protein [Sphaerulina musiva SO2202, SEPMUDRAFT_80128]}	{NA}	{pfj:MYCFIDRAFT_114920; }	{NA}	{NA}	{GO:0042802; identical protein binding; molecular_function}	{NA}	{NA}	{NA}	{NA}
A00970	{Contig1:430130:432841:-}	{gi|453088685|gb|EMF16725.1|; WD40 repeat-like protein [Sphaerulina musiva SO2202]}	{NA}	{pfj:MYCFIDRAFT_26832; K14548 UTP4, CIRH1A U3 small nucleolar RNA-associated protein 4 -- Genetic Information Processing; Translation; Ribosome biogenesis in eukaryotes [PATH:ko03008]}	{NA}	{NA}	{GO:0005515; protein binding; molecular_function}	{NA}	{NA}	{NA}	{NA}
A00971	{Contig1:3651232:3651819:+}	{gi|453087393|gb|EMF15434.1|; hypothetical protein [Sphaerulina musiva SO2202, SEPMUDRAFT_37974]}	{A2R4J9; LOC1_ASPNC 60S ribosomal subunit assembly/export protein loc1 OS=Aspergillus niger (strain CBS 513.88 / FGSC A1513) GN=loc1 PE=3 SV=1}	{ztr:MYCGRDRAFT_103315; K14817 LOC1 60S ribosomal subunit assembly/export protein LOC1 -- --}	{NA}	{NA}	{NA}	{NA}	{NA}	{NA}	{NA}
A00972	{Contig1:3651911:3653464:-}	{gi|453087394|gb|EMF15435.1|; AB-hydrolase YheT [Sphaerulina musiva SO2202]}	{NA}	{pfj:MYCFIDRAFT_43338; K07019 K07019 uncharacterized protein -- --}	{NA}	{NA}	{NA}	{NA}	{NA}	{NA}	{NA}
A00973	{Contig1:3654611:3655235:+}	{gi|453087395|gb|EMF15436.1|; UPF0220 domain protein [Sphaerulina musiva SO2202]}	{O43073; YGW2_SCHPO UPF0220 protein C8D2.02c OS=Schizosaccharomyces pombe (strain 972 / ATCC 24843) GN=pi063 PE=3 SV=1}	{pfj:MYCFIDRAFT_43380; }	{SPBC8D2.02c; KOG3393 Predicted membrane protein S Function unknown ;}	{NA}	{NA}	{NA}	{NA}	{NA}	{NA}
A00974	{Contig1:3655601:3656395:+}	{NA}	{NA}	{NA}	{NA}	{NA}	{GO:0005198; NA GO:0016020; membrane; cellular_component GO:0006355; regulation of transcription, DNA-dependent; biological_process GO:0006891; intra-Golgi vesicle-mediated transport; biological_process GO:0006886; intracellular protein transport; biological_process GO:0042025; host cell nucleus; cellular_component GO:0030173; integral to Golgi membrane; cellular_component GO:0006468; protein pho…	{NA}	{NA}	{NA}	{NA}
A00975	{Contig1:3656991:3658100:+}	{gi|453087396|gb|EMF15437.1|; hypothetical protein [Sphaerulina musiva SO2202, SEPMUDRAFT_147322]}	{NA}	{pfj:MYCFIDRAFT_162130; }	{NA}	{NA}	{NA}	{NA}	{NA}	{NA}	{NA}
A00976	{Contig1:3658484:3659251:+}	{gi|453087303|gb|EMF15344.1|; hypothetical protein [Sphaerulina musiva SO2202, SEPMUDRAFT_37628]}	{NA}	{pfj:MYCFIDRAFT_82579; }	{NA}	{NA}	{GO:0003968; RNA-directed RNA polymerase activity; molecular_function GO:0055114; oxidation-reduction process; biological_process GO:0016705; oxidoreductase activity, acting on paired donors, with incorporation or reduction of molecular oxygen; molecular_function}	{NA}	{NA}	{NA}	{NA}
A00977	{Contig1:3660945:3661958:+}	{gi|453088016|gb|EMF16057.1|; CBS-domain-containing protein [Sphaerulina musiva SO2202]}	{Q9P869; AAKG_KLULA 5'-AMP-activated protein kinase subunit gamma OS=Kluyveromyces lactis (strain ATCC 8585 / CBS 2359 / DSM 70799 / NBRC 1267 / NRRL Y-1140 / WM37) GN=SNF4 PE=3 SV=2}	{pfj:MYCFIDRAFT_161125; K07200 PRKAG 5'-AMP-activated protein kinase, regulatory gamma subunit -- Environmental Information Processing; Signal transduction; FoxO signaling pathway [PATH:ko04068] Environmental Information Processing; Signal transduction; AMPK signaling pathway [PATH:ko04152] Organismal Systems; Environmental adaptation; Circadian rhythm [PATH:ko04710] Organismal Systems; Endocrine…	{YGL115w; KOG1764 5'-AMP-activated protein kinase, gamma subunit C Energy production and conversion ;}	{NA}	{GO:0030554; adenyl nucleotide binding; molecular_function}	{NA}	{NA}	{NA}	{NA}
A00978	{Contig1:3662713:3664090:-}	{gi|452845784|gb|EME47717.1|; hypothetical protein [Dothistroma septosporum NZE10, DOTSEDRAFT_69610]}	{NA}	{pfj:MYCFIDRAFT_210581; }	{NA}	{NA}	{NA}	{NA}	{NA}	{NA}	{NA}
A00979	{Contig1:3664936:3665994:-}	{gi|453086999|gb|EMF15040.1|; hypothetical protein [Sphaerulina musiva SO2202, SEPMUDRAFT_105351]}	{NA}	{pfj:MYCFIDRAFT_206910; }	{NA}	{NA}	{NA}	{NA}	{NA}	{NA}	{NA}
A00980	{Contig1:3666940:3669465:+}	{gi|453087001|gb|EMF15042.1|; cell division control protein [Sphaerulina musiva SO2202]}	{Q5AWS6; CDC48_EMENI Cell division control protein 48 OS=Emericella nidulans (strain FGSC A4 / ATCC 38163 / CBS 112.46 / NRRL 194 / M139) GN=cdc48 PE=1 SV=2}	{pfj:MYCFIDRAFT_151730; K13525 VCP, CDC48 transitional endoplasmic reticulum ATPase -- Genetic Information Processing; Folding, sorting and degradation; Protein processing in endoplasmic reticulum [PATH:ko04141] Human Diseases; Infectious diseases; Legionellosis [PATH:ko05134]}	{YDL126c; KOG0730 AAA+-type ATPase O Posttranslational modification, protein turnover, chaperones ;}	{gnl|TC-DB|P25694; 3.A.16.1.2 Cell division control protein 48 - Saccharomyces cerevisiae (Baker's yeast).}	{GO:0015995; chlorophyll biosynthetic process; biological_process GO:0005524; ATP binding; molecular_function GO:0016787; hydrolase activity; molecular_function GO:0016851; magnesium chelatase activity; molecular_function GO:0070526; threonylcarbamoyladenosine biosynthetic process; biological_process GO:0003724; RNA helicase activity; molecular_function GO:0003743; translation initiation factor a…	{NA}	{NA}	{NA}	{NA}
A00981	{Contig1:72726:74859:+}	{gi|7522604|pir||T18348; probable pol polyprotein, truncated [rice blast fungus magnaporthe gypsy retrotransposon]}	{NA}	{ani:AN5253.2; }	{NA}	{NA}	{GO:0015074; DNA integration; biological_process GO:0005634; nucleus; cellular_component}	{NA}	{NA}	{NA}	{NA}
A00982	{Contig1:434228:435511:-}	{gi|453088416|gb|EMF16456.1|; Cyclin_N-domain-containing protein [Sphaerulina musiva SO2202]}	{NA}	{ztr:MYCGRDRAFT_107198; }	{NA}	{NA}	{GO:0005634; nucleus; cellular_component}	{NA}	{NA}	{NA}	{NA}
A00983	{Contig1:3670079:3671851:-}	{gi|453088019|gb|EMF16060.1|; 6-phosphofructo-2-kinase/fructose-2, 6-biphosphatase 3 [Sphaerulina musiva SO2202]}	{Q06137; YL345_YEAST Putative 6-phosphofructo-2-kinase/fructose-2,6-bisphosphatase YLR345W OS=Saccharomyces cerevisiae (strain ATCC 204508 / S288c) GN=YLR345W PE=1 SV=1}	{pfj:MYCFIDRAFT_186072; K19030 PFKFB4 6-phosphofructo-2-kinase / fructose-2,6-biphosphatase 4 2.7.1.105 3.1.3.46 }	{YLR345w; KOG0234 Fructose-6-phosphate 2-kinase/fructose-2,6-biphosphatase G Carbohydrate transport and metabolism ;}	{NA}	{GO:0005524; ATP binding; molecular_function GO:0000103; sulfate assimilation; biological_process GO:0003873; 6-phosphofructo-2-kinase activity; molecular_function GO:0006000; fructose metabolic process; biological_process GO:0004020; adenylylsulfate kinase activity; molecular_function}	{NA}	{NA}	{NA}	{NA}
A00984	{Contig1:3672703:3674223:+}	{NA}	{NA}	{NA}	{NA}	{NA}	{GO:0042578; phosphoric ester hydrolase activity; molecular_function}	{NA}	{NA}	{NA}	{NA}
A00985	{Contig1:3675713:3676601:+}	{NA}	{NA}	{NA}	{NA}	{NA}	{NA}	{NA}	{NA}	{NA}	{NA}
A00986	{Contig1:3677114:3678116:-}	{gi|453088023|gb|EMF16064.1|; hypothetical protein [Sphaerulina musiva SO2202, SEPMUDRAFT_115120]}	{NA}	{NA}	{NA}	{NA}	{NA}	{NA}	{NA}	{NA}	{NA}
A00987	{Contig1:3678237:3679073:-}	{gi|398409378|ref|XP_003856154.1|; hypothetical protein [Zymoseptoria tritici IPO323, MYCGRDRAFT_83616]}	{NA}	{ztr:MYCGRDRAFT_83616; }	{NA}	{NA}	{GO:0016787; hydrolase activity; molecular_function}	{NA}	{NA}	{NA}	{NA}
A00988	{Contig1:3680503:3682194:-}	{gi|453087498|gb|EMF15539.1|; hypothetical protein [Sphaerulina musiva SO2202, SEPMUDRAFT_131208]}	{NA}	{ztr:MYCGRDRAFT_68751; }	{NA}	{NA}	{NA}	{NA}	{NA}	{NA}	{NA}
A00989	{Contig1:3682493:3683096:+}	{gi|453087497|gb|EMF15538.1|; hypothetical protein [Sphaerulina musiva SO2202, SEPMUDRAFT_147396]}	{NA}	{ztr:MYCGRDRAFT_68749; }	{NA}	{NA}	{NA}	{NA}	{NA}	{NA}	{NA}
A00990	{Contig1:3688079:3691201:+}	{gi|453087494|gb|EMF15535.1|; hypothetical protein [Sphaerulina musiva SO2202, SEPMUDRAFT_147395]}	{NA}	{pfj:MYCFIDRAFT_59416; }	{NA}	{NA}	{GO:0006351; transcription, DNA-dependent; biological_process GO:0008270; zinc ion binding; molecular_function GO:0005634; nucleus; cellular_component GO:0003677; DNA binding; molecular_function}	{NA}	{NA}	{NA}	{NA}
A00991	{Contig1:3692421:3693638:+}	{gi|453087493|gb|EMF15534.1|; N-terminal nucleophile aminohydrolase [Sphaerulina musiva SO2202]}	{P53871; DUG3_YEAST Probable glutamine amidotransferase DUG3 OS=Saccharomyces cerevisiae (strain ATCC 204508 / S288c) GN=DUG3 PE=1 SV=1}	{pfj:MYCFIDRAFT_202437; K18802 DUG3 glutamine amidotransferase -- }	{YNL191w; KOG1268 Glucosamine 6-phosphate synthetases, contain amidotransferase and phosphosugar isomerase domains M Cell wall/membrane/envelope biogenesis ;}	{NA}	{NA}	{NA}	{NA}	{NA}	{NA}
A00992	{Contig1:3694613:3695065:-}	{gi|453087492|gb|EMF15533.1|; replication factor A protein 3 [Sphaerulina musiva SO2202]}	{NA}	{bcom:BAUCODRAFT_31981; K10740 RPA3 replication factor A3 -- Genetic Information Processing; Replication and repair; DNA replication [PATH:ko03030] Genetic Information Processing; Replication and repair; Nucleotide excision repair [PATH:ko03420] Genetic Information Processing; Replication and repair; Mismatch repair [PATH:ko03430] Genetic Information Processing; Replication and repair; Homologous…	{NA}	{NA}	{NA}	{PHI:1596; GzOB036 FGSG_09000 5518 Fusarium graminearum unaffected pathogenicity}	{NA}	{NA}	{NA}
A00993	{Contig1:442925:446314:-}	{gi|453088107|gb|EMF16148.1|; ATP-binding cassette sub-family G member 2 [Sphaerulina musiva SO2202]}	{D4AYW0; ABCG1_ARTBC ABC transporter G family member ARB_01379 OS=Arthroderma benhamiae (strain ATCC MYA-4681 / CBS 112371) GN=ARB_01379 PE=1 SV=1}	{pfj:MYCFIDRAFT_217173; }	{YCR011c; KOG0061 Transporter, ABC superfamily (Breast cancer resistance protein) Q Secondary metabolites biosynthesis, transport and catabolism ;}	{gnl|TC-DB|P25371; 3.A.1.204.9 Probable ATP-dependent permease OS=Saccharomyces cerevisiae GN=ADP1 PE=1 SV=2}	{GO:0005524; ATP binding; molecular_function GO:0003924; GTPase activity; molecular_function GO:0005525; GTP binding; molecular_function GO:0016020; membrane; cellular_component GO:0016887; ATPase activity; molecular_function}	{NA}	{NA}	{NA}	{NA}
A00994	{Contig1:3697401:3697736:-}	{NA}	{NA}	{NA}	{NA}	{NA}	{NA}	{NA}	{NA}	{NA}	{NA}
A00995	{Contig1:3698422:3699162:-}	{gi|627814045|ref|XP_007680370.1|; hypothetical protein [Baudoinia compniacensis UAMH 10762, BAUCODRAFT_38296]}	{NA}	{bcom:BAUCODRAFT_38296; }	{NA}	{NA}	{GO:0006281; DNA repair; biological_process GO:0051382; kinetochore assembly; biological_process}	{NA}	{NA}	{NA}	{NA}
A00996	{Contig1:3699486:3701558:-}	{gi|453087171|gb|EMF15212.1|; tripeptidyl-peptidase 1 precursor [Sphaerulina musiva SO2202]}	{Q70GH4; SED3_ASPFU Tripeptidyl-peptidase sed3 OS=Neosartorya fumigata (strain ATCC MYA-4609 / Af293 / CBS 101355 / FGSC A1100) GN=sed3 PE=1 SV=1}	{pfj:MYCFIDRAFT_161112; K01279 TPP1, CLN2 tripeptidyl-peptidase I 3.4.14.9 Cellular Processes; Transport and catabolism; Lysosome [PATH:ko04142]}	{NA}	{NA}	{GO:0006508; proteolysis; biological_process GO:0004252; serine-type endopeptidase activity; molecular_function GO:0008236; serine-type peptidase activity; molecular_function}	{NA}	{NA}	{YES}	{NA}
A00997	{Contig1:3705999:3708683:-}	{gi|453086997|gb|EMF15038.1|; hypothetical protein [Sphaerulina musiva SO2202, SEPMUDRAFT_147027]}	{NA}	{pfj:MYCFIDRAFT_72378; }	{NA}	{NA}	{NA}	{NA}	{NA}	{NA}	{NA}
A00998	{Contig1:3709453:3711054:+}	{gi|453084586|gb|EMF12630.1|; aminotransferase [Sphaerulina musiva SO2202]}	{NA}	{ztr:MYCGRDRAFT_68091; }	{NA}	{NA}	{GO:0009058; biosynthetic process; biological_process GO:0030170; pyridoxal phosphate binding; molecular_function}	{NA}	{NA}	{NA}	{NA}
A00999	{Contig1:3713182:3715554:+}	{gi|453087487|gb|EMF15528.1|; glycoside hydrolase family 55 protein [Sphaerulina musiva SO2202]}	{D4B0V1; E13B_ARTBC Probable glucan endo-1,3-beta-glucosidase ARB_02077 OS=Arthroderma benhamiae (strain ATCC MYA-4681 / CBS 112371) GN=ARB_02077 PE=1 SV=1}	{pfj:MYCFIDRAFT_40809; }	{NA}	{NA}	{NA}	{NA}	{NA}	{YES}	{CCT66358.1_GH55; {FFUJ_03381;--;Fusarium fujikuroi IMI 58289 (Fusfu1);--} exo-&beta;-1,3-glucanase (EC 3.2.1.58); endo-&beta;-1,3-glucanase (EC 3.2.1.39) NA}
A01000	{Contig1:3716234:3717421:+}	{gi|631376132|ref|XP_007922446.1|; hypothetical protein [Pseudocercospora fijiensis CIRAD86, MYCFIDRAFT_40837]}	{Q4WVK5; CAF17_ASPFU Putative transferase caf17, mitochondrial OS=Neosartorya fumigata (strain ATCC MYA-4609 / Af293 / CBS 101355 / FGSC A1100) GN=caf17 PE=3 SV=1}	{pfj:MYCFIDRAFT_40837; K22073 IBA57 transferase CAF17, mitochondrial 2.1.-.- }	{NA}	{NA}	{GO:0006546; glycine catabolic process; biological_process GO:0004047; aminomethyltransferase activity; molecular_function GO:0005737; cytoplasm; cellular_component}	{NA}	{NA}	{NA}	{NA}
A01001	{Contig1:3718183:3720762:+}	{gi|453087678|gb|EMF15719.1|; Arginase/deacetylase [Sphaerulina musiva SO2202]}	{P56523; CLR3_SCHPO Histone deacetylase clr3 OS=Schizosaccharomyces pombe (strain 972 / ATCC 24843) GN=clr3 PE=1 SV=1}	{pfj:MYCFIDRAFT_107291; K11407 HDAC6 histone deacetylase 6 3.5.1.98 Human Diseases; Substance dependence; Alcoholism [PATH:ko05034] Human Diseases; Cancers; Viral carcinogenesis [PATH:ko05203]}	{SPBC800.03; KOG1343 Histone deacetylase complex, catalytic component HDA1 B Chromatin structure and dynamics ;}	{NA}	{NA}	{NA}	{NA}	{NA}	{NA}
A01002	{Contig1:3721188:3722063:-}	{gi|453087280|gb|EMF15321.1|; HSP20-like chaperone [Sphaerulina musiva SO2202]}	{NA}	{pfj:MYCFIDRAFT_210223; K13993 HSP20 HSP20 family protein -- Genetic Information Processing; Folding, sorting and degradation; Protein processing in endoplasmic reticulum [PATH:ko04141]}	{NA}	{NA}	{NA}	{NA}	{NA}	{NA}	{NA}
A01003	{Contig1:3723561:3725349:-}	{gi|453087278|gb|EMF15319.1|; peptidyl-prolyl cis-trans isomerase cyp8 [Sphaerulina musiva SO2202]}	{Q4WVU5; PPIL2_ASPFU Peptidyl-prolyl cis-trans isomerase-like 2 OS=Neosartorya fumigata (strain ATCC MYA-4609 / Af293 / CBS 101355 / FGSC A1100) GN=cyp8 PE=3 SV=2}	{pfj:MYCFIDRAFT_82565; K10598 PPIL2, CYC4, CHP60 peptidyl-prolyl cis-trans isomerase-like 2 5.2.1.8 Genetic Information Processing; Folding, sorting and degradation; Ubiquitin mediated proteolysis [PATH:ko04120]}	{SPAC21E11.05c; KOG0883 Cyclophilin type, U box-containing peptidyl-prolyl cis-trans isomerase O Posttranslational modification, protein turnover, chaperones ;}	{NA}	{GO:0004842; ubiquitin-protein ligase activity; molecular_function GO:0006457; protein folding; biological_process GO:0003755; peptidyl-prolyl cis-trans isomerase activity; molecular_function GO:0000151; ubiquitin ligase complex; cellular_component GO:0016567; protein ubiquitination; biological_process}	{NA}	{NA}	{NA}	{NA}
A01004	{Contig1:447029:448207:+}	{gi|453088419|gb|EMF16459.1|; aspartate aminotransferase [Sphaerulina musiva SO2202]}	{NA}	{pfj:MYCFIDRAFT_27203; }	{NA}	{NA}	{GO:0016846; carbon-sulfur lyase activity; molecular_function GO:0030170; pyridoxal phosphate binding; molecular_function GO:0016829; lyase activity; molecular_function GO:0006520; cellular amino acid metabolic process; biological_process GO:0009058; biosynthetic process; biological_process}	{NA}	{NA}	{NA}	{NA}
A01005	{Contig1:3727882:3728478:-}	{NA}	{NA}	{NA}	{NA}	{NA}	{GO:0003824; NA GO:0005992; trehalose biosynthetic process; biological_process}	{NA}	{NA}	{NA}	{NA}
A01006	{Contig1:3729875:3730552:+}	{gi|453087769|gb|EMF15810.1|; 40S ribosomal protein S18 [Sphaerulina musiva SO2202]}	{Q8ISP0; RS18_BRABE 40S ribosomal protein S18 OS=Branchiostoma belcheri GN=RPS18 PE=2 SV=1}	{ztr:MYCGRDRAFT_55708; K02964 RP-S18e, RPS18 small subunit ribosomal protein S18e -- Genetic Information Processing; Translation; Ribosome [PATH:ko03010]}	{SPBC16D10.11c; KOG3311 Ribosomal protein S18 J Translation, ribosomal structure and biogenesis ;}	{NA}	{GO:0003735; structural constituent of ribosome; molecular_function GO:0003723; RNA binding; molecular_function GO:0006412; translation; biological_process GO:0005840; ribosome; cellular_component GO:0005622; intracellular; cellular_component}	{NA}	{NA}	{NA}	{NA}
A01007	{Contig1:3731083:3731810:+}	{NA}	{NA}	{NA}	{NA}	{NA}	{GO:0009279; cell outer membrane; cellular_component GO:0016021; integral to membrane; cellular_component GO:0005515; protein binding; molecular_function}	{NA}	{NA}	{NA}	{NA}
A01008	{Contig1:3732263:3734548:-}	{gi|453087768|gb|EMF15809.1|; hypothetical protein [Sphaerulina musiva SO2202, SEPMUDRAFT_147596]}	{NA}	{pfj:MYCFIDRAFT_213887; }	{NA}	{NA}	{GO:0008270; zinc ion binding; molecular_function GO:0005634; nucleus; cellular_component GO:0005515; protein binding; molecular_function GO:0045893; positive regulation of transcription, DNA-dependent; biological_process}	{NA}	{NA}	{NA}	{NA}
A01009	{Contig1:3737004:3738701:+}	{gi|453087767|gb|EMF15808.1|; phosphatidylserine decarboxylase [Sphaerulina musiva SO2202]}	{C4QX80; PSD1_KOMPG Phosphatidylserine decarboxylase proenzyme 1, mitochondrial OS=Komagataella phaffii (strain GS115 / ATCC 20864) GN=PSD1 PE=3 SV=1}	{ztr:MYCGRDRAFT_36264; K01613 psd, PISD phosphatidylserine decarboxylase 4.1.1.65 Metabolism; Lipid metabolism; Glycerophospholipid metabolism [PATH:ko00564]}	{YNL169c; KOG2420 Phosphatidylserine decarboxylase I Lipid transport and metabolism ;}	{NA}	{GO:0008654; phospholipid biosynthetic process; biological_process GO:0005739; mitochondrion; cellular_component GO:0003954; NADH dehydrogenase activity; molecular_function GO:0004609; phosphatidylserine decarboxylase activity; molecular_function}	{NA}	{NA}	{NA}	{NA}
A01010	{Contig1:3741105:3743089:-}	{NA}	{NA}	{NA}	{NA}	{NA}	{NA}	{NA}	{NA}	{NA}	{NA}
A01011	{Contig1:3743638:3744136:+}	{NA}	{NA}	{NA}	{NA}	{NA}	{GO:0005622; intracellular; cellular_component GO:0008270; zinc ion binding; molecular_function}	{NA}	{NA}	{NA}	{NA}
A01012	{Contig1:3744572:3746551:-}	{gi|453086990|gb|EMF15031.1|; cysteine proteinase [Sphaerulina musiva SO2202]}	{NA}	{ztr:MYCGRDRAFT_22011; K11870 UBP1 ubiquitin carboxyl-terminal hydrolase 1 3.4.19.12 --}	{NA}	{NA}	{GO:0006597; spermine biosynthetic process; biological_process GO:0006511; ubiquitin-dependent protein catabolic process; biological_process GO:0004014; adenosylmethionine decarboxylase activity; molecular_function GO:0004221; ubiquitin thiolesterase activity; molecular_function GO:0008295; spermidine biosynthetic process; biological_process}	{NA}	{NA}	{NA}	{NA}
A01013	{Contig1:3746788:3747382:+}	{gi|453086991|gb|EMF15032.1|; hypothetical protein [Sphaerulina musiva SO2202, SEPMUDRAFT_147020]}	{NA}	{pfj:MYCFIDRAFT_60202; }	{NA}	{NA}	{GO:0005219; ryanodine-sensitive calcium-release channel activity; molecular_function GO:0030133; transport vesicle; cellular_component GO:0006874; cellular calcium ion homeostasis; biological_process GO:0016021; integral to membrane; cellular_component GO:0031083; BLOC-1 complex; cellular_component}	{NA}	{NA}	{NA}	{NA}
A01014	{Contig1:3749188:3751278:+}	{gi|453086992|gb|EMF15033.1|; PLP-dependent transferase [Sphaerulina musiva SO2202]}	{Q09925; LCB2_SCHPO Serine palmitoyltransferase 2 OS=Schizosaccharomyces pombe (strain 972 / ATCC 24843) GN=lcb2 PE=3 SV=1}	{pfj:MYCFIDRAFT_186373; K00654 SPT serine palmitoyltransferase 2.3.1.50 Metabolism; Lipid metabolism; Sphingolipid metabolism [PATH:ko00600]}	{YDR062w; KOG1357 Serine palmitoyltransferase O Posttranslational modification, protein turnover, chaperones ;}	{NA}	{GO:0030170; pyridoxal phosphate binding; molecular_function GO:0009058; biosynthetic process; biological_process}	{NA}	{NA}	{NA}	{NA}
A01015	{Contig1:448402:449117:-}	{gi|453088420|gb|EMF16460.1|; hypothetical protein [Sphaerulina musiva SO2202, SEPMUDRAFT_34938]}	{NA}	{pfj:MYCFIDRAFT_193563; }	{NA}	{NA}	{NA}	{NA}	{NA}	{YES}	{NA}
A01016	{Contig1:3754267:3755377:-}	{gi|631375958|ref|XP_007922359.1|; hypothetical protein [Pseudocercospora fijiensis CIRAD86, MYCFIDRAFT_29878]}	{NA}	{pfj:MYCFIDRAFT_29878; }	{NA}	{NA}	{GO:0016491; oxidoreductase activity; molecular_function GO:0008152; NA}	{NA}	{NA}	{NA}	{NA}
A01017	{Contig1:3755850:3758223:-}	{gi|453086994|gb|EMF15035.1|; hypothetical protein [Sphaerulina musiva SO2202, SEPMUDRAFT_147024]}	{NA}	{pfj:MYCFIDRAFT_41302; K15072 SAF1 SCF-associated factor 1 -- --}	{NA}	{NA}	{GO:0005634; nucleus; cellular_component GO:0016021; integral to membrane; cellular_component GO:0005515; protein binding; molecular_function GO:0006355; regulation of transcription, DNA-dependent; biological_process}	{NA}	{NA}	{NA}	{NA}
A01018	{Contig1:3758590:3760026:-}	{gi|453086995|gb|EMF15036.1|; sphingosine hydroxylase [Sphaerulina musiva SO2202]}	{P38992; SUR2_YEAST Sphingolipid C4-hydroxylase SUR2 OS=Saccharomyces cerevisiae (strain ATCC 204508 / S288c) GN=SUR2 PE=1 SV=1}	{pfj:MYCFIDRAFT_161054; K04713 SUR2 sphinganine C4-monooxygenase 1.14.18.5 Metabolism; Lipid metabolism; Sphingolipid metabolism [PATH:ko00600]}	{YDR297w; KOG0874 Sphingolipid hydroxylase I Lipid transport and metabolism ;}	{NA}	{GO:0016491; oxidoreductase activity; molecular_function GO:0006633; fatty acid biosynthetic process; biological_process GO:0055114; oxidation-reduction process; biological_process GO:0005506; iron ion binding; molecular_function}	{NA}	{NA}	{NA}	{NA}
A01019	{Contig1:3760554:3762306:+}	{gi|453086996|gb|EMF15037.1|; hypothetical protein [Sphaerulina musiva SO2202, SEPMUDRAFT_147026]}	{NA}	{ztr:MYCGRDRAFT_68371; }	{NA}	{NA}	{GO:0008270; zinc ion binding; molecular_function GO:0051028; mRNA transport; biological_process GO:0005515; protein binding; molecular_function GO:0005634; nucleus; cellular_component GO:0016998; cell wall macromolecule catabolic process; biological_process GO:0051082; unfolded protein binding; molecular_function GO:0046872; metal ion binding; molecular_function GO:0006457; protein folding; biol…	{NA}	{NA}	{NA}	{NA}
A01020	{Contig1:3762886:3764803:+}	{gi|631376254|ref|XP_007922507.1|; hypothetical protein [Pseudocercospora fijiensis CIRAD86, MYCFIDRAFT_45250]}	{NA}	{pfj:MYCFIDRAFT_45250; }	{NA}	{NA}	{GO:0055085; transmembrane transport; biological_process GO:0016021; integral to membrane; cellular_component}	{NA}	{NA}	{NA}	{NA}
A01021	{Contig1:3766652:3768260:+}	{gi|452845647|gb|EME47580.1|; hypothetical protein [Dothistroma septosporum NZE10, DOTSEDRAFT_166748]}	{NA}	{bcom:BAUCODRAFT_283971; }	{NA}	{NA}	{NA}	{NA}	{NA}	{NA}	{NA}
A01022	{Contig1:3770675:3771637:-}	{gi|453087329|gb|EMF15370.1|; hypothetical protein [Sphaerulina musiva SO2202, SEPMUDRAFT_154214]}	{NA}	{pfj:MYCFIDRAFT_84477; }	{NA}	{NA}	{GO:0019028; viral capsid; cellular_component}	{NA}	{NA}	{YES}	{NA}
A01023	{Contig1:3772492:3774417:+}	{NA}	{NA}	{NA}	{NA}	{NA}	{NA}	{NA}	{NA}	{NA}	{NA}
A01024	{Contig1:3775652:3776119:-}	{gi|477533655|gb|ENH85241.1|; hypothetical protein [Colletotrichum orbiculare MAFF 240422, Cob_06588]}	{NA}	{val:VDBG_01327; }	{NA}	{NA}	{NA}	{NA}	{NA}	{NA}	{NA}
A01025	{Contig1:3776632:3777857:+}	{gi|398389572|ref|XP_003848247.1|; hypothetical protein [Zymoseptoria tritici IPO323, MYCGRDRAFT_77172]}	{Q09923; YAKC_SCHPO Aldo-keto reductase yakc [NADP(+)] OS=Schizosaccharomyces pombe (strain 972 / ATCC 24843) GN=yakc PE=1 SV=1}	{ztr:MYCGRDRAFT_77172; }	{SPAC1F7.12; KOG1575 Voltage-gated shaker-like K+ channel, subunit beta/KCNAB C Energy production and conversion ;}	{NA}	{NA}	{NA}	{NA}	{NA}	{NA}
A01026	{Contig1:450399:451343:-}	{gi|453088421|gb|EMF16461.1|; Rhodanese-like protein [Sphaerulina musiva SO2202]}	{O64530; STR1_ARATH Thiosulfate/3-mercaptopyruvate sulfurtransferase 1, mitochondrial OS=Arabidopsis thaliana GN=STR1 PE=1 SV=1}	{pfj:MYCFIDRAFT_210168; K01011 TST, MPST, sseA thiosulfate/3-mercaptopyruvate sulfurtransferase 2.8.1.1 2.8.1.2 Metabolism; Amino acid metabolism; Cysteine and methionine metabolism [PATH:ko00270] Metabolism; Energy metabolism; Sulfur metabolism [PATH:ko00920] Genetic Information Processing; Folding, sorting and degradation; Sulfur relay system [PATH:ko04122]}	{At1g79230; KOG1529 Mercaptopyruvate sulfurtransferase/thiosulfate sulfurtransferase V Defense mechanisms ;}	{NA}	{NA}	{NA}	{NA}	{NA}	{NA}
A01027	{Contig1:3778196:3778684:-}	{gi|156044068|ref|XP_001588590.1|; predicted protein [Sclerotinia sclerotiorum]}	{NA}	{ssl:SS1G_10137; }	{NA}	{NA}	{NA}	{NA}	{NA}	{NA}	{NA}
A01028	{Contig1:3780471:3783931:-}	{gi|453081260|gb|EMF09309.1|; protein kinase [Sphaerulina musiva SO2202]}	{NA}	{fvr:FVEG_08483; }	{NA}	{NA}	{GO:0006468; protein phosphorylation; biological_process GO:0005524; ATP binding; molecular_function GO:0004672; protein kinase activity; molecular_function}	{PHI:1269; FGSG_02488 FGSG_02488 5518 Fusarium graminearum unaffected pathogenicity}	{NA}	{NA}	{NA}
A01029	{Contig1:3784920:3785938:-}	{gi|302889139|ref|XP_003043455.1|; hypothetical protein [Nectria haematococca mpVI 77-13-4, NECHADRAFT_88119]}	{Q09851; AYR1_SCHPO NADPH-dependent 1-acyldihydroxyacetone phosphate reductase OS=Schizosaccharomyces pombe (strain 972 / ATCC 24843) GN=ayr1 PE=3 SV=2}	{nhe:NECHADRAFT_88119; K06123 AYR1 1-acylglycerone phosphate reductase 1.1.1.101 Metabolism; Lipid metabolism; Glycerophospholipid metabolism [PATH:ko00564] Metabolism; Lipid metabolism; Ether lipid metabolism [PATH:ko00565]}	{SPAC23D3.11; KOG1209 1-Acyl dihydroxyacetone phosphate reductase and related dehydrogenases Q Secondary metabolites biosynthesis, transport and catabolism ;}	{NA}	{GO:0016491; oxidoreductase activity; molecular_function GO:0005515; protein binding; molecular_function GO:0008152; NA}	{NA}	{NA}	{NA}	{NA}
A01030	{Contig1:3786552:3787559:+}	{gi|615428596|ref|XP_007589012.1|; putative -like zinc binding protein [Neofusicoccum parvum UCRNP2]}	{NA}	{npa:UCRNP2_9779; }	{NA}	{NA}	{GO:0055114; oxidation-reduction process; biological_process GO:0016491; oxidoreductase activity; molecular_function GO:0008270; zinc ion binding; molecular_function}	{NA}	{NA}	{NA}	{NA}
A01031	{Contig1:3788785:3789616:+}	{NA}	{NA}	{NA}	{NA}	{NA}	{GO:0048038; quinone binding; molecular_function GO:0005507; copper ion binding; molecular_function GO:0008131; primary amine oxidase activity; molecular_function GO:0055114; oxidation-reduction process; biological_process GO:0009308; amine metabolic process; biological_process}	{NA}	{NA}	{NA}	{NA}
A01032	{Contig1:3789710:3790504:+}	{gi|590022520|gb|EXK24378.1|; primary-amine oxidase [Fusarium oxysporum f. sp. melonis 26406]}	{NA}	{mgr:MGG_03332; K00276 AOC3, AOC2, tynA primary-amine oxidase 1.4.3.21 Metabolism; Amino acid metabolism; Glycine, serine and threonine metabolism [PATH:ko00260] Metabolism; Amino acid metabolism; Tyrosine metabolism [PATH:ko00350] Metabolism; Amino acid metabolism; Phenylalanine metabolism [PATH:ko00360] Metabolism; Metabolism of other amino acids; beta-Alanine metabolism [PATH:ko00410] Metaboli…	{NA}	{NA}	{GO:0048038; quinone binding; molecular_function GO:0005507; copper ion binding; molecular_function GO:0009308; amine metabolic process; biological_process GO:0008131; primary amine oxidase activity; molecular_function GO:0055114; oxidation-reduction process; biological_process}	{NA}	{NA}	{NA}	{NA}
A01033	{Contig1:3791168:3792103:+}	{gi|671381322|ref|XP_008720550.1|; hypothetical protein [Cyphellophora europaea CBS 101466, HMPREF1541_08006]}	{NA}	{afm:AFUA_3G01790; }	{NA}	{NA}	{GO:0008839; dihydrodipicolinate reductase activity; molecular_function GO:0055114; oxidation-reduction process; biological_process GO:0016620; oxidoreductase activity, acting on the aldehyde or oxo group of donors, NAD or NADP as acceptor; molecular_function GO:0009089; lysine biosynthetic process via diaminopimelate; biological_process GO:0051287; NAD binding; molecular_function}	{NA}	{NA}	{NA}	{NA}
A01034	{Contig1:3796055:3796681:-}	{gi|475676265|gb|EMT73299.1|; hypothetical protein [Fusarium oxysporum f. sp. cubense race 4, FOC4_g10004665]}	{NA}	{NA}	{NA}	{NA}	{NA}	{NA}	{NA}	{NA}	{NA}
A01035	{Contig1:3796873:3801500:-}	{gi|628351837|ref|XP_007750936.1|; hypothetical protein [Cladophialophora psammophila CBS 110553, A1O5_12177]}	{NA}	{pfp:PFL1_06160; }	{NA}	{NA}	{GO:0008716; D-alanine-D-alanine ligase activity; molecular_function GO:0005524; ATP binding; molecular_function GO:0016874; ligase activity; molecular_function GO:0003824; NA GO:0046872; metal ion binding; molecular_function GO:0008152; NA}	{NA}	{NA}	{NA}	{NA}
A01036	{Contig1:3801872:3802414:+}	{gi|398407187|ref|XP_003855059.1|; hypothetical protein [Zymoseptoria tritici IPO323, MYCGRDRAFT_68720]}	{NA}	{ztr:MYCGRDRAFT_68720; }	{NA}	{NA}	{NA}	{NA}	{NA}	{NA}	{NA}
A01037	{Contig1:453454:455033:+}	{gi|453088200|gb|EMF16240.1|; 6-phosphofructo-2-kinase/fructose-2, 6-biphosphatase 2 [Sphaerulina musiva SO2202]}	{P32604; F26_YEAST Fructose-2,6-bisphosphatase OS=Saccharomyces cerevisiae (strain ATCC 204508 / S288c) GN=FBP26 PE=1 SV=2}	{ztr:MYCGRDRAFT_107052; K19029 PFKFB2 6-phosphofructo-2-kinase / fructose-2,6-biphosphatase 2 2.7.1.105 3.1.3.46 }	{YJL155c; KOG0234 Fructose-6-phosphate 2-kinase/fructose-2,6-biphosphatase G Carbohydrate transport and metabolism ;}	{NA}	{GO:0005524; ATP binding; molecular_function GO:0006000; fructose metabolic process; biological_process GO:0003873; 6-phosphofructo-2-kinase activity; molecular_function}	{NA}	{NA}	{NA}	{NA}
A01038	{Contig1:3804415:3805459:+}	{gi|297242555|gb|ADI24954.1|; GsfB [Penicillium aethiopicum]}	{D7PI16; GSFB_PENAE O-methyltransferase gsfB OS=Penicillium aethiopicum GN=gsfB PE=1 SV=1}	{NA}	{NA}	{NA}	{GO:0008171; O-methyltransferase activity; molecular_function}	{NA}	{NA}	{NA}	{NA}
A01039	{Contig1:3805665:3807003:-}	{gi|631393350|ref|XP_007931055.1|; hypothetical protein MYCFIDRAFT_109809, partial [Pseudocercospora fijiensis CIRAD86]}	{NA}	{ela:UCREL1_438; K00480 E1.14.13.1 salicylate hydroxylase 1.14.13.1 Metabolism; Xenobiotics biodegradation and metabolism; Dioxin degradation [PATH:ko00621] Metabolism; Xenobiotics biodegradation and metabolism; Polycyclic aromatic hydrocarbon degradation [PATH:ko00624] Metabolism; Xenobiotics biodegradation and metabolism; Naphthalene degradation [PATH:ko00626] Metabolism; Overview; Degradation …	{NA}	{NA}	{GO:0016491; oxidoreductase activity; molecular_function GO:0055114; oxidation-reduction process; biological_process GO:0050660; flavin adenine dinucleotide binding; molecular_function}	{PHI:413; MPD1 AAT84078 13684 Parastagonospora nodorum unaffected pathogenicity}	{NA}	{NA}	{NA}
A01040	{Contig1:3807581:3809510:+}	{gi|302888445|ref|XP_003043109.1|; hypothetical protein [Nectria haematococca mpVI 77-13-4, NECHADRAFT_86368]}	{NA}	{nhe:NECHADRAFT_86368; }	{NA}	{NA}	{GO:0055085; transmembrane transport; biological_process GO:0016021; integral to membrane; cellular_component}	{NA}	{NA}	{NA}	{NA}
A01041	{Contig1:3809646:3813690:-}	{gi|453086832|gb|EMF14873.1|; FAD/NAD(P)-binding domain-containing protein [Sphaerulina musiva SO2202]}	{NA}	{ztr:MYCGRDRAFT_86690; }	{NA}	{NA}	{GO:0004499; flavin-containing monooxygenase activity; molecular_function GO:0050661; NADP binding; molecular_function GO:0003964; RNA-directed DNA polymerase activity; molecular_function GO:0055114; oxidation-reduction process; biological_process GO:0006278; RNA-dependent DNA replication; biological_process GO:0003723; RNA binding; molecular_function GO:0016491; oxidoreductase activity; molecula…	{NA}	{NA}	{NA}	{NA}
A01042	{Contig1:3816588:3817730:-}	{NA}	{NA}	{NA}	{NA}	{NA}	{NA}	{NA}	{NA}	{NA}	{NA}
A01043	{Contig1:3818229:3819077:-}	{gi|453087481|gb|EMF15522.1|; hypothetical protein [Sphaerulina musiva SO2202, SEPMUDRAFT_139226]}	{NA}	{pfj:MYCFIDRAFT_72314; }	{NA}	{NA}	{NA}	{NA}	{NA}	{NA}	{NA}
A01044	{Contig1:3819378:3821440:+}	{gi|453087479|gb|EMF15520.1|; hypothetical protein [Sphaerulina musiva SO2202, SEPMUDRAFT_147385]}	{NA}	{ztr:MYCGRDRAFT_108180; K03258 EIF4B translation initiation factor 4B -- Genetic Information Processing; Translation; RNA transport [PATH:ko03013] Environmental Information Processing; Signal transduction; mTOR signaling pathway [PATH:ko04150] Environmental Information Processing; Signal transduction; PI3K-Akt signaling pathway [PATH:ko04151] Human Diseases; Cancers; Proteoglycans in cancer [PATH…	{NA}	{NA}	{GO:0003676; nucleic acid binding; molecular_function}	{NA}	{NA}	{NA}	{NA}
A01045	{Contig1:3822437:3824219:-}	{gi|453087480|gb|EMF15521.1|; integral membrane protein [Sphaerulina musiva SO2202]}	{NA}	{pfj:MYCFIDRAFT_59730; }	{NA}	{NA}	{GO:0016021; integral to membrane; cellular_component}	{NA}	{NA}	{NA}	{NA}
A01046	{Contig1:3825954:3827627:+}	{gi|452838297|gb|EME40238.1|; hypothetical protein [Dothistroma septosporum NZE10, DOTSEDRAFT_137794]}	{NA}	{bcom:BAUCODRAFT_48961; }	{NA}	{NA}	{GO:0016021; integral to membrane; cellular_component}	{NA}	{NA}	{NA}	{NA}
A01047	{Contig1:3830400:3833717:+}	{NA}	{NA}	{NA}	{NA}	{NA}	{GO:0016531; copper chaperone activity; molecular_function GO:0006278; RNA-dependent DNA replication; biological_process GO:0005758; mitochondrial intermembrane space; cellular_component GO:0003723; RNA binding; molecular_function GO:0003964; RNA-directed DNA polymerase activity; molecular_function GO:0006825; copper ion transport; biological_process GO:0005507; copper ion binding; molecular_func…	{NA}	{NA}	{NA}	{NA}
A01048	{Contig1:464417:466891:-}	{NA}	{NA}	{NA}	{NA}	{NA}	{GO:0008270; zinc ion binding; molecular_function GO:0046983; protein dimerization activity; molecular_function GO:0004842; ubiquitin-protein ligase activity; molecular_function}	{NA}	{NA}	{NA}	{NA}
A01049	{Contig1:3834459:3835874:+}	{gi|453088143|gb|EMF16184.1|; hypothetical protein [Sphaerulina musiva SO2202, SEPMUDRAFT_147819]}	{NA}	{NA}	{NA}	{NA}	{GO:0004190; aspartic-type endopeptidase activity; molecular_function GO:0016021; integral to membrane; cellular_component}	{NA}	{NA}	{NA}	{NA}
A01050	{Contig1:3836891:3839005:+}	{NA}	{NA}	{NA}	{NA}	{NA}	{NA}	{NA}	{NA}	{NA}	{NA}
A01051	{Contig1:3841617:3841844:+}	{NA}	{NA}	{NA}	{NA}	{NA}	{NA}	{NA}	{NA}	{NA}	{NA}
A01052	{Contig1:3842634:3845531:+}	{gi|342867835|gb|EGU72578.1|; hypothetical protein [Fusarium oxysporum Fo5176, FOXB_16913]}	{NA}	{pte:PTT_10602; }	{NA}	{NA}	{GO:0003723; RNA binding; molecular_function GO:0003964; RNA-directed DNA polymerase activity; molecular_function GO:0006278; RNA-dependent DNA replication; biological_process GO:0015074; DNA integration; biological_process}	{NA}	{NA}	{NA}	{NA}
A01053	{Contig1:3846947:3850714:-}	{NA}	{NA}	{NA}	{NA}	{NA}	{GO:0006278; RNA-dependent DNA replication; biological_process GO:0003964; RNA-directed DNA polymerase activity; molecular_function GO:0003723; RNA binding; molecular_function}	{NA}	{NA}	{NA}	{NA}
A01054	{Contig1:3851027:3853924:-}	{gi|342867835|gb|EGU72578.1|; hypothetical protein [Fusarium oxysporum Fo5176, FOXB_16913]}	{NA}	{pte:PTT_10602; }	{NA}	{NA}	{GO:0003964; RNA-directed DNA polymerase activity; molecular_function GO:0003723; RNA binding; molecular_function GO:0006278; RNA-dependent DNA replication; biological_process GO:0015074; DNA integration; biological_process}	{NA}	{NA}	{NA}	{NA}
A01055	{Contig1:3854714:3854941:-}	{NA}	{NA}	{NA}	{NA}	{NA}	{NA}	{NA}	{NA}	{NA}	{NA}
A01056	{Contig1:3856411:3857826:-}	{gi|453088143|gb|EMF16184.1|; hypothetical protein [Sphaerulina musiva SO2202, SEPMUDRAFT_147819]}	{NA}	{NA}	{NA}	{NA}	{GO:0004190; aspartic-type endopeptidase activity; molecular_function GO:0016021; integral to membrane; cellular_component}	{NA}	{NA}	{NA}	{NA}
A01057	{Contig1:3859528:3862061:-}	{gi|453087506|gb|EMF15547.1|; SPX domain protein [Sphaerulina musiva SO2202]}	{NA}	{pfj:MYCFIDRAFT_88199; }	{NA}	{NA}	{NA}	{NA}	{NA}	{NA}	{NA}
A01058	{Contig1:3862517:3863926:+}	{gi|453087508|gb|EMF15549.1|; hypothetical protein SEPMUDRAFT_15653, partial [Sphaerulina musiva SO2202]}	{NA}	{ztr:MYCGRDRAFT_107958; }	{NA}	{NA}	{GO:0016787; hydrolase activity; molecular_function}	{NA}	{NA}	{NA}	{NA}
A01059	{Contig1:469443:470763:+}	{gi|453088201|gb|EMF16241.1|; hypothetical protein [Sphaerulina musiva SO2202, SEPMUDRAFT_75177]}	{NA}	{pfj:MYCFIDRAFT_4723; }	{NA}	{NA}	{NA}	{NA}	{NA}	{NA}	{NA}
A01060	{Contig1:3865258:3871151:+}	{gi|398406757|ref|XP_003854844.1|; putative beta-mannosidase [Zymoseptoria tritici IPO323]}	{Q0CCA0; MANBB_ASPTN Beta-mannosidase B OS=Aspergillus terreus (strain NIH 2624 / FGSC A1156) GN=mndB PE=3 SV=2}	{ztr:MYCGRDRAFT_68054; K01192 E3.2.1.25, MANBA, manB beta-mannosidase 3.2.1.25 Metabolism; Glycan biosynthesis and metabolism; Other glycan degradation [PATH:ko00511] Cellular Processes; Transport and catabolism; Lysosome [PATH:ko04142]}	{NA}	{NA}	{GO:0005975; carbohydrate metabolic process; biological_process GO:0004553; hydrolase activity, hydrolyzing O-glycosyl compounds; molecular_function GO:0008270; zinc ion binding; molecular_function GO:0005634; nucleus; cellular_component GO:0006351; transcription, DNA-dependent; biological_process GO:0003677; DNA binding; molecular_function}	{NA}	{NA}	{NA}	{CBX99479.1_GH2; {ORF;--;Leptosphaeria maculans v23.1.3;E5A784} &beta;-galactosidase (EC 3.2.1.23) ; &beta;-mannosidase (EC 3.2.1.25); &beta;-glucuronidase (EC 3.2.1.31); &alpha;-L-arabinofuranosidase (EC 3.2.1.55); mannosylglycoprotein endo-&beta;-mannosidase (EC 3.2.1.152); exo-&beta;-glucosaminidase (EC 3.2.1.165) NA}
A01061	{Contig1:3871243:3872841:-}	{gi|453087046|gb|EMF15087.1|; hypothetical protein [Sphaerulina musiva SO2202, SEPMUDRAFT_59516]}	{NA}	{pfj:MYCFIDRAFT_151174; }	{NA}	{NA}	{GO:0005096; GTPase activator activity; molecular_function GO:0051056; regulation of small GTPase mediated signal transduction; biological_process GO:0005622; intracellular; cellular_component}	{NA}	{NA}	{NA}	{NA}
A01062	{Contig1:3873614:3874723:-}	{gi|453087048|gb|EMF15089.1|; mRNA splicing factor [Sphaerulina musiva SO2202]}	{NA}	{pfj:MYCFIDRAFT_82094; K12817 PRPF18, PRP18 pre-mRNA-splicing factor 18 -- Genetic Information Processing; Transcription; Spliceosome [PATH:ko03040]}	{NA}	{NA}	{GO:0005681; spliceosomal complex; cellular_component GO:0008380; RNA splicing; biological_process}	{NA}	{NA}	{NA}	{NA}
A01063	{Contig1:3874943:3875785:+}	{gi|453087050|gb|EMF15091.1|; hypothetical protein [Sphaerulina musiva SO2202, SEPMUDRAFT_147061]}	{Q7KVQ0; GAR1_DROME Probable H/ACA ribonucleoprotein complex subunit 1 OS=Drosophila melanogaster GN=CG4038 PE=2 SV=1}	{ztr:MYCGRDRAFT_36432; K14324 SAP18 histone deacetylase complex subunit SAP18 -- Genetic Information Processing; Translation; RNA transport [PATH:ko03013] Genetic Information Processing; Translation; mRNA surveillance pathway [PATH:ko03015]}	{7291241; KOG3262 H/ACA small nucleolar RNP component GAR1 J Translation, ribosomal structure and biogenesis ;}	{NA}	{NA}	{NA}	{NA}	{NA}	{NA}
A01064	{Contig1:3877019:3880729:+}	{gi|453087051|gb|EMF15092.1|; P-loop containing nucleoside triphosphate hydrolase protein, partial [Sphaerulina musiva SO2202]}	{NA}	{pfj:MYCFIDRAFT_202170; K14780 DHX37, DHR1 ATP-dependent RNA helicase DHX37/DHR1 3.6.4.13 --}	{NA}	{NA}	{GO:0016021; integral to membrane; cellular_component GO:0007059; chromosome segregation; biological_process GO:0008026; ATP-dependent helicase activity; molecular_function GO:0003677; DNA binding; molecular_function GO:0006810; transport; biological_process GO:0051301; cell division; biological_process GO:0009306; protein secretion; biological_process GO:0007049; cell cycle; biological_process G…	{NA}	{NA}	{NA}	{NA}
A01065	{Contig1:3881976:3882238:-}	{gi|453087887|gb|EMF15928.1|; ubiquitin related modifier 1 [Sphaerulina musiva SO2202]}	{B2WIC3; URM1_PYRTR Ubiquitin-related modifier 1 OS=Pyrenophora tritici-repentis (strain Pt-1C-BFP) GN=urm1 PE=3 SV=1}	{ztr:MYCGRDRAFT_103184; K12161 URM1 ubiquitin related modifier 1 -- Genetic Information Processing; Folding, sorting and degradation; Sulfur relay system [PATH:ko04122]}	{NA}	{NA}	{GO:0005737; cytoplasm; cellular_component GO:0034227; tRNA thio-modification; biological_process}	{NA}	{NA}	{NA}	{NA}
A01066	{Contig1:3882410:3884824:+}	{gi|477591948|gb|ENI09019.1|; hypothetical protein [Bipolaris maydis ATCC 48331, COCC4DRAFT_186282]}	{NA}	{bze:COCCADRAFT_25229; K11374 ELP2 elongator complex protein 2 -- --}	{NA}	{NA}	{GO:0005515; protein binding; molecular_function}	{NA}	{NA}	{NA}	{NA}
A01067	{Contig1:3886035:3888152:+}	{gi|453087885|gb|EMF15926.1|; hypothetical protein [Sphaerulina musiva SO2202, SEPMUDRAFT_131510]}	{NA}	{pfj:MYCFIDRAFT_30129; }	{NA}	{NA}	{GO:0006351; transcription, DNA-dependent; biological_process GO:0005634; nucleus; cellular_component GO:0008270; zinc ion binding; molecular_function GO:0003677; DNA binding; molecular_function GO:0042729; DASH complex; cellular_component GO:0072686; mitotic spindle; cellular_component GO:0007067; mitosis; biological_process}	{NA}	{NA}	{NA}	{NA}
A01068	{Contig1:3888677:3889381:+}	{gi|453087884|gb|EMF15925.1|; hypothetical protein [Sphaerulina musiva SO2202, SEPMUDRAFT_161997]}	{NA}	{ztr:MYCGRDRAFT_35653; }	{NA}	{NA}	{NA}	{NA}	{NA}	{NA}	{NA}
A01069	{Contig1:3891717:3893102:-}	{gi|453087882|gb|EMF15923.1|; glycosyltransferase family 8 protein [Sphaerulina musiva SO2202]}	{NA}	{pfj:MYCFIDRAFT_181907; }	{NA}	{NA}	{GO:0006270; DNA-dependent DNA replication initiation; biological_process GO:0005219; ryanodine-sensitive calcium-release channel activity; molecular_function GO:0016021; integral to membrane; cellular_component GO:0006874; cellular calcium ion homeostasis; biological_process}	{NA}	{NA}	{NA}	{CBX95847.1_GT8; {ORF;--;Leptosphaeria maculans v23.1.3;E4ZW71} lipopolysaccharide &alpha;-1,3-galactosyltransferase (EC 2.4.1.44); UDP-Glc: (glucosyl)lipopolysaccharide &alpha;-1,2-glucosyltransferase (EC 2.4.1.-); lipopolysaccharide glucosyltransferase 1 (EC 2.4.1.58); glycogenin glucosyltransferase (EC 2.4.1.186); inositol 1-&alpha;-galactosyltransferase (galactinol synthase) (EC 2.4.1.123); h…
A01070	{Contig1:471454:472968:-}	{gi|453088203|gb|EMF16243.1|; AAA family ATPase pontin [Sphaerulina musiva SO2202]}	{Q4WPW8; RUVB1_ASPFU RuvB-like helicase 1 OS=Neosartorya fumigata (strain ATCC MYA-4609 / Af293 / CBS 101355 / FGSC A1100) GN=rvb1 PE=3 SV=1}	{pfj:MYCFIDRAFT_185754; K04499 RUVBL1, RVB1, INO80H RuvB-like protein 1 (pontin 52) -- Environmental Information Processing; Signal transduction; Wnt signaling pathway [PATH:ko04310]}	{SPAPB8E5.09; KOG1942 DNA helicase, TBP-interacting protein L Replication, recombination and repair ;}	{NA}	{GO:0005524; ATP binding; molecular_function GO:0006810; transport; biological_process GO:0015995; chlorophyll biosynthetic process; biological_process GO:0006260; DNA replication; biological_process GO:0008134; transcription factor binding; molecular_function GO:0009378; four-way junction helicase activity; molecular_function GO:0015979; photosynthesis; biological_process GO:0016851; magnesium c…	{NA}	{NA}	{NA}	{NA}
A01071	{Contig1:3893793:3895542:+}	{NA}	{NA}	{NA}	{NA}	{NA}	{NA}	{NA}	{NA}	{NA}	{NA}
A01072	{Contig1:3898163:3904295:+}	{gi|317158449|ref|XP_003190969.1|; hypothetical protein [Aspergillus oryzae RIB40, AOR_1_910034]}	{NA}	{aje:HCAG_06345; }	{NA}	{NA}	{GO:0015074; DNA integration; biological_process GO:0003676; nucleic acid binding; molecular_function GO:0008270; zinc ion binding; molecular_function GO:0003723; RNA binding; molecular_function GO:0003964; RNA-directed DNA polymerase activity; molecular_function GO:0006278; RNA-dependent DNA replication; biological_process}	{NA}	{NA}	{NA}	{NA}
A01073	{Contig1:3904446:3906062:-}	{NA}	{NA}	{NA}	{NA}	{NA}	{NA}	{NA}	{NA}	{NA}	{NA}
A01074	{Contig1:3906293:3907176:+}	{NA}	{NA}	{NA}	{NA}	{NA}	{GO:0030089; phycobilisome; cellular_component GO:0003677; DNA binding; molecular_function}	{NA}	{NA}	{NA}	{NA}
A01075	{Contig1:3909558:3910943:-}	{gi|453088037|gb|EMF16078.1|; hypothetical protein [Sphaerulina musiva SO2202, SEPMUDRAFT_115133]}	{NA}	{ztr:MYCGRDRAFT_18432; }	{NA}	{NA}	{NA}	{NA}	{NA}	{NA}	{NA}
A01076	{Contig1:3918409:3919320:-}	{NA}	{NA}	{NA}	{NA}	{NA}	{GO:0005515; protein binding; molecular_function}	{NA}	{NA}	{NA}	{NA}
A01077	{Contig1:3920365:3921266:-}	{gi|453087485|gb|EMF15526.1|; hypothetical protein [Sphaerulina musiva SO2202, SEPMUDRAFT_147389]}	{NA}	{pfj:MYCFIDRAFT_210275; }	{NA}	{NA}	{GO:0019089; transmission of virus; biological_process GO:0008855; exodeoxyribonuclease VII activity; molecular_function GO:0016021; integral to membrane; cellular_component}	{NA}	{NA}	{NA}	{NA}
A01078	{Contig1:3922683:3923819:+}	{gi|453087483|gb|EMF15524.1|; hypothetical protein [Sphaerulina musiva SO2202, SEPMUDRAFT_123800]}	{NA}	{ztr:MYCGRDRAFT_90910; }	{NA}	{NA}	{GO:0003700; sequence-specific DNA binding transcription factor activity; molecular_function GO:0006355; regulation of transcription, DNA-dependent; biological_process GO:0016021; integral to membrane; cellular_component GO:0005634; nucleus; cellular_component GO:0043565; sequence-specific DNA binding; molecular_function GO:0003677; DNA binding; molecular_function}	{NA}	{NA}	{NA}	{NA}
A01079	{Contig1:3927671:3928407:+}	{gi|453086849|gb|EMF14890.1|; hypothetical protein [Sphaerulina musiva SO2202, SEPMUDRAFT_138683]}	{NA}	{pfj:MYCFIDRAFT_131367; }	{NA}	{NA}	{NA}	{NA}	{NA}	{NA}	{NA}
A01080	{Contig1:3929797:3930278:-}	{gi|453086850|gb|EMF14891.1|; hypothetical protein [Sphaerulina musiva SO2202, SEPMUDRAFT_105221]}	{NA}	{bcom:BAUCODRAFT_151697; }	{NA}	{NA}	{GO:0009405; pathogenesis; biological_process GO:0016020; membrane; cellular_component}	{NA}	{NA}	{NA}	{NA}
A01081	{Contig1:473513:474138:+}	{gi|453088204|gb|EMF16244.1|; hypothetical protein [Sphaerulina musiva SO2202, SEPMUDRAFT_121822]}	{Q07821; ISA1_YEAST Iron-sulfur assembly protein 1 OS=Saccharomyces cerevisiae (strain ATCC 204508 / S288c) GN=ISA1 PE=1 SV=1}	{pfj:MYCFIDRAFT_121871; K22063 ISCA1 iron-sulfur cluster assembly 1 -- }	{YLL027w; KOG1120 Fe-S cluster biosynthesis protein ISA1 (contains a HesB-like domain) P Inorganic ion transport and metabolism ;}	{NA}	{NA}	{NA}	{NA}	{NA}	{NA}
A01082	{Contig1:3930845:3933355:+}	{gi|453086851|gb|EMF14892.1|; hypothetical protein [Sphaerulina musiva SO2202, SEPMUDRAFT_146921]}	{NA}	{pfj:MYCFIDRAFT_40076; }	{NA}	{NA}	{GO:0006376; mRNA splice site selection; biological_process GO:0008289; lipid binding; molecular_function GO:0006869; lipid transport; biological_process GO:0016021; integral to membrane; cellular_component GO:0005685; U1 snRNP; cellular_component GO:0019867; outer membrane; cellular_component GO:0005576; NA GO:0003729; mRNA binding; molecular_function}	{NA}	{NA}	{NA}	{NA}
A01083	{Contig1:3934220:3934481:-}	{gi|584410507|emb|CDM34534.1|; unnamed protein product [Penicillium roqueforti FM164]}	{NA}	{NA}	{NA}	{NA}	{NA}	{NA}	{NA}	{NA}	{NA}
A01084	{Contig1:3935027:3938211:+}	{gi|452845371|gb|EME47304.1|; hypothetical protein [Dothistroma septosporum NZE10, DOTSEDRAFT_69285]}	{P23644; TOM40_YEAST Mitochondrial import receptor subunit TOM40 OS=Saccharomyces cerevisiae (strain ATCC 204508 / S288c) GN=TOM40 PE=1 SV=1}	{pfj:MYCFIDRAFT_213871; }	{YMR203w; KOG3296 Translocase of outer mitochondrial membrane complex, subunit TOM40 U Intracellular trafficking, secretion, and vesicular transport ;}	{gnl|TC-DB|P23644; 1.B.8.2.1 Mitochondrial import receptor subunit TOM40 (Mitochondrial import- site-protein ISP42) (Translocase of outer membrane 40 kDa subunit) - Saccharomyces cerevisiae (Baker's yeast).}	{GO:0055085; transmembrane transport; biological_process GO:0006505; GPI anchor metabolic process; biological_process GO:0005741; mitochondrial outer membrane; cellular_component GO:0006886; intracellular protein transport; biological_process GO:0016788; hydrolase activity, acting on ester bonds; molecular_function}	{PHI:2525; TOM40 XP_747566 746128 Aspergillus fumigatus lethal}	{NA}	{NA}	{NA}
A01085	{Contig1:3938504:3939610:-}	{NA}	{NA}	{NA}	{NA}	{NA}	{NA}	{NA}	{NA}	{YES}	{NA}
A01086	{Contig1:3940863:3944224:+}	{NA}	{NA}	{NA}	{NA}	{NA}	{GO:0055085; transmembrane transport; biological_process GO:0046873; metal ion transmembrane transporter activity; molecular_function GO:0016020; membrane; cellular_component GO:0030001; metal ion transport; biological_process}	{NA}	{NA}	{NA}	{NA}
A01087	{Contig1:3944264:3946175:-}	{gi|452836702|gb|EME38645.1|; dothistromin MFS transporter-like protein [Dothistroma septosporum NZE10]}	{NA}	{npa:UCRNP2_3482; }	{NA}	{NA}	{GO:0016021; integral to membrane; cellular_component GO:0022857; transmembrane transporter activity; molecular_function GO:0055085; transmembrane transport; biological_process}	{NA}	{ATEG_04721.1; predicted protein [Aspergillus terreus]}	{NA}	{NA}
A01088	{Contig1:3946824:3947497:+}	{gi|671156030|ref|XP_008716603.1|; hypothetical protein [Cyphellophora europaea CBS 101466, HMPREF1541_04033]}	{NA}	{pfj:MYCFIDRAFT_81662; }	{NA}	{NA}	{GO:0016846; carbon-sulfur lyase activity; molecular_function GO:0008152; NA}	{NA}	{NA}	{NA}	{NA}
A01089	{Contig1:3947774:3949468:-}	{NA}	{NA}	{NA}	{NA}	{NA}	{GO:0045735; NA GO:0000398; nuclear mRNA splicing, via spliceosome; biological_process GO:0005681; spliceosomal complex; cellular_component}	{NA}	{NA}	{NA}	{NA}
A01090	{Contig1:3951355:3953400:+}	{gi|398390638|ref|XP_003848779.1|; putative FRE ferric reductase-like transmembrane component [Zymoseptoria tritici IPO323]}	{NA}	{ztr:MYCGRDRAFT_101356; }	{NA}	{NA}	{GO:0016491; oxidoreductase activity; molecular_function GO:0055114; oxidation-reduction process; biological_process}	{NA}	{NA}	{NA}	{NA}
A01091	{Contig1:3953773:3954921:-}	{NA}	{NA}	{NA}	{NA}	{NA}	{GO:0005634; nucleus; cellular_component GO:0045122; aflatoxin biosynthetic process; biological_process GO:0007010; cytoskeleton organization; biological_process GO:0003677; DNA binding; molecular_function GO:0003779; actin binding; molecular_function GO:0006355; regulation of transcription, DNA-dependent; biological_process}	{NA}	{NA}	{NA}	{NA}
A01092	{Contig1:77163:79535:-}	{NA}	{NA}	{NA}	{NA}	{NA}	{GO:0046983; protein dimerization activity; molecular_function}	{NA}	{NA}	{NA}	{NA}
A01093	{Contig1:474262:474703:-}	{gi|453088205|gb|EMF16245.1|; dabb-domain-containing protein [Sphaerulina musiva SO2202]}	{NA}	{bcom:BAUCODRAFT_72787; }	{NA}	{NA}	{NA}	{NA}	{NA}	{NA}	{NA}
A01094	{Contig1:3955787:3956926:-}	{gi|20141673|sp|P04963.3|PRXC_CALFU; Chloride peroxidase [sp]}	{P04963; PRXC_LEPFU Chloroperoxidase OS=Leptoxyphium fumago GN=CPO PE=1 SV=3}	{NA}	{NA}	{NA}	{GO:0004601; peroxidase activity; molecular_function}	{NA}	{NA}	{YES}	{NA}
A01095	{Contig1:3957713:3960392:+}	{NA}	{NA}	{NA}	{NA}	{NA}	{GO:0005515; protein binding; molecular_function}	{NA}	{NA}	{YES}	{NA}
A01096	{Contig1:3962554:3968026:-}	{gi|452837153|gb|EME39096.1|; fatty acid synthase-like protein [Dothistroma septosporum NZE10]}	{Q8TGA2; AFLA_ASPPU Fatty acid synthase alpha subunit aflA OS=Aspergillus parasiticus (strain ATCC 56775 / NRRL 5862 / SRRC 143 / SU-1) GN=aflA PE=3 SV=1}	{pan:PODANSg8560; K00667 FAS2 fatty acid synthase subunit alpha, fungi type 2.3.1.86 Metabolism; Lipid metabolism; Fatty acid biosynthesis [PATH:ko00061] Metabolism; Overview; Fatty acid metabolism [PATH:ko01212]}	{NA}	{NA}	{GO:0008152; NA GO:0005515; protein binding; molecular_function GO:0016747; transferase activity, transferring acyl groups other than amino-acyl groups; molecular_function GO:0016491; oxidoreductase activity; molecular_function}	{PHI:96; FAS2 AAA34345 5476 Candida albicans loss of pathogenicity}	{NA}	{NA}	{NA}
A01097	{Contig1:3968679:3974586:+}	{gi|452837089|gb|EME39032.1|; fatty acid synthase-like protein [Dothistroma septosporum NZE10]}	{Q8TGA1; AFLB_ASPPU Fatty acid synthase beta subunit aflB OS=Aspergillus parasiticus (strain ATCC 56775 / NRRL 5862 / SRRC 143 / SU-1) GN=aflB PE=2 SV=1}	{pan:PODANSg8559; K00668 FAS1 fatty acid synthase subunit beta, fungi type 2.3.1.86 Metabolism; Lipid metabolism; Fatty acid biosynthesis [PATH:ko00061] Metabolism; Overview; Fatty acid metabolism [PATH:ko01212]}	{NA}	{NA}	{GO:0016491; oxidoreductase activity; molecular_function GO:0055114; oxidation-reduction process; biological_process GO:0004318; enoyl-[acyl-carrier-protein] reductase (NADH) activity; molecular_function GO:0008152; NA}	{NA}	{NA}	{NA}	{NA}
A01098	{Contig1:3974808:3984436:-}	{gi|171693207|ref|XP_001911528.1|; Putative polyketide synthase involved in aflatoxin biosynthesis orthologous to A.nidulans stcA, member of the aflatoxin cluster [Podospora anserina S mat+]}	{Q12397; STCA_EMENI Putative sterigmatocystin biosynthesis polyketide synthase OS=Emericella nidulans (strain FGSC A4 / ATCC 38163 / CBS 112.46 / NRRL 194 / M139) GN=stcA PE=3 SV=2}	{pan:PODANSg8570; K15316 PKSA noranthrone synthase 2.3.1.221 Metabolism; Biosynthesis of other secondary metabolites; Aflatoxin biosynthesis [PATH:ko00254]}	{NA}	{NA}	{GO:0050660; flavin adenine dinucleotide binding; molecular_function GO:0016491; oxidoreductase activity; molecular_function GO:0009058; biosynthetic process; biological_process GO:0055114; oxidation-reduction process; biological_process GO:0004499; flavin-containing monooxygenase activity; molecular_function GO:0016788; hydrolase activity, acting on ester bonds; molecular_function GO:0050661; NA…	{NA}	{NA}	{NA}	{NA}
A01099	{Contig1:3984978:3986401:+}	{gi|67901674|ref|XP_681093.1|; TPA: Probable sterigmatocystin biosynthesis P450 monooxygenase STCB (EC 1. 14. -. -)(Cytochrome P450 62) [Source: UniProtKB/Swiss-Prot}	{Q12608; STCB_EMENI Probable sterigmatocystin biosynthesis P450 monooxygenase STCB OS=Emericella nidulans (strain FGSC A4 / ATCC 38163 / CBS 112.46 / NRRL 194 / M139) GN=stcB PE=3 SV=2}	{ani:AN7824.2; }	{NA}	{NA}	{GO:0005506; iron ion binding; molecular_function GO:0055114; oxidation-reduction process; biological_process GO:0020037; heme binding; molecular_function GO:0016705; oxidoreductase activity, acting on paired donors, with incorporation or reduction of molecular oxygen; molecular_function}	{NA}	{ANID_07824; probable sterigmatocystin biosynthesis P450 monooxygenase STCB [Aspergillus nidulans FGSC A4]}	{NA}	{NA}
A01100	{Contig1:3986836:3988470:+}	{gi|628342708|ref|XP_007748034.1|; hypothetical protein [Cladophialophora psammophila CBS 110553, A1O5_09265]}	{NA}	{mbe:MBM_08968; }	{NA}	{NA}	{GO:0008762; UDP-N-acetylmuramate dehydrogenase activity; molecular_function GO:0016491; oxidoreductase activity; molecular_function GO:0055114; oxidation-reduction process; biological_process GO:0050660; flavin adenine dinucleotide binding; molecular_function}	{NA}	{NA}	{NA}	{NA}
A01101	{Contig1:3988752:3989534:+}	{gi|452837085|gb|EME39028.1|; dehydrogenase-like protein [Dothistroma septosporum NZE10]}	{Q6UEF2; AFLX_ASPPU Monooxygenase aflX OS=Aspergillus parasiticus (strain ATCC 56775 / NRRL 5862 / SRRC 143 / SU-1) GN=aflX PE=3 SV=1}	{pan:PODANSg8573; }	{NA}	{NA}	{GO:0051287; NAD binding; molecular_function GO:0050662; coenzyme binding; molecular_function GO:0044237; cellular metabolic process; biological_process GO:0009089; lysine biosynthetic process via diaminopimelate; biological_process GO:0016620; oxidoreductase activity, acting on the aldehyde or oxo group of donors, NAD or NADP as acceptor; molecular_function GO:0016616; oxidoreductase activity, a…	{NA}	{NA}	{NA}	{NA}
A01102	{Contig1:3989898:3991474:-}	{gi|452837144|gb|EME39087.1|; cytochrome p450 monooxygenase-like protein [Dothistroma septosporum NZE10]}	{Q9UW95; AFLL_ASPPU Versicolorin B desaturase OS=Aspergillus parasiticus (strain ATCC 56775 / NRRL 5862 / SRRC 143 / SU-1) GN=aflL PE=1 SV=1}	{pan:PODANSg8558; }	{NA}	{NA}	{GO:0005506; iron ion binding; molecular_function GO:0020037; heme binding; molecular_function GO:0055114; oxidation-reduction process; biological_process GO:0016705; oxidoreductase activity, acting on paired donors, with incorporation or reduction of molecular oxygen; molecular_function}	{NA}	{Pa_2_7290; Putative cytochrome P450 monooxygenase [Podospora anserina]}	{NA}	{NA}
A01103	{Contig1:3991969:3993435:+}	{gi|74040388|gb|AAZ95015.1|; epoxide hydrolase-like protein [Dothistroma septosporum|Mycosphaerella pini]}	{NA}	{nhe:NECHADRAFT_53192; }	{NA}	{NA}	{NA}	{NA}	{NA}	{NA}	{NA}
A01104	{Contig1:475900:477093:-}	{gi|453088207|gb|EMF16247.1|; RCC1/BLIP-II protein, partial [Sphaerulina musiva SO2202]}	{NA}	{bcom:BAUCODRAFT_72592; }	{NA}	{NA}	{NA}	{NA}	{NA}	{NA}	{NA}
A01105	{Contig1:3993655:3994188:-}	{gi|238497429|ref|XP_002379950.1|; Noranthrone monooxygenase [Aspergillus flavus NRRL3357] [sp]}	{B8NI03; HYPC_ASPFN Noranthrone monooxygenase OS=Aspergillus flavus (strain ATCC 200026 / FGSC A1120 / NRRL 3357 / JCM 12722 / SRRC 167) GN=hypC PE=1 SV=1}	{afv:AFLA_139400; K17643 HYPC noranthrone monooxygenase 1.13.12.20 Metabolism; Biosynthesis of other secondary metabolites; Aflatoxin biosynthesis [PATH:ko00254]}	{NA}	{NA}	{NA}	{NA}	{NA}	{NA}	{NA}
A01106	{Contig1:3994719:3996735:+}	{gi|171693179|ref|XP_001911514.1|; Putative GMC oxidoreductase possibly involved in aflatoxin biosynthesis, member of the aflatoxin cluster [Podospora anserina S mat+]}	{Q12062; AFLK_ASPPU Versicolorin B synthase OS=Aspergillus parasiticus (strain ATCC 56775 / NRRL 5862 / SRRC 143 / SU-1) GN=aflK PE=1 SV=1}	{pan:PODANSg8556; K17646 VBS 5'-oxoaverantin cyclase / versicolorin B synthase 4.2.1.142 4.2.1.143 Metabolism; Biosynthesis of other secondary metabolites; Aflatoxin biosynthesis [PATH:ko00254]}	{NA}	{NA}	{GO:0016614; oxidoreductase activity, acting on CH-OH group of donors; molecular_function GO:0016117; carotenoid biosynthetic process; biological_process GO:0016705; oxidoreductase activity, acting on paired donors, with incorporation or reduction of molecular oxygen; molecular_function GO:0050660; flavin adenine dinucleotide binding; molecular_function GO:0016491; oxidoreductase activity; molecu…	{NA}	{NA}	{YES}	{CAP73339.1_AA3; {Pa_2_7270 / Putative GMC oxidoreductase possibly involved in aflatoxin biosynthesis, member of the aflatoxin cluster;--;Podospora anserina S mat+ (Podan2);--} cellobiose dehydrogenase (EC 1.1.99.18); glucose 1-oxidase (EC 1.1.3.4); aryl alcohol oxidase (EC 1.1.3.7); alcohol oxidase (EC 1.1.3.13); pyranose oxidase (EC 1.1.3.10) AA3 enzymes belong to the glucose-methanol-choline (…
A01107	{Contig1:3997609:3998445:-}	{gi|74040387|gb|AAZ95014.1|; averufin oxidase [Mycosphaerella pini]}	{Q12437; AFLI_ASPPU Averufin oxidase A OS=Aspergillus parasiticus (strain ATCC 56775 / NRRL 5862 / SRRC 143 / SU-1) GN=aflI PE=2 SV=2}	{ani:AN7811.2; }	{NA}	{NA}	{GO:0016620; oxidoreductase activity, acting on the aldehyde or oxo group of donors, NAD or NADP as acceptor; molecular_function GO:0016616; oxidoreductase activity, acting on the CH-OH group of donors, NAD or NADP as acceptor; molecular_function GO:0055114; oxidation-reduction process; biological_process GO:0051287; NAD binding; molecular_function GO:0050662; coenzyme binding; molecular_function…	{NA}	{NA}	{NA}	{NA}
[truncated: 11,500 more rows]
