# Supplementary material for: Comparative genomics and association analysis identifies virulence genes of Cercospora sojina in soybean
Source: BMC Genomics. 2020 Feb 19;21:172. doi: 10.1186/s12864-020-6581-5 (PMC7032006; doi:10.1186/s12864-020-6581-5)
Supplement: Supplementary file 11 — Additional file 11: Table S11. 31,812 SNP sites of the 32 isolates. [file 12864_2020_6581_MOESM11_ESM.xlsx]

## Sheet: Supplementary Table8 31,812  SN
		Table S11 31,812 SNP sites of the 32 isolates
	Isolates ID
site（SNP sites）	Race1	A	B	BQL1	BQL3	BQL	C	D	DH	E	Fj2	Fj3	Fj	Hg	HH	HL1	HL2	HL	HN	HXL	Jh	JMS	JS	Jx	JY	KF9	Ks	SB	SH	Tj	WQ	Race15
Contig1_2051	C	C	C	C	C	C	C	C	C	C	T	T	C	C	C	C	C	C	T	C	C	C	C	C	C	C	C	C	C	C	C	C
Contig1_2051	C	C	C	C	C	C	C	C	C	C	T	T	C	C	C	C	C	C	T	C	C	C	C	C	C	C	C	C	C	C	C	C
Contig1_2310	G	G	G	G	G	G	G	G	G	G	G	G	G	G	G	G	G	G	G	G	G	G	G	G	G	G	G	G	G	G	G	G
Contig1_2310	G	G	G	A	G	A	G	G	G	G	G	A	A	A	A	G	A	G	G	G	G	G	G	A	G	A	A	G	A	A	G	G
Contig1_2331	C	C	C	C	C	C	C	C	0	C	C	G	G	C	G	C	G	G	C	0	C	C	C	G	0	G	G	C	C	G	C	C
Contig1_2331	C	C	C	C	C	C	C	C	0	C	C	C	C	C	C	C	C	C	C	0	C	C	C	C	0	C	C	C	C	C	C	C
Contig1_2363	T	T	T	T	T	T	T	T	T	T	T	C	T	C	T	T	C	T	C	T	T	T	T	C	T	T	C	T	C	C	T	0
Contig1_2363	T	T	T	T	T	T	T	T	T	T	T	T	T	T	T	T	T	T	T	T	T	T	T	T	T	T	T	T	T	T	T	0
Contig1_2943	T	C	C	C	C	C	C	C	T	C	C	C	C	C	C	C	C	C	C	T	T	C	C	C	T	C	C	T	T	C	0	T
Contig1_2943	T	T	T	T	T	T	T	T	T	T	T	T	T	T	T	T	T	T	T	T	T	T	T	T	T	T	T	T	T	T	0	T
Contig1_2947	T	A	A	A	A	A	A	A	T	A	A	A	A	A	A	A	A	A	A	T	T	A	A	A	T	A	A	0	T	A	0	T
Contig1_2947	T	T	T	T	T	T	T	T	T	T	T	T	T	T	T	T	T	T	T	T	T	T	T	T	T	T	T	0	T	T	0	T
Contig1_2948	T	C	C	C	C	C	C	C	T	C	C	C	C	C	C	C	C	C	C	T	T	C	C	C	T	C	C	0	T	C	0	T
Contig1_2948	T	T	T	T	T	T	T	T	T	T	T	T	T	T	T	T	T	T	T	T	T	T	T	T	T	T	T	0	T	T	0	T
Contig1_2964	A	A	A	A	A	A	A	A	A	A	A	A	A	A	A	A	A	A	A	A	C	A	A	A	C	A	A	0	A	A	0	C
Contig1_2964	A	A	A	A	A	A	A	A	A	A	A	A	A	A	A	A	A	A	A	A	A	A	A	A	A	A	A	0	A	A	0	C
Contig1_2977	A	A	A	A	A	A	A	A	A	A	A	A	A	A	A	A	A	A	A	A	C	A	A	A	C	A	A	0	A	A	0	C
Contig1_2977	A	A	A	A	A	A	A	A	A	A	A	A	A	A	A	A	A	A	A	A	A	A	A	A	A	A	A	0	A	A	0	C
Contig1_3037	G	C	G	C	C	C	C	C	G	C	C	C	C	C	C	G	C	C	C	G	G	G	C	C	G	C	C	0	G	C	G	G
Contig1_3037	G	G	G	G	G	G	G	G	G	G	G	G	G	G	G	G	G	G	G	G	G	G	G	G	G	G	G	0	G	G	G	G
Contig1_3048	G	A	G	A	A	A	A	A	G	A	A	A	A	A	A	A	A	A	A	G	G	G	A	A	G	A	A	0	0	A	G	G
Contig1_3048	G	G	G	G	G	G	G	G	G	G	G	G	G	G	G	G	G	G	G	G	G	G	G	G	G	G	G	0	0	G	G	G
Contig1_3146	C	C	C	C	C	C	C	C	A	C	A	C	C	C	C	C	C	C	C	C	C	C	C	C	C	C	C	C	C	C	A	C
Contig1_3146	C	C	C	C	C	C	C	C	A	C	A	C	C	C	C	C	C	C	C	C	C	C	C	C	C	C	C	C	C	C	A	C
Contig1_3299	C	C	C	C	C	C	C	C	C	C	C	C	C	C	C	C	C	C	C	C	C	C	C	C	C	C	C	C	C	C	C	C
Contig1_3299	C	C	C	C	C	C	C	C	C	C	C	C	C	C	C	C	C	G	C	C	C	C	C	C	C	C	C	C	C	C	C	C
Contig1_3359	A	A	A	A	A	A	A	A	A	A	A	A	A	A	A	A	A	A	A	A	A	A	A	A	A	A	A	A	A	A	A	A
Contig1_3359	A	A	A	A	A	A	A	A	A	A	A	A	A	A	A	A	A	A	A	A	G	A	A	A	A	A	A	A	A	A	A	A
Contig1_3386	T	T	T	T	T	T	T	T	T	T	T	T	T	T	T	T	T	T	T	T	T	T	T	T	T	T	T	T	T	T	C	T
Contig1_3386	T	T	T	T	T	T	T	T	T	T	T	T	T	T	T	T	T	T	T	T	T	T	T	T	T	T	T	T	T	T	C	T
Contig1_3464	G	A	A	A	A	A	A	A	G	A	A	A	A	A	A	A	A	A	A	A	G	G	G	A	A	A	A	G	A	G	G	G
Contig1_3464	G	A	A	A	A	A	A	A	A	A	A	A	A	A	A	A	A	A	A	A	G	G	G	A	A	A	A	G	A	G	G	G
Contig1_3618	C	C	C	C	C	C	C	C	C	C	C	C	C	C	C	C	C	C	C	C	C	C	C	C	C	C	C	C	C	C	C	C
Contig1_3618	C	C	C	C	C	C	C	C	T	C	C	C	C	C	C	C	C	C	C	C	C	C	C	C	C	C	C	C	C	C	C	C
Contig1_3632	G	G	G	G	G	G	G	G	G	G	G	G	G	G	G	G	G	G	G	G	G	G	G	G	G	G	G	G	G	G	G	G
Contig1_3632	G	G	G	G	G	G	G	G	G	G	G	G	G	G	G	G	G	G	G	G	T	G	G	G	T	G	G	G	G	G	G	G
Contig1_3653	C	C	C	C	C	C	C	C	C	C	C	C	C	C	C	C	C	C	C	C	C	C	C	C	C	C	C	C	C	C	C	C
Contig1_3653	C	C	C	C	C	C	C	C	C	C	C	C	C	C	C	C	C	C	C	C	C	C	C	C	T	C	C	C	C	C	C	C
Contig1_3669	A	A	A	A	A	A	A	A	A	A	A	A	A	A	A	A	A	A	A	A	A	A	A	A	A	A	A	A	A	A	A	A
Contig1_3669	A	A	A	A	A	A	A	A	A	A	A	A	A	A	A	A	A	A	A	A	T	A	A	A	A	A	A	A	A	A	A	A
Contig1_3670	C	C	C	C	C	C	C	C	C	C	C	C	C	C	C	C	C	C	C	C	C	C	C	C	C	C	C	C	C	C	C	C
Contig1_3670	C	C	C	C	C	C	C	C	C	C	C	C	C	C	C	C	C	C	C	C	T	C	C	C	C	C	C	C	C	C	C	C
Contig1_3697	G	T	T	T	T	T	T	T	G	T	T	T	T	T	T	T	T	G	T	G	G	T	G	T	T	T	T	G	T	T	G	G
Contig1_3697	G	G	G	G	G	G	G	G	G	G	G	G	G	G	G	G	G	G	G	G	G	G	G	G	G	G	G	G	G	G	G	G
Contig1_3701	G	A	A	A	A	A	A	A	G	A	A	A	A	A	A	A	A	A	A	G	G	A	G	A	A	A	A	G	A	A	G	G
Contig1_3701	G	G	G	G	G	G	G	G	G	G	G	G	G	G	G	G	G	G	G	G	G	G	G	G	G	G	G	G	G	G	G	G
Contig1_3725	G	T	T	G	T	T	T	T	G	G	G	G	T	G	G	T	T	T	T	T	G	T	G	G	G	T	T	G	G	T	G	G
Contig1_3725	G	G	G	G	G	G	G	G	G	G	G	G	G	G	G	G	G	G	G	G	G	G	G	G	G	G	G	G	G	G	G	G
Contig1_3768	T	C	C	C	C	C	C	C	C	C	C	C	C	C	C	C	C	C	C	T	C	C	C	C	C	C	C	C	C	C	T	T
Contig1_3768	T	T	T	T	T	T	T	T	T	T	T	T	T	T	T	T	T	T	T	T	T	T	T	T	T	T	T	T	T	T	T	T
Contig1_3819	A	A	A	A	A	A	A	A	A	A	A	A	A	A	A	A	A	A	A	A	A	A	A	A	A	A	A	A	A	A	A	A
Contig1_3819	A	A	A	A	A	A	A	A	A	A	A	A	A	A	A	A	A	A	A	A	G	A	A	A	A	A	A	A	A	A	A	A
Contig1_3846	G	A	A	A	A	A	A	G	G	A	A	A	G	A	A	A	A	A	A	A	G	A	G	A	A	G	A	G	A	A	A	G
Contig1_3846	G	A	A	A	A	A	A	G	G	A	A	A	G	A	A	A	A	A	A	A	G	A	G	A	A	G	A	G	A	A	A	G
Contig1_4079	G	G	G	G	G	G	G	G	G	G	G	G	G	G	G	G	G	G	G	G	G	G	G	G	G	G	G	G	G	G	G	G
Contig1_4079	G	G	G	G	G	G	G	G	T	G	G	G	G	G	G	G	G	G	G	G	T	G	G	G	G	G	G	G	G	G	G	G
Contig1_4085	G	G	T	T	T	T	T	T	G	T	T	T	T	T	T	G	T	T	T	G	0	T	0	T	G	T	T	0	G	T	G	G
Contig1_4085	G	G	G	G	G	G	G	G	G	G	G	G	G	G	G	G	G	G	G	G	0	G	0	G	G	G	G	0	G	G	G	G
Contig1_4092	G	G	G	G	G	G	G	G	G	G	G	G	G	G	G	G	G	G	G	G	G	G	G	G	G	G	G	G	G	G	G	G
Contig1_4092	G	G	G	G	G	G	G	G	G	G	G	G	G	G	G	G	G	G	G	G	A	G	G	G	G	G	G	G	G	G	G	G
Contig1_4106	T	T	G	G	T	G	G	T	T	G	G	G	G	G	G	G	G	G	G	T	0	G	0	G	T	G	G	0	T	G	G	T
Contig1_4106	T	T	T	T	T	T	T	T	T	T	T	T	T	T	T	T	T	T	T	T	0	T	0	T	T	T	T	0	T	T	G	T
Contig1_4149	T	T	T	T	T	T	T	T	T	T	T	T	T	T	T	T	T	T	T	T	T	T	T	T	T	T	T	T	T	T	T	T
Contig1_4149	T	T	T	T	T	T	T	T	T	T	T	T	T	T	T	T	T	T	C	T	T	T	T	T	T	C	T	T	T	T	T	T
Contig1_4200	G	G	G	G	G	G	G	G	G	G	G	G	G	G	G	G	G	G	G	G	G	G	G	G	G	G	G	G	G	G	G	G
Contig1_4200	G	G	G	G	G	G	G	G	G	G	G	G	G	G	A	G	G	G	G	G	G	G	G	G	G	G	G	G	G	G	G	G
Contig1_4226	G	G	G	G	G	G	G	G	G	G	G	G	G	G	G	G	G	G	G	G	G	G	G	G	G	G	G	G	G	G	G	G
Contig1_4226	G	G	G	G	G	G	G	G	T	G	G	G	G	G	G	G	G	G	G	G	G	G	G	G	G	G	G	G	G	G	G	G
Contig1_4230	G	G	G	G	G	G	G	G	G	G	G	G	G	G	G	G	G	G	G	G	G	G	G	G	G	G	G	G	G	G	G	G
Contig1_4230	G	G	G	G	G	G	G	T	G	G	T	G	G	G	G	G	G	G	G	G	G	G	G	G	G	G	G	G	G	G	G	G
Contig1_4433	A	A	A	A	A	A	A	A	A	A	A	A	A	A	A	A	A	A	A	A	A	A	C	A	A	A	A	A	A	A	A	A
Contig1_4433	A	A	A	A	A	A	A	A	A	A	A	A	A	A	A	A	A	A	A	A	A	A	C	A	A	A	A	A	A	A	A	A
Contig1_4464	G	G	G	G	G	G	G	G	G	G	G	G	G	G	G	G	G	G	G	G	G	G	A	G	G	G	G	G	G	G	G	G
Contig1_4464	G	G	G	G	G	G	G	G	G	G	G	G	G	G	G	G	G	G	G	G	G	G	A	G	G	G	G	G	G	G	G	G
Contig1_4479	T	T	T	T	T	T	T	T	T	T	T	T	T	T	T	T	T	T	T	T	T	T	C	T	T	T	T	T	T	T	T	T
Contig1_4479	T	T	T	T	T	T	T	T	T	T	T	T	T	T	T	T	T	T	T	T	T	T	C	T	T	T	T	T	T	T	T	T
Contig1_4482	C	C	C	C	C	C	C	C	C	C	C	C	C	C	C	C	C	C	C	C	C	C	A	C	C	C	C	C	C	C	C	C
Contig1_4482	C	C	C	C	C	C	C	C	C	C	C	C	C	C	C	C	C	C	C	C	C	C	A	C	C	C	C	C	C	C	C	C
Contig1_5452	0	T	G	G	G	G	T	T	T	T	G	G	G	T	G	T	T	G	T	G	G	T	G	G	G	G	T	G	G	T	T	G
Contig1_5452	0	G	G	G	G	G	G	G	T	G	G	G	G	G	G	G	G	G	G	G	G	G	G	G	G	G	G	G	G	G	T	G
Contig1_5456	0	A	A	A	A	A	A	A	A	A	G	A	A	A	A	A	A	A	A	G	G	A	G	A	G	A	A	G	G	A	A	G
Contig1_5456	0	G	G	G	G	G	G	G	G	G	G	G	G	G	G	G	G	G	G	G	G	G	G	G	G	G	G	G	G	G	A	G
Contig1_6432	A	A	A	A	A	A	A	A	A	A	A	A	A	A	A	A	A	A	A	A	A	A	A	A	A	A	A	A	A	A	C	A
Contig1_6432	A	A	A	A	A	A	A	A	A	A	A	A	A	A	A	A	A	A	A	A	A	A	A	A	A	A	A	A	A	A	C	A
Contig1_6437	G	G	G	G	G	G	G	G	G	G	G	G	G	G	G	G	G	G	G	G	G	G	G	G	G	G	G	G	G	G	T	G
Contig1_6437	G	G	G	G	G	G	G	G	G	G	G	G	G	G	G	G	G	G	G	G	G	G	G	G	G	G	G	G	G	G	T	G
Contig1_6443	0	C	C	0	C	C	C	C	A	C	C	C	C	C	C	0	C	C	C	C	0	0	C	C	C	C	C	0	0	C	A	C
Contig1_6443	0	C	C	0	C	C	C	C	A	C	C	C	C	C	C	0	C	C	C	C	0	0	C	C	C	C	C	0	0	C	C	C
Contig1_6535	0	G	G	0	G	0	G	0	G	G	G	T	0	0	G	0	G	G	T	G	G	0	G	0	G	G	G	0	0	0	G	G
Contig1_6535	0	G	G	0	G	0	G	0	G	G	G	G	0	0	G	0	G	G	G	G	G	0	G	0	G	G	G	0	0	0	G	G
Contig1_9351	0	G	G	G	G	G	G	G	C	G	G	G	G	G	G	G	G	G	G	G	C	G	C	G	0	G	G	0	G	G	0	G
Contig1_9351	0	G	G	G	G	G	G	G	C	G	G	G	G	G	G	G	G	G	G	G	G	G	G	G	0	G	G	0	G	G	0	G
Contig1_9434	0	C	C	C	C	C	C	C	T	C	C	C	C	C	C	C	C	C	T	C	T	C	T	C	T	C	C	0	T	T	0	T
Contig1_9434	0	T	T	T	T	T	T	T	T	T	T	T	T	T	C	T	T	T	T	C	T	T	T	T	T	T	T	0	T	T	0	T
Contig1_14405	0	0	0	0	0	0	0	0	0	0	0	0	0	0	0	0	0	0	0	0	0	0	C	0	0	0	0	0	0	0	0	G
Contig1_14405	0	0	0	0	0	0	0	0	0	0	0	0	0	0	0	0	0	0	0	0	0	0	G	0	0	0	0	0	0	0	0	G
Contig1_18754	0	0	T	0	0	0	0	0	C	0	C	0	T	0	0	0	0	0	T	C	C	T	0	0	C	0	C	0	0	0	0	C
Contig1_18754	0	0	T	0	0	0	0	0	C	0	C	0	T	0	0	0	0	0	T	C	C	T	0	0	C	0	C	0	0	0	0	C
Contig1_19778	C	C	C	C	C	C	C	C	C	C	C	C	C	C	C	C	C	C	C	C	C	C	C	C	T	C	C	C	C	C	C	C
Contig1_19778	C	C	C	C	C	C	C	C	C	C	C	C	C	C	C	C	C	C	C	C	C	C	C	C	T	C	C	C	C	C	C	C
Contig1_20604	0	0	0	0	0	0	0	0	G	0	0	0	0	0	0	0	C	0	0	0	0	0	0	0	0	0	0	0	0	0	G	C
Contig1_20604	0	0	0	0	0	0	0	0	G	0	0	0	0	0	0	0	C	0	0	0	0	0	0	0	0	0	0	0	0	0	G	C
Contig1_20615	0	0	0	0	0	0	0	0	G	0	0	0	0	0	0	0	0	0	0	0	0	0	0	0	0	0	0	0	0	0	G	A
Contig1_20615	0	0	0	0	0	0	0	0	G	0	0	0	0	0	0	0	0	0	0	0	0	0	0	0	0	0	0	0	0	0	G	A
Contig1_20833	0	C	C	C	C	G	C	G	0	C	C	G	G	G	C	0	G	G	C	G	0	C	0	G	G	C	C	0	0	C	G	G
Contig1_20833	0	G	G	C	G	G	G	G	0	G	G	G	G	G	G	0	G	G	G	G	0	G	0	G	G	G	G	0	0	G	G	G
Contig1_22891	0	0	C	C	C	0	C	0	A	0	0	0	0	0	0	0	0	0	0	C	0	0	A	C	A	C	0	0	0	0	C	A
Contig1_22891	0	0	C	C	A	0	A	0	A	0	0	0	0	0	0	0	0	0	0	A	0	0	A	A	A	A	0	0	0	0	A	A
Contig1_22900	T	T	T	T	T	T	T	T	T	T	T	T	T	T	T	T	T	T	T	T	T	T	T	T	T	T	T	T	T	T	T	T
Contig1_22900	T	T	T	T	T	T	T	T	T	T	T	T	T	T	T	T	T	T	T	T	T	T	T	T	T	T	C	T	T	T	T	T
Contig1_23032	A	G	G	G	G	G	G	G	A	G	G	G	G	G	G	A	G	A	G	G	G	A	G	G	G	G	G	G	A	G	G	A
Contig1_23032	A	A	A	A	A	A	A	A	A	A	A	A	A	A	A	A	A	A	A	A	A	A	G	A	A	A	A	G	A	A	A	A
Contig1_23090	T	T	T	T	T	T	T	T	T	T	T	T	T	T	T	T	T	T	T	T	T	T	T	T	T	T	T	T	T	T	T	T
Contig1_23090	T	T	G	T	G	T	T	T	T	G	G	T	G	T	T	G	G	G	G	T	T	T	T	T	T	T	G	T	T	T	T	T
Contig1_23249	T	T	T	T	T	T	T	T	T	T	T	T	T	T	T	T	T	T	T	T	C	T	C	T	C	T	T	C	T	T	C	C
Contig1_23249	C	C	C	C	C	C	C	C	C	C	C	C	C	C	C	C	C	C	C	C	C	C	C	C	C	C	C	C	C	C	C	C
Contig1_24381	A	A	A	A	A	A	A	A	A	A	A	A	A	A	A	A	A	A	A	A	A	A	A	A	A	A	A	A	A	A	A	A
Contig1_24381	A	A	A	A	A	A	A	A	A	A	A	A	A	A	A	A	A	A	A	A	A	A	T	A	A	A	A	T	A	A	A	A
Contig1_31719	0	C	C	T	T	C	C	C	T	T	C	C	C	C	C	T	C	T	T	T	C	T	C	T	T	C	C	0	C	C	C	C
Contig1_31719	0	C	C	C	C	C	C	C	C	C	C	C	C	C	C	C	C	C	C	C	C	C	C	C	C	C	C	0	C	C	C	C
Contig1_32080	C	C	C	C	C	C	C	C	A	C	C	C	C	C	C	C	C	C	C	A	C	C	C	C	A	C	C	C	C	C	A	0
Contig1_32080	C	C	C	C	C	C	C	C	C	C	C	C	C	C	C	C	C	C	C	C	C	C	C	C	C	C	C	C	C	C	C	0
Contig1_33935	T	T	T	T	T	T	T	T	T	T	T	T	T	T	T	T	T	T	T	T	T	T	T	T	T	T	T	T	T	T	T	T
Contig1_33935	T	T	T	T	T	T	T	T	T	T	T	T	T	T	T	T	T	T	T	T	T	T	T	T	C	T	T	T	T	T	T	T
Contig1_39370	0	T	T	T	T	T	T	T	C	T	T	T	T	T	T	T	T	T	T	C	C	T	C	T	C	T	T	C	T	C	C	C
Contig1_39370	0	C	C	C	C	C	C	C	C	C	C	C	C	C	C	C	C	C	C	C	C	C	C	C	C	C	C	C	C	C	C	C
Contig1_40288	G	G	G	G	G	G	G	G	A	G	G	G	G	G	G	G	G	G	G	G	G	G	G	G	G	G	G	G	G	G	G	G
Contig1_40288	G	G	G	G	G	G	G	G	A	G	G	G	G	G	G	G	G	G	G	G	G	G	G	G	G	G	G	G	G	G	G	G
Contig1_40290	T	T	T	T	T	T	T	T	C	T	T	T	T	T	T	T	T	T	T	T	T	T	T	T	T	T	T	T	T	T	T	T
Contig1_40290	T	T	T	T	T	T	T	T	C	T	T	T	T	T	T	T	T	T	T	T	T	T	T	T	T	T	T	T	T	T	T	T
Contig1_40292	T	T	T	T	T	T	T	T	C	T	T	T	T	T	T	T	T	T	T	T	T	T	T	T	T	T	T	T	T	T	T	T
Contig1_40292	T	T	T	T	T	T	T	T	C	T	T	T	T	T	T	T	T	T	T	C	T	T	T	T	T	T	T	T	T	T	T	T
Contig1_40318	G	G	G	G	G	G	G	G	G	G	G	G	G	G	G	G	G	G	G	G	G	G	G	G	G	G	G	G	G	G	C	G
Contig1_40318	G	G	G	G	G	G	G	G	G	G	G	G	G	G	G	G	G	G	G	G	G	G	G	G	G	G	G	G	G	G	C	G
Contig1_40883	C	C	C	C	C	C	C	C	C	C	C	C	C	C	C	C	C	C	C	C	C	C	C	C	C	C	C	C	C	C	C	C
Contig1_40883	C	C	C	C	C	C	C	C	C	C	C	C	C	C	C	C	C	C	C	C	T	C	C	C	C	C	C	C	C	C	C	C
Contig1_40909	T	T	T	T	T	T	T	T	T	T	T	T	T	T	T	T	T	T	T	T	T	T	T	T	T	T	T	T	T	T	C	T
Contig1_40909	T	T	T	T	T	T	T	T	T	T	T	T	T	T	T	T	T	T	T	T	C	T	T	T	T	T	T	T	T	T	C	T
Contig1_40981	G	G	G	G	G	G	G	G	G	G	G	G	G	G	G	G	G	G	G	G	G	G	G	G	G	G	G	G	G	G	G	G
Contig1_40981	G	G	G	G	G	G	G	G	A	G	G	G	G	G	G	G	G	G	G	G	G	G	G	G	G	G	G	G	G	G	G	G
Contig1_41007	A	A	A	A	A	A	G	A	G	G	A	A	A	G	A	A	A	G	A	G	A	A	A	A	0	A	A	A	A	G	A	A
Contig1_41007	A	G	G	G	G	G	G	G	G	G	G	G	G	G	G	G	G	G	G	G	G	G	A	G	0	G	G	A	G	G	A	A
Contig1_41019	T	C	C	C	C	C	C	C	T	C	C	C	C	C	C	C	C	C	C	C	C	C	T	C	0	C	C	T	C	C	T	T
Contig1_41019	T	T	T	T	T	T	T	T	T	T	T	T	T	T	T	T	T	T	T	T	T	T	T	T	0	T	T	T	T	T	T	T
Contig1_41142	A	C	C	A	A	C	C	C	A	C	A	C	C	C	C	C	A	C	C	C	0	C	A	C	A	C	A	A	A	C	A	0
Contig1_41142	A	A	A	A	A	A	A	A	A	A	A	A	A	A	A	A	A	A	A	A	0	A	A	A	A	A	A	A	A	A	A	0
Contig1_46526	A	A	A	A	A	A	A	A	A	A	A	A	A	A	A	A	A	A	A	A	C	A	A	A	A	A	A	A	A	A	A	A
Contig1_46526	A	A	A	A	A	A	A	A	A	A	A	A	A	A	A	A	A	A	A	A	C	A	A	A	A	A	A	A	A	A	A	A
Contig1_47400	T	T	T	T	T	T	T	T	T	T	T	T	T	T	T	T	T	T	T	T	T	T	T	T	T	T	T	T	T	T	T	T
Contig1_47400	T	T	T	T	T	T	T	T	T	T	T	T	T	T	T	T	T	T	T	T	G	T	T	T	T	T	T	T	T	T	T	T
Contig1_54250	T	C	C	C	C	C	C	C	0	C	C	C	C	C	C	C	C	C	C	T	T	C	T	C	0	C	C	T	C	C	0	T
Contig1_54250	T	C	C	C	C	C	C	C	0	C	C	C	C	C	C	C	C	C	C	T	T	C	T	C	0	C	C	T	C	C	0	T
Contig1_54839	G	G	G	G	G	G	A	A	A	G	G	A	G	G	G	G	G	G	G	G	A	G	G	A	0	G	G	A	A	G	A	A
Contig1_54839	A	A	A	A	A	A	A	A	A	A	A	A	A	A	A	A	A	A	A	A	A	A	A	A	0	A	A	A	A	A	A	A
Contig1_54853	G	G	G	G	G	G	A	A	0	G	G	A	G	G	G	G	G	G	G	G	A	G	G	A	0	G	G	A	A	G	A	A
Contig1_54853	A	A	A	A	A	A	A	A	0	A	A	A	A	A	A	A	A	A	A	A	A	A	A	A	0	A	A	A	A	A	A	A
Contig1_54865	C	C	C	C	C	C	T	T	0	C	C	C	C	T	C	C	C	C	C	C	T	C	C	T	0	C	C	0	T	C	T	T
Contig1_54865	T	T	T	T	T	T	T	T	0	T	T	T	T	T	T	T	T	T	T	T	T	T	T	T	0	T	T	0	T	T	T	T
Contig1_54872	G	G	G	G	G	G	A	A	0	G	G	A	G	A	G	G	G	G	G	G	A	G	G	A	0	G	G	A	A	G	A	A
Contig1_54872	A	A	A	A	A	A	A	A	0	A	A	A	A	A	A	A	A	A	A	A	A	A	A	A	0	A	A	A	A	A	A	A
Contig1_54883	A	A	A	A	G	A	G	G	0	A	G	G	A	G	A	G	A	A	A	A	G	A	G	G	0	G	A	0	G	G	G	G
Contig1_54883	G	G	G	G	G	G	G	G	0	G	G	G	G	G	G	G	G	G	G	G	G	G	G	G	0	G	G	0	G	G	G	G
Contig1_54945	G	G	G	G	G	G	G	G	G	G	G	G	G	G	G	G	G	G	G	G	G	G	G	G	G	G	G	G	G	G	G	G
Contig1_54945	G	C	C	C	C	G	G	G	G	G	G	C	C	C	C	C	C	C	C	C	G	G	C	G	G	C	C	G	G	C	G	G
Contig1_54968	G	G	G	G	G	G	G	G	G	G	G	G	G	G	G	G	G	G	G	G	G	G	G	G	G	G	G	G	G	G	G	G
Contig1_54968	G	A	G	G	A	A	G	G	G	A	G	G	A	A	A	A	A	A	G	G	G	G	A	G	G	G	A	G	G	A	G	G
Contig1_54973	G	G	G	G	G	G	G	G	G	G	G	G	G	G	G	G	G	G	G	G	G	G	G	G	G	G	G	G	G	G	G	G
Contig1_54973	G	T	T	G	T	T	G	G	G	T	G	G	T	T	G	G	T	T	T	T	G	T	T	G	G	G	T	G	G	T	G	G
Contig1_54985	C	C	C	C	C	C	C	C	C	C	C	C	C	C	C	C	C	C	C	C	C	C	C	C	C	C	C	C	C	C	C	C
Contig1_54985	C	G	C	C	C	C	C	C	C	C	C	C	C	C	C	C	G	C	C	C	C	C	C	C	C	C	C	C	C	C	C	C
Contig1_54996	T	T	T	T	T	T	T	T	T	T	T	T	T	T	T	T	T	T	T	T	T	T	T	T	T	T	T	T	T	T	T	T
Contig1_54996	T	T	T	T	T	T	T	T	T	T	T	T	T	T	T	T	T	T	T	T	T	C	T	T	T	T	T	T	T	T	T	T
Contig1_55434	A	G	A	A	A	G	A	A	0	A	A	A	G	A	G	A	A	A	A	A	A	A	A	A	0	G	A	0	A	A	G	A
Contig1_55434	A	A	A	A	A	A	A	A	0	A	A	A	A	A	A	A	A	A	A	A	A	A	A	A	0	A	A	0	A	A	A	A
Contig1_55446	G	G	G	G	G	G	G	G	0	G	G	G	G	G	A	G	G	G	G	G	G	G	G	G	0	A	G	0	G	G	A	G
Contig1_55446	G	G	G	G	G	G	G	G	0	G	G	G	G	G	G	G	G	G	G	G	G	G	G	G	0	G	G	0	G	G	A	G
Contig1_55464	C	C	C	C	C	C	C	C	C	C	C	C	C	C	C	C	C	C	C	C	C	C	C	C	C	C	C	C	C	C	C	C
Contig1_55464	C	C	C	C	C	C	C	G	C	C	C	C	C	C	C	C	C	C	C	C	C	C	C	C	C	C	C	C	C	C	C	C
Contig1_55476	G	G	G	G	G	G	G	G	G	G	G	G	G	G	G	G	G	G	G	G	G	G	G	G	G	G	G	G	G	G	G	G
Contig1_55476	G	G	G	G	G	G	G	C	G	G	G	G	G	G	G	G	G	G	G	G	G	G	G	G	G	G	G	G	G	G	G	G
Contig1_56473	C	C	C	C	C	C	C	C	C	C	C	C	C	C	C	C	C	C	C	C	C	C	C	C	C	C	C	C	C	C	A	C
Contig1_56473	C	C	C	C	C	C	C	C	C	C	C	C	C	C	C	C	C	C	C	C	C	C	C	C	C	C	C	C	C	C	A	C
Contig1_56504	C	C	C	C	C	C	C	C	C	C	C	C	C	C	C	C	C	C	C	C	C	C	C	C	C	C	C	C	C	C	C	C
Contig1_56504	C	C	C	C	C	C	C	C	C	C	C	C	C	C	C	C	C	C	C	C	C	C	C	C	C	C	C	T	C	C	C	C
Contig1_56516	A	A	A	A	A	A	A	A	A	A	A	A	A	A	A	A	A	A	A	A	A	A	A	A	A	A	A	A	A	A	A	A
Contig1_56516	A	A	A	A	A	A	A	A	A	A	A	A	A	A	A	A	A	A	A	A	A	A	A	A	A	A	A	G	A	A	A	A
Contig1_56530	T	T	C	C	C	C	C	C	T	C	C	C	T	C	T	C	C	C	C	C	0	C	C	C	0	C	C	0	0	C	T	C
Contig1_56530	C	C	C	C	C	C	C	C	T	C	C	C	C	C	C	C	C	C	C	C	0	C	C	C	0	C	C	0	0	C	T	C
Contig1_56647	C	C	C	C	C	C	C	C	C	C	C	C	C	C	C	C	C	C	C	C	C	C	C	C	C	C	C	C	C	C	T	C
Contig1_56647	C	C	C	C	C	C	C	C	C	C	C	C	C	C	C	C	T	C	C	C	C	C	C	C	C	C	C	C	C	C	T	C
Contig1_56660	A	A	A	A	A	A	A	A	A	A	A	A	A	A	A	A	A	A	A	A	A	A	A	A	A	A	A	A	A	A	G	A
Contig1_56660	A	A	A	A	A	A	A	A	A	A	A	A	A	A	A	A	A	A	A	A	A	A	A	A	A	A	A	A	A	A	G	A
Contig1_56794	C	C	C	C	C	C	C	C	T	C	C	C	C	C	C	C	C	C	C	C	C	C	C	C	C	C	C	C	C	C	C	C
Contig1_56794	C	C	C	C	C	C	C	C	T	C	C	C	C	C	C	C	C	C	C	C	C	C	C	C	C	C	C	C	C	C	C	C
Contig1_56806	A	A	A	A	A	A	A	A	G	A	A	A	A	A	A	A	A	A	A	A	A	A	A	A	A	A	A	A	A	A	A	A
Contig1_56806	A	A	A	A	A	A	A	A	G	A	A	A	A	A	A	A	A	A	A	A	A	A	A	A	A	A	A	A	A	A	A	A
Contig1_56809	C	C	C	C	C	C	C	C	T	C	C	C	C	C	C	C	C	C	C	C	C	C	C	C	C	C	C	C	C	C	C	C
Contig1_56809	C	C	C	C	C	C	C	C	T	C	C	C	C	C	C	C	C	C	C	C	C	C	C	C	C	C	C	C	C	C	C	C
Contig1_56820	C	C	C	C	C	C	C	C	T	C	C	C	C	C	C	C	C	C	C	C	C	C	C	C	C	C	C	C	C	C	T	C
Contig1_56820	C	C	C	C	C	C	C	C	T	C	C	C	C	C	C	C	C	C	C	C	C	C	C	C	C	C	C	C	C	C	T	C
Contig1_56937	C	C	C	C	C	C	C	C	T	C	C	C	C	C	C	C	C	C	C	C	C	C	C	C	C	C	C	C	C	C	T	C
Contig1_56937	C	C	C	C	C	C	C	C	T	C	C	C	C	C	C	C	C	C	C	C	C	C	C	C	C	C	C	C	C	C	T	C
Contig1_56950	A	A	A	A	A	A	A	A	G	A	A	A	A	A	A	A	A	A	A	A	A	A	A	A	A	A	A	A	A	A	A	A
Contig1_56950	A	A	A	A	A	A	A	A	G	A	A	A	A	A	A	A	A	A	A	A	A	A	A	A	A	A	A	A	A	A	A	A
Contig1_57008	G	A	G	G	G	G	G	G	0	G	G	A	G	G	G	G	G	G	G	G	G	G	G	G	0	G	A	G	G	G	A	G
Contig1_57008	G	G	G	G	G	G	G	G	0	G	G	G	G	G	G	G	G	G	G	G	G	G	G	G	0	G	G	G	G	G	A	G
Contig1_57011	C	C	C	C	C	C	C	C	T	C	C	C	C	C	C	C	C	C	C	C	C	C	C	C	C	C	C	C	C	C	C	C
Contig1_57011	C	C	C	C	C	C	C	C	T	C	C	C	C	C	C	C	C	C	C	C	C	C	C	C	C	C	C	C	C	C	C	C
Contig1_57017	G	G	G	G	G	G	G	G	A	G	G	G	G	G	G	G	G	G	G	G	G	G	G	G	G	G	G	G	G	G	G	G
Contig1_57017	G	G	G	G	G	G	G	G	A	G	G	G	G	G	G	G	G	G	G	G	G	G	G	G	G	G	G	G	G	G	G	G
Contig1_57045	A	A	A	G	A	A	G	A	0	A	A	G	A	A	A	A	A	A	A	A	A	A	A	A	0	A	G	A	A	A	0	A
Contig1_57045	A	A	A	A	A	A	A	A	0	A	A	A	A	A	A	A	A	A	A	A	A	A	A	A	0	A	A	A	A	A	0	A
Contig1_57170	T	T	T	T	T	T	T	T	T	T	T	T	T	T	T	T	T	T	T	T	T	T	T	T	T	T	T	T	T	T	T	T
Contig1_57170	T	T	T	T	T	T	T	T	T	T	T	T	T	T	T	T	T	C	T	T	T	C	T	T	T	T	T	T	T	T	T	T
Contig1_57180	T	T	T	T	T	T	T	T	T	T	T	T	T	T	T	T	T	T	T	T	T	T	T	T	T	T	T	T	T	T	T	T
Contig1_57180	T	T	T	T	C	T	T	T	T	T	T	C	T	T	T	C	T	C	T	T	T	C	T	C	T	T	T	T	T	T	T	T
Contig1_57301	C	C	C	C	C	C	C	C	T	C	C	C	C	C	C	C	C	C	C	C	C	C	C	C	C	C	C	C	C	C	C	C
Contig1_57301	C	C	C	C	C	C	C	C	T	C	C	C	C	C	C	C	C	C	C	C	C	C	C	C	C	C	C	C	C	C	C	C
Contig1_57411	A	A	A	A	A	A	A	C	0	A	A	A	A	A	A	A	A	A	A	A	C	A	A	A	0	A	A	C	C	A	0	C
Contig1_57411	C	C	C	C	C	C	C	C	0	C	C	C	C	C	C	C	C	C	C	C	C	C	C	C	0	C	C	C	C	C	0	C
Contig1_57803	A	A	A	A	A	A	A	A	C	A	A	A	A	A	A	A	A	A	A	A	A	A	A	A	A	A	A	A	A	A	C	A
Contig1_57803	A	A	A	A	A	A	A	A	C	A	A	A	A	A	A	A	A	A	A	A	A	A	A	A	A	A	A	A	A	A	C	A
Contig1_58676	A	A	A	A	A	A	A	A	A	A	A	A	A	A	A	A	A	A	A	A	A	A	A	A	A	A	A	A	A	A	G	A
Contig1_58676	A	A	A	A	A	A	A	A	A	A	A	A	A	A	A	A	A	A	A	A	A	A	A	A	A	A	A	A	A	A	G	A
Contig1_58687	C	A	A	A	A	A	A	A	0	A	A	A	A	A	A	A	A	A	A	C	C	A	C	A	0	A	A	C	A	A	0	C
Contig1_58687	C	A	A	A	A	A	A	A	0	A	A	A	A	A	A	A	A	A	A	C	C	A	C	A	0	A	A	C	A	A	0	C
Contig1_74509	0	0	0	0	0	0	0	0	0	0	0	0	0	0	0	0	0	0	0	T	0	0	0	0	0	0	0	0	0	0	0	G
Contig1_74509	0	0	0	0	0	0	0	0	0	0	0	0	0	0	0	0	0	0	0	T	0	0	0	0	0	0	0	0	0	0	0	G
Contig1_77137	T	T	T	T	C	C	C	C	T	T	T	T	T	T	T	T	T	T	T	T	T	C	T	T	T	T	T	T	C	T	T	T
Contig1_77137	T	T	T	T	C	C	C	C	T	T	T	T	T	T	T	T	T	T	T	T	T	C	T	T	T	T	T	T	C	T	T	T
Contig1_86733	A	C	C	C	C	C	C	C	A	C	C	C	C	C	C	C	C	C	C	C	C	C	C	C	A	C	C	C	C	C	A	A
Contig1_86733	A	C	C	C	C	C	C	C	A	C	C	C	C	C	C	C	C	C	C	C	C	C	C	C	A	C	C	C	C	C	A	A
Contig1_86838	G	G	G	G	G	G	G	G	G	G	G	G	G	G	G	G	G	G	G	C	G	G	G	G	G	G	G	G	G	G	G	G
Contig1_86838	G	G	G	G	G	G	G	G	G	G	G	G	G	G	G	G	G	G	G	C	G	G	G	G	G	G	G	G	G	G	G	G
Contig1_97858	0	T	T	T	T	T	T	T	0	C	T	T	T	C	T	T	T	T	T	0	C	T	0	T	0	T	T	0	C	T	0	C
Contig1_97858	0	C	C	C	C	C	C	C	0	C	C	C	C	C	C	C	C	C	C	0	C	C	0	C	0	C	C	0	C	C	0	C
Contig1_97955	0	G	G	G	G	G	G	A	0	A	G	G	G	A	G	G	G	G	G	0	A	G	0	G	0	G	G	0	A	G	0	A
Contig1_97955	0	A	A	A	A	A	A	A	0	A	A	A	A	A	A	A	A	A	A	0	A	A	0	A	0	A	A	0	A	A	0	A
Contig1_98231	0	C	T	T	T	T	C	C	0	C	T	C	T	C	T	C	C	C	T	0	C	C	0	T	0	T	T	0	C	T	0	C
Contig1_98231	0	C	C	C	C	C	C	C	0	C	C	C	C	C	C	C	C	C	C	0	C	C	0	C	0	C	C	0	C	C	0	C
Contig1_99285	0	T	T	T	T	C	T	T	C	T	T	T	T	T	T	T	T	T	T	C	C	C	C	T	C	T	T	0	C	T	C	0
Contig1_99285	0	C	C	C	C	C	C	C	C	C	C	C	C	C	C	C	C	C	C	C	C	C	C	C	C	C	C	0	C	C	C	0
Contig1_99327	C	C	C	C	C	C	C	C	C	C	C	C	C	C	C	C	C	C	C	C	C	C	C	C	T	C	C	C	C	C	C	C
Contig1_99327	C	C	C	C	C	C	C	C	C	C	C	C	C	C	C	C	C	C	C	C	C	T	C	C	T	C	C	C	C	C	C	C
Contig1_99479	G	A	A	A	A	A	A	A	G	A	A	A	A	A	A	A	A	A	A	G	G	A	G	A	G	A	A	0	A	A	0	G
Contig1_99479	G	G	G	G	G	G	G	G	G	G	G	G	G	G	G	G	G	G	G	G	G	G	G	G	G	G	G	0	G	G	0	G
Contig1_99632	0	T	C	C	C	C	C	T	T	C	C	C	T	T	C	C	C	C	C	T	T	C	T	C	T	C	C	0	C	C	0	0
Contig1_99632	0	T	T	T	T	T	T	T	T	T	T	T	T	T	T	T	T	T	T	T	T	T	T	T	T	T	T	0	T	T	0	0
Contig1_101894	G	G	G	G	G	G	G	G	G	G	G	G	G	G	G	G	G	G	G	G	A	G	G	G	G	G	G	G	G	G	G	G
Contig1_101894	G	G	G	G	G	G	G	G	G	G	G	G	G	G	G	G	G	G	G	G	A	G	G	G	G	G	G	G	G	G	G	G
Contig1_105834	C	C	C	C	C	C	C	C	C	C	C	C	C	C	C	C	C	C	C	C	C	C	T	C	T	C	C	C	C	C	T	C
Contig1_105834	C	C	C	C	C	C	C	C	C	C	C	C	C	C	C	C	C	C	C	C	C	C	T	C	T	C	C	C	C	C	T	C
Contig1_105862	G	G	G	G	G	G	G	G	A	G	G	G	G	G	G	G	G	G	G	G	G	G	A	G	A	G	G	G	G	G	A	G
Contig1_105862	G	G	G	G	G	G	G	G	A	G	G	G	G	G	G	G	G	G	G	G	G	G	A	G	A	G	G	G	G	G	A	G
Contig1_105877	G	G	G	G	G	G	G	G	A	G	G	G	G	G	G	G	G	G	G	G	G	G	A	G	A	G	G	G	G	G	A	G
Contig1_105877	G	G	G	G	G	G	G	G	A	G	G	G	G	G	G	G	G	G	G	A	A	G	A	G	A	G	G	G	G	G	A	G
Contig1_105891	T	T	T	T	T	T	T	T	C	T	T	T	T	T	T	T	T	T	T	T	T	T	C	T	C	T	T	T	T	T	C	T
Contig1_105891	T	T	T	T	T	T	T	T	C	T	T	T	T	T	T	T	T	T	T	C	C	T	C	T	C	T	T	T	T	T	C	T
Contig1_105913	T	T	T	T	T	T	T	T	C	T	T	T	T	T	T	T	T	T	T	T	T	T	C	T	C	T	T	T	T	T	C	T
Contig1_105913	T	T	T	T	T	T	T	T	C	T	T	T	T	T	T	T	T	T	T	C	C	T	C	T	C	T	T	T	T	T	C	T
Contig1_105930	T	T	T	T	T	T	T	T	C	T	T	T	T	T	T	T	T	T	T	T	T	T	C	T	C	T	T	C	T	T	C	T
Contig1_105930	T	T	T	T	T	T	T	T	C	T	T	T	T	T	T	T	T	T	T	C	C	T	C	T	C	T	T	C	T	T	C	T
Contig1_105933	T	T	T	T	T	T	T	T	C	T	T	T	T	T	T	T	T	T	T	T	T	T	C	T	C	T	T	C	T	T	C	T
Contig1_105933	T	T	T	T	T	T	T	T	C	T	T	T	T	T	T	T	T	T	T	C	C	T	C	T	C	T	T	C	T	T	C	T
Contig1_105953	A	A	A	A	A	A	A	A	G	A	A	A	A	A	A	A	A	A	A	A	A	A	G	A	G	A	A	G	A	A	G	A
Contig1_105953	A	A	A	A	A	A	A	A	G	A	A	A	A	A	A	A	A	A	A	G	G	A	G	A	G	A	A	G	A	A	G	A
Contig1_106057	G	A	A	A	A	A	A	A	0	A	A	A	A	A	A	A	A	A	A	G	G	A	G	A	G	A	A	0	A	A	G	A
Contig1_106057	A	A	A	A	A	A	A	A	0	A	A	A	A	A	A	A	A	A	A	A	A	A	G	A	G	A	A	0	A	A	G	A
Contig1_106071	A	G	G	G	G	G	G	G	0	G	G	G	G	G	G	G	G	G	G	G	A	G	A	G	A	G	G	0	G	G	A	G
Contig1_106071	G	G	G	G	G	G	G	G	0	G	G	G	G	G	G	G	G	G	G	G	G	G	A	G	A	G	G	0	G	G	A	G
Contig1_106155	C	C	C	C	C	C	C	C	C	C	C	C	C	C	C	C	C	C	C	C	C	C	C	C	T	C	C	C	C	C	T	C
Contig1_106155	C	C	C	C	C	C	C	C	C	C	C	C	C	C	C	C	C	C	C	C	C	C	C	C	T	C	C	C	C	C	T	C
Contig1_106170	G	G	G	G	G	G	G	G	C	G	G	G	G	G	G	G	G	G	G	C	C	G	C	G	C	G	G	C	G	G	C	G
Contig1_106170	G	G	G	G	G	G	G	G	C	G	G	G	G	G	G	G	G	G	G	G	G	G	C	G	C	G	G	C	G	G	C	G
Contig1_106220	G	G	G	G	G	G	G	G	A	G	G	G	G	G	G	G	G	G	G	A	A	G	A	G	A	G	G	A	G	G	A	G
Contig1_106220	G	G	G	G	G	G	G	G	A	G	G	G	G	G	G	G	G	G	G	G	G	G	A	G	A	G	G	A	G	G	A	G
Contig1_106247	C	C	C	C	C	C	C	C	T	C	C	C	C	C	C	C	C	C	C	T	T	C	T	C	T	C	C	0	C	C	T	C
Contig1_106247	C	C	C	C	C	C	C	C	T	C	C	C	C	C	C	C	C	C	C	C	C	C	T	C	T	C	C	0	C	C	T	C
Contig1_106248	C	C	C	C	C	C	C	C	T	C	C	C	C	C	C	C	C	C	C	T	T	C	T	C	T	C	C	T	C	C	T	C
Contig1_106248	C	C	C	C	C	C	C	C	T	C	C	C	C	C	C	C	C	C	C	C	C	C	T	C	T	C	C	T	C	C	T	C
Contig1_106251	C	C	C	C	C	C	C	C	T	C	C	C	C	C	C	C	C	C	C	T	T	C	T	C	T	C	C	T	C	C	T	C
Contig1_106251	C	C	C	C	C	C	C	C	T	C	C	C	C	C	C	C	C	C	C	C	C	C	T	C	T	C	C	T	C	C	T	C
Contig1_106341	G	G	G	G	G	G	G	G	A	G	G	G	G	G	G	G	G	G	G	A	A	G	A	G	A	G	G	A	G	G	A	G
Contig1_106341	G	G	G	G	G	G	G	G	A	G	G	G	G	G	G	G	G	G	G	G	G	G	A	G	A	G	G	A	G	G	A	G
Contig1_106373	T	C	C	C	C	C	C	C	T	C	C	C	C	C	C	C	C	C	C	T	T	C	T	C	T	C	C	T	0	C	T	C
Contig1_106373	C	C	C	C	C	C	C	C	T	C	C	C	C	C	C	C	C	C	C	C	C	C	T	C	T	C	C	T	0	C	T	C
Contig1_106389	A	G	G	G	G	G	G	G	A	G	G	G	G	G	G	G	G	G	G	A	A	G	A	G	A	G	G	A	G	G	A	G
Contig1_106389	G	G	G	G	G	G	G	G	A	G	G	G	G	G	G	G	G	G	G	G	G	G	A	G	A	G	G	A	G	G	A	G
Contig1_106397	T	C	C	C	C	C	C	C	T	C	C	C	C	C	C	C	C	C	C	T	T	C	T	C	T	C	C	0	C	C	T	C
Contig1_106397	C	C	C	C	C	C	C	C	T	C	C	C	C	C	C	C	C	C	C	C	C	C	T	C	T	C	C	0	C	C	T	C
Contig1_106428	G	A	A	A	A	A	A	A	G	A	A	A	A	A	A	A	A	A	A	G	G	A	G	A	G	A	A	0	0	A	G	A
Contig1_106428	A	A	A	A	A	A	A	A	G	A	A	A	A	A	A	A	A	A	A	A	A	A	G	A	G	A	A	0	0	A	G	A
Contig1_106434	A	G	G	G	G	G	G	G	A	G	G	G	G	G	G	G	G	G	G	A	A	G	A	G	A	G	G	0	0	G	A	G
Contig1_106434	G	G	G	G	G	G	G	G	A	G	G	G	G	G	G	G	G	G	G	G	G	G	A	G	A	G	G	0	0	G	A	G
Contig1_106466	C	T	T	T	T	T	T	T	C	T	T	T	T	T	T	T	T	T	T	C	C	T	C	T	C	T	T	0	T	T	C	T
Contig1_106466	T	T	T	T	T	T	T	T	C	T	T	T	T	T	T	T	T	T	T	T	T	T	C	T	C	T	T	0	T	T	C	T
Contig1_106468	G	A	A	A	A	A	A	A	G	A	A	A	A	A	A	A	A	A	A	G	G	A	G	A	G	A	A	0	0	A	G	A
Contig1_106468	A	A	A	A	A	A	A	A	G	A	A	A	A	A	A	A	A	A	A	A	A	A	G	A	G	A	A	0	0	A	G	A
Contig1_106491	T	G	G	G	G	G	G	G	T	G	G	G	G	G	G	G	G	G	G	T	T	G	T	G	T	G	G	0	0	G	T	G
Contig1_106491	G	G	G	G	G	G	G	G	T	G	G	G	G	G	G	G	G	G	G	G	G	G	T	G	T	G	G	0	0	G	T	G
Contig1_106556	T	C	C	C	C	C	C	C	T	C	C	C	C	C	C	C	C	C	C	T	T	C	T	C	T	C	C	0	0	C	T	C
Contig1_106556	C	C	C	C	C	C	C	C	T	C	C	C	C	C	C	C	C	C	C	C	C	C	T	C	T	C	C	0	0	C	T	C
Contig1_106574	G	G	G	G	G	G	G	G	C	G	G	G	G	G	G	G	G	G	G	C	C	G	C	G	C	G	G	0	G	G	C	G
Contig1_106574	G	G	G	G	G	G	G	G	C	G	G	G	G	G	G	G	G	G	G	G	G	G	C	G	C	G	G	0	G	G	C	G
Contig1_106599	C	C	C	C	C	C	C	C	G	C	C	C	C	C	C	C	C	C	C	G	C	C	G	C	G	C	C	0	0	C	G	C
Contig1_106599	C	C	C	C	C	C	C	C	G	C	C	C	C	C	C	C	C	C	C	C	C	C	G	C	G	C	C	0	0	C	G	C
Contig1_106618	C	C	C	C	C	C	C	C	C	C	C	C	C	C	C	C	C	C	C	C	C	C	C	C	C	C	C	C	C	C	C	C
Contig1_106618	C	C	C	C	C	C	C	C	C	C	C	C	C	C	C	C	C	C	C	C	A	C	C	C	C	C	C	C	C	C	C	C
Contig1_106631	T	T	T	T	T	T	T	T	C	T	T	T	T	T	T	T	T	T	T	C	C	T	0	T	C	T	T	0	T	T	C	T
Contig1_106631	T	T	T	T	T	T	T	T	C	T	T	T	T	T	T	T	T	T	T	T	T	T	0	T	C	T	T	0	T	T	C	T
Contig1_106645	C	T	T	T	T	T	T	T	C	T	T	T	T	T	T	T	T	T	T	C	T	T	0	T	C	T	T	0	0	T	C	T
Contig1_106645	T	T	T	T	T	T	T	T	C	T	T	T	T	T	T	T	T	T	T	T	T	T	0	T	C	T	T	0	0	T	C	T
Contig1_106659	A	G	G	G	G	G	G	G	A	G	G	G	G	G	G	G	G	G	G	A	G	G	A	G	A	G	G	0	G	G	0	G
Contig1_106659	G	G	G	G	G	G	G	G	A	G	G	G	G	G	G	G	G	G	G	G	G	G	A	G	A	G	G	0	G	G	0	G
Contig1_106676	C	A	A	A	A	A	A	A	C	A	A	A	A	A	A	A	A	A	A	C	C	A	C	A	C	A	A	0	A	A	C	A
Contig1_106676	A	A	A	A	A	A	A	A	C	A	A	A	A	A	A	A	A	A	A	A	A	A	C	A	C	A	A	0	A	A	C	A
Contig1_106698	T	C	C	C	C	C	C	C	T	C	C	C	C	C	C	C	C	C	C	T	T	C	T	C	T	C	C	0	C	C	T	C
Contig1_106698	C	C	C	C	C	C	C	C	T	C	C	C	C	C	C	C	C	C	C	C	C	C	T	C	T	C	C	0	C	C	T	C
Contig1_106718	G	C	C	C	C	C	C	C	G	C	C	C	C	C	C	C	C	C	C	G	G	C	G	C	G	C	C	0	0	C	G	C
Contig1_106718	C	C	C	C	C	C	C	C	G	C	C	C	C	C	C	C	C	C	C	C	C	C	G	C	G	C	C	0	0	C	G	C
Contig1_106736	G	A	A	A	A	A	A	A	G	A	A	A	A	A	A	A	A	A	A	G	G	A	G	A	G	A	A	0	0	A	G	A
Contig1_106736	A	A	A	A	A	A	A	A	G	A	A	A	A	A	A	A	A	A	A	A	A	A	G	A	G	A	A	0	0	A	G	A
Contig1_106758	C	G	G	G	G	G	G	G	C	G	G	G	G	G	G	G	G	G	G	C	C	G	C	G	C	G	G	0	0	G	C	G
Contig1_106758	G	G	G	G	G	G	G	G	C	G	G	G	G	G	G	G	G	G	G	G	G	G	C	G	C	G	G	0	0	G	C	G
Contig1_106774	T	C	C	C	C	C	C	C	T	C	C	C	C	C	C	C	C	C	C	T	T	C	T	C	T	C	C	0	0	C	T	C
Contig1_106774	C	C	C	C	C	C	C	C	T	C	C	C	C	C	C	C	C	C	C	C	C	C	T	C	T	C	C	0	0	C	T	C
Contig1_106787	T	C	C	C	C	C	C	C	T	C	C	C	C	C	C	C	C	C	C	T	T	C	T	C	T	C	C	0	C	C	T	C
Contig1_106787	C	C	C	C	C	C	C	C	T	C	C	C	C	C	C	C	C	C	C	C	C	C	T	C	T	C	C	0	C	C	T	C
Contig1_106850	G	G	G	G	G	G	G	G	C	G	G	G	G	G	G	G	G	G	G	C	C	G	C	G	C	G	G	0	G	G	C	G
Contig1_106850	G	G	G	G	G	G	G	G	C	G	G	G	G	G	G	G	G	G	G	G	G	G	C	G	C	G	G	0	G	G	C	G
Contig1_106879	T	T	T	T	T	T	T	0	C	T	T	T	T	T	T	T	T	T	T	C	C	T	C	T	C	T	T	0	T	T	C	T
Contig1_106879	T	T	T	T	T	T	T	0	C	T	T	T	T	T	T	T	T	T	T	T	T	T	C	T	C	T	T	0	T	T	C	T
Contig1_106889	G	G	G	G	G	G	G	0	T	G	G	G	G	G	G	G	G	G	G	T	T	G	T	G	T	G	G	0	G	G	T	G
Contig1_106889	G	G	G	G	G	G	G	0	T	G	G	G	G	G	G	G	G	G	G	G	G	G	T	G	T	G	G	0	G	G	T	G
Contig1_106910	A	A	A	A	A	A	A	A	G	A	A	A	A	A	A	A	A	A	A	G	G	A	G	A	G	A	A	0	A	A	G	A
Contig1_106910	A	A	A	A	A	A	A	A	G	A	A	A	A	A	A	A	A	A	A	A	A	A	G	A	G	A	A	0	A	A	G	A
Contig1_106955	C	C	C	C	C	C	C	C	T	C	C	C	C	C	C	C	C	C	C	T	T	C	T	C	T	C	C	0	C	C	T	C
Contig1_106955	C	C	C	C	C	C	C	C	T	C	C	C	C	C	C	C	C	C	C	C	C	C	T	C	T	C	C	0	C	C	T	C
Contig1_106983	G	A	A	A	A	A	A	A	G	A	A	A	A	A	A	A	A	A	A	G	G	A	G	A	G	A	A	0	0	A	G	A
Contig1_106983	A	A	A	A	A	A	A	A	G	A	A	A	A	A	A	A	A	A	A	A	A	A	G	A	G	A	A	0	0	A	G	A
Contig1_107002	G	A	A	A	A	A	A	A	G	A	A	A	A	A	A	A	A	A	A	G	G	A	G	A	G	A	A	0	A	A	G	A
Contig1_107002	A	A	A	A	A	A	A	A	G	A	A	A	A	A	A	A	A	A	A	A	A	A	G	A	G	A	A	0	A	A	G	A
Contig1_107039	C	A	A	A	A	A	A	A	C	A	A	A	A	A	A	A	A	A	A	C	C	A	C	A	C	A	A	0	A	A	C	A
Contig1_107039	A	A	A	A	A	A	A	A	C	A	A	A	A	A	A	A	A	A	A	A	A	A	C	A	C	A	A	0	A	A	C	A
Contig1_107059	T	A	A	A	A	A	A	A	T	A	A	A	A	A	A	A	A	A	A	T	T	A	T	A	T	A	A	0	0	A	T	A
Contig1_107059	A	A	A	A	A	A	A	A	T	A	A	A	A	A	A	A	A	A	A	A	A	A	T	A	T	A	A	0	0	A	T	A
Contig1_107060	T	C	C	C	C	C	C	C	T	C	C	C	C	C	C	C	C	C	C	T	T	C	T	C	T	C	C	0	0	C	T	C
Contig1_107060	C	C	C	C	C	C	C	C	T	C	C	C	C	C	C	C	C	C	C	C	C	C	T	C	T	C	C	0	0	C	T	C
Contig1_107069	C	A	A	A	A	A	A	A	C	A	A	A	A	A	A	A	A	A	A	C	C	A	C	A	C	A	A	0	0	A	C	A
Contig1_107069	A	A	A	A	A	A	A	A	C	A	A	A	A	A	A	A	A	A	A	A	A	A	C	A	C	A	A	0	0	A	C	A
Contig1_107108	T	C	C	C	C	C	C	C	T	C	C	C	C	C	C	C	C	C	C	T	T	C	T	C	T	C	C	T	C	C	T	C
Contig1_107108	C	C	C	C	C	C	C	C	T	C	C	C	C	C	C	C	C	C	C	C	C	C	T	C	T	C	C	T	C	C	T	C
Contig1_107109	G	C	C	C	C	C	C	C	G	C	C	C	C	C	C	C	C	C	C	G	G	C	G	C	G	C	C	G	C	C	G	C
Contig1_107109	C	C	C	C	C	C	C	C	G	C	C	C	C	C	C	C	C	C	C	C	C	C	G	C	G	C	C	G	C	C	G	C
Contig1_107128	T	C	C	C	C	C	C	C	T	C	C	C	C	C	C	C	C	C	C	T	T	C	T	C	T	C	C	T	C	C	T	C
Contig1_107128	C	C	C	C	C	C	C	C	T	C	C	C	C	C	C	C	C	C	C	C	C	C	T	C	T	C	C	T	C	C	T	C
Contig1_107134	G	A	A	A	A	A	A	A	G	A	A	A	A	A	A	A	A	A	A	G	G	A	G	A	G	A	A	G	A	A	G	A
Contig1_107134	A	A	A	A	A	A	A	A	G	A	A	A	A	A	A	A	A	A	A	A	A	A	G	A	G	A	A	G	A	A	G	A
Contig1_107194	G	A	A	A	A	A	A	A	G	A	A	A	A	A	A	A	A	A	A	G	G	A	G	A	G	A	A	G	A	A	G	A
Contig1_107194	A	A	A	A	A	A	A	A	G	A	A	A	A	A	A	A	A	A	A	A	A	A	G	A	G	A	A	G	A	A	G	A
Contig1_107235	G	A	A	A	A	A	A	A	G	A	A	A	A	A	A	A	A	A	A	G	G	A	G	A	G	A	A	G	A	A	G	A
Contig1_107235	A	A	A	A	A	A	A	A	G	A	A	A	A	A	A	A	A	A	A	A	A	A	G	A	G	A	A	G	A	A	G	A
Contig1_107259	T	C	C	C	C	C	C	C	T	C	C	C	C	C	C	C	C	C	C	T	T	C	T	C	T	C	C	T	C	C	T	C
Contig1_107259	C	C	C	C	C	C	C	C	T	C	C	C	C	C	C	C	C	C	C	C	C	C	T	C	T	C	C	T	C	C	T	C
Contig1_107272	G	A	A	A	A	A	A	A	G	A	A	A	A	A	A	A	A	A	A	G	G	A	G	A	G	A	A	G	A	A	G	A
Contig1_107272	A	A	A	A	A	A	A	A	G	A	A	A	A	A	A	A	A	A	A	A	A	A	G	A	G	A	A	G	A	A	G	A
Contig1_107282	T	C	C	C	C	C	C	C	T	C	C	C	C	C	C	C	C	C	C	T	T	C	T	C	T	C	C	T	C	C	T	C
Contig1_107282	C	C	C	C	C	C	C	C	T	C	C	C	C	C	C	C	C	C	C	C	C	C	T	C	T	C	C	T	C	C	T	C
Contig1_107308	T	C	C	C	C	C	C	C	T	C	C	C	C	C	C	C	C	C	C	T	T	C	T	C	T	C	C	T	C	C	T	C
Contig1_107308	C	C	C	C	C	C	C	C	T	C	C	C	C	C	C	C	C	C	C	C	C	C	T	C	T	C	C	T	C	C	T	C
Contig1_107365	G	A	A	A	A	A	A	A	G	A	A	A	A	A	A	A	A	A	A	G	G	A	G	A	G	A	A	G	A	A	G	A
Contig1_107365	A	A	A	A	A	A	A	A	G	A	A	A	A	A	A	A	A	A	A	A	A	A	G	A	G	A	A	G	A	A	G	A
Contig1_107414	A	C	C	C	C	C	C	C	A	C	C	C	C	C	C	C	C	C	C	A	A	C	A	C	A	C	C	A	C	C	A	C
Contig1_107414	C	C	C	C	C	C	C	C	A	C	C	C	C	C	C	C	C	C	C	C	C	C	A	C	A	C	C	A	C	C	A	C
Contig1_107440	C	T	T	T	T	T	T	T	C	T	T	T	T	T	T	T	T	T	T	C	C	T	C	T	C	T	T	C	T	T	C	T
Contig1_107440	T	T	T	T	T	T	T	T	C	T	T	T	T	T	T	T	T	T	T	T	T	T	C	T	C	T	T	C	T	T	C	T
Contig1_107554	T	A	A	A	A	A	A	A	T	A	A	A	A	A	A	A	A	A	A	T	T	A	T	A	T	A	A	T	A	A	T	A
Contig1_107554	A	A	A	A	A	A	A	A	T	A	A	A	A	A	A	A	A	A	A	A	A	A	A	A	A	A	A	A	A	A	A	A
Contig1_107560	A	G	G	G	G	G	G	G	A	G	G	G	G	G	G	G	G	G	G	A	A	G	A	G	A	G	G	A	G	G	A	G
Contig1_107560	G	G	G	G	G	G	G	G	A	G	G	G	G	G	G	G	G	G	G	G	G	G	G	G	G	G	G	G	G	G	G	G
Contig1_107566	T	C	C	C	C	C	C	C	T	C	C	C	C	C	C	C	C	C	C	T	T	C	T	C	T	C	C	T	C	C	T	C
Contig1_107566	C	C	C	C	C	C	C	C	T	C	C	C	C	C	C	C	C	C	C	C	C	C	C	C	C	C	C	C	C	C	C	C
Contig1_107623	A	A	A	A	A	A	A	A	G	A	A	A	A	A	A	A	A	A	A	G	G	A	G	A	G	A	A	G	A	A	G	A
Contig1_107623	A	A	A	A	A	A	A	A	A	A	A	A	A	A	A	A	A	A	A	A	A	A	A	A	A	A	A	A	A	A	A	A
Contig1_113332	0	C	0	T	T	0	T	0	0	T	C	C	C	0	C	0	C	T	C	0	0	0	0	0	C	0	0	0	0	0	C	T
Contig1_113332	0	T	0	T	T	0	T	0	0	T	T	C	C	0	T	0	T	T	T	0	0	0	0	0	C	0	0	0	0	0	T	T
Contig1_113415	0	C	C	C	C	0	C	C	0	C	C	C	C	C	C	C	C	C	C	0	0	C	0	C	C	C	C	0	0	C	T	T
Contig1_113415	0	C	C	C	C	0	C	C	0	C	C	C	C	C	C	C	C	C	C	0	0	C	0	C	C	C	C	0	0	C	C	T
Contig1_119672	T	T	T	T	T	T	T	T	T	T	T	T	T	T	T	T	T	T	T	T	T	T	T	T	T	T	T	T	T	T	T	T
Contig1_119672	T	C	T	T	T	T	T	T	T	T	T	T	T	T	T	T	T	T	T	T	T	T	T	T	T	T	T	T	T	T	T	T
Contig1_119731	A	A	A	A	A	A	A	A	A	A	A	A	A	A	A	A	A	A	A	A	A	A	A	A	A	A	A	A	A	A	A	A
Contig1_119731	A	A	A	G	A	A	A	A	A	A	A	A	A	G	A	A	A	A	A	A	A	A	A	A	A	A	A	A	G	A	A	A
Contig1_119950	G	A	A	A	A	A	A	G	G	A	A	A	A	A	A	A	A	A	A	A	G	A	G	A	0	A	A	0	G	A	0	G
Contig1_119950	G	G	G	G	G	G	G	G	G	G	G	G	G	G	G	G	G	G	G	G	G	G	G	G	0	G	G	0	G	G	0	G
Contig1_125278	C	C	C	C	C	C	C	C	C	C	C	C	C	C	C	C	C	C	C	C	C	C	A	C	C	C	C	C	C	C	C	C
Contig1_125278	C	A	A	A	A	A	A	A	C	A	A	A	A	A	A	A	A	A	A	A	C	A	A	C	C	A	A	C	C	C	C	C
Contig1_125327	C	T	T	T	T	T	T	C	C	T	T	T	T	T	T	T	T	T	T	T	C	T	T	T	C	T	T	0	C	C	C	C
Contig1_125327	C	C	C	C	C	C	C	C	C	C	C	C	C	C	C	C	C	C	C	C	C	C	C	C	C	C	C	0	C	C	C	C
Contig1_130375	G	A	A	A	A	A	A	A	0	A	A	A	A	A	A	A	A	A	A	G	A	A	0	A	0	A	A	0	A	A	A	A
Contig1_130375	G	A	A	A	A	A	A	A	0	A	A	A	A	A	A	A	A	A	A	G	A	A	0	A	0	A	A	0	A	A	A	A
Contig1_130405	C	A	A	A	A	A	A	A	0	A	A	A	A	A	A	A	A	A	A	C	A	A	0	A	0	A	A	0	0	A	A	A
Contig1_130405	C	A	A	A	A	A	A	A	0	A	A	A	A	A	A	A	A	A	A	C	A	A	0	A	0	A	A	0	0	A	A	A
Contig1_138161	A	T	T	T	T	T	T	T	T	T	T	T	T	T	T	T	T	T	T	A	T	T	0	T	T	T	T	0	0	T	T	T
Contig1_138161	A	T	T	T	T	T	T	T	T	T	T	T	T	T	T	T	T	T	T	A	T	T	0	T	T	T	T	0	0	T	T	T
Contig1_143297	G	G	G	G	G	G	G	G	G	G	G	G	G	G	G	G	G	G	G	G	G	G	G	G	G	G	G	G	G	G	G	G
Contig1_143297	G	G	G	G	G	G	G	G	G	G	G	G	G	G	G	G	G	G	G	G	G	G	G	G	G	G	G	G	A	G	G	G
Contig1_144296	0	G	G	G	G	G	G	G	A	G	G	G	G	G	G	G	G	G	G	A	A	G	A	G	A	G	G	A	G	G	A	A
Contig1_144296	0	A	A	A	A	A	A	A	A	A	A	A	A	A	A	A	A	A	A	A	A	A	A	A	A	A	A	A	A	A	A	A
Contig1_153073	C	C	C	C	C	C	C	C	C	C	C	C	C	C	C	C	C	C	C	C	G	C	C	C	C	C	C	C	C	C	C	C
Contig1_153073	C	C	C	C	C	C	C	C	C	C	C	C	C	C	C	C	C	C	C	C	G	C	C	C	C	C	C	C	C	C	C	C
Contig1_154019	C	T	T	T	T	T	T	T	T	T	T	T	T	T	T	T	T	T	T	C	T	T	C	T	T	T	T	C	T	T	T	T
Contig1_154019	C	T	T	T	T	T	T	T	T	T	T	T	T	T	T	T	T	T	T	C	T	T	C	T	T	T	T	C	T	T	T	T
Contig1_156168	A	G	G	G	G	G	G	G	A	G	G	G	G	G	G	G	G	G	G	A	A	G	A	G	A	G	G	0	G	G	A	A
Contig1_156168	A	G	G	G	G	G	G	G	A	G	G	G	G	G	G	G	G	G	G	A	A	G	A	G	A	G	G	0	G	G	A	A
Contig1_158395	G	G	G	G	G	G	G	G	G	G	G	G	G	G	G	G	G	G	G	G	A	G	G	G	G	G	G	G	G	G	G	G
Contig1_158395	G	G	G	G	G	G	G	G	G	G	G	G	G	G	G	G	G	G	G	G	A	G	G	G	G	G	G	G	G	G	G	G
Contig1_159552	G	A	A	A	A	A	A	A	A	A	A	A	A	A	A	A	A	A	A	G	A	A	G	A	A	A	A	G	A	A	A	A
Contig1_159552	G	A	A	A	A	A	A	A	A	A	A	A	A	A	A	A	A	A	A	G	A	A	G	A	A	A	A	G	A	A	A	A
Contig1_160451	G	G	G	G	G	G	G	G	C	G	G	G	G	G	G	G	G	G	G	G	G	G	G	G	C	G	G	G	0	G	C	G
Contig1_160451	G	G	G	G	G	G	G	G	C	G	G	G	G	G	G	G	G	G	G	G	G	G	G	G	C	G	G	G	0	G	C	G
Contig1_160552	T	T	T	T	T	T	T	T	C	T	T	T	T	T	T	T	T	T	T	T	T	T	T	T	C	T	T	T	0	T	C	T
Contig1_160552	T	T	T	T	T	T	T	T	C	T	T	T	T	T	T	T	T	T	T	T	T	T	T	T	C	T	T	T	0	T	C	T
Contig1_160986	A	A	A	A	A	A	A	A	G	A	A	A	A	A	A	A	A	A	A	A	A	A	A	A	A	A	A	A	A	A	A	A
Contig1_160986	A	A	A	A	A	A	A	A	G	A	A	A	A	A	A	A	A	A	A	A	A	A	A	A	A	A	A	A	A	A	A	A
Contig1_165066	G	T	T	T	T	T	T	T	G	T	T	T	T	T	T	T	T	T	T	G	G	T	G	T	G	T	T	0	T	T	G	G
Contig1_165066	G	T	T	T	T	T	T	T	G	T	T	T	T	T	T	T	T	T	T	G	G	T	G	T	G	T	T	0	T	T	G	G
Contig1_165484	A	A	A	A	A	A	A	A	C	A	A	A	A	A	A	A	A	A	A	A	C	A	A	A	C	A	A	A	A	A	C	C
Contig1_165484	A	A	A	A	A	A	A	A	C	A	A	A	A	A	A	A	A	A	A	A	C	A	A	A	C	A	A	A	A	A	C	C
Contig1_165486	G	G	G	G	G	G	G	G	C	G	G	G	G	G	G	G	G	G	G	G	C	G	G	G	C	G	G	G	G	G	C	C
Contig1_165486	G	G	G	G	G	G	G	G	C	G	G	G	G	G	G	G	G	G	G	G	C	G	G	G	C	G	G	G	G	G	C	C
Contig1_165547	T	T	T	T	T	T	T	T	C	T	T	T	T	T	T	T	T	T	T	T	C	T	T	T	C	T	T	0	T	T	C	C
Contig1_165547	T	T	T	T	T	T	T	T	C	T	T	T	T	T	T	T	T	T	T	T	C	T	T	T	C	T	T	0	T	T	C	C
Contig1_165549	A	A	A	A	A	A	A	A	T	A	A	A	A	A	A	A	A	A	A	A	T	A	A	A	T	A	A	0	A	A	T	T
Contig1_165549	A	A	A	A	A	A	A	A	T	A	A	A	A	A	A	A	A	A	A	A	T	A	A	A	T	A	A	0	A	A	T	T
Contig1_165551	T	T	T	T	T	T	T	T	C	T	T	T	T	T	T	T	T	T	T	T	C	T	T	T	C	T	T	0	T	T	C	C
Contig1_165551	T	T	T	T	T	T	T	T	C	T	T	T	T	T	T	T	T	T	T	T	C	T	T	T	C	T	T	0	T	T	C	C
Contig1_165828	0	G	G	G	G	G	G	G	C	G	G	G	G	G	G	G	G	G	G	G	C	G	G	G	C	G	G	G	G	G	C	C
Contig1_165828	0	G	G	G	G	G	G	G	C	G	G	G	G	G	G	G	G	G	G	G	C	G	G	G	C	G	G	G	G	G	C	C
Contig1_165944	0	G	G	G	G	G	G	G	A	G	G	G	G	G	G	G	G	G	G	G	A	G	G	G	A	G	G	G	G	G	A	A
Contig1_165944	0	G	G	G	G	G	G	G	A	G	G	G	G	G	G	G	G	G	G	G	A	G	G	G	A	G	G	G	G	G	A	A
Contig1_165984	0	T	T	T	T	T	T	T	C	T	T	T	T	T	T	T	T	T	T	T	C	T	T	T	C	T	T	T	0	T	C	C
Contig1_165984	0	T	T	T	T	T	T	T	C	T	T	T	T	T	T	T	T	T	T	T	C	T	T	T	C	T	T	T	0	T	C	C
Contig1_166035	0	0	0	0	0	0	0	0	C	T	T	0	0	0	T	0	0	0	T	C	C	0	0	0	C	0	0	0	0	0	C	C
Contig1_166035	0	0	0	0	0	0	0	0	C	T	T	0	0	0	T	0	0	0	C	C	C	0	0	0	C	0	0	0	0	0	C	C
Contig1_166038	0	C	0	0	0	C	C	0	T	C	C	C	0	0	C	0	C	C	C	C	C	0	0	0	C	0	0	0	0	0	C	C
Contig1_166038	0	C	0	0	0	C	C	0	T	C	C	C	0	0	C	0	C	C	C	C	C	0	0	0	C	0	0	0	0	0	C	C
Contig1_166331	C	C	C	C	C	C	C	C	T	C	C	C	C	C	C	C	C	C	C	C	T	C	C	C	T	C	C	C	C	C	T	T
Contig1_166331	C	C	C	C	C	C	C	C	T	C	C	C	C	C	C	C	C	C	C	C	T	C	C	C	T	C	C	C	C	C	T	T
Contig1_166377	C	C	C	C	C	C	C	C	T	C	C	C	C	C	C	C	C	C	C	C	T	C	C	C	T	C	C	C	C	C	T	T
Contig1_166377	C	C	C	C	C	C	C	C	T	C	C	C	C	C	C	C	C	C	C	C	T	C	C	C	T	C	C	C	C	C	T	T
Contig1_166386	0	T	T	T	T	T	T	T	G	T	T	T	T	T	T	T	T	T	T	T	G	T	T	T	G	T	T	0	T	T	G	G
Contig1_166386	0	T	T	T	T	T	T	T	G	T	T	T	T	T	T	T	T	T	T	T	G	T	T	T	G	T	T	0	T	T	G	G
Contig1_166389	0	G	G	G	G	G	G	G	T	G	G	G	G	G	G	G	G	G	G	G	T	G	G	G	T	G	G	0	G	G	T	T
Contig1_166389	0	G	G	G	G	G	G	G	T	G	G	G	G	G	G	G	G	G	G	G	T	G	G	G	T	G	G	0	G	G	T	T
Contig1_166398	0	G	G	G	G	G	G	G	C	G	G	G	G	G	G	G	G	G	G	G	C	G	G	G	C	G	G	0	G	G	C	C
Contig1_166398	0	G	G	G	G	G	G	G	C	G	G	G	G	G	G	G	G	G	G	G	C	G	G	G	C	G	G	0	G	G	C	C
Contig1_166407	0	G	G	G	G	G	G	G	T	G	G	G	G	G	G	G	G	G	G	G	T	G	G	G	T	G	G	0	G	G	T	T
Contig1_166407	0	G	G	G	G	G	G	G	T	G	G	G	G	G	G	G	G	G	G	G	T	G	G	G	T	G	G	0	G	G	T	T
Contig1_166443	A	C	C	C	C	C	C	C	C	C	C	C	C	C	C	C	C	C	C	C	C	C	C	C	C	C	C	C	C	C	C	C
Contig1_166443	A	C	C	C	C	C	C	C	C	C	C	C	C	C	C	C	C	C	C	C	C	C	C	C	C	C	C	C	C	C	C	C
Contig1_166453	A	T	T	T	T	T	T	T	T	T	T	T	T	T	T	T	T	T	T	T	T	T	T	T	T	T	T	T	T	T	T	T
Contig1_166453	A	T	T	T	T	T	T	T	T	T	T	T	T	T	T	T	T	T	T	T	T	T	T	T	T	T	T	T	T	T	T	T
Contig1_166458	G	T	T	T	T	T	T	T	T	T	T	T	T	T	T	T	T	T	T	T	T	T	T	T	T	T	T	T	T	T	T	T
Contig1_166458	G	T	T	T	T	T	T	T	T	T	T	T	T	T	T	T	T	T	T	T	T	T	T	T	T	T	T	T	T	T	T	T
Contig1_166459	A	C	C	C	C	C	C	C	C	C	C	C	C	C	C	C	C	C	C	C	C	C	C	C	C	C	C	C	C	C	C	C
Contig1_166459	A	C	C	C	C	C	C	C	C	C	C	C	C	C	C	C	C	C	C	C	C	C	C	C	C	C	C	C	C	C	C	C
Contig1_166460	T	A	A	A	A	A	A	A	A	A	A	A	A	A	A	A	A	A	A	A	A	A	A	A	A	A	A	A	A	A	A	A
Contig1_166460	T	A	A	A	A	A	A	A	A	A	A	A	A	A	A	A	A	A	A	A	A	A	A	A	A	A	A	A	A	A	A	A
Contig1_166474	A	G	G	G	G	G	G	G	G	G	G	G	G	G	G	G	G	G	G	G	G	G	G	G	G	G	G	G	G	G	G	G
Contig1_166474	A	G	G	G	G	G	G	G	G	G	G	G	G	G	G	G	G	G	G	G	G	G	G	G	G	G	G	G	G	G	G	G
Contig1_166479	A	T	T	T	T	T	T	T	T	T	T	T	T	T	T	T	T	T	T	T	T	T	T	T	T	T	T	T	T	T	T	T
Contig1_166479	A	T	T	T	T	T	T	T	T	T	T	T	T	T	T	T	T	T	T	T	T	T	T	T	T	T	T	T	T	T	T	T
Contig1_166481	A	T	T	T	T	T	T	T	T	T	T	T	T	T	T	T	T	T	T	T	T	T	T	T	T	T	T	T	T	T	T	T
Contig1_166481	A	T	T	T	T	T	T	T	T	T	T	T	T	T	T	T	T	T	T	T	T	T	T	T	T	T	T	T	T	T	T	T
Contig1_166482	C	G	G	G	G	G	G	G	G	G	G	G	G	G	G	G	G	G	G	G	G	G	G	G	G	G	G	G	G	G	G	G
Contig1_166482	C	G	G	G	G	G	G	G	G	G	G	G	G	G	G	G	G	G	G	G	G	G	G	G	G	G	G	G	G	G	G	G
Contig1_166500	A	G	G	G	G	G	G	G	G	G	G	G	G	G	G	G	G	G	G	G	G	G	G	G	G	G	G	G	G	G	G	G
Contig1_166500	A	G	G	G	G	G	G	G	G	G	G	G	G	G	G	G	G	G	G	G	G	G	G	G	G	G	G	G	G	G	G	G
Contig1_166501	C	G	G	G	G	G	G	G	G	G	G	G	G	G	G	G	G	G	G	G	G	G	G	G	G	G	G	G	G	G	G	G
Contig1_166501	C	G	G	G	G	G	G	G	G	G	G	G	G	G	G	G	G	G	G	G	G	G	G	G	G	G	G	G	G	G	G	G
Contig1_166503	T	A	A	A	A	A	A	A	A	A	A	A	A	A	A	A	A	A	A	A	A	A	A	A	A	A	A	A	A	A	A	A
Contig1_166503	T	A	A	A	A	A	A	A	A	A	A	A	A	A	A	A	A	A	A	A	A	A	A	A	A	A	A	A	A	A	A	A
Contig1_166504	G	T	T	T	T	T	T	T	T	T	T	T	T	T	T	T	T	T	T	T	T	T	T	T	T	T	T	T	T	T	T	T
Contig1_166504	G	T	T	T	T	T	T	T	T	T	T	T	T	T	T	T	T	T	T	T	T	T	T	T	T	T	T	T	T	T	T	T
Contig1_166520	C	A	A	A	A	A	A	A	A	A	A	A	A	A	A	A	A	A	A	A	A	A	A	A	A	A	A	A	A	A	A	A
Contig1_166520	C	A	A	A	A	A	A	A	A	A	A	A	A	A	A	A	A	A	A	A	A	A	A	A	A	A	A	A	A	A	A	A
Contig1_166551	0	C	C	C	C	C	C	C	T	C	C	C	C	C	C	C	C	C	C	C	T	C	C	C	T	C	C	0	C	C	T	T
Contig1_166551	0	C	C	C	C	C	C	C	T	C	C	C	C	C	C	C	C	C	C	C	T	C	C	C	T	C	C	0	C	C	T	T
Contig1_166565	0	T	T	T	T	T	T	T	C	T	T	T	T	T	T	T	T	T	T	T	C	T	T	T	C	T	T	0	T	T	C	C
Contig1_166565	0	T	T	T	T	T	T	T	C	T	T	T	T	T	T	T	T	T	T	T	C	T	T	T	C	T	T	0	T	T	C	C
Contig1_166582	0	G	G	G	G	G	G	G	C	G	G	G	G	G	G	G	G	G	G	G	C	G	G	G	C	G	G	0	G	G	C	C
Contig1_166582	0	G	G	G	G	G	G	G	C	G	G	G	G	G	G	G	G	G	G	G	C	G	G	G	C	G	G	0	G	G	C	C
Contig1_166648	0	C	C	C	C	C	C	C	T	C	C	C	C	C	C	C	C	C	C	C	T	C	C	C	T	C	C	0	C	C	T	T
Contig1_166648	0	C	C	C	C	C	C	C	T	C	C	C	C	C	C	C	C	C	C	C	T	C	C	C	T	C	C	0	C	C	T	T
Contig1_166666	0	G	G	G	G	G	G	G	A	G	G	G	G	G	G	G	G	G	G	G	A	G	G	G	A	G	G	0	G	G	A	A
Contig1_166666	0	G	G	G	G	G	G	G	A	G	G	G	G	G	G	G	G	G	G	G	A	G	G	G	A	G	G	0	G	G	A	A
Contig1_166751	T	T	T	T	T	T	T	T	C	T	T	T	T	T	T	T	T	T	T	T	C	T	T	T	C	T	T	T	T	T	C	C
Contig1_166751	T	T	T	T	T	T	T	T	C	T	T	T	T	T	T	T	T	T	T	T	C	T	T	T	C	T	T	T	T	T	C	C
Contig1_167132	T	T	T	T	T	T	T	T	A	T	T	T	T	T	T	T	T	T	T	T	A	T	T	T	A	T	T	0	T	T	A	A
Contig1_167132	T	T	T	T	T	T	T	T	A	T	T	T	T	T	T	T	T	T	T	T	A	T	T	T	A	T	T	0	T	T	A	A
Contig1_167625	C	C	C	C	C	C	C	C	T	C	C	C	C	C	C	C	C	C	C	C	T	C	C	C	T	C	C	C	C	C	T	T
Contig1_167625	C	C	C	C	C	C	C	C	T	C	C	C	C	C	C	C	C	C	C	C	T	C	C	C	T	C	C	C	C	C	T	T
Contig1_167668	T	T	T	T	T	T	T	T	C	T	T	T	T	T	T	T	T	T	T	T	C	T	T	T	C	T	T	T	T	T	C	C
Contig1_167668	T	T	T	T	T	T	T	T	C	T	T	T	T	T	T	T	T	T	T	T	C	T	T	T	C	T	T	T	T	T	C	C
Contig1_167709	C	C	C	C	C	C	C	C	G	C	C	C	C	C	C	C	C	C	C	C	G	C	C	C	G	C	C	C	C	C	G	G
Contig1_167709	C	C	C	C	C	C	C	C	G	C	C	C	C	C	C	C	C	C	C	C	G	C	C	C	G	C	C	C	C	C	G	G
Contig1_167775	T	T	T	T	T	T	T	T	C	T	T	T	T	T	T	T	T	T	T	T	C	T	T	T	C	T	T	T	T	T	C	C
Contig1_167775	T	T	T	T	T	T	T	T	C	T	T	T	T	T	T	T	T	T	T	T	C	T	T	T	C	T	T	T	T	T	C	C
Contig1_167799	T	T	T	T	T	T	T	T	C	T	T	T	T	T	T	T	T	T	T	T	C	T	T	T	C	T	T	T	0	T	C	C
Contig1_167799	T	T	T	T	T	T	T	T	C	T	T	T	T	T	T	T	T	T	T	T	C	T	T	T	C	T	T	T	0	T	C	C
Contig1_167881	A	A	A	A	A	A	A	A	G	A	A	A	A	A	A	A	A	A	A	A	G	A	A	A	G	A	A	A	A	A	G	G
Contig1_167881	A	A	A	A	A	A	A	A	G	A	A	A	A	A	A	A	A	A	A	A	G	A	A	A	G	A	A	A	A	A	G	G
Contig1_167921	G	G	G	G	G	G	G	G	A	G	G	G	G	G	G	G	G	G	G	G	A	G	G	G	A	G	G	G	G	G	A	A
Contig1_167921	G	G	G	G	G	G	G	G	A	G	G	G	G	G	G	G	G	G	G	G	A	G	G	G	A	G	G	G	G	G	A	A
Contig1_167969	T	T	T	T	T	T	T	T	C	T	T	T	T	T	T	T	T	T	T	T	C	T	T	T	C	T	T	T	T	T	C	C
Contig1_167969	T	T	T	T	T	T	T	T	C	T	T	T	T	T	T	T	T	T	T	T	C	T	T	T	C	T	T	T	T	T	C	C
Contig1_168251	G	G	G	G	G	G	G	G	C	G	G	G	G	G	G	G	G	G	G	G	C	G	G	G	C	G	G	G	G	G	C	C
Contig1_168251	G	G	G	G	G	G	G	G	C	G	G	G	G	G	G	G	G	G	G	G	C	G	G	G	C	G	G	G	G	G	C	C
Contig1_168807	G	G	G	G	G	G	G	G	A	G	G	G	G	G	G	G	G	G	G	G	A	G	G	G	A	G	G	G	G	G	A	A
Contig1_168807	G	G	G	G	G	G	G	G	A	G	G	G	G	G	G	G	G	G	G	G	A	G	G	G	A	G	G	G	G	G	A	A
Contig1_168995	T	T	T	T	T	T	T	T	A	T	T	T	T	T	T	T	T	T	T	T	A	T	T	T	A	T	T	T	T	T	A	A
Contig1_168995	T	T	T	T	T	T	T	T	A	T	T	T	T	T	T	T	T	T	T	T	A	T	T	T	A	T	T	T	T	T	A	A
Contig1_168996	T	T	T	T	T	T	T	T	C	T	T	T	T	T	T	T	T	T	T	T	C	T	T	T	C	T	T	T	T	T	C	C
Contig1_168996	T	T	T	T	T	T	T	T	C	T	T	T	T	T	T	T	T	T	T	T	C	T	T	T	C	T	T	T	T	T	C	C
Contig1_169432	G	G	G	G	G	G	G	G	A	G	G	G	G	G	G	G	G	G	G	G	A	G	G	G	A	G	G	G	G	G	A	A
Contig1_169432	G	G	G	G	G	G	G	G	A	G	G	G	G	G	G	G	G	G	G	G	A	G	G	G	A	G	G	G	G	G	A	A
Contig1_169858	C	C	C	C	C	C	C	C	G	C	C	C	C	C	C	C	C	C	C	C	G	C	C	C	G	C	C	0	0	C	G	G
Contig1_169858	C	C	C	C	C	C	C	C	G	C	C	C	C	C	C	C	C	C	C	C	G	C	C	C	G	C	C	0	0	C	G	G
Contig1_170100	G	G	G	G	G	G	G	G	A	G	G	G	G	G	G	G	G	G	G	G	A	G	G	G	A	G	G	0	G	G	A	A
Contig1_170100	G	G	G	G	G	G	G	G	A	G	G	G	G	G	G	G	G	G	G	G	A	G	G	G	A	G	G	0	G	G	A	A
Contig1_170461	C	C	C	C	C	C	C	C	T	C	C	C	C	C	C	C	C	C	C	C	T	C	C	C	T	C	C	C	C	C	T	T
Contig1_170461	C	C	C	C	C	C	C	C	T	C	C	C	C	C	C	C	C	C	C	C	T	C	C	C	T	C	C	C	C	C	T	T
Contig1_170465	T	T	T	T	T	T	T	T	C	T	T	T	T	T	T	T	T	T	T	T	C	T	T	T	C	T	T	T	T	T	C	C
Contig1_170465	T	T	T	T	T	T	T	T	C	T	T	T	T	T	T	T	T	T	T	T	C	T	T	T	C	T	T	T	T	T	C	C
Contig1_171452	T	T	T	T	T	T	T	T	G	T	T	T	T	T	T	T	T	T	T	T	G	T	T	T	G	T	T	T	T	T	G	G
Contig1_171452	T	T	T	T	T	T	T	T	G	T	T	T	T	T	T	T	T	T	T	T	G	T	T	T	G	T	T	T	T	T	G	G
Contig1_171547	C	C	C	C	C	C	C	C	T	C	C	C	C	C	C	C	C	C	C	C	T	C	C	C	T	C	C	0	C	C	T	T
Contig1_171547	C	C	C	C	C	C	C	C	T	C	C	C	C	C	C	C	C	C	C	C	T	C	C	C	T	C	C	0	C	C	T	T
Contig1_171641	G	G	G	G	G	G	G	G	T	G	G	G	G	G	G	G	G	G	G	G	T	G	G	G	T	G	G	0	G	G	T	T
Contig1_171641	G	G	G	G	G	G	G	G	T	G	G	G	G	G	G	G	G	G	G	G	T	G	G	G	T	G	G	0	G	G	T	T
Contig1_171868	A	A	A	A	A	A	A	A	T	A	A	A	A	A	A	A	A	A	A	A	T	A	A	A	T	A	A	0	A	A	T	T
Contig1_171868	A	A	A	A	A	A	A	A	T	A	A	A	A	A	A	A	A	A	A	A	T	A	A	A	T	A	A	0	A	A	T	T
Contig1_172116	G	G	G	G	G	G	G	G	T	G	G	G	G	G	G	G	G	G	G	G	T	G	G	G	T	G	G	G	G	G	T	T
Contig1_172116	G	G	G	G	G	G	G	G	T	G	G	G	G	G	G	G	G	G	G	G	T	G	G	G	T	G	G	G	G	G	T	T
Contig1_172394	A	A	A	A	A	A	A	A	C	A	A	A	A	A	A	A	A	A	A	A	C	A	A	A	C	A	A	A	A	A	C	C
Contig1_172394	A	A	A	A	A	A	A	A	C	A	A	A	A	A	A	A	A	A	A	A	C	A	A	A	C	A	A	A	A	A	C	C
Contig1_172530	G	G	G	G	G	G	G	0	C	G	G	G	G	G	G	G	G	G	G	G	C	G	G	G	C	G	G	0	G	G	C	C
Contig1_172530	G	G	G	G	G	G	G	0	C	G	G	G	G	G	G	G	G	G	G	G	C	G	G	G	C	G	G	0	G	G	C	C
Contig1_172539	C	C	C	C	C	C	C	C	A	C	C	C	C	C	C	C	C	C	C	C	A	C	C	C	A	C	C	0	C	C	A	A
Contig1_172539	C	C	C	C	C	C	C	C	A	C	C	C	C	C	C	C	C	C	C	C	A	C	C	C	A	C	C	0	C	C	A	A
Contig1_172959	T	T	T	T	T	T	T	T	C	T	T	T	T	T	T	T	T	T	T	T	C	T	T	T	C	T	T	0	T	T	C	C
Contig1_172959	T	T	T	T	T	T	T	T	C	T	T	T	T	T	T	T	T	T	T	T	C	T	T	T	C	T	T	0	T	T	C	C
Contig1_173577	G	G	G	G	G	G	G	G	A	G	G	G	G	G	G	G	G	G	G	G	A	G	G	G	A	G	G	G	0	G	A	A
Contig1_173577	G	G	G	G	G	G	G	G	A	G	G	G	G	G	G	G	G	G	G	G	A	G	G	G	A	G	G	G	0	G	A	A
Contig1_173635	G	G	G	G	G	G	G	G	A	G	G	G	G	G	G	G	G	G	G	G	A	G	G	G	A	G	G	G	0	G	A	A
Contig1_173635	G	G	G	G	G	G	G	G	A	G	G	G	G	G	G	G	G	G	G	G	A	G	G	G	A	G	G	G	0	G	A	A
Contig1_173710	C	C	C	C	C	C	C	C	G	C	C	C	C	C	C	C	C	C	C	C	G	C	C	C	G	C	C	C	0	C	G	G
Contig1_173710	C	C	C	C	C	C	C	C	G	C	C	C	C	C	C	C	C	C	C	C	G	C	C	C	G	C	C	C	0	C	G	G
Contig1_174418	C	C	C	C	C	C	C	C	G	C	C	C	C	C	C	C	C	C	C	C	G	C	C	C	G	C	C	0	C	C	G	G
Contig1_174418	C	C	C	C	C	C	C	C	G	C	C	C	C	C	C	C	C	C	C	C	G	C	C	C	G	C	C	0	C	C	G	G
Contig1_174419	G	G	G	G	G	G	G	G	A	G	G	G	G	G	G	G	G	G	G	G	A	G	G	G	A	G	G	0	G	G	A	A
Contig1_174419	G	G	G	G	G	G	G	G	A	G	G	G	G	G	G	G	G	G	G	G	A	G	G	G	A	G	G	0	G	G	A	A
Contig1_174551	G	G	G	G	G	G	G	G	A	G	G	G	G	G	G	G	G	G	G	G	A	G	G	G	A	G	G	0	G	G	A	A
Contig1_174551	G	G	G	G	G	G	G	G	A	G	G	G	G	G	G	G	G	G	G	G	A	G	G	G	A	G	G	0	G	G	A	A
Contig1_174707	G	G	G	G	G	G	G	G	T	G	G	G	G	G	G	G	G	G	G	G	T	G	G	G	T	G	G	G	G	G	T	T
Contig1_174707	G	G	G	G	G	G	G	G	T	G	G	G	G	G	G	G	G	G	G	G	T	G	G	G	T	G	G	G	G	G	T	T
Contig1_174901	C	C	C	C	C	C	C	C	A	C	C	C	C	C	C	C	C	C	C	C	A	C	C	C	A	C	C	C	0	C	A	A
Contig1_174901	C	C	C	C	C	C	C	C	A	C	C	C	C	C	C	C	C	C	C	C	A	C	C	C	A	C	C	C	0	C	A	A
Contig1_174909	A	A	A	A	A	A	A	A	G	A	A	A	A	A	A	A	A	A	A	A	G	A	A	A	G	A	A	A	0	A	G	G
Contig1_174909	A	A	A	A	A	A	A	A	G	A	A	A	A	A	A	A	A	A	A	A	G	A	A	A	G	A	A	A	0	A	G	G
Contig1_174967	T	T	T	T	T	T	T	T	C	T	T	T	T	T	T	T	T	T	T	T	C	T	T	T	C	T	T	T	T	T	C	C
Contig1_174967	T	T	T	T	T	T	T	T	C	T	T	T	T	T	T	T	T	T	T	T	C	T	T	T	C	T	T	T	T	T	C	C
Contig1_175556	0	T	T	T	T	T	T	0	C	T	T	T	T	T	T	T	T	T	T	T	C	T	T	T	C	T	T	T	T	T	C	C
Contig1_175556	0	T	T	T	T	T	T	0	C	T	T	T	T	T	T	T	T	T	T	T	C	T	T	T	C	T	T	T	T	T	C	C
Contig1_175635	G	G	G	G	G	G	G	G	C	G	G	G	G	G	G	G	G	G	G	G	C	G	G	G	C	G	G	0	G	G	C	C
Contig1_175635	G	G	G	G	G	G	G	G	C	G	G	G	G	G	G	G	G	G	G	G	C	G	G	G	C	G	G	0	G	G	C	C
Contig1_175641	G	G	G	G	G	G	G	G	A	G	G	G	G	G	G	G	G	G	G	G	A	G	G	G	A	G	G	0	G	G	A	A
Contig1_175641	G	G	G	G	G	G	G	G	A	G	G	G	G	G	G	G	G	G	G	G	A	G	G	G	A	G	G	0	G	G	A	A
Contig1_175683	T	T	T	T	T	T	T	T	C	T	T	T	T	T	T	T	T	T	T	T	C	T	T	T	C	T	T	0	T	T	C	C
Contig1_175683	T	T	T	T	T	T	T	T	C	T	T	T	T	T	T	T	T	T	T	T	C	T	T	T	C	T	T	0	T	T	C	C
Contig1_175737	G	G	G	G	G	G	G	G	A	G	G	G	G	G	G	G	G	G	G	G	A	G	G	G	A	G	G	0	G	G	A	A
Contig1_175737	G	G	G	G	G	G	G	G	A	G	G	G	G	G	G	G	G	G	G	G	A	G	G	G	A	G	G	0	G	G	A	A
Contig1_175763	A	A	A	A	A	A	A	A	C	A	A	A	A	A	A	A	A	A	A	A	C	A	A	A	C	A	A	0	A	A	C	C
Contig1_175763	A	A	A	A	A	A	A	A	C	A	A	A	A	A	A	A	A	A	A	A	C	A	A	A	C	A	A	0	A	A	C	C
Contig1_175773	T	T	T	T	T	T	T	T	C	T	T	T	T	T	T	T	T	T	T	T	C	T	T	T	C	T	T	0	T	T	C	C
Contig1_175773	T	T	T	T	T	T	T	T	C	T	T	T	T	T	T	T	T	T	T	T	C	T	T	T	C	T	T	0	T	T	C	C
Contig1_175780	C	C	C	C	C	C	C	C	G	C	C	C	C	C	C	C	C	C	C	C	G	C	C	C	G	C	C	0	C	C	G	G
Contig1_175780	C	C	C	C	C	C	C	C	G	C	C	C	C	C	C	C	C	C	C	C	G	C	C	C	G	C	C	0	C	C	G	G
Contig1_175828	A	A	A	A	A	A	A	A	C	A	A	A	A	A	A	A	A	A	A	A	C	A	A	A	C	A	A	0	A	A	C	C
Contig1_175828	A	A	A	A	A	A	A	A	C	A	A	A	A	A	A	A	A	A	A	A	C	A	A	A	C	A	A	0	A	A	C	C
Contig1_175973	T	T	T	T	T	T	T	T	A	T	T	T	T	T	T	T	T	T	T	T	A	T	T	T	A	T	T	T	T	T	A	A
Contig1_175973	T	T	T	T	T	T	T	T	A	T	T	T	T	T	T	T	T	T	T	T	A	T	T	T	A	T	T	T	T	T	A	A
Contig1_175995	G	G	G	G	G	G	G	G	A	G	G	G	G	G	G	G	G	G	G	G	A	G	G	G	A	G	G	G	G	G	A	A
Contig1_175995	G	G	G	G	G	G	G	G	A	G	G	G	G	G	G	G	G	G	G	G	A	G	G	G	A	G	G	G	G	G	A	A
Contig1_176006	C	C	C	C	C	C	C	C	A	C	C	C	C	C	C	C	C	C	C	C	A	C	C	C	A	C	C	0	C	C	A	A
Contig1_176006	C	C	C	C	C	C	C	C	A	C	C	C	C	C	C	C	C	C	C	C	A	C	C	C	A	C	C	0	C	C	A	A
Contig1_176079	G	G	G	G	G	G	G	G	A	G	G	G	G	G	G	G	G	G	G	G	A	G	G	G	A	G	G	G	G	G	A	A
Contig1_176079	G	G	G	G	G	G	G	G	A	G	G	G	G	G	G	G	G	G	G	G	A	G	G	G	A	G	G	G	G	G	A	A
Contig1_176242	0	T	T	T	T	T	T	T	C	T	T	T	T	T	T	T	T	T	T	T	C	T	T	T	C	T	T	0	T	T	C	C
Contig1_176242	0	T	T	T	T	T	T	T	C	T	T	T	T	T	T	T	T	T	T	T	C	T	T	T	C	T	T	0	T	T	C	C
Contig1_176309	0	G	G	G	G	G	G	G	C	G	G	G	G	G	G	G	G	G	G	G	C	G	G	G	C	G	G	G	G	G	C	C
Contig1_176309	0	G	G	G	G	G	G	G	C	G	G	G	G	G	G	G	G	G	G	G	C	G	G	G	C	G	G	G	G	G	C	C
Contig1_176618	T	T	T	T	T	T	T	T	G	T	T	T	T	T	T	T	T	T	T	T	G	T	T	T	G	T	T	0	T	T	G	G
Contig1_176618	T	T	T	T	T	T	T	T	G	T	T	T	T	T	T	T	T	T	T	T	G	T	T	T	G	T	T	0	T	T	G	G
Contig1_176858	G	G	G	G	G	G	G	G	A	G	G	G	G	G	G	G	G	G	G	G	A	G	G	G	A	G	G	0	G	G	A	A
Contig1_176858	G	G	G	G	G	G	G	G	A	G	G	G	G	G	G	G	G	G	G	G	A	G	G	G	A	G	G	0	G	G	A	A
Contig1_177360	A	A	A	A	A	A	A	A	G	A	A	A	A	A	A	A	A	A	A	A	G	A	A	A	G	A	A	A	A	A	G	G
Contig1_177360	A	A	A	A	A	A	A	A	G	A	A	A	A	A	A	A	A	A	A	A	G	A	A	A	G	A	A	A	A	A	G	G
Contig1_177506	T	T	T	T	T	T	T	T	C	T	T	T	T	T	T	T	T	T	T	T	C	T	T	T	C	T	T	T	T	T	C	C
Contig1_177506	T	T	T	T	T	T	T	T	C	T	T	T	T	T	T	T	T	T	T	T	C	T	T	T	C	T	T	T	T	T	C	C
Contig1_177546	T	T	T	T	T	T	T	T	C	T	T	T	T	T	T	T	T	T	T	T	C	T	T	T	C	T	T	T	T	T	C	C
Contig1_177546	T	T	T	T	T	T	T	T	C	T	T	T	T	T	T	T	T	T	T	T	C	T	T	T	C	T	T	T	T	T	C	C
Contig1_178308	G	G	G	G	G	G	G	G	A	G	G	G	G	G	G	G	G	G	G	G	A	G	G	G	A	G	G	0	G	G	A	A
Contig1_178308	G	G	G	G	G	G	G	G	A	G	G	G	G	G	G	G	G	G	G	G	A	G	G	G	A	G	G	0	G	G	A	A
Contig1_179531	A	A	A	A	A	A	A	A	G	A	A	A	A	A	A	A	A	A	A	A	G	A	A	A	G	A	A	0	0	A	G	G
Contig1_179531	A	A	A	A	A	A	A	A	G	A	A	A	A	A	A	A	A	A	A	A	G	A	A	A	G	A	A	0	0	A	G	G
Contig1_179699	A	A	A	A	A	A	A	A	C	A	A	A	A	A	A	A	A	A	A	A	C	A	A	A	C	A	A	A	0	A	C	C
Contig1_179699	A	A	A	A	A	A	A	A	C	A	A	A	A	A	A	A	A	A	A	A	C	A	A	A	C	A	A	A	0	A	C	C
Contig1_180059	A	G	G	G	G	G	G	G	G	G	G	G	G	G	G	G	G	G	G	G	G	G	G	G	G	G	G	G	G	G	G	G
Contig1_180059	A	G	G	G	G	G	G	G	G	G	G	G	G	G	G	G	G	G	G	G	G	G	G	G	G	G	G	G	G	G	G	G
Contig1_180952	G	G	G	G	G	G	G	G	A	G	G	G	G	G	G	G	G	G	G	G	A	G	0	G	A	G	G	0	G	G	A	A
Contig1_180952	G	G	G	G	G	G	G	G	A	G	G	G	G	G	G	G	G	G	G	G	A	G	0	G	A	G	G	0	G	G	A	A
Contig1_181862	C	C	C	C	C	C	C	C	C	C	C	C	C	C	C	C	C	C	C	C	C	C	T	C	C	C	C	T	C	C	C	T
Contig1_181862	C	C	C	C	C	C	C	C	C	C	C	C	C	C	C	C	C	C	C	C	C	C	T	C	C	C	C	T	C	C	C	T
Contig1_185294	T	T	T	T	T	T	T	T	G	T	T	T	T	T	T	T	T	T	T	T	G	T	0	T	G	T	T	0	T	T	G	G
Contig1_185294	T	T	T	T	T	T	T	T	G	T	T	T	T	T	T	T	T	T	T	T	G	T	0	T	G	T	T	0	T	T	G	G
Contig1_185392	A	A	A	A	A	A	A	A	C	A	A	A	A	A	A	A	A	A	A	A	C	A	0	A	C	A	A	0	A	A	C	C
Contig1_185392	A	A	A	A	A	A	A	A	C	A	A	A	A	A	A	A	A	A	A	A	C	A	0	A	C	A	A	0	A	A	C	C
Contig1_185899	C	C	C	C	C	C	C	C	T	C	C	C	C	C	C	C	C	C	C	C	T	C	0	C	T	C	C	0	C	C	T	T
Contig1_185899	C	C	C	C	C	C	C	C	T	C	C	C	C	C	C	C	C	C	C	C	T	C	0	C	T	C	C	0	C	C	T	T
Contig1_185900	G	G	G	G	G	G	G	G	T	G	G	G	G	G	G	G	G	G	G	G	T	G	0	G	T	G	G	0	G	G	T	T
Contig1_185900	G	G	G	G	G	G	G	G	T	G	G	G	G	G	G	G	G	G	G	G	T	G	0	G	T	G	G	0	G	G	T	T
Contig1_185932	G	G	G	G	G	G	G	G	T	G	G	G	G	G	G	G	G	G	G	G	G	G	0	G	T	G	G	0	G	G	T	G
Contig1_185932	G	G	G	G	G	G	G	G	T	G	G	G	G	G	G	G	G	G	G	G	G	G	0	G	T	G	G	0	G	G	T	G
Contig1_186033	T	T	T	T	T	T	T	T	C	T	T	T	T	T	T	T	T	T	T	T	C	T	0	T	C	T	T	0	T	T	C	C
Contig1_186033	T	T	T	T	T	T	T	T	C	T	T	T	T	T	T	T	T	T	T	T	C	T	0	T	C	T	T	0	T	T	C	C
Contig1_186189	C	C	C	C	C	C	C	C	T	C	C	C	C	C	C	C	C	C	C	C	T	C	0	C	T	C	C	0	0	C	T	T
Contig1_186189	C	C	C	C	C	C	C	C	T	C	C	C	C	C	C	C	C	C	C	C	T	C	0	C	T	C	C	0	0	C	T	T
Contig1_187112	T	T	T	T	T	T	T	T	C	T	T	T	T	T	T	T	T	T	T	T	C	T	0	T	C	T	T	0	0	T	C	C
Contig1_187112	T	T	T	T	T	T	T	T	C	T	T	T	T	T	T	T	T	T	T	T	C	T	0	T	C	T	T	0	0	T	C	C
Contig1_187912	G	G	G	G	G	G	G	G	A	G	G	G	G	G	G	G	G	G	G	G	A	G	0	G	A	G	G	0	G	G	A	A
Contig1_187912	G	G	G	G	G	G	G	G	A	G	G	G	G	G	G	G	G	G	G	G	A	G	0	G	A	G	G	0	G	G	A	A
Contig1_188259	G	G	G	G	G	G	G	G	T	G	G	G	G	G	G	G	G	G	G	G	T	G	0	G	T	G	G	0	0	G	T	T
Contig1_188259	G	G	G	G	G	G	G	G	T	G	G	G	G	G	G	G	G	G	G	G	T	G	0	G	T	G	G	0	0	G	T	T
Contig1_188480	C	C	C	C	C	C	C	C	T	C	C	C	C	C	C	C	C	C	C	C	T	C	0	C	T	C	C	0	C	C	T	T
Contig1_188480	C	C	C	C	C	C	C	C	T	C	C	C	C	C	C	C	C	C	C	C	T	C	0	C	T	C	C	0	C	C	T	T
Contig1_198512	C	C	C	C	C	C	C	C	T	C	C	C	C	C	C	C	C	C	C	C	C	C	C	C	C	C	C	C	C	C	T	C
Contig1_198512	C	C	C	C	C	C	C	C	T	C	C	C	C	C	C	C	C	C	C	C	C	C	C	C	C	C	C	C	C	C	T	C
Contig1_201126	A	A	A	A	A	A	A	C	C	A	A	A	A	C	A	A	A	A	A	A	C	A	A	A	C	A	A	C	C	A	C	C
Contig1_201126	C	C	C	C	C	C	C	C	C	C	C	C	C	C	C	C	C	C	C	C	C	C	C	C	C	C	C	C	C	C	C	C
Contig1_208032	C	C	C	C	C	C	C	C	G	C	C	C	C	C	C	C	C	C	C	C	G	C	0	C	G	C	C	0	C	C	G	G
Contig1_208032	C	C	C	C	C	C	C	C	G	C	C	C	C	C	C	C	C	C	C	C	G	C	0	C	G	C	C	0	C	C	G	G
Contig1_208166	G	G	G	G	G	G	G	G	T	G	G	G	G	G	G	G	G	G	G	G	T	G	0	G	T	G	G	0	0	G	T	T
Contig1_208166	G	G	G	G	G	G	G	G	T	G	G	G	G	G	G	G	G	G	G	G	T	G	0	G	T	G	G	0	0	G	T	T
Contig1_208683	T	T	T	T	T	T	T	T	C	T	T	T	T	T	T	T	T	T	T	T	C	T	0	T	C	T	T	0	T	T	C	C
Contig1_208683	T	T	T	T	T	T	T	T	C	T	T	T	T	T	T	T	T	T	T	T	C	T	0	T	C	T	T	0	T	T	C	C
Contig1_209400	C	C	C	C	C	C	C	C	T	C	C	C	C	C	C	C	C	C	C	C	T	C	0	C	T	C	C	0	C	C	T	T
Contig1_209400	C	C	C	C	C	C	C	C	T	C	C	C	C	C	C	C	C	C	C	C	T	C	0	C	T	C	C	0	C	C	T	T
Contig1_209603	C	C	C	C	C	C	C	C	G	C	C	C	C	C	C	C	C	C	C	C	G	C	0	C	G	C	C	0	C	C	G	G
Contig1_209603	C	C	C	C	C	C	C	C	G	C	C	C	C	C	C	C	C	C	C	C	G	C	0	C	G	C	C	0	C	C	G	G
Contig1_209788	0	C	C	C	C	C	C	C	T	C	C	C	C	C	C	C	C	C	C	C	T	C	0	C	T	C	C	0	0	C	T	T
Contig1_209788	0	C	C	C	C	C	C	C	T	C	C	C	C	C	C	C	C	C	C	C	T	C	0	C	T	C	C	0	0	C	T	T
Contig1_210425	G	G	G	G	G	G	G	G	A	G	G	G	G	G	G	G	G	G	G	G	A	G	0	G	A	G	G	0	G	G	A	A
Contig1_210425	G	G	G	G	G	G	G	G	A	G	G	G	G	G	G	G	G	G	G	G	A	G	0	G	A	G	G	0	G	G	A	A
Contig1_211196	T	T	T	T	T	T	T	T	C	T	T	T	T	T	T	T	T	T	T	T	C	T	0	T	C	T	T	0	T	T	C	C
Contig1_211196	T	T	T	T	T	T	T	T	C	T	T	T	T	T	T	T	T	T	T	T	C	T	0	T	C	T	T	0	T	T	C	C
Contig1_212485	T	T	T	T	T	T	T	T	C	T	T	T	T	T	T	T	T	T	T	T	C	T	0	T	C	T	T	0	T	T	C	C
Contig1_212485	T	T	T	T	T	T	T	T	C	T	T	T	T	T	T	T	T	T	T	T	C	T	0	T	C	T	T	0	T	T	C	C
Contig1_212677	A	A	A	A	A	A	A	A	C	A	A	A	A	A	A	A	A	A	A	A	C	A	0	A	C	A	A	0	A	A	C	C
Contig1_212677	A	A	A	A	A	A	A	A	C	A	A	A	A	A	A	A	A	A	A	A	C	A	0	A	C	A	A	0	A	A	C	C
Contig1_212678	T	T	T	T	T	T	T	T	C	T	T	T	T	T	T	T	T	T	T	T	C	T	0	T	C	T	T	0	T	T	C	C
Contig1_212678	T	T	T	T	T	T	T	T	C	T	T	T	T	T	T	T	T	T	T	T	C	T	0	T	C	T	T	0	T	T	C	C
Contig1_213035	G	G	G	G	G	G	G	G	A	G	G	G	G	G	G	G	G	G	G	G	A	G	0	G	A	G	G	0	G	G	A	A
Contig1_213035	G	G	G	G	G	G	G	G	A	G	G	G	G	G	G	G	G	G	G	G	A	G	0	G	A	G	G	0	G	G	A	A
Contig1_213069	A	A	A	A	A	A	A	A	C	A	A	A	A	A	A	A	A	A	A	A	C	A	0	A	C	A	A	0	0	A	C	C
Contig1_213069	A	A	A	A	A	A	A	A	C	A	A	A	A	A	A	A	A	A	A	A	C	A	0	A	C	A	A	0	0	A	C	C
Contig1_213159	T	T	T	T	T	T	T	T	G	T	T	T	T	T	T	T	T	T	T	T	G	T	0	T	G	T	T	0	0	T	G	G
Contig1_213159	T	T	T	T	T	T	T	T	G	T	T	T	T	T	T	T	T	T	T	T	G	T	0	T	G	T	T	0	0	T	G	G
Contig1_213515	A	A	A	A	A	A	A	A	C	A	A	A	A	A	A	A	A	A	A	A	C	A	0	A	C	A	A	0	A	A	C	C
Contig1_213515	A	A	A	A	A	A	A	A	C	A	A	A	A	A	A	A	A	A	A	A	C	A	0	A	C	A	A	0	A	A	C	C
Contig1_213731	T	A	A	A	A	A	A	A	A	A	A	A	A	A	A	A	A	A	A	T	A	A	0	A	A	A	A	0	A	A	A	A
Contig1_213731	T	A	A	A	A	A	A	A	A	A	A	A	A	A	A	A	A	A	A	T	A	A	0	A	A	A	A	0	A	A	A	A
Contig1_214027	G	G	G	G	G	G	G	G	A	G	G	G	G	G	G	G	G	G	G	G	A	G	0	G	A	G	G	0	G	G	A	A
Contig1_214027	G	G	G	G	G	G	G	G	A	G	G	G	G	G	G	G	G	G	G	G	A	G	0	G	A	G	G	0	G	G	A	A
Contig1_214594	C	C	C	C	C	C	C	C	T	C	C	C	C	C	C	C	C	C	C	C	T	C	0	C	T	C	C	0	C	C	T	T
Contig1_214594	C	C	C	C	C	C	C	C	T	C	C	C	C	C	C	C	C	C	C	C	T	C	0	C	T	C	C	0	C	C	T	T
Contig1_214735	C	C	C	C	C	C	C	C	G	C	C	C	C	C	C	C	C	C	C	C	G	C	0	C	G	C	C	0	C	C	G	G
Contig1_214735	C	C	C	C	C	C	C	C	G	C	C	C	C	C	C	C	C	C	C	C	G	C	0	C	G	C	C	0	C	C	G	G
Contig1_215549	T	T	T	T	T	T	T	T	C	T	T	T	T	T	T	T	T	T	T	T	C	T	T	T	C	T	T	T	0	T	C	C
Contig1_215549	T	T	T	T	T	T	T	T	C	T	T	T	T	T	T	T	T	T	T	T	C	T	T	T	C	T	T	T	0	T	C	C
Contig1_216812	T	T	T	T	T	T	T	T	C	T	T	T	T	T	T	T	T	T	T	T	C	T	T	T	C	T	T	T	T	T	C	C
Contig1_216812	T	T	T	T	T	T	T	T	C	T	T	T	T	T	T	T	T	T	T	T	C	T	T	T	C	T	T	T	T	T	C	C
Contig1_217190	A	A	A	A	A	A	A	A	G	A	A	A	A	A	A	A	A	A	A	A	G	A	A	A	G	A	A	A	A	A	G	G
Contig1_217190	A	A	A	A	A	A	A	A	G	A	A	A	A	A	A	A	A	A	A	A	G	A	A	A	G	A	A	A	A	A	G	G
Contig1_218368	A	A	A	A	A	A	A	A	G	A	A	A	A	A	A	A	A	A	A	A	G	A	A	A	G	A	A	A	A	A	G	G
Contig1_218368	A	A	A	A	A	A	A	A	G	A	A	A	A	A	A	A	A	A	A	A	G	A	A	A	G	A	A	A	A	A	G	G
Contig1_219244	C	C	C	C	C	C	C	C	A	C	C	C	C	C	C	C	C	C	C	C	A	C	C	C	A	C	C	C	C	C	A	A
Contig1_219244	C	C	C	C	C	C	C	C	A	C	C	C	C	C	C	C	C	C	C	C	A	C	C	C	A	C	C	C	C	C	A	A
Contig1_219907	G	G	G	G	G	G	G	G	A	G	G	G	G	G	G	G	G	G	G	G	A	G	G	G	A	G	G	G	G	G	A	A
Contig1_219907	G	G	G	G	G	G	G	G	A	G	G	G	G	G	G	G	G	G	G	G	A	G	G	G	A	G	G	G	G	G	A	A
Contig1_220017	C	C	C	C	C	C	C	C	T	C	C	C	C	C	C	C	C	C	C	C	T	C	C	C	T	C	C	C	C	C	T	T
Contig1_220017	C	C	C	C	C	C	C	C	T	C	C	C	C	C	C	C	C	C	C	C	T	C	C	C	T	C	C	C	C	C	T	T
Contig1_220098	T	T	T	T	T	T	T	T	C	T	T	T	T	T	T	T	T	T	T	T	C	T	T	T	C	T	T	T	0	T	C	C
Contig1_220098	T	T	T	T	T	T	T	T	C	T	T	T	T	T	T	T	T	T	T	T	C	T	T	T	C	T	T	T	0	T	C	C
Contig1_221274	C	C	C	C	C	C	C	C	T	C	C	C	C	C	C	C	C	C	C	C	T	C	C	C	T	C	C	C	0	C	T	T
Contig1_221274	C	C	C	C	C	C	C	C	T	C	C	C	C	C	C	C	C	C	C	C	T	C	C	C	T	C	C	C	0	C	T	T
Contig1_221456	0	C	C	C	C	C	C	C	T	C	C	C	C	C	C	C	C	C	C	C	T	C	C	C	T	C	C	C	C	C	T	T
Contig1_221456	0	C	C	C	C	C	C	C	T	C	C	C	C	C	C	C	C	C	C	C	T	C	C	C	T	C	C	C	C	C	T	T
Contig1_221491	0	G	G	G	G	G	G	G	T	G	G	G	G	G	G	G	G	G	G	G	T	G	G	G	T	G	G	G	G	G	T	T
Contig1_221491	0	G	G	G	G	G	G	G	T	G	G	G	G	G	G	G	G	G	G	G	T	G	G	G	T	G	G	G	G	G	T	T
Contig1_221560	C	C	C	C	C	C	C	C	T	C	C	C	C	C	C	C	C	C	C	C	T	C	C	C	T	C	C	C	C	C	T	T
Contig1_221560	C	C	C	C	C	C	C	C	T	C	C	C	C	C	C	C	C	C	C	C	T	C	C	C	T	C	C	C	C	C	T	T
Contig1_221611	G	G	G	G	G	G	G	G	A	G	G	G	G	G	G	G	G	G	G	G	A	G	G	G	A	G	G	G	G	G	A	A
Contig1_221611	G	G	G	G	G	G	G	G	A	G	G	G	G	G	G	G	G	G	G	G	A	G	G	G	A	G	G	G	G	G	A	A
Contig1_221871	T	T	T	T	T	T	T	T	C	T	T	T	T	T	T	T	T	T	T	T	C	T	T	T	C	T	T	T	0	T	C	C
Contig1_221871	T	T	T	T	T	T	T	T	C	T	T	T	T	T	T	T	T	T	T	T	C	T	T	T	C	T	T	T	0	T	C	C
Contig1_221881	T	T	T	T	T	T	T	T	C	T	T	T	T	T	T	T	T	T	T	T	C	T	T	T	C	T	T	T	0	T	C	C
Contig1_221881	T	T	T	T	T	T	T	T	C	T	T	T	T	T	T	T	T	T	T	T	C	T	T	T	C	T	T	T	0	T	C	C
Contig1_221888	G	G	G	G	G	G	G	G	A	G	G	G	G	G	G	G	G	G	G	G	A	G	G	G	A	G	G	G	0	G	A	A
Contig1_221888	G	G	G	G	G	G	G	G	A	G	G	G	G	G	G	G	G	G	G	G	A	G	G	G	A	G	G	G	0	G	A	A
Contig1_221933	T	T	T	T	T	T	T	T	0	T	T	T	0	T	T	0	T	T	T	T	C	T	T	T	C	T	T	0	0	0	C	C
Contig1_221933	T	T	T	T	T	T	T	T	0	T	T	T	0	T	T	0	T	T	T	T	C	T	T	T	C	T	T	0	0	0	C	C
Contig1_221963	C	C	C	C	C	C	C	C	G	C	C	C	C	C	C	C	C	C	C	C	G	C	C	C	G	C	C	0	0	C	G	G
Contig1_221963	C	C	C	C	C	C	C	C	G	C	C	C	C	C	C	C	C	C	C	C	G	C	C	C	G	C	C	0	0	C	G	G
Contig1_222569	0	C	C	C	0	C	C	0	0	0	C	C	C	0	0	C	0	0	0	0	0	0	0	C	T	C	0	0	0	0	T	T
Contig1_222569	0	C	C	C	0	C	C	0	0	0	C	C	C	0	0	C	0	0	0	0	0	0	0	C	T	C	0	0	0	0	T	T
Contig1_223993	T	T	T	T	T	T	T	T	C	T	T	T	T	T	T	T	T	T	T	T	T	T	T	T	C	T	T	T	T	T	C	T
Contig1_223993	T	T	T	T	T	T	T	T	C	T	T	T	T	T	T	T	T	T	T	T	T	T	T	T	C	T	T	T	T	T	C	T
Contig1_223996	C	C	C	C	C	C	C	C	C	C	C	C	C	C	C	C	C	C	C	C	C	C	C	C	C	C	C	C	C	C	C	C
Contig1_223996	C	C	C	C	C	C	C	C	C	C	C	C	C	C	C	C	C	C	C	C	C	C	C	C	C	C	C	C	T	C	C	C
Contig1_224088	A	A	A	A	A	A	A	A	A	A	A	A	A	A	A	A	A	A	A	A	G	A	A	A	A	A	A	A	A	A	A	A
Contig1_224088	A	A	A	A	A	A	A	A	A	A	A	A	A	A	A	A	A	A	A	A	G	A	A	A	A	A	A	A	A	A	A	A
Contig1_226384	T	T	T	T	T	T	T	T	T	T	T	T	T	T	T	T	T	T	T	T	T	T	T	T	T	T	T	T	T	T	T	T
Contig1_226384	T	T	T	T	T	T	T	T	A	T	T	T	T	T	T	T	T	T	T	T	T	T	T	T	T	T	T	T	T	T	T	T
Contig1_226407	C	C	C	C	C	C	C	C	C	C	C	C	C	C	C	C	C	C	C	C	C	C	C	C	C	C	C	C	C	C	C	C
Contig1_226407	C	C	C	C	C	C	C	C	C	C	C	C	C	C	C	C	C	C	C	C	C	C	C	A	C	C	C	C	C	C	C	C
Contig1_237497	C	C	C	C	C	C	C	C	G	C	C	C	C	C	C	C	C	C	C	C	C	C	C	C	G	C	C	0	C	C	G	C
Contig1_237497	C	C	C	C	C	C	C	C	G	C	C	C	C	C	C	C	C	C	C	C	C	C	C	C	G	C	C	0	C	C	G	C
Contig1_242376	G	G	G	G	G	G	G	G	G	G	G	G	G	G	G	G	G	G	G	G	G	G	G	G	G	G	G	G	G	G	G	G
Contig1_242376	G	G	G	G	G	G	G	G	G	G	G	G	G	G	G	G	G	G	G	G	G	G	G	G	G	G	G	A	G	G	G	G
Contig1_244034	T	C	C	C	C	C	C	C	C	C	C	C	C	C	C	C	C	C	C	T	C	C	T	C	C	C	C	0	0	C	C	T
Contig1_244034	T	C	C	C	C	C	C	C	C	C	C	C	C	C	C	C	C	C	C	T	C	C	T	C	C	C	C	0	0	C	C	T
Contig1_246370	A	A	A	A	A	A	A	A	A	A	A	A	A	A	A	A	A	A	A	A	A	A	A	A	A	A	A	A	A	A	A	A
Contig1_246370	A	A	A	A	A	A	A	A	A	A	A	A	A	A	A	A	A	A	A	A	A	A	A	A	A	A	A	A	A	A	C	A
Contig1_246543	A	A	A	A	A	A	A	A	G	A	A	A	A	A	A	A	A	A	A	A	G	A	A	A	G	A	A	A	A	A	G	A
Contig1_246543	A	A	A	A	A	A	A	A	G	A	A	A	A	A	A	T	A	A	A	A	G	T	A	A	G	A	A	A	A	A	G	A
Contig1_248598	C	C	C	C	C	C	C	C	C	C	C	C	C	C	C	C	C	C	C	C	T	C	C	C	C	C	C	C	C	C	C	C
Contig1_248598	C	C	C	C	C	C	C	C	C	C	C	C	C	C	C	C	C	C	C	C	T	C	C	C	C	C	C	C	C	C	C	C
Contig1_254649	G	G	G	G	G	G	G	G	T	G	G	G	G	G	G	G	G	G	G	G	T	G	G	G	T	G	G	G	G	G	T	G
Contig1_254649	G	G	G	G	G	G	G	G	T	G	G	G	G	G	G	G	G	G	G	G	T	G	G	G	T	G	G	G	G	G	T	G
Contig1_254737	A	A	A	A	A	A	A	A	G	A	A	A	A	A	A	A	A	A	A	A	G	A	A	A	G	A	A	0	A	A	G	A
Contig1_254737	A	A	A	A	A	A	A	A	G	A	A	A	A	A	A	A	A	A	A	A	G	A	A	A	G	A	A	0	A	A	G	A
Contig1_255380	T	T	T	T	T	T	T	T	G	T	T	T	T	T	T	T	T	T	T	T	G	T	T	T	G	T	T	T	T	T	G	T
Contig1_255380	T	T	T	T	T	T	T	T	G	T	T	T	T	T	T	T	T	T	T	T	G	T	T	T	G	T	T	T	T	T	G	T
Contig1_255614	A	A	A	A	A	A	A	A	G	A	A	A	A	A	A	A	A	A	A	A	G	A	A	A	G	A	A	A	A	A	G	A
Contig1_255614	A	A	A	A	A	A	A	A	G	A	A	A	A	A	A	A	A	A	A	A	G	A	A	A	G	A	A	A	A	A	G	A
Contig1_255782	G	G	G	G	G	G	G	G	T	G	G	G	G	G	G	G	G	G	G	G	T	G	G	G	T	G	G	0	G	G	T	G
Contig1_255782	G	G	G	G	G	G	G	G	T	G	G	G	G	G	G	G	G	G	G	G	T	G	G	G	T	G	G	0	G	G	T	G
Contig1_256386	C	C	C	C	C	C	C	C	T	C	C	C	C	C	C	C	C	C	C	C	T	C	C	C	T	C	C	0	0	C	T	C
Contig1_256386	C	C	C	C	C	C	C	C	T	C	C	C	C	C	C	C	C	C	C	C	T	C	C	C	T	C	C	0	0	C	T	C
Contig1_256609	A	A	A	A	A	A	A	A	G	A	A	A	A	A	A	A	A	A	A	A	G	A	A	A	G	A	A	A	A	A	G	A
Contig1_256609	A	A	A	A	A	A	A	A	G	A	A	A	A	A	A	A	A	A	A	A	G	A	A	A	G	A	A	A	A	A	G	A
Contig1_256631	A	A	A	A	A	A	A	A	C	A	A	A	A	A	A	A	A	A	A	A	C	A	A	A	C	A	A	A	A	A	C	A
Contig1_256631	A	A	A	A	A	A	A	A	C	A	A	A	A	A	A	A	A	A	A	A	C	A	A	A	C	A	A	A	A	A	C	A
Contig1_257271	G	G	G	G	G	G	G	G	C	G	G	G	G	G	G	G	G	G	G	G	C	G	G	G	C	G	G	G	G	G	C	G
Contig1_257271	G	G	G	G	G	G	G	G	C	G	G	G	G	G	G	G	G	G	G	G	C	G	G	G	C	G	G	G	G	G	C	G
Contig1_257362	G	G	G	G	G	G	G	G	A	G	G	G	G	G	G	G	G	G	G	G	A	G	G	G	A	G	G	G	G	G	A	G
Contig1_257362	G	G	G	G	G	G	G	G	A	G	G	G	G	G	G	G	G	G	G	G	A	G	G	G	A	G	G	G	G	G	A	G
Contig1_258582	T	T	T	T	T	T	T	T	C	T	T	T	T	T	T	T	T	T	T	T	C	T	T	T	C	T	T	0	T	T	C	T
Contig1_258582	T	T	T	T	T	T	T	T	C	T	T	T	T	T	T	T	T	T	T	T	C	T	T	T	C	T	T	0	T	T	C	T
Contig1_258599	T	T	T	T	T	T	T	T	C	T	T	T	T	T	T	T	T	T	T	T	C	T	T	T	C	T	T	0	T	T	C	T
Contig1_258599	T	T	T	T	T	T	T	T	C	T	T	T	T	T	T	T	T	T	T	T	C	T	T	T	C	T	T	0	T	T	C	T
Contig1_258842	T	T	T	T	T	T	T	T	C	T	T	T	T	T	T	T	T	T	T	T	C	T	T	T	C	T	T	0	0	T	C	T
Contig1_258842	T	T	T	T	T	T	T	T	C	T	T	T	T	T	T	T	T	T	T	T	C	T	T	T	C	T	T	0	0	T	C	T
Contig1_259276	G	G	G	G	G	G	G	G	C	G	G	G	G	G	G	G	G	G	G	G	C	G	G	G	C	G	G	0	0	G	C	G
Contig1_259276	G	G	G	G	G	G	G	G	C	G	G	G	G	G	G	G	G	G	G	G	C	G	G	G	C	G	G	0	0	G	C	G
Contig1_259329	A	A	A	A	A	A	A	A	A	A	A	A	A	A	A	A	A	A	A	A	A	A	A	A	A	A	A	A	A	A	A	A
Contig1_259329	A	A	A	A	A	A	A	A	C	A	A	A	A	A	A	A	A	A	A	C	C	A	C	A	C	A	A	C	A	A	C	A
Contig1_259341	T	T	T	T	T	T	T	T	T	T	T	T	T	T	T	T	T	T	T	T	T	T	T	T	T	T	T	T	T	T	T	T
Contig1_259341	T	T	T	T	T	T	T	T	C	T	T	T	T	T	T	T	T	T	T	C	C	T	C	T	C	T	T	C	T	T	C	T
Contig1_259422	A	G	G	G	G	G	G	G	A	G	G	G	G	G	G	G	G	G	G	A	A	G	A	G	A	G	G	A	G	G	A	G
Contig1_259422	G	G	G	G	G	G	G	G	G	G	G	G	G	G	G	G	G	G	G	G	G	G	G	G	G	G	G	G	G	G	G	G
Contig1_259450	C	A	A	A	A	A	A	A	C	A	A	A	A	A	A	A	A	A	A	C	C	A	C	A	C	A	A	C	A	A	C	A
Contig1_259450	A	A	A	A	A	A	A	A	A	A	A	A	A	A	A	A	A	A	A	A	A	A	A	A	A	A	A	A	A	A	A	A
Contig1_259498	G	A	A	A	A	A	A	A	G	A	A	A	A	A	A	A	A	A	A	G	G	A	G	A	G	A	A	G	A	A	G	A
Contig1_259498	A	A	A	A	A	A	A	A	A	A	A	A	A	A	A	A	A	A	A	A	A	A	A	A	A	A	A	G	A	A	A	A
Contig1_259507	G	A	A	A	A	A	A	A	G	A	A	A	A	A	A	A	A	A	A	G	G	A	G	A	G	A	A	G	A	A	G	A
Contig1_259507	A	A	A	A	A	A	A	A	A	A	A	A	A	A	A	A	A	A	A	A	A	A	A	A	A	A	A	A	A	A	A	A
Contig1_259512	C	T	T	T	T	T	T	T	C	T	T	T	T	T	T	T	T	T	T	C	C	T	C	T	C	T	T	C	T	T	C	T
Contig1_259512	T	T	T	T	T	T	T	T	T	T	T	T	T	T	T	T	T	T	T	T	T	T	T	T	T	T	T	T	T	T	T	T
Contig1_259552	C	T	T	T	T	T	T	T	C	T	T	T	T	T	T	T	T	T	T	C	C	T	C	T	C	T	T	C	T	T	C	T
Contig1_259552	T	T	T	T	T	T	T	T	T	T	T	T	T	T	T	T	T	T	T	T	T	T	T	T	T	T	T	C	T	T	T	T
Contig1_259566	C	T	T	T	T	T	T	T	C	T	T	T	T	T	T	T	T	T	T	C	C	T	C	T	C	T	T	C	T	T	C	T
Contig1_259566	T	T	T	T	T	T	T	T	T	T	T	T	T	T	T	T	T	T	T	T	T	T	T	T	T	T	T	C	T	T	T	T
Contig1_259591	G	A	A	A	A	A	A	A	G	A	A	A	A	A	A	A	A	A	A	G	G	A	G	A	G	A	A	G	A	A	G	A
Contig1_259591	A	A	A	A	A	A	A	A	A	A	A	A	A	A	A	A	A	A	A	A	A	A	A	A	A	A	A	A	A	A	A	A
Contig1_259596	G	A	A	A	A	A	A	A	G	A	A	A	A	A	A	A	A	A	A	G	G	A	G	A	G	A	A	G	A	A	G	A
Contig1_259596	A	A	A	A	A	A	A	A	A	A	A	A	A	A	A	A	A	A	A	A	A	A	A	A	A	A	A	A	A	A	A	A
Contig1_259650	C	C	C	C	C	C	C	C	T	C	C	C	C	C	C	C	C	C	C	C	T	C	C	C	T	C	C	C	0	C	T	C
Contig1_259650	C	C	C	C	C	C	C	C	C	C	C	C	C	C	C	C	C	C	C	C	C	C	C	C	C	C	C	C	0	C	C	C
Contig1_259681	G	G	G	G	G	G	G	G	A	G	G	G	G	G	G	G	G	G	G	G	A	G	G	G	A	G	G	G	0	G	A	G
Contig1_259681	G	G	G	G	G	G	G	G	G	G	G	G	G	G	G	G	G	G	G	G	G	G	G	G	G	G	G	G	0	G	G	G
Contig1_259703	C	T	T	T	T	T	T	T	C	T	T	T	T	T	T	T	T	T	T	C	C	T	C	T	C	T	T	C	0	T	C	T
Contig1_259703	T	T	T	T	T	T	T	T	T	T	T	T	T	T	T	T	T	T	T	T	T	T	T	T	T	T	T	T	0	T	T	T
Contig1_259710	T	C	C	C	C	C	C	C	T	C	C	C	C	C	C	C	C	C	C	T	T	C	T	C	T	C	C	T	0	C	T	C
Contig1_259710	C	C	C	C	C	C	C	C	C	C	C	C	C	C	C	C	C	C	C	C	C	C	C	C	C	C	C	C	0	C	C	C
Contig1_259712	T	G	G	G	G	G	G	G	T	G	G	G	G	G	G	G	G	G	G	T	T	G	T	G	T	G	G	T	0	G	T	G
Contig1_259712	G	G	G	G	G	G	G	G	G	G	G	G	G	G	G	G	G	G	G	G	G	G	G	G	G	G	G	G	0	G	G	G
Contig1_259746	G	G	G	G	G	G	G	G	A	G	G	G	G	G	G	G	G	G	G	A	A	G	A	G	A	G	G	A	0	G	A	G
Contig1_259746	G	G	G	G	G	G	G	G	G	G	G	G	G	G	G	G	G	G	G	G	G	G	G	G	G	G	G	G	0	G	G	G
Contig1_259749	A	A	A	A	A	A	A	A	G	A	A	A	A	A	A	A	A	A	A	G	G	A	G	A	G	A	A	G	0	A	G	A
Contig1_259749	A	A	A	A	A	A	A	A	A	A	A	A	A	A	A	A	A	A	A	A	A	A	A	A	A	A	A	A	0	A	A	A
Contig1_259807	T	T	T	T	T	T	T	T	C	T	T	T	T	T	T	T	T	T	T	C	C	T	C	T	C	T	T	C	0	T	C	T
Contig1_259807	T	T	T	T	T	T	T	T	T	T	T	T	T	T	T	T	T	T	T	T	T	T	T	T	T	T	T	T	0	T	T	T
Contig1_259844	T	T	T	T	T	T	T	T	G	T	T	T	T	T	T	T	T	T	T	G	G	T	G	T	G	T	T	G	0	T	G	T
Contig1_259844	T	T	T	T	T	T	T	T	T	T	T	T	T	T	T	T	T	T	T	T	T	T	T	T	T	T	T	T	0	T	T	T
Contig1_259853	T	T	T	T	T	T	T	T	G	T	T	T	T	T	T	T	T	T	T	G	G	T	G	T	G	T	T	G	0	T	G	T
Contig1_259853	T	T	T	T	T	T	T	T	T	T	T	T	T	T	T	T	T	T	T	T	T	T	T	T	T	T	T	T	0	T	T	T
Contig1_259856	G	G	G	G	G	G	G	G	C	G	G	G	G	G	G	G	G	G	G	C	C	G	C	G	C	G	G	C	0	G	C	G
Contig1_259856	G	G	G	G	G	G	G	G	G	G	G	G	G	G	G	G	G	G	G	G	G	G	G	G	G	G	G	G	0	G	G	G
Contig1_259876	C	T	T	T	T	T	T	T	C	T	T	T	T	T	T	T	T	T	T	C	C	T	C	T	C	T	T	C	0	T	C	T
Contig1_259876	T	T	T	T	T	T	T	T	T	T	T	T	T	T	T	T	T	T	T	T	T	T	T	T	T	T	T	T	0	T	T	T
Contig1_259923	A	G	G	G	G	G	G	G	A	G	G	G	G	G	G	G	G	G	G	A	A	G	A	G	A	G	G	A	0	G	A	G
Contig1_259923	G	G	G	G	G	G	G	G	G	G	G	G	G	G	G	G	G	G	G	G	G	G	G	G	G	G	G	G	0	G	G	G
Contig1_259944	A	A	A	A	A	A	A	A	G	A	A	A	A	A	A	A	A	A	A	A	G	A	A	A	G	A	A	A	0	A	G	A
Contig1_259944	A	A	A	A	A	A	A	A	A	A	A	A	A	A	A	A	A	A	A	A	A	A	A	A	A	A	A	A	0	A	A	A
Contig1_260017	C	G	G	G	G	G	G	G	C	G	G	G	G	G	G	G	G	G	G	C	C	G	C	G	C	G	G	C	0	G	C	G
Contig1_260017	G	G	G	G	G	G	G	G	G	G	G	G	G	G	G	G	G	G	G	G	G	G	G	G	G	G	G	G	0	G	G	G
Contig1_260027	G	A	A	A	A	A	A	A	G	A	A	A	A	A	A	A	A	A	A	G	G	A	G	A	G	A	A	G	0	A	G	A
Contig1_260027	A	A	A	A	A	A	A	A	A	A	A	A	A	A	A	A	A	A	A	A	A	A	A	A	A	A	A	A	0	A	A	A
Contig1_260052	T	A	A	A	A	A	A	A	T	A	A	A	A	A	A	A	A	A	A	T	T	A	T	A	T	A	A	T	0	A	T	A
Contig1_260052	A	A	A	A	A	A	A	A	A	A	A	A	A	A	A	A	A	A	A	A	A	A	A	A	A	A	A	A	0	A	A	A
Contig1_260063	C	A	A	A	A	A	A	A	C	A	A	A	A	A	A	A	A	A	A	C	C	A	C	A	C	A	A	C	0	A	C	A
Contig1_260063	A	A	A	A	A	A	A	A	A	A	A	A	A	A	A	A	A	A	A	A	A	A	A	A	A	A	A	A	0	A	A	A
Contig1_260079	A	G	G	G	G	G	G	G	A	G	G	G	G	G	G	G	G	G	G	A	A	G	A	G	A	G	G	A	0	G	A	G
Contig1_260079	G	G	G	G	G	G	G	G	G	G	G	G	G	G	G	G	G	G	G	G	G	G	G	G	G	G	G	G	0	G	G	G
Contig1_260095	A	G	G	G	G	G	G	G	A	G	G	G	G	G	G	G	G	G	G	A	A	G	A	G	A	G	G	G	0	G	A	G
Contig1_260095	G	G	G	G	G	G	G	G	G	G	G	G	G	G	G	G	G	G	G	G	G	G	G	G	G	G	G	G	0	G	G	G
Contig1_260101	A	G	G	G	G	G	G	G	A	G	G	G	G	G	G	G	G	G	G	A	A	G	A	G	A	G	G	A	0	G	A	G
Contig1_260101	G	G	G	G	G	G	G	G	G	G	G	G	G	G	G	G	G	G	G	G	G	G	G	G	G	G	G	G	0	G	G	G
Contig1_260152	A	G	G	G	G	G	G	G	A	G	G	G	G	G	G	G	G	G	G	A	A	G	A	G	A	G	G	A	0	G	A	G
Contig1_260152	G	G	G	G	G	G	G	G	G	G	G	G	G	G	G	G	G	G	G	G	G	G	G	G	G	G	G	G	0	G	G	G
Contig1_260249	A	C	C	C	C	C	C	C	A	C	C	C	C	C	C	C	C	C	C	A	A	C	A	C	A	C	C	A	0	C	A	C
Contig1_260249	C	C	C	C	C	C	C	C	C	C	C	C	C	C	C	C	C	C	C	C	C	C	C	C	C	C	C	C	0	C	C	C
Contig1_260282	A	C	C	C	C	C	C	C	A	C	C	C	C	C	C	C	C	C	C	A	A	C	A	C	A	C	C	A	0	C	A	C
Contig1_260282	C	C	C	C	C	C	C	C	C	C	C	C	C	C	C	C	C	C	C	C	C	C	C	C	C	C	C	C	0	C	C	C
Contig1_260287	C	T	T	T	T	T	T	T	C	T	T	T	T	T	T	T	T	T	T	C	C	T	C	T	C	T	T	C	0	T	C	T
Contig1_260287	T	T	T	T	T	T	T	T	T	T	T	T	T	T	T	T	T	T	T	T	T	T	T	T	T	T	T	T	0	T	T	T
Contig1_260306	G	T	T	T	T	T	T	T	G	T	T	T	T	T	T	T	T	T	T	G	G	T	G	T	G	T	T	G	T	T	G	T
Contig1_260306	T	T	T	T	T	T	T	T	T	T	T	T	T	T	T	T	T	T	T	T	T	T	T	T	T	T	T	T	T	T	T	T
Contig1_260308	C	T	T	T	T	T	T	T	C	T	T	T	T	T	T	T	T	T	T	C	C	T	C	T	C	T	T	C	T	T	C	T
Contig1_260308	T	T	T	T	T	T	T	T	T	T	T	T	T	T	T	T	T	T	T	T	T	T	T	T	T	T	T	T	T	T	T	T
Contig1_260323	T	A	A	A	A	A	A	A	T	A	A	A	A	A	A	A	A	A	A	T	T	A	T	A	T	A	A	T	0	A	T	A
Contig1_260323	A	A	A	A	A	A	A	A	A	A	A	A	A	A	A	A	A	A	A	A	A	A	A	A	A	A	A	A	0	A	A	A
Contig1_260335	C	C	C	C	C	C	C	C	T	C	C	C	C	C	C	C	C	C	C	C	T	C	C	C	T	C	C	C	C	C	T	C
Contig1_260335	C	C	C	C	C	C	C	C	C	C	C	C	C	C	C	C	C	C	C	C	C	C	C	C	C	C	C	C	C	C	C	C
Contig1_260371	A	A	A	A	A	A	A	A	G	A	A	A	A	A	A	A	A	A	A	G	G	A	G	A	G	A	A	G	A	A	G	A
Contig1_260371	A	A	A	A	A	A	A	A	A	A	A	A	A	A	A	A	A	A	A	A	A	A	A	A	A	A	A	A	A	A	A	A
Contig1_260385	G	G	G	G	G	G	G	G	A	G	G	G	G	G	G	G	G	G	G	A	A	G	A	G	A	G	G	A	G	G	A	G
Contig1_260385	G	G	G	G	G	G	G	G	G	G	G	G	G	G	G	G	G	G	G	G	G	G	G	G	G	G	G	G	G	G	G	G
Contig1_260388	G	G	G	G	G	G	G	G	T	G	G	G	G	G	G	G	G	G	G	T	T	G	T	G	T	G	G	T	G	G	T	G
Contig1_260388	G	G	G	G	G	G	G	G	G	G	G	G	G	G	G	G	G	G	G	G	G	G	G	G	G	G	G	G	G	G	G	G
Contig1_260423	G	A	A	A	A	A	A	A	G	A	A	A	A	A	A	A	A	A	A	G	G	A	G	A	G	A	A	G	A	A	G	A
Contig1_260423	A	A	A	A	A	A	A	A	A	A	A	A	A	A	A	A	A	A	A	A	A	A	A	A	A	A	A	A	A	A	A	A
Contig1_260517	C	T	T	T	T	T	T	T	C	T	T	T	T	T	T	T	T	T	T	C	C	T	C	T	C	T	T	C	T	T	C	T
Contig1_260517	T	T	T	T	T	T	T	T	T	T	T	T	T	T	T	T	T	T	T	T	T	T	T	T	T	T	T	T	T	T	T	T
Contig1_260529	C	T	T	T	T	T	T	T	C	T	T	T	T	T	T	T	T	T	T	C	C	T	C	T	C	T	T	C	T	T	C	T
Contig1_260529	T	T	T	T	T	T	T	T	T	T	T	T	T	T	T	T	T	T	T	T	T	T	T	T	T	T	T	T	T	T	T	T
Contig1_260666	C	C	C	C	C	C	C	C	C	C	C	C	C	C	C	C	C	C	C	C	C	C	C	C	C	C	C	C	C	C	C	C
Contig1_260666	C	C	C	C	C	C	C	C	C	C	C	C	C	C	C	C	C	C	C	T	C	C	T	C	T	C	C	C	C	C	C	C
Contig1_260675	G	T	T	T	T	T	T	T	G	T	T	T	T	T	T	T	T	T	T	G	G	T	0	T	G	T	T	0	T	T	G	T
Contig1_260675	T	T	T	T	T	T	T	T	T	T	T	T	T	T	T	T	T	T	T	T	T	T	0	T	T	T	T	0	T	T	T	T
Contig1_260678	A	A	A	A	A	A	A	A	A	A	A	A	A	A	A	A	A	A	A	A	A	A	A	A	A	A	A	A	A	A	A	A
Contig1_260678	A	A	A	A	A	A	A	A	A	A	A	A	A	A	A	A	A	A	A	G	G	A	G	A	G	A	A	G	A	A	G	A
Contig1_260690	G	G	G	G	G	G	G	G	G	G	G	G	G	G	G	G	G	G	G	G	G	G	G	G	G	G	G	G	G	G	G	G
Contig1_260690	G	G	G	G	G	G	G	G	G	G	G	G	G	G	G	G	G	G	G	A	A	G	A	G	A	G	G	G	G	G	G	G
Contig1_260708	T	T	T	T	T	T	T	T	T	T	T	T	T	T	T	T	T	T	T	T	T	T	T	T	T	T	T	T	T	T	T	T
Contig1_260708	T	T	T	T	T	T	T	T	T	T	T	T	T	T	T	T	T	T	T	G	G	T	G	T	G	T	T	G	T	T	G	T
Contig1_260752	G	G	G	G	G	G	G	G	G	G	G	G	G	G	G	G	G	G	G	G	G	G	G	G	G	G	G	G	G	G	G	G
Contig1_260752	G	G	G	G	G	G	G	G	A	G	G	G	G	G	G	G	G	G	G	A	A	G	A	G	A	G	G	A	G	G	A	G
Contig1_260779	C	T	T	T	T	T	T	T	C	T	T	T	T	T	T	T	T	T	T	C	C	T	C	T	C	T	T	C	T	T	C	T
Contig1_260779	T	T	T	T	T	T	T	T	T	T	T	T	T	T	T	T	T	T	T	T	T	T	T	T	T	T	T	T	T	T	T	T
Contig1_260843	A	G	G	G	G	G	G	G	A	G	G	G	G	G	G	G	G	G	G	A	A	G	A	G	A	G	G	A	G	G	A	G
Contig1_260843	G	G	G	G	G	G	G	G	G	G	G	G	G	G	G	G	G	G	G	G	G	G	G	G	G	G	G	G	G	G	G	G
Contig1_260866	T	T	T	T	T	T	T	T	C	T	T	T	T	T	T	T	T	T	T	C	C	T	C	T	C	T	T	C	T	T	C	T
Contig1_260866	T	T	T	T	T	T	T	T	T	T	T	T	T	T	T	T	T	T	T	T	T	T	T	T	T	T	T	T	T	T	T	T
Contig1_260868	T	T	T	T	T	T	T	T	C	T	T	T	T	T	T	T	T	T	T	C	C	T	C	T	C	T	T	C	T	T	C	T
Contig1_260868	T	T	T	T	T	T	T	T	T	T	T	T	T	T	T	T	T	T	T	T	T	T	T	T	T	T	T	T	T	T	T	T
Contig1_260882	G	A	A	A	A	A	A	A	G	A	A	A	A	A	A	A	A	A	A	G	G	A	G	A	G	A	A	G	A	A	G	A
Contig1_260882	A	A	A	A	A	A	A	A	A	A	A	A	A	A	A	A	A	A	A	A	A	A	A	A	A	A	A	A	A	A	A	A
Contig1_260894	C	T	T	T	T	T	T	T	C	T	T	T	T	T	T	T	T	T	T	C	C	T	C	T	C	T	T	C	T	T	C	T
Contig1_260894	T	T	T	T	T	T	T	T	T	T	T	T	T	T	T	T	T	T	T	T	T	T	T	T	T	T	T	T	T	T	T	T
Contig1_260909	T	G	G	G	G	G	G	G	T	G	G	G	G	G	G	G	G	G	G	T	T	G	T	G	T	G	G	T	G	G	T	G
Contig1_260909	G	G	G	G	G	G	G	G	G	G	G	G	G	G	G	G	G	G	G	G	G	G	G	G	G	G	G	G	G	G	G	G
Contig1_260911	A	G	G	G	G	G	G	G	A	G	G	G	G	G	G	G	G	G	G	A	A	G	A	G	A	G	G	A	G	G	A	G
Contig1_260911	G	G	G	G	G	G	G	G	G	G	G	G	G	G	G	G	G	G	G	G	G	G	G	G	G	G	G	G	G	G	G	G
Contig1_260918	C	T	T	T	T	T	T	T	C	T	T	T	T	T	T	T	T	T	T	C	C	T	C	T	C	T	T	C	T	T	C	T
Contig1_260918	T	T	T	T	T	T	T	T	T	T	T	T	T	T	T	T	T	T	T	T	T	T	T	T	T	T	T	T	T	T	T	T
Contig1_260930	T	G	G	G	G	G	G	G	T	G	G	G	G	G	G	G	G	G	G	T	T	G	T	G	T	G	G	T	G	G	T	G
Contig1_260930	G	G	G	G	G	G	G	G	G	G	G	G	G	G	G	G	G	G	G	G	G	G	G	G	G	G	G	G	G	G	G	G
Contig1_260948	G	A	A	A	A	A	A	A	G	A	A	A	A	A	A	A	A	A	A	G	G	A	G	A	G	A	A	G	A	A	G	A
Contig1_260948	A	A	A	A	A	A	A	A	A	A	A	A	A	A	A	A	A	A	A	A	A	A	A	A	A	A	A	A	A	A	A	A
Contig1_260982	G	C	C	C	C	C	C	C	G	C	C	C	C	C	C	C	C	C	C	G	G	C	G	C	G	C	C	G	C	C	G	C
Contig1_260982	C	C	C	C	C	C	C	C	C	C	C	C	C	C	C	C	C	C	C	C	C	C	C	C	C	C	C	C	C	C	C	C
Contig1_260989	C	T	T	T	T	T	T	T	C	T	T	T	T	T	T	T	T	T	T	C	C	T	C	T	C	T	T	C	T	T	C	T
Contig1_260989	T	T	T	T	T	T	T	T	T	T	T	T	T	T	T	T	T	T	T	T	T	T	T	T	T	T	T	T	T	T	T	T
Contig1_261015	C	G	G	G	G	G	G	G	C	G	G	G	G	G	G	G	G	G	G	C	C	G	C	G	C	G	G	C	G	G	C	G
Contig1_261015	G	G	G	G	G	G	G	G	G	G	G	G	G	G	G	G	G	G	G	G	G	G	G	G	G	G	G	G	G	G	G	G
Contig1_261056	G	A	A	A	A	A	A	A	G	A	A	A	A	A	A	A	A	A	A	G	G	A	G	A	G	A	A	G	A	A	G	A
Contig1_261056	A	A	A	A	A	A	A	A	G	A	A	A	A	A	A	A	A	A	A	A	G	A	A	A	G	A	A	A	A	A	G	A
Contig1_261068	G	A	A	A	A	A	A	A	G	A	A	A	A	A	A	A	A	A	A	G	G	A	G	A	G	A	A	G	A	A	G	A
Contig1_261068	A	A	A	A	A	A	A	A	A	A	A	A	A	A	A	A	A	A	A	A	A	A	A	A	A	A	A	A	A	A	A	A
Contig1_261086	C	T	T	T	T	T	T	T	C	T	T	T	T	T	T	T	T	T	T	C	C	T	C	T	C	T	T	C	T	T	C	T
Contig1_261086	T	T	T	T	T	T	T	T	T	T	T	T	T	T	T	T	T	T	T	T	T	T	T	T	T	T	T	T	T	T	T	T
Contig1_261113	G	A	A	A	A	A	A	A	G	A	A	A	A	A	A	A	A	A	A	G	G	A	G	A	G	A	A	G	A	A	G	A
Contig1_261113	A	A	A	A	A	A	A	A	A	A	A	A	A	A	A	A	A	A	A	A	A	A	A	A	A	A	A	A	A	A	A	A
Contig1_261131	T	G	G	G	G	G	G	G	T	G	G	G	G	G	G	G	G	G	G	T	T	G	T	G	T	G	G	T	G	G	T	G
Contig1_261131	G	G	G	G	G	G	G	G	G	G	G	G	G	G	G	G	G	G	G	G	G	G	G	G	G	G	G	G	G	G	G	G
Contig1_261148	C	T	T	T	T	T	T	T	C	T	T	T	T	T	T	T	T	T	T	C	C	T	C	T	C	T	T	C	T	T	C	T
Contig1_261148	T	T	T	T	T	T	T	T	T	T	T	T	T	T	T	T	T	T	T	T	T	T	T	T	T	T	T	T	T	T	T	T
Contig1_261161	C	A	A	A	A	A	A	A	C	A	A	A	A	A	A	A	A	A	A	C	C	A	C	A	C	A	A	C	A	A	C	A
Contig1_261161	A	A	A	A	A	A	A	A	A	A	A	A	A	A	A	A	A	A	A	A	A	A	A	A	A	A	A	A	A	A	A	A
Contig1_261179	A	G	G	G	G	G	G	G	A	G	G	G	G	G	G	G	G	G	G	A	A	G	A	G	A	G	G	A	G	G	A	G
Contig1_261179	G	G	G	G	G	G	G	G	G	G	G	G	G	G	G	G	G	G	G	G	G	G	G	G	G	G	G	G	G	G	G	G
Contig1_261226	C	C	C	C	C	C	C	C	T	C	C	C	C	C	C	C	C	C	C	T	T	C	T	C	T	C	C	T	C	C	T	C
Contig1_261226	C	C	C	C	C	C	C	C	C	C	C	C	C	C	C	C	C	C	C	C	C	C	C	C	C	C	C	C	C	C	C	C
Contig1_261346	T	A	A	A	A	A	A	A	T	A	A	A	A	A	A	A	A	A	A	T	T	A	T	A	T	A	A	T	0	A	T	A
Contig1_261346	A	A	A	A	A	A	A	A	A	A	A	A	A	A	A	A	A	A	A	A	A	A	A	A	A	A	A	A	0	A	A	A
Contig1_261355	C	T	T	T	T	T	T	T	C	T	T	T	T	T	T	T	T	T	T	C	C	T	C	T	C	T	T	C	0	T	C	T
Contig1_261355	T	T	T	T	T	T	T	T	T	T	T	T	T	T	T	T	T	T	T	T	T	T	T	T	T	T	T	T	0	T	T	T
Contig1_261377	A	G	G	G	G	G	G	G	A	G	G	G	G	G	G	G	G	G	G	A	A	G	A	G	A	G	G	A	G	G	A	G
Contig1_261377	G	G	G	G	G	G	G	G	G	G	G	G	G	G	G	G	G	G	G	G	G	G	G	G	G	G	G	G	G	G	G	G
Contig1_261384	C	T	T	T	T	T	T	T	C	T	T	T	T	T	T	T	T	T	T	C	C	T	C	T	C	T	T	C	T	T	C	T
Contig1_261384	T	T	T	T	T	T	T	T	T	T	T	T	T	T	T	T	T	T	T	T	T	T	T	T	T	T	T	T	T	T	T	T
Contig1_261389	T	G	G	G	G	G	G	G	T	G	G	G	G	G	G	G	G	G	G	T	T	G	T	G	T	G	G	T	G	G	T	G
Contig1_261389	G	G	G	G	G	G	G	G	G	G	G	G	G	G	G	G	G	G	G	G	G	G	G	G	G	G	G	G	G	G	G	G
Contig1_261400	C	T	T	T	T	T	T	T	C	T	T	T	T	T	T	T	T	T	T	C	C	T	C	T	C	T	T	C	T	T	C	T
Contig1_261400	T	T	T	T	T	T	T	T	T	T	T	T	T	T	T	T	T	T	T	T	T	T	T	T	T	T	T	T	T	T	T	T
Contig1_261439	G	T	T	T	T	T	T	T	G	T	T	T	T	T	T	T	T	T	T	G	G	T	G	T	G	T	T	G	T	T	G	T
Contig1_261439	T	T	T	T	T	T	T	T	T	T	T	T	T	T	T	T	T	T	T	T	T	T	T	T	T	T	T	T	T	T	T	T
Contig1_261455	G	T	T	T	T	T	T	T	G	T	T	T	T	T	T	T	T	T	T	G	G	T	G	T	G	T	T	G	T	T	G	T
Contig1_261455	T	T	T	T	T	T	T	T	T	T	T	T	T	T	T	T	T	T	T	T	T	T	T	T	T	T	T	T	T	T	T	T
Contig1_261467	C	T	T	T	T	T	T	T	C	T	T	T	T	T	T	T	T	T	T	C	C	T	C	T	C	T	T	C	T	T	C	T
Contig1_261467	T	T	T	T	T	T	T	T	T	T	T	T	T	T	T	T	T	T	T	T	T	T	T	T	T	T	T	T	T	T	T	T
Contig1_261471	G	G	G	G	G	G	G	G	C	G	G	G	G	G	G	G	G	G	G	C	C	G	C	G	C	G	G	C	G	G	C	G
Contig1_261471	G	G	G	G	G	G	G	G	G	G	G	G	G	G	G	G	G	G	G	G	G	G	G	G	G	G	G	G	G	G	G	G
Contig1_261475	C	C	C	C	C	C	C	C	T	C	C	C	C	C	C	C	C	C	C	T	T	C	T	C	T	C	C	T	C	C	T	C
Contig1_261475	C	C	C	C	C	C	C	C	C	C	C	C	C	C	C	C	C	C	C	C	C	C	C	C	C	C	C	C	C	C	C	C
Contig1_261485	T	T	T	T	T	T	T	T	C	T	T	T	T	T	T	T	T	T	T	C	C	T	C	T	C	T	T	T	T	T	C	T
Contig1_261485	T	T	T	T	T	T	T	T	T	T	T	T	T	T	T	T	T	T	T	T	T	T	T	T	T	T	T	T	T	T	T	T
Contig1_261508	C	C	C	C	C	C	C	C	C	C	C	C	C	C	C	C	C	C	C	C	C	C	C	C	C	C	C	C	C	C	C	C
Contig1_261508	C	C	C	C	C	C	C	C	C	C	C	C	C	C	C	C	C	C	C	C	C	C	C	C	T	C	C	C	C	C	C	C
Contig1_261522	A	A	A	A	A	A	A	A	G	A	A	A	A	A	A	A	A	A	A	G	G	A	A	A	G	A	A	A	A	A	G	A
Contig1_261522	A	A	A	A	A	A	A	A	A	A	A	A	A	A	A	A	A	A	A	A	A	A	A	A	A	A	A	A	A	A	A	A
Contig1_261532	G	G	G	G	G	G	G	G	A	G	G	G	G	G	G	G	G	G	G	A	A	G	G	G	G	G	G	G	G	G	A	G
Contig1_261532	G	G	G	G	G	G	G	G	G	G	G	G	G	G	G	G	G	G	G	G	G	G	G	G	G	G	G	G	G	G	G	G
Contig1_261547	C	C	C	C	C	C	C	C	T	C	C	C	C	C	C	C	C	C	C	C	T	C	C	C	T	C	C	C	C	C	T	C
Contig1_261547	C	C	C	C	C	C	C	C	T	C	C	C	C	C	C	C	C	C	C	C	C	C	C	C	T	C	C	C	C	C	C	C
Contig1_261721	T	T	T	T	T	T	T	T	T	T	T	T	T	T	T	T	T	T	T	T	T	T	T	T	T	T	T	T	T	T	T	T
Contig1_261721	T	T	T	T	T	T	T	T	C	T	T	T	T	T	T	T	T	T	T	C	C	T	C	T	T	T	T	T	T	T	C	T
Contig1_261735	C	C	C	C	C	C	C	C	C	C	C	C	C	C	C	C	C	C	C	C	C	C	C	C	C	C	C	C	C	C	C	C
Contig1_261735	C	C	C	C	C	C	C	C	C	C	C	C	C	C	C	C	C	C	C	C	T	C	C	C	C	C	C	C	C	C	C	C
Contig1_261740	T	T	T	T	T	T	T	T	T	T	T	T	T	T	T	T	T	T	T	T	T	T	T	T	T	T	T	T	T	T	T	T
Contig1_261740	T	T	T	T	T	T	T	T	C	T	T	T	T	T	T	T	T	T	T	T	T	T	T	T	C	T	T	T	T	T	C	T
Contig1_261760	G	G	G	G	G	G	G	G	G	G	G	G	G	G	G	G	G	G	G	G	G	G	G	G	G	G	G	G	G	G	G	G
Contig1_261760	G	G	G	G	G	G	G	G	A	G	G	G	G	G	G	G	G	G	G	A	A	G	A	G	A	G	G	G	G	G	A	G
Contig1_261798	C	C	C	C	C	C	C	C	C	C	C	C	C	C	C	C	C	C	C	C	C	C	C	C	C	C	C	C	C	C	C	C
Contig1_261798	C	C	C	C	C	C	C	C	A	C	C	C	C	C	C	C	C	C	C	A	A	C	C	C	A	C	C	C	C	C	A	C
Contig1_261808	C	C	C	C	C	C	C	C	C	C	C	C	C	C	C	C	C	C	C	C	C	C	C	C	C	C	C	C	C	C	C	C
Contig1_261808	C	C	C	C	C	C	C	C	G	C	C	C	C	C	C	C	C	C	C	G	C	C	G	C	G	C	C	C	C	C	C	C
Contig1_261812	A	A	A	A	A	A	A	A	A	A	A	A	A	A	A	A	A	A	A	A	A	A	A	A	A	A	A	A	A	A	A	A
Contig1_261812	A	A	A	A	A	A	A	A	T	A	A	A	A	A	A	A	A	A	A	T	T	A	T	A	T	A	A	A	A	A	T	A
Contig1_261823	C	C	C	C	C	C	C	C	C	C	C	C	C	C	C	C	C	C	C	C	C	C	C	C	C	C	C	C	C	C	C	C
Contig1_261823	C	C	C	C	C	C	C	C	T	C	C	C	C	C	C	C	C	C	C	T	T	C	T	C	T	C	C	T	C	C	T	C
Contig1_261835	A	C	C	C	C	C	C	C	A	C	C	C	C	C	C	C	C	C	C	A	A	C	A	C	A	C	C	C	C	C	A	C
Contig1_261835	C	C	C	C	C	C	C	C	C	C	C	C	C	C	C	C	C	C	C	C	C	C	C	C	C	C	C	C	C	C	C	C
Contig1_261912	C	G	G	G	G	G	G	G	C	G	G	G	G	G	G	G	G	G	G	C	C	G	C	G	C	G	G	C	G	G	C	G
Contig1_261912	G	G	G	G	G	G	G	G	G	G	G	G	G	G	G	G	G	G	G	G	G	G	G	G	G	G	G	G	G	G	G	G
Contig1_261974	C	T	T	T	T	T	T	T	C	T	T	T	T	T	T	T	T	T	T	C	C	T	C	T	C	T	T	C	T	T	C	T
Contig1_261974	T	T	T	T	T	T	T	T	T	T	T	T	T	T	T	T	T	T	T	T	T	T	T	T	T	T	T	C	T	T	T	T
Contig1_261981	C	G	G	G	G	G	G	G	C	G	G	G	G	G	G	G	G	G	G	C	C	G	C	G	C	G	G	C	G	G	C	G
Contig1_261981	G	G	G	G	G	G	G	G	G	G	G	G	G	G	G	G	G	G	G	G	G	G	G	G	G	G	G	C	G	G	G	G
Contig1_262050	G	C	C	C	C	C	C	C	G	C	C	C	C	C	C	C	C	C	C	G	G	C	G	C	G	C	C	G	C	C	G	C
Contig1_262050	C	C	C	C	C	C	C	C	C	C	C	C	C	C	C	C	C	C	C	C	C	C	C	C	C	C	C	C	C	C	C	C
Contig1_262087	A	G	G	G	G	G	G	G	A	G	G	G	G	G	G	G	G	G	G	A	A	G	A	G	A	G	G	A	G	G	A	G
Contig1_262087	G	G	G	G	G	G	G	G	G	G	G	G	G	G	G	G	G	G	G	G	G	G	G	G	G	G	G	G	G	G	G	G
Contig1_262123	C	A	A	A	A	A	A	A	C	A	A	A	A	A	A	A	A	A	A	C	C	A	C	A	C	A	A	C	A	A	C	A
Contig1_262123	A	A	A	A	A	A	A	A	A	A	A	A	A	A	A	A	A	A	A	A	A	A	A	A	A	A	A	A	A	A	A	A
Contig1_262156	T	G	G	G	G	G	G	G	T	G	G	G	G	G	G	G	G	G	G	T	T	G	T	G	T	G	G	T	G	G	T	G
Contig1_262156	G	G	G	G	G	G	G	G	G	G	G	G	G	G	G	G	G	G	G	G	G	G	G	G	G	G	G	G	G	G	G	G
Contig1_262161	A	G	G	G	G	G	G	G	A	G	G	G	G	G	G	G	G	G	G	A	A	G	A	G	A	G	G	A	G	G	A	G
Contig1_262161	G	G	G	G	G	G	G	G	G	G	G	G	G	G	G	G	G	G	G	G	G	G	G	G	G	G	G	G	G	G	G	G
Contig1_262201	G	A	A	A	A	A	A	A	G	A	A	A	A	A	A	A	A	A	A	G	G	A	G	A	G	A	A	G	A	A	G	A
Contig1_262201	A	A	A	A	A	A	A	A	A	A	A	A	A	A	A	A	A	A	A	A	A	A	A	A	A	A	A	A	A	A	A	A
Contig1_262209	T	C	C	C	C	C	C	C	T	C	C	C	C	C	C	C	C	C	C	T	T	C	T	C	T	C	C	T	C	C	T	C
Contig1_262209	C	C	C	C	C	C	C	C	C	C	C	C	C	C	C	C	C	C	C	C	C	C	C	C	C	C	C	C	C	C	C	C
Contig1_262219	C	T	T	T	T	T	T	T	C	T	T	T	T	T	T	T	T	T	T	C	C	T	C	T	C	T	T	C	T	T	C	T
Contig1_262219	T	T	T	T	T	T	T	T	T	T	T	T	T	T	T	T	T	T	T	T	T	T	T	T	T	T	T	T	T	T	T	T
Contig1_262243	G	A	A	A	A	A	A	A	G	A	A	A	A	A	A	A	A	A	A	G	G	A	G	A	G	A	A	G	A	A	G	A
Contig1_262243	A	A	A	A	A	A	A	A	A	A	A	A	A	A	A	A	A	A	A	A	A	A	A	A	A	A	A	A	A	A	A	A
Contig1_262277	T	C	C	C	C	C	C	C	T	C	C	C	C	C	C	C	C	C	C	T	T	C	T	C	T	C	C	T	C	C	T	C
Contig1_262277	C	C	C	C	C	C	C	C	C	C	C	C	C	C	C	C	C	C	C	C	C	C	C	C	C	C	C	C	C	C	C	C
Contig1_262427	C	T	T	T	T	T	T	T	C	T	T	T	T	T	T	T	T	T	T	C	C	T	C	T	C	T	T	C	0	T	C	T
Contig1_262427	T	T	T	T	T	T	T	T	T	T	T	T	T	T	T	T	T	T	T	T	T	T	T	T	T	T	T	T	0	T	T	T
Contig1_262458	T	C	C	C	C	C	C	C	T	C	C	C	C	C	C	C	C	C	C	T	T	C	T	C	T	C	C	T	C	C	T	C
Contig1_262458	C	C	C	C	C	C	C	C	C	C	C	C	C	C	C	C	C	C	C	C	C	C	C	C	C	C	C	C	C	C	C	C
Contig1_262497	G	C	C	C	C	C	C	C	G	C	C	C	C	C	C	C	C	C	C	G	G	C	G	C	G	C	C	G	C	C	G	C
Contig1_262497	C	C	C	C	C	C	C	C	C	C	C	C	C	C	C	C	C	C	C	C	C	C	C	C	C	C	C	C	C	C	C	C
Contig1_262565	C	T	T	T	T	T	T	T	C	T	T	T	T	T	T	T	T	T	T	C	C	T	C	T	C	T	T	C	T	T	C	T
Contig1_262565	T	T	T	T	T	T	T	T	T	T	T	T	T	T	T	T	T	T	T	T	T	T	T	T	T	T	T	T	T	T	T	T
Contig1_262601	C	T	T	T	T	T	T	T	C	T	T	T	T	T	T	T	T	T	T	C	C	T	C	T	C	T	T	C	T	T	C	T
Contig1_262601	T	T	T	T	T	T	T	T	T	T	T	T	T	T	T	T	T	T	T	T	T	T	T	T	T	T	T	T	T	T	T	T
Contig1_262645	C	T	T	T	T	T	T	T	C	T	T	T	T	T	T	T	T	T	T	C	C	T	C	T	C	T	T	C	T	T	C	T
Contig1_262645	T	T	T	T	T	T	T	T	T	T	T	T	T	T	T	T	T	T	T	T	T	T	T	T	T	T	T	T	T	T	T	T
Contig1_262665	G	A	A	A	A	A	A	A	G	A	A	A	A	A	A	A	A	A	A	G	G	A	G	A	G	A	A	G	A	A	G	A
Contig1_262665	A	A	A	A	A	A	A	A	A	A	A	A	A	A	A	A	A	A	A	A	A	A	A	A	A	A	A	A	A	A	A	A
Contig1_262774	G	A	A	A	A	A	A	A	G	A	A	A	A	A	A	A	A	A	A	G	G	A	G	A	G	A	A	G	A	A	G	A
Contig1_262774	A	A	A	A	A	A	A	A	A	A	A	A	A	A	A	A	A	A	A	A	A	A	A	A	A	A	A	A	A	A	A	A
Contig1_262778	T	C	C	C	C	C	C	C	T	C	C	C	C	C	C	C	C	C	C	T	T	C	T	C	T	C	C	T	C	C	T	C
Contig1_262778	C	C	C	C	C	C	C	C	C	C	C	C	C	C	C	C	C	C	C	C	C	C	C	C	C	C	C	C	C	C	C	C
Contig1_262792	C	G	G	G	G	G	G	G	C	G	G	G	G	G	G	G	G	G	G	C	C	G	C	G	C	G	G	C	G	G	C	G
Contig1_262792	G	G	G	G	G	G	G	G	G	G	G	G	G	G	G	G	G	G	G	G	G	G	G	G	G	G	G	G	G	G	G	G
Contig1_262836	C	T	T	T	T	T	T	T	C	T	T	T	T	T	T	T	T	T	T	C	C	T	C	T	C	T	T	C	T	T	C	T
Contig1_262836	T	T	T	T	T	T	T	T	T	T	T	T	T	T	T	T	T	T	T	T	T	T	T	T	T	T	T	T	T	T	T	T
Contig1_262838	G	A	A	A	A	A	A	A	G	A	A	A	A	A	A	A	A	A	A	G	G	A	G	A	G	A	A	G	A	A	G	A
Contig1_262838	A	A	A	A	A	A	A	A	A	A	A	A	A	A	A	A	A	A	A	A	A	A	A	A	A	A	A	A	A	A	A	A
Contig1_262878	C	T	T	T	T	T	T	T	C	T	T	T	T	T	T	T	T	T	T	C	C	T	C	T	C	T	T	C	T	T	C	T
Contig1_262878	T	T	T	T	T	T	T	T	T	T	T	T	T	T	T	T	T	T	T	T	T	T	T	T	T	T	T	T	T	T	T	T
Contig1_262934	A	A	A	A	A	A	A	A	G	A	A	A	A	A	A	A	A	A	A	G	G	A	G	A	G	A	A	A	A	A	G	A
Contig1_262934	A	A	A	A	A	A	A	A	A	A	A	A	A	A	A	A	A	A	A	A	A	A	A	A	A	A	A	A	A	A	A	A
Contig1_262956	A	A	A	A	A	A	A	A	A	A	A	A	A	A	A	A	A	A	A	A	A	A	A	A	A	A	A	A	A	A	A	A
Contig1_262956	A	A	A	A	A	A	A	A	A	A	A	A	A	A	A	A	A	A	A	A	G	A	A	A	G	A	A	A	A	A	A	A
Contig1_262985	T	T	T	T	T	T	T	T	T	T	T	T	T	T	T	T	T	T	T	T	T	T	T	T	T	T	T	T	T	T	T	T
Contig1_262985	T	T	T	T	T	T	T	T	C	T	T	T	T	T	T	T	T	T	T	C	T	T	T	T	T	T	T	T	T	T	C	T
Contig1_263023	G	T	T	T	T	T	T	T	G	T	T	T	T	T	T	T	T	T	T	G	G	T	T	T	T	T	T	0	0	T	G	T
Contig1_263023	T	T	T	T	T	T	T	T	T	T	T	T	T	T	T	T	T	T	T	T	T	T	T	T	T	T	T	0	0	T	T	T
Contig1_263097	T	C	C	C	C	C	C	C	T	C	C	C	C	C	C	C	C	C	C	T	T	C	C	C	C	C	C	0	C	C	T	C
Contig1_263097	C	C	C	C	C	C	C	C	C	C	C	C	C	C	C	C	C	C	C	C	C	C	C	C	C	C	C	0	C	C	C	C
Contig1_263109	C	T	T	T	T	T	T	T	C	T	T	T	T	T	T	T	T	T	T	C	C	T	T	T	C	T	T	T	T	T	C	T
Contig1_263109	T	T	T	T	T	T	T	T	T	T	T	T	T	T	T	T	T	T	T	T	T	T	T	T	T	T	T	T	T	T	T	T
Contig1_263125	T	T	T	T	T	T	T	T	T	T	T	T	T	T	T	T	T	T	T	T	T	T	T	T	T	T	T	T	T	T	T	T
Contig1_263125	T	T	T	T	T	T	T	T	T	T	T	T	T	T	T	T	T	T	T	T	T	T	T	T	C	T	T	T	T	T	T	T
Contig1_263134	C	C	C	C	C	C	C	C	C	C	C	C	C	C	C	C	C	C	C	C	C	C	C	C	C	C	C	C	C	C	C	C
Contig1_263134	C	C	C	C	C	C	C	C	C	C	C	C	C	C	C	C	C	C	C	C	C	C	C	C	G	C	C	C	C	C	C	C
Contig1_263143	T	T	T	T	T	T	T	T	T	T	T	T	T	T	T	T	T	T	T	T	T	T	T	T	T	T	T	T	T	T	T	T
Contig1_263143	T	T	T	T	T	T	T	T	T	T	T	T	T	T	T	T	T	T	T	T	T	T	T	T	C	T	T	T	T	T	T	T
Contig1_263198	T	C	C	C	C	C	C	C	T	C	C	C	C	C	C	C	C	C	C	T	T	C	C	C	T	C	C	C	C	C	T	C
Contig1_263198	C	C	C	C	C	C	C	C	C	C	C	C	C	C	C	C	C	C	C	C	C	C	C	C	C	C	C	C	C	C	C	C
Contig1_263216	G	G	G	G	G	G	G	G	G	G	G	G	G	G	G	G	G	G	G	G	G	G	G	G	G	G	G	G	G	G	G	G
Contig1_263216	G	G	G	G	G	G	G	G	G	G	G	G	G	G	G	G	G	G	G	G	A	G	G	G	G	G	G	G	G	G	A	G
Contig1_263247	A	A	A	A	A	A	A	A	A	A	A	A	A	A	A	A	A	A	A	A	A	A	A	A	A	A	A	A	A	A	A	A
Contig1_263247	A	A	A	A	A	A	A	A	T	A	A	A	A	A	A	A	A	A	A	A	A	A	A	A	T	A	A	T	A	A	A	A
Contig1_263260	T	T	T	T	T	T	T	T	T	T	T	T	T	T	T	T	T	T	T	T	T	T	T	T	T	T	T	T	T	T	T	T
Contig1_263260	T	T	T	T	T	T	T	T	C	T	T	T	T	T	T	T	T	T	T	T	C	T	T	T	C	T	T	C	T	T	T	T
Contig1_263280	C	C	C	C	C	C	C	C	C	C	C	C	C	C	C	C	C	C	C	C	C	C	C	C	C	C	C	C	C	C	C	C
Contig1_263280	C	C	C	C	C	C	C	C	T	C	C	C	C	C	C	C	C	C	C	C	T	C	C	C	C	C	C	T	C	C	C	C
Contig1_263304	C	C	C	C	C	C	C	C	C	C	C	C	C	C	C	C	C	C	C	C	C	C	C	C	C	C	C	C	C	C	C	C
Contig1_263304	C	C	C	C	C	C	C	C	C	C	C	C	C	C	C	C	C	C	C	G	C	C	C	C	C	C	C	C	C	C	C	C
Contig1_263342	T	T	T	T	T	T	T	T	T	T	T	T	T	T	T	T	T	T	T	T	T	T	T	T	T	T	T	T	T	T	T	T
Contig1_263342	T	T	T	T	T	T	T	T	C	T	T	T	T	T	T	T	T	T	T	C	C	T	C	T	T	T	T	T	T	T	T	T
Contig1_263364	A	A	A	A	A	A	A	A	A	A	A	A	A	A	A	A	A	A	A	A	A	A	A	A	A	A	A	A	A	A	A	A
Contig1_263364	A	A	A	A	A	A	A	A	G	A	A	A	A	A	A	A	A	A	A	G	G	A	G	A	G	A	A	A	A	A	A	A
Contig1_263375	T	T	T	T	T	T	T	T	T	T	T	T	T	T	T	T	T	T	T	T	T	T	T	T	T	T	T	T	T	T	T	T
Contig1_263375	T	T	T	T	T	T	T	T	C	T	T	T	T	T	T	T	T	T	T	C	C	T	C	T	C	T	T	T	T	T	C	T
Contig1_263383	C	C	C	C	C	C	C	C	C	C	C	C	C	C	C	C	C	C	C	C	C	C	C	C	C	C	C	C	C	C	C	C
Contig1_263383	C	C	C	C	C	C	C	C	T	C	C	C	C	C	C	C	C	C	C	C	T	C	T	C	T	C	C	T	C	C	T	C
Contig1_263405	T	C	C	C	C	C	C	C	T	C	C	C	C	C	C	C	C	C	C	T	T	C	T	C	T	C	C	C	C	C	T	C
Contig1_263405	C	C	C	C	C	C	C	C	C	C	C	C	C	C	C	C	C	C	C	C	C	C	C	C	C	C	C	C	C	C	C	C
Contig1_263416	G	A	A	A	A	A	A	A	G	A	A	A	A	A	A	A	A	A	A	G	G	A	G	A	G	A	A	A	A	A	G	A
Contig1_263416	A	A	A	A	A	A	A	A	A	A	A	A	A	A	A	A	A	A	A	A	A	A	A	A	A	A	A	A	A	A	A	A
Contig1_263462	G	A	A	A	A	A	A	A	G	A	A	A	A	A	A	A	A	A	A	G	G	A	G	A	G	A	A	G	A	A	G	A
Contig1_263462	A	A	A	A	A	A	A	A	A	A	A	A	A	A	A	A	A	A	A	A	A	A	A	A	A	A	A	A	A	A	A	A
Contig1_263464	G	A	A	A	A	A	A	A	G	A	A	A	A	A	A	A	A	A	A	G	G	A	G	A	G	A	A	G	A	A	G	A
Contig1_263464	A	A	A	A	A	A	A	A	A	A	A	A	A	A	A	A	A	A	A	A	A	A	A	A	A	A	A	A	A	A	A	A
Contig1_263502	T	C	C	C	C	C	C	C	T	C	C	C	C	C	C	C	C	C	C	T	T	C	T	C	T	C	C	T	C	C	T	C
Contig1_263502	C	C	C	C	C	C	C	C	C	C	C	C	C	C	C	C	C	C	C	C	C	C	C	C	C	C	C	C	C	C	C	C
Contig1_263567	C	T	T	T	T	T	T	T	C	T	T	T	T	T	T	T	T	T	T	C	C	T	C	T	C	T	T	C	T	T	C	T
Contig1_263567	T	T	T	T	T	T	T	T	T	T	T	T	T	T	T	T	T	T	T	T	T	T	T	T	T	T	T	T	T	T	T	T
Contig1_263572	A	T	T	T	T	T	T	T	A	T	T	T	T	T	T	T	T	T	T	A	A	T	A	T	A	T	T	A	T	T	A	T
Contig1_263572	T	T	T	T	T	T	T	T	T	T	T	T	T	T	T	T	T	T	T	T	T	T	T	T	T	T	T	T	T	T	T	T
Contig1_263574	C	T	T	T	T	T	T	T	C	T	T	T	T	T	T	T	T	T	T	C	C	T	C	T	C	T	T	C	T	T	C	T
Contig1_263574	T	T	T	T	T	T	T	T	T	T	T	T	T	T	T	T	T	T	T	T	T	T	T	T	T	T	T	T	T	T	T	T
Contig1_263619	T	C	C	C	C	C	C	C	T	C	C	C	C	C	C	C	C	C	C	T	T	C	T	C	T	C	C	T	0	C	T	C
Contig1_263619	C	C	C	C	C	C	C	C	C	C	C	C	C	C	C	C	C	C	C	C	T	C	C	C	C	C	C	C	0	C	C	C
Contig1_263629	G	C	C	C	C	C	C	C	G	C	C	C	C	C	C	C	C	C	C	G	G	C	G	C	G	C	C	G	0	C	G	C
Contig1_263629	C	C	C	C	C	C	C	C	C	C	C	C	C	C	C	C	C	C	C	C	G	C	C	C	C	C	C	C	0	C	C	C
Contig1_263633	C	T	T	T	T	T	T	T	C	T	T	T	T	T	T	T	T	T	T	C	C	T	C	T	C	T	T	C	0	T	C	T
Contig1_263633	T	T	T	T	T	T	T	T	T	T	T	T	T	T	T	T	T	T	T	T	C	T	T	T	T	T	T	T	0	T	T	T
Contig1_263639	G	A	A	A	A	A	A	A	G	A	A	A	A	A	A	A	A	A	A	G	G	A	G	A	G	A	A	G	0	A	G	A
Contig1_263639	A	A	A	A	A	A	A	A	A	A	A	A	A	A	A	A	A	A	A	A	G	A	A	A	A	A	A	A	0	A	A	A
Contig1_263645	C	C	C	C	C	C	C	C	A	C	C	C	C	C	C	C	C	C	C	A	A	C	A	C	A	C	C	A	0	C	A	C
Contig1_263645	C	C	C	C	C	C	C	C	C	C	C	C	C	C	C	C	C	C	C	C	A	C	C	C	C	C	C	C	0	C	C	C
Contig1_263652	T	T	T	T	T	T	T	T	C	T	T	T	T	T	T	T	T	T	T	C	C	T	C	T	C	T	T	C	0	T	C	T
Contig1_263652	T	T	T	T	T	T	T	T	T	T	T	T	T	T	T	T	T	T	T	T	C	T	T	T	T	T	T	T	0	T	T	T
Contig1_263654	G	G	G	G	G	G	G	G	A	G	G	G	G	G	G	G	G	G	G	A	A	G	A	G	A	G	G	A	0	G	A	G
Contig1_263654	G	G	G	G	G	G	G	G	G	G	G	G	G	G	G	G	G	G	G	G	A	G	G	G	G	G	G	G	0	G	G	G
Contig1_263658	A	A	A	A	A	A	A	A	T	A	A	A	A	A	A	A	A	A	A	T	T	A	T	A	T	A	A	T	0	A	T	A
Contig1_263658	A	A	A	A	A	A	A	A	A	A	A	A	A	A	A	A	A	A	A	A	T	A	A	A	A	A	A	A	0	A	A	A
Contig1_263683	T	T	T	T	T	T	T	T	C	T	T	T	T	T	T	T	T	T	T	C	C	T	C	T	C	T	T	C	T	T	C	T
Contig1_263683	T	T	T	T	T	T	T	T	C	T	T	T	T	T	T	T	T	T	T	T	C	T	T	T	C	T	T	T	T	T	C	T
Contig1_263711	T	T	T	T	T	T	T	T	C	T	T	T	T	T	T	T	T	T	T	C	C	T	C	T	C	T	T	C	T	T	C	T
Contig1_263711	T	T	T	T	T	T	T	T	C	T	T	T	T	T	T	T	T	T	T	T	C	T	T	T	C	T	T	T	T	T	C	T
Contig1_263728	A	A	A	A	A	A	A	A	G	A	A	A	A	A	A	A	A	A	A	G	G	A	G	A	G	A	A	G	A	A	G	A
Contig1_263728	A	A	A	A	A	A	A	A	G	A	A	A	A	A	A	A	A	A	A	A	G	A	A	A	G	A	A	A	A	A	G	A
Contig1_263734	G	G	G	G	G	G	G	G	A	G	G	G	G	G	G	G	G	G	G	A	A	G	A	G	A	G	G	A	G	G	A	G
Contig1_263734	G	G	G	G	G	G	G	G	A	G	G	G	G	G	G	G	G	G	G	G	A	G	G	G	A	G	G	G	G	G	A	G
Contig1_263761	A	A	A	A	A	A	A	A	C	A	A	A	A	A	A	A	A	A	A	C	C	A	C	A	C	A	A	C	A	A	C	A
Contig1_263761	A	A	A	A	A	A	A	A	C	A	A	A	A	A	A	A	A	A	A	A	C	A	A	A	C	A	A	A	A	A	C	A
Contig1_263764	G	G	G	G	G	G	G	G	A	G	G	G	G	G	G	G	G	G	G	A	A	G	A	G	A	G	G	A	G	G	A	G
Contig1_263764	G	G	G	G	G	G	G	G	A	G	G	G	G	G	G	G	G	G	G	G	A	G	G	G	A	G	G	G	G	G	A	G
Contig1_263772	G	G	G	G	G	G	G	G	C	G	G	G	G	G	G	G	G	G	G	C	C	G	C	G	C	G	G	C	G	G	C	G
Contig1_263772	G	G	G	G	G	G	G	G	C	G	G	G	G	G	G	G	G	G	G	G	C	G	G	G	C	G	G	G	G	G	C	G
Contig1_263775	T	T	T	T	T	T	T	T	C	T	T	T	T	T	T	T	T	T	T	C	C	T	C	T	C	T	T	C	T	T	C	T
Contig1_263775	T	T	T	T	T	T	T	T	C	T	T	T	T	T	T	T	T	T	T	T	C	T	T	T	C	T	T	T	T	T	C	T
Contig1_264256	G	G	G	G	G	G	G	G	G	G	G	G	G	G	G	G	G	G	G	G	G	G	G	G	G	G	G	G	G	G	G	G
Contig1_264256	G	G	G	G	G	G	G	G	G	G	G	G	G	G	G	G	G	G	G	G	G	G	G	G	G	G	G	A	G	G	G	G
Contig1_266340	G	G	G	G	G	G	G	G	A	G	G	G	G	G	G	G	G	G	G	A	A	G	A	G	A	G	G	G	0	G	A	G
Contig1_266340	G	G	G	G	G	G	G	G	A	G	G	G	G	G	G	G	G	G	G	G	A	G	G	G	A	G	G	G	0	G	A	G
Contig1_266347	T	T	T	T	T	T	T	T	G	T	T	T	T	T	T	T	T	T	T	G	G	T	G	T	G	T	T	T	0	T	G	T
Contig1_266347	T	T	T	T	T	T	T	T	G	T	T	T	T	T	T	T	T	T	T	T	G	T	T	T	G	T	T	T	0	T	G	T
Contig1_266354	T	T	T	T	T	T	T	T	C	T	T	T	T	T	T	T	T	T	T	C	C	T	C	T	C	T	T	T	0	T	C	T
Contig1_266354	T	T	T	T	T	T	T	T	C	T	T	T	T	T	T	T	T	T	T	T	C	T	T	T	C	T	T	T	0	T	C	T
Contig1_266366	T	T	T	T	T	T	T	T	C	T	T	T	T	T	T	T	T	T	T	C	C	T	C	T	C	T	T	C	0	T	C	T
Contig1_266366	T	T	T	T	T	T	T	T	C	T	T	T	T	T	T	T	T	T	T	T	C	T	T	T	C	T	T	T	0	T	C	T
Contig1_266378	C	C	C	C	C	C	C	C	A	C	C	C	C	C	C	C	C	C	C	A	A	C	A	C	A	C	C	A	0	C	A	C
Contig1_266378	C	C	C	C	C	C	C	C	A	C	C	C	C	C	C	C	C	C	C	C	A	C	C	C	A	C	C	C	0	C	A	C
Contig1_266385	T	T	T	T	T	T	T	T	C	T	T	T	T	T	T	T	T	T	T	C	C	T	C	T	C	T	T	C	0	T	C	T
Contig1_266385	T	T	T	T	T	T	T	T	C	T	T	T	T	T	T	T	T	T	T	T	C	T	T	T	C	T	T	T	0	T	C	T
Contig1_266417	G	A	A	A	A	A	A	A	G	A	A	A	A	A	A	A	A	A	A	G	G	A	G	A	G	A	A	G	0	A	G	A
Contig1_266417	A	A	A	A	A	A	A	A	G	A	A	A	A	A	A	A	A	A	A	A	G	A	A	A	G	A	A	A	0	A	G	A
Contig1_266419	G	C	C	C	C	C	C	C	G	C	C	C	C	C	C	C	C	C	C	G	G	C	G	C	G	C	C	G	0	C	G	C
Contig1_266419	C	C	C	C	C	C	C	C	G	C	C	C	C	C	C	C	C	C	C	C	G	C	C	C	G	C	C	C	0	C	G	C
Contig1_266442	A	G	G	G	G	G	G	G	A	G	G	G	G	G	G	G	G	G	G	A	A	G	A	G	A	G	G	A	G	G	A	G
Contig1_266442	G	G	G	G	G	G	G	G	A	G	G	G	G	G	G	G	G	G	G	G	A	G	G	G	A	G	G	G	G	G	A	G
Contig1_266446	A	G	G	G	G	G	G	G	A	G	G	G	G	G	G	G	G	G	G	A	A	G	A	G	A	G	G	A	G	G	A	G
Contig1_266446	G	G	G	G	G	G	G	G	A	G	G	G	G	G	G	G	G	G	G	G	A	G	G	G	A	G	G	G	G	G	A	G
Contig1_266460	A	G	G	G	G	G	G	G	A	G	G	G	G	G	G	G	G	G	G	A	A	G	A	G	A	G	G	A	G	G	A	G
Contig1_266460	G	G	G	G	G	G	G	G	A	G	G	G	G	G	G	G	G	G	G	G	A	G	G	G	A	G	G	G	G	G	A	G
Contig1_266462	C	G	G	G	G	G	G	G	C	G	G	G	G	G	G	G	G	G	G	C	C	G	C	G	C	G	G	C	G	G	C	G
Contig1_266462	G	G	G	G	G	G	G	G	C	G	G	G	G	G	G	G	G	G	G	G	C	G	G	G	C	G	G	G	G	G	C	G
Contig1_266479	C	T	T	T	T	T	T	T	C	T	T	T	T	T	T	T	T	T	T	C	C	T	C	T	C	T	T	C	T	T	C	T
Contig1_266479	T	T	T	T	T	T	T	T	C	T	T	T	T	T	T	T	T	T	T	T	C	T	T	T	C	T	T	T	T	T	C	T
Contig1_266483	C	A	A	A	A	A	A	A	C	A	A	A	A	A	A	A	A	A	A	C	C	A	C	A	C	A	A	C	A	A	C	A
Contig1_266483	A	A	A	A	A	A	A	A	C	A	A	A	A	A	A	A	A	A	A	A	C	A	A	A	C	A	A	A	A	A	C	A
Contig1_266488	G	A	A	A	A	A	A	A	G	A	A	A	A	A	A	A	A	A	A	G	G	A	G	A	G	A	A	G	A	A	G	A
Contig1_266488	A	A	A	A	A	A	A	A	G	A	A	A	A	A	A	A	A	A	A	A	G	A	A	A	G	A	A	A	A	A	G	A
Contig1_266501	A	G	G	G	G	G	G	G	A	G	G	G	G	G	G	G	G	G	G	A	A	G	A	G	A	G	G	A	G	G	A	G
Contig1_266501	G	G	G	G	G	G	G	G	A	G	G	G	G	G	G	G	G	G	G	G	A	G	G	G	A	G	G	G	G	G	A	G
Contig1_266525	C	C	C	C	C	C	C	C	T	C	C	C	C	C	C	C	C	C	C	T	T	C	T	C	T	C	C	T	C	C	T	C
Contig1_266525	C	C	C	C	C	C	C	C	T	C	C	C	C	C	C	C	C	C	C	C	T	C	C	C	T	C	C	C	C	C	T	C
Contig1_266528	T	T	T	T	T	T	T	T	G	T	T	T	T	T	T	T	T	T	T	G	G	T	G	T	G	T	T	G	T	T	G	T
Contig1_266528	T	T	T	T	T	T	T	T	G	T	T	T	T	T	T	T	T	T	T	T	G	T	T	T	G	T	T	T	T	T	G	T
Contig1_266542	A	A	A	A	A	A	A	A	T	A	A	A	A	A	A	A	A	A	A	T	0	A	A	A	T	A	A	T	A	A	T	A
Contig1_266542	A	A	A	A	A	A	A	A	T	A	A	A	A	A	A	A	A	A	A	A	0	A	A	A	T	A	A	A	A	A	T	A
Contig1_266571	T	T	T	T	T	T	T	T	C	T	T	T	T	T	T	T	T	T	T	C	0	T	C	T	C	T	T	T	T	T	C	T
Contig1_266571	T	T	T	T	T	T	T	T	C	T	T	T	T	T	T	T	T	T	T	T	0	T	T	T	C	T	T	T	T	T	C	T
Contig1_266641	C	T	T	T	T	T	T	T	C	T	T	T	T	T	T	T	T	T	T	C	C	T	C	T	C	T	T	C	T	T	C	T
Contig1_266641	T	T	T	T	T	T	T	T	C	T	T	T	T	T	T	T	T	T	T	T	C	T	T	T	C	T	T	T	T	T	C	T
Contig1_266649	G	T	T	T	T	T	T	T	G	T	T	T	T	T	T	T	T	T	T	G	G	T	G	T	G	T	T	G	T	T	G	T
Contig1_266649	T	T	T	T	T	T	T	T	G	T	T	T	T	T	T	T	T	T	T	T	G	T	T	T	G	T	T	T	T	T	G	T
Contig1_266665	T	C	C	C	C	C	C	C	T	C	C	C	C	C	C	C	C	C	C	T	T	C	T	C	T	C	C	T	0	C	T	C
Contig1_266665	C	C	C	C	C	C	C	C	T	C	C	C	C	C	C	C	C	C	C	C	T	C	C	C	T	C	C	C	0	C	T	C
Contig1_266672	G	A	A	A	A	A	A	A	G	A	A	A	A	A	A	A	A	A	A	G	G	A	G	A	G	A	A	G	0	A	G	A
Contig1_266672	A	A	A	A	A	A	A	A	G	A	A	A	A	A	A	A	A	A	A	A	G	A	A	A	G	A	A	A	0	A	G	A
Contig1_266687	G	A	A	A	A	A	A	A	G	A	A	A	A	A	A	A	A	A	A	G	G	A	G	A	G	A	A	G	A	A	G	A
Contig1_266687	A	A	A	A	A	A	A	A	G	A	A	A	A	A	A	A	A	A	A	A	G	A	A	A	G	A	A	A	A	A	G	A
Contig1_266706	C	T	T	T	T	T	T	T	C	T	T	T	T	T	T	T	T	T	T	C	C	T	C	T	C	T	T	C	0	T	C	T
Contig1_266706	T	T	T	T	T	T	T	T	C	T	T	T	T	T	T	T	T	T	T	T	C	T	T	T	C	T	T	T	0	T	C	T
Contig1_266745	G	A	A	A	A	A	A	A	G	A	A	A	A	A	A	A	A	A	A	G	G	A	G	A	G	A	A	A	A	A	G	A
Contig1_266745	A	A	A	A	A	A	A	A	G	A	A	A	A	A	A	A	A	A	A	A	G	A	A	A	G	A	A	A	A	A	G	A
Contig1_266764	C	T	T	T	T	T	T	T	C	T	T	T	T	T	T	T	T	T	T	C	C	T	C	T	C	T	T	C	T	T	C	T
Contig1_266764	T	T	T	T	T	T	T	T	C	T	T	T	T	T	T	T	T	T	T	T	C	T	T	T	C	T	T	T	T	T	C	T
Contig1_266778	G	A	A	A	A	A	A	A	G	A	A	A	A	A	A	A	A	A	A	G	G	A	G	A	G	A	A	G	A	A	G	A
Contig1_266778	A	A	A	A	A	A	A	A	G	A	A	A	A	A	A	A	A	A	A	A	G	A	A	A	G	A	A	A	A	A	G	A
Contig1_266807	A	A	A	A	A	A	A	A	G	A	A	A	A	A	A	A	A	A	A	G	G	A	G	A	G	A	A	G	A	A	G	A
Contig1_266807	A	A	A	A	A	A	A	A	G	A	A	A	A	A	A	A	A	A	A	A	G	A	A	A	G	A	A	A	A	A	G	A
Contig1_266948	G	G	G	G	G	G	G	G	A	G	G	G	G	G	G	G	G	G	G	G	A	G	G	G	G	G	G	G	G	G	A	G
Contig1_266948	G	G	G	G	G	G	G	G	A	G	G	G	G	G	G	G	G	G	G	G	A	G	G	G	G	G	G	G	G	G	A	G
Contig1_266976	T	T	T	T	T	T	T	T	C	T	T	T	T	T	T	T	T	T	T	T	C	T	T	T	T	T	T	T	T	T	C	T
Contig1_266976	T	T	T	T	T	T	T	T	C	T	T	T	T	T	T	T	T	T	T	T	C	T	T	T	T	T	T	T	T	T	C	T
Contig1_266987	A	A	A	A	A	A	A	A	G	A	A	A	A	A	A	A	A	A	A	A	G	A	A	A	A	A	A	A	A	A	G	A
Contig1_266987	A	A	A	A	A	A	A	A	G	A	A	A	A	A	A	A	A	A	A	A	G	A	A	A	A	A	A	A	A	A	G	A
Contig1_266995	A	A	A	A	A	A	A	A	G	A	A	A	A	A	A	A	A	A	A	A	G	A	A	A	A	A	A	A	A	A	G	A
Contig1_266995	A	A	A	A	A	A	A	A	G	A	A	A	A	A	A	A	A	A	A	A	G	A	A	A	A	A	A	A	A	A	G	A
Contig1_267039	A	A	A	A	A	A	A	A	G	A	A	A	A	A	A	A	A	A	A	A	G	A	A	A	0	A	A	0	0	A	G	A
Contig1_267039	A	A	A	A	A	A	A	A	G	A	A	A	A	A	A	A	A	A	A	A	G	A	A	A	0	A	A	0	0	A	G	A
Contig1_267044	A	A	A	A	A	A	A	A	G	A	A	A	A	A	A	A	A	A	A	A	G	A	A	A	0	A	A	0	0	A	G	A
Contig1_267044	A	A	A	A	A	A	A	A	G	A	A	A	A	A	A	A	A	A	A	A	G	A	A	A	0	A	A	0	0	A	G	A
Contig1_267049	T	T	T	T	T	T	T	T	C	T	T	T	T	T	T	T	T	T	T	T	C	T	T	T	0	T	T	T	0	T	C	T
Contig1_267049	T	T	T	T	T	T	T	T	C	T	T	T	T	T	T	T	T	T	T	T	C	T	T	T	0	T	T	T	0	T	C	T
Contig1_267058	A	A	A	A	A	A	A	A	C	A	A	A	A	A	A	A	A	A	A	A	C	A	A	A	0	A	A	A	0	A	C	A
Contig1_267058	A	A	A	A	A	A	A	A	C	A	A	A	A	A	A	A	A	A	A	A	C	A	A	A	0	A	A	A	0	A	C	A
Contig1_267059	A	A	A	A	A	A	A	A	T	A	A	A	A	A	A	A	A	A	A	A	T	A	A	A	0	A	A	0	0	A	T	A
Contig1_267059	A	A	A	A	A	A	A	A	T	A	A	A	A	A	A	A	A	A	A	A	T	A	A	A	0	A	A	0	0	A	T	A
Contig1_267096	C	C	C	C	C	C	C	C	T	C	C	C	C	C	C	C	C	C	C	C	T	C	C	C	0	C	C	C	0	C	T	C
Contig1_267096	C	C	C	C	C	C	C	C	T	C	C	C	C	C	C	C	C	C	C	C	T	C	C	C	0	C	C	C	0	C	T	C
Contig1_267100	G	G	G	G	G	G	G	G	A	G	G	G	G	G	G	G	G	G	G	G	A	G	G	G	0	G	G	G	0	G	A	G
Contig1_267100	G	G	G	G	G	G	G	G	A	G	G	G	G	G	G	G	G	G	G	G	A	G	G	G	0	G	G	G	0	G	A	G
Contig1_267110	C	C	C	C	C	C	C	C	T	C	C	C	C	C	C	C	C	C	C	C	T	C	C	C	0	C	C	C	0	C	T	C
Contig1_267110	C	C	C	C	C	C	C	C	T	C	C	C	C	C	C	C	C	C	C	C	T	C	C	C	0	C	C	C	0	C	T	C
Contig1_267133	A	A	A	A	A	A	A	A	G	A	A	A	A	A	A	A	A	A	A	A	G	A	A	A	0	A	A	A	0	A	G	A
Contig1_267133	A	A	A	A	A	A	A	A	G	A	A	A	A	A	A	A	A	A	A	A	G	A	A	A	0	A	A	A	0	A	G	A
Contig1_267140	G	G	G	G	G	G	G	G	A	G	G	G	G	G	G	G	G	G	G	G	A	G	G	G	0	G	G	G	0	G	A	G
Contig1_267140	G	G	G	G	G	G	G	G	A	G	G	G	G	G	G	G	G	G	G	G	A	G	G	G	0	G	G	G	0	G	A	G
Contig1_267151	G	G	G	G	G	G	G	G	T	G	G	G	G	G	G	G	G	G	G	G	T	G	G	G	0	G	G	G	0	G	T	G
Contig1_267151	G	G	G	G	G	G	G	G	T	G	G	G	G	G	G	G	G	G	G	G	T	G	G	G	0	G	G	G	0	G	T	G
Contig1_267335	G	G	G	G	G	G	G	G	A	G	G	G	G	G	G	G	G	G	G	G	A	G	G	G	A	G	G	G	G	G	A	G
Contig1_267335	G	G	G	G	G	G	G	G	A	G	G	G	G	G	G	G	G	G	G	A	A	G	A	G	A	G	G	A	G	G	A	G
Contig1_267382	G	G	G	G	G	G	G	G	A	G	G	G	G	G	G	G	G	G	G	G	A	G	G	G	A	G	G	G	G	G	A	G
Contig1_267382	G	G	G	G	G	G	G	G	A	G	G	G	G	G	G	G	G	G	G	A	A	G	A	G	A	G	G	A	G	G	A	G
Contig1_267392	T	C	C	C	C	C	C	C	T	C	C	C	C	C	C	C	C	C	C	T	T	C	T	C	T	C	C	T	C	C	T	C
Contig1_267392	C	C	C	C	C	C	C	C	T	C	C	C	C	C	C	C	C	C	C	C	T	C	C	C	T	C	C	C	C	C	T	C
Contig1_267432	T	C	C	C	C	C	C	C	T	C	C	C	C	C	C	C	C	C	C	T	T	C	T	C	T	C	C	T	C	C	T	C
Contig1_267432	C	C	C	C	C	C	C	C	T	C	C	C	C	C	C	C	C	C	C	C	T	C	C	C	T	C	C	C	C	C	T	C
Contig1_267436	G	A	A	A	A	A	A	A	G	A	A	A	A	A	A	A	A	A	A	G	G	A	G	A	G	A	A	G	A	A	G	A
Contig1_267436	A	A	A	A	A	A	A	A	G	A	A	A	A	A	A	A	A	A	A	A	G	A	A	A	G	A	A	A	A	A	G	A
Contig1_267553	A	A	A	A	A	A	A	A	A	A	A	A	A	A	A	A	A	A	A	A	A	A	A	A	A	A	A	A	A	A	A	A
Contig1_267553	A	A	A	A	A	A	A	A	G	A	A	A	A	A	A	A	A	A	A	A	G	A	A	A	A	A	A	A	A	A	G	A
Contig1_267560	G	G	G	G	G	G	G	G	G	G	G	G	G	G	G	G	G	G	G	G	G	G	G	G	G	G	G	G	G	G	G	G
Contig1_267560	G	G	G	G	G	G	G	G	A	G	G	G	G	G	G	G	G	G	G	G	G	G	G	G	G	G	G	G	G	G	A	G
Contig1_267611	C	C	C	C	C	C	C	C	C	C	C	C	C	C	C	C	C	C	C	C	C	C	C	C	C	C	C	C	C	C	C	C
Contig1_267611	C	C	C	C	C	C	C	C	T	C	C	C	C	C	C	C	C	C	C	C	T	C	C	C	C	C	C	C	C	C	T	C
Contig1_267622	T	C	C	C	C	C	C	C	T	C	C	C	C	C	C	C	C	C	C	T	T	C	T	C	T	C	C	T	C	C	T	C
Contig1_267622	C	C	C	C	C	C	C	C	C	C	C	C	C	C	C	C	C	C	C	C	C	C	C	C	T	C	C	C	C	C	C	C
Contig1_267629	G	A	A	A	A	A	A	A	G	A	A	A	A	A	A	A	A	A	A	G	G	A	G	A	G	A	A	G	A	A	G	A
Contig1_267629	A	A	A	A	A	A	A	A	G	A	A	A	A	A	A	A	A	A	A	A	G	A	A	A	G	A	A	A	A	A	G	A
Contig1_267630	G	T	T	T	T	T	T	T	G	T	T	T	T	T	T	T	T	T	T	G	G	T	G	T	G	T	T	G	T	T	G	T
Contig1_267630	T	T	T	T	T	T	T	T	G	T	T	T	T	T	T	T	T	T	T	T	G	T	T	T	G	T	T	T	T	T	G	T
Contig1_267644	T	C	C	C	C	C	C	C	T	C	C	C	C	C	C	C	C	C	C	T	T	C	T	C	T	C	C	T	C	C	T	C
Contig1_267644	C	C	C	C	C	C	C	C	T	C	C	C	C	C	C	C	C	C	C	C	T	C	C	C	T	C	C	C	C	C	T	C
Contig1_267646	G	G	G	G	G	G	G	G	G	G	G	G	G	G	G	G	G	G	G	G	G	G	G	G	G	G	G	G	G	G	G	G
Contig1_267646	G	G	G	G	G	G	G	G	A	G	G	G	G	G	G	G	G	G	G	G	A	G	G	G	G	G	G	G	G	G	A	G
Contig1_267653	C	C	C	C	C	C	C	C	C	C	C	C	C	C	C	C	C	C	C	C	C	C	C	C	C	C	C	C	C	C	C	C
Contig1_267653	C	C	C	C	C	C	C	C	T	C	C	C	C	C	C	C	C	C	C	C	T	C	C	C	C	C	C	C	C	C	T	C
Contig1_267672	C	G	G	G	G	G	G	G	C	G	G	G	G	G	G	G	G	G	G	C	C	G	C	G	C	G	G	C	G	G	C	G
Contig1_267672	G	G	G	G	G	G	G	G	G	G	G	G	G	G	G	G	G	G	G	G	G	G	G	G	C	G	G	G	G	G	G	G
Contig1_267697	A	C	C	C	C	C	C	C	A	C	C	C	C	C	C	C	C	C	C	A	A	C	A	C	A	C	C	A	C	C	A	C
Contig1_267697	C	C	C	C	C	C	C	C	A	C	C	C	C	C	C	C	C	C	C	C	A	C	C	C	A	C	C	C	C	C	A	C
Contig1_267708	G	G	G	G	G	G	G	G	G	G	G	G	G	G	G	G	G	G	G	G	G	G	G	G	G	G	G	G	G	G	G	G
Contig1_267708	G	G	G	G	G	G	G	G	A	G	G	G	G	G	G	G	G	G	G	G	A	G	G	G	G	G	G	G	G	G	A	G
Contig1_267712	A	G	G	G	G	G	G	G	A	G	G	G	G	G	G	G	G	G	G	A	A	G	A	G	A	G	G	A	G	G	A	G
Contig1_267712	G	G	G	G	G	G	G	G	G	G	G	G	G	G	G	G	G	G	G	G	G	G	G	G	A	G	G	G	G	G	G	G
Contig1_267718	C	C	C	C	C	C	C	C	C	C	C	C	C	C	C	C	C	C	C	C	C	C	C	C	C	C	C	C	C	C	C	C
Contig1_267718	C	C	C	C	C	C	C	C	T	C	C	C	C	C	C	C	C	C	C	C	T	C	C	C	C	C	C	C	C	C	T	C
Contig1_267724	T	C	C	C	C	C	C	C	T	C	C	C	C	C	C	C	C	C	C	T	T	C	T	C	T	C	C	T	C	C	T	C
Contig1_267724	C	C	C	C	C	C	C	C	C	C	C	C	C	C	C	C	C	C	C	C	C	C	C	C	T	C	C	C	C	C	C	C
Contig1_267734	G	A	A	A	A	A	A	A	G	A	A	A	A	A	A	A	A	A	A	G	G	A	G	A	G	A	A	G	A	A	G	A
Contig1_267734	A	A	A	A	A	A	A	A	A	A	A	A	A	A	A	A	A	A	A	A	A	A	A	A	G	A	A	A	A	A	A	A
Contig1_267757	A	A	A	A	A	A	A	A	A	A	A	A	A	A	A	A	A	A	A	A	A	A	A	A	A	A	A	A	A	A	A	A
Contig1_267757	A	A	A	A	A	A	A	A	G	A	A	A	A	A	A	A	A	A	A	A	G	A	A	A	A	A	A	A	A	A	G	A
Contig1_267796	T	T	T	T	T	T	T	T	T	T	T	T	T	T	T	T	T	T	T	T	T	T	T	T	T	T	T	T	T	T	T	T
Contig1_267796	T	T	T	T	T	T	T	T	C	T	T	T	T	T	T	T	T	T	T	T	C	T	T	T	T	T	T	T	T	T	C	T
Contig1_267798	G	G	G	G	G	G	G	G	G	G	G	G	G	G	G	G	G	G	G	G	G	G	G	G	G	G	G	G	G	G	G	G
Contig1_267798	G	G	G	G	G	G	G	G	A	G	G	G	G	G	G	G	G	G	G	G	A	G	G	G	G	G	G	G	G	G	A	G
Contig1_267810	G	A	A	A	A	A	A	A	G	A	A	A	A	A	A	A	A	A	A	G	G	A	G	A	G	A	A	G	A	A	G	A
Contig1_267810	A	A	A	A	A	A	A	A	A	A	A	A	A	A	A	A	A	A	A	A	A	A	A	A	G	A	A	A	A	A	A	A
Contig1_267819	G	A	A	A	A	A	A	A	G	A	A	A	A	A	A	A	A	A	A	G	G	A	G	A	G	A	A	G	A	A	G	A
Contig1_267819	A	A	A	A	A	A	A	A	G	A	A	A	A	A	A	A	A	A	A	A	G	A	A	A	G	A	A	A	A	A	G	A
Contig1_267822	A	G	G	G	G	G	G	G	A	G	G	G	G	G	G	G	G	G	G	A	A	G	A	G	A	G	G	A	G	G	A	G
Contig1_267822	G	G	G	G	G	G	G	G	A	G	G	G	G	G	G	G	G	G	G	G	A	G	G	G	A	G	G	G	G	G	A	G
Contig1_267828	G	A	A	A	A	A	A	A	G	A	A	A	A	A	A	A	A	A	A	G	G	A	G	A	G	A	A	G	A	A	G	A
Contig1_267828	A	A	A	A	A	A	A	A	A	A	A	A	A	A	A	A	A	A	A	A	A	A	A	A	G	A	A	A	A	A	A	A
Contig1_267833	T	C	C	C	C	C	C	C	T	C	C	C	C	C	C	C	C	C	C	T	T	C	T	C	T	C	C	T	C	C	T	C
Contig1_267833	C	C	C	C	C	C	C	C	T	C	C	C	C	C	C	C	C	C	C	C	T	C	C	C	T	C	C	C	C	C	T	C
Contig1_267847	G	G	G	G	G	G	G	G	C	G	G	G	G	G	G	G	G	G	G	C	C	G	C	G	C	G	G	C	G	G	C	G
Contig1_267847	G	G	G	G	G	G	G	G	C	G	G	G	G	G	G	G	G	G	G	G	C	G	G	G	C	G	G	G	G	G	C	G
Contig1_267862	G	G	G	G	G	G	G	G	G	G	G	G	G	G	G	G	G	G	G	G	G	G	G	G	G	G	G	G	G	G	G	G
Contig1_267862	G	G	G	G	G	G	G	G	A	G	G	G	G	G	G	G	G	G	G	G	A	G	G	G	G	G	G	G	G	G	A	G
Contig1_267873	C	C	C	C	C	C	C	C	T	C	C	C	C	C	C	C	C	C	C	T	T	C	T	C	T	C	C	T	C	C	T	C
Contig1_267873	C	C	C	C	C	C	C	C	C	C	C	C	C	C	C	C	C	C	C	C	C	C	C	C	T	C	C	C	C	C	C	C
Contig1_267884	C	C	C	C	C	C	C	C	T	C	C	C	C	C	C	C	C	C	C	C	T	C	C	C	0	C	C	C	C	C	T	C
Contig1_267884	C	C	C	C	C	C	C	C	T	C	C	C	C	C	C	C	C	C	C	C	T	C	C	C	0	C	C	C	C	C	T	C
Contig1_267889	A	A	A	A	A	A	A	A	G	A	A	A	A	A	A	A	A	A	A	G	G	A	G	A	G	A	A	G	A	A	G	A
Contig1_267889	A	A	A	A	A	A	A	A	A	A	A	A	A	A	A	A	A	A	A	A	A	A	A	A	G	A	A	A	A	A	A	A
Contig1_267895	G	G	G	G	G	G	G	G	A	G	G	G	G	G	G	G	G	G	G	A	A	G	A	G	A	G	G	A	G	G	A	G
Contig1_267895	G	G	G	G	G	G	G	G	A	G	G	G	G	G	G	G	G	G	G	G	A	G	G	G	A	G	G	G	G	G	A	G
Contig1_267902	C	C	C	C	C	C	C	C	T	C	C	C	C	C	C	C	C	C	C	T	T	C	T	C	T	C	C	T	C	C	T	C
Contig1_267902	C	C	C	C	C	C	C	C	C	C	C	C	C	C	C	C	C	C	C	C	C	C	C	C	T	C	C	C	C	C	C	C
Contig1_267911	G	G	G	G	G	G	G	G	G	G	G	G	G	G	G	G	G	G	G	G	G	G	G	G	G	G	G	G	G	G	G	G
Contig1_267911	G	G	G	G	G	G	G	G	A	G	G	G	G	G	G	G	G	G	G	G	G	G	G	G	G	G	G	G	G	G	G	G
Contig1_267915	G	G	G	G	G	G	G	G	A	G	G	G	G	G	G	G	G	G	G	A	A	G	A	G	A	G	G	A	G	G	A	G
Contig1_267915	G	G	G	G	G	G	G	G	A	G	G	G	G	G	G	G	G	G	G	G	A	G	G	G	A	G	G	G	G	G	A	G
Contig1_267922	G	G	G	G	G	G	G	G	T	G	G	G	G	G	G	G	G	G	G	T	T	G	T	G	T	G	G	T	G	G	T	G
Contig1_267922	G	G	G	G	G	G	G	G	G	G	G	G	G	G	G	G	G	G	G	G	G	G	G	G	T	G	G	G	G	G	G	G
Contig1_267938	T	T	T	T	T	T	T	T	C	T	T	T	T	T	T	T	T	T	T	C	C	T	C	T	C	T	T	C	T	T	C	T
Contig1_267938	T	T	T	T	T	T	T	T	T	T	T	T	T	T	T	T	T	T	T	T	T	T	T	T	C	T	T	T	T	T	T	T
Contig1_267945	G	G	G	G	G	G	G	G	G	G	G	G	G	G	G	G	G	G	G	G	G	G	G	G	G	G	G	G	G	G	G	G
Contig1_267945	G	G	G	G	G	G	G	G	G	G	G	G	G	G	G	G	G	G	G	G	A	G	G	G	G	G	G	G	G	G	G	G
Contig1_267960	C	C	C	C	C	C	C	C	A	C	C	C	C	C	C	C	C	C	C	A	A	C	A	C	A	C	C	A	C	C	A	C
Contig1_267960	C	C	C	C	C	C	C	C	A	C	C	C	C	C	C	C	C	C	C	C	A	C	C	C	A	C	C	C	C	C	A	C
Contig1_267962	G	G	G	G	G	G	G	G	G	G	G	G	G	G	G	G	G	G	G	G	G	G	G	G	G	G	G	G	G	G	G	G
Contig1_267962	G	G	G	G	G	G	G	G	G	G	G	G	G	G	G	G	G	G	G	G	A	G	G	G	G	G	G	G	G	G	G	G
Contig1_267967	A	A	A	A	A	A	A	A	G	A	A	A	A	A	A	A	A	A	A	G	G	A	G	A	G	A	A	G	A	A	G	A
Contig1_267967	A	A	A	A	A	A	A	A	G	A	A	A	A	A	A	A	A	A	A	A	G	A	A	A	G	A	A	A	A	A	G	A
Contig1_267977	C	C	C	C	C	C	C	C	C	C	C	C	C	C	C	C	C	C	C	C	C	C	C	C	C	C	C	C	C	C	C	C
Contig1_267977	C	C	C	C	C	C	C	C	T	C	C	C	C	C	C	C	C	C	C	C	T	C	C	C	C	C	C	C	C	C	C	C
Contig1_267997	G	G	G	G	G	G	G	G	C	G	G	G	G	G	G	G	G	G	G	G	C	G	G	G	0	G	G	0	G	G	C	G
Contig1_267997	G	G	G	G	G	G	G	G	C	G	G	G	G	G	G	G	G	G	G	G	C	G	G	G	0	G	G	0	G	G	C	G
Contig1_268001	G	G	G	G	G	G	G	G	G	G	G	G	G	G	G	G	G	G	G	G	G	G	G	G	G	G	G	G	G	G	G	G
Contig1_268001	G	G	G	G	G	G	G	G	A	G	G	G	G	G	G	G	G	G	G	G	G	G	G	G	G	G	G	G	G	G	G	G
Contig1_268006	C	C	C	C	C	C	C	C	A	C	C	C	C	C	C	C	C	C	C	A	A	C	A	C	A	C	C	A	C	C	A	C
Contig1_268006	C	C	C	C	C	C	C	C	C	C	C	C	C	C	C	C	C	C	C	C	C	C	C	C	A	C	C	C	C	C	C	C
Contig1_268027	G	G	G	G	G	G	G	G	A	G	G	G	G	G	G	G	G	G	G	A	A	G	A	G	A	G	G	A	G	G	A	G
Contig1_268027	G	G	G	G	G	G	G	G	A	G	G	G	G	G	G	G	G	G	G	G	A	G	G	G	A	G	G	G	G	G	A	G
Contig1_268033	C	C	C	C	C	C	C	C	G	C	C	C	C	C	C	C	C	C	C	G	G	C	G	C	G	C	C	G	C	C	G	C
Contig1_268033	C	C	C	C	C	C	C	C	G	C	C	C	C	C	C	C	C	C	C	C	G	C	C	C	G	C	C	C	C	C	G	C
Contig1_268035	A	A	A	A	A	A	A	A	G	A	A	A	A	A	A	A	A	A	A	G	G	A	G	A	G	A	A	G	A	A	G	A
Contig1_268035	A	A	A	A	A	A	A	A	G	A	A	A	A	A	A	A	A	A	A	A	G	A	A	A	G	A	A	A	A	A	G	A
Contig1_268046	G	G	G	G	G	G	G	G	A	G	G	G	G	G	G	G	G	G	G	A	A	G	A	G	A	G	G	A	G	G	A	G
Contig1_268046	G	G	G	G	G	G	G	G	A	G	G	G	G	G	G	G	G	G	G	G	A	G	G	G	A	G	G	G	G	G	A	G
Contig1_268096	T	C	C	C	C	C	C	C	T	C	C	C	C	C	C	C	C	C	C	T	T	C	T	C	T	C	C	T	C	C	T	C
Contig1_268096	C	C	C	C	C	C	C	C	T	C	C	C	C	C	C	C	C	C	C	C	T	C	C	C	T	C	C	C	C	C	T	C
Contig1_268106	C	T	T	T	T	T	T	T	C	T	T	T	T	T	T	T	T	T	T	C	C	T	C	T	C	T	T	C	0	T	C	T
Contig1_268106	T	T	T	T	T	T	T	T	T	T	T	T	T	T	T	T	T	T	T	T	T	T	T	T	C	T	T	T	0	T	T	T
Contig1_268108	C	T	T	T	T	T	T	T	C	T	T	T	T	T	T	T	T	T	T	C	C	T	C	T	C	T	T	C	0	T	C	T
Contig1_268108	T	T	T	T	T	T	T	T	C	T	T	T	T	T	T	T	T	T	T	T	C	T	T	T	C	T	T	T	0	T	C	T
Contig1_268141	A	C	C	C	C	C	C	C	A	C	C	C	C	C	C	C	C	C	C	A	A	C	A	C	A	C	C	A	0	C	A	C
Contig1_268141	C	C	C	C	C	C	C	C	C	C	C	C	C	C	C	C	C	C	C	C	C	C	C	C	A	C	C	C	0	C	C	C
Contig1_268145	A	G	G	G	G	G	G	G	A	G	G	G	G	G	G	G	G	G	G	A	A	G	A	G	A	G	G	A	0	G	A	G
Contig1_268145	G	G	G	G	G	G	G	G	A	G	G	G	G	G	G	G	G	G	G	G	A	G	G	G	A	G	G	G	0	G	A	G
Contig1_268147	G	T	T	T	T	T	T	T	G	T	T	T	T	T	T	T	T	T	T	G	G	T	G	T	G	T	T	G	0	T	G	T
Contig1_268147	T	T	T	T	T	T	T	T	G	T	T	T	T	T	T	T	T	T	T	T	G	T	T	T	G	T	T	T	0	T	G	T
Contig1_268191	G	A	A	A	A	A	A	A	G	A	A	A	A	A	A	A	A	A	A	G	G	A	G	A	G	A	A	G	0	A	G	A
Contig1_268191	A	A	A	A	A	A	A	A	A	A	A	A	A	A	A	A	A	A	A	A	A	A	A	A	G	A	A	A	0	A	A	A
Contig1_268208	G	T	T	T	T	T	T	T	G	T	T	T	T	T	T	T	T	T	T	G	G	T	G	T	G	T	T	G	0	T	G	T
Contig1_268208	T	T	T	T	T	T	T	T	T	T	T	T	T	T	T	T	T	T	T	T	T	T	T	T	G	T	T	T	0	T	T	T
Contig1_268245	A	T	T	T	T	T	T	T	A	T	T	T	T	T	T	T	T	T	T	A	A	T	A	T	A	T	T	A	0	T	A	T
Contig1_268245	T	T	T	T	T	T	T	T	A	T	T	T	T	T	T	T	T	T	T	T	A	T	T	T	A	T	T	T	0	T	A	T
Contig1_268270	G	A	A	A	A	A	A	A	G	A	A	A	A	A	A	A	A	A	A	G	G	A	G	A	G	A	A	G	0	A	G	A
Contig1_268270	A	A	A	A	A	A	A	A	G	A	A	A	A	A	A	A	A	A	A	A	G	A	A	A	G	A	A	A	0	A	G	A
Contig1_268290	A	T	T	T	T	T	T	T	A	T	T	T	T	T	T	T	T	T	T	A	A	T	A	T	A	T	T	A	0	T	A	T
Contig1_268290	T	T	T	T	T	T	T	T	T	T	T	T	T	T	T	T	T	T	T	T	T	T	T	T	A	T	T	T	0	T	T	T
Contig1_268313	C	A	A	A	A	A	A	A	C	A	A	A	A	A	A	A	A	A	A	C	C	A	C	A	C	A	A	C	A	A	C	A
Contig1_268313	A	A	A	A	A	A	A	A	C	A	A	A	A	A	A	A	A	A	A	A	C	A	A	A	C	A	A	A	A	A	C	A
Contig1_268336	C	T	T	T	T	T	T	T	C	T	T	T	T	T	T	T	T	T	T	C	C	T	C	T	C	T	T	C	0	T	C	T
Contig1_268336	T	T	T	T	T	T	T	T	C	T	T	T	T	T	T	T	T	T	T	T	C	T	T	T	C	T	T	T	0	T	C	T
Contig1_268351	A	G	G	G	G	G	G	G	A	G	G	G	G	G	G	G	G	G	G	A	A	G	A	G	A	G	G	A	0	G	A	G
Contig1_268351	G	G	G	G	G	G	G	G	A	G	G	G	G	G	G	G	G	G	G	G	A	G	G	G	A	G	G	G	0	G	A	G
Contig1_268372	T	C	C	C	C	C	C	C	T	C	C	C	C	C	C	C	C	C	C	T	T	C	T	C	T	C	C	T	C	C	T	C
Contig1_268372	C	C	C	C	C	C	C	C	T	C	C	C	C	C	C	C	C	C	C	C	T	C	C	C	T	C	C	C	C	C	T	C
Contig1_268448	G	G	G	G	G	G	G	G	C	G	G	G	G	G	G	G	G	G	G	C	C	G	C	G	C	G	G	C	G	G	C	G
Contig1_268448	G	G	G	G	G	G	G	G	C	G	G	G	G	G	G	G	G	G	G	G	C	G	G	G	C	G	G	G	G	G	C	G
Contig1_268458	T	T	T	T	T	T	T	T	C	T	T	T	T	T	T	T	T	T	T	C	C	T	C	T	C	T	T	C	T	T	C	T
Contig1_268458	T	T	T	T	T	T	T	T	C	T	T	T	T	T	T	T	T	T	T	T	C	T	T	T	C	T	T	T	T	T	C	T
Contig1_268463	G	G	G	G	G	G	G	G	C	G	G	G	G	G	G	G	G	G	G	C	C	G	C	G	C	G	G	C	G	G	C	G
Contig1_268463	G	G	G	G	G	G	G	G	C	G	G	G	G	G	G	G	G	G	G	G	C	G	G	G	C	G	G	G	G	G	C	G
Contig1_268465	G	G	G	G	G	G	G	G	C	G	G	G	G	G	G	G	G	G	G	C	C	G	C	G	C	G	G	C	G	G	C	G
Contig1_268465	G	G	G	G	G	G	G	G	C	G	G	G	G	G	G	G	G	G	G	G	C	G	G	G	C	G	G	G	G	G	C	G
Contig1_268528	G	G	G	G	G	G	G	G	A	G	G	G	G	G	G	G	G	G	G	A	A	G	A	G	A	G	G	A	0	G	A	G
Contig1_268528	G	G	G	G	G	G	G	G	A	G	G	G	G	G	G	G	G	G	G	G	A	G	G	G	A	G	G	G	0	G	A	G
Contig1_268630	A	C	C	C	C	C	C	C	A	C	C	C	C	C	C	C	C	C	C	A	A	C	A	C	A	C	C	C	0	C	A	C
Contig1_268630	C	C	C	C	C	C	C	C	A	C	C	C	C	C	C	C	C	C	C	C	A	C	C	C	A	C	C	C	0	C	A	C
Contig1_268632	G	C	C	C	C	C	C	C	G	C	C	C	C	C	C	C	C	C	C	G	G	C	G	C	G	C	C	C	0	C	G	C
Contig1_268632	C	C	C	C	C	C	C	C	G	C	C	C	C	C	C	C	C	C	C	C	G	C	C	C	G	C	C	C	0	C	G	C
Contig1_268635	T	C	C	C	C	C	C	C	T	C	C	C	C	C	C	C	C	C	C	T	T	C	T	C	T	C	C	C	0	C	T	C
Contig1_268635	C	C	C	C	C	C	C	C	T	C	C	C	C	C	C	C	C	C	C	C	T	C	C	C	T	C	C	C	0	C	T	C
Contig1_268641	A	G	G	G	G	G	G	G	A	G	G	G	G	G	G	G	G	G	G	A	A	G	A	G	A	G	G	G	0	G	A	G
Contig1_268641	G	G	G	G	G	G	G	G	A	G	G	G	G	G	G	G	G	G	G	G	A	G	G	G	A	G	G	G	0	G	A	G
Contig1_268644	C	A	A	A	A	A	A	A	C	A	A	A	A	A	A	A	A	A	A	C	C	A	C	A	C	A	A	A	0	A	C	A
Contig1_268644	A	A	A	A	A	A	A	A	C	A	A	A	A	A	A	A	A	A	A	A	C	A	A	A	C	A	A	A	0	A	C	A
Contig1_268654	G	C	C	C	C	C	C	C	G	C	C	C	C	C	C	C	C	C	C	G	G	C	G	C	G	C	C	C	0	C	G	C
Contig1_268654	C	C	C	C	C	C	C	C	G	C	C	C	C	C	C	C	C	C	C	C	G	C	C	C	G	C	C	C	0	C	G	C
Contig1_268663	T	G	G	G	G	G	G	G	T	G	G	G	G	G	G	G	G	G	G	T	T	G	T	G	T	G	G	G	G	G	T	G
Contig1_268663	G	G	G	G	G	G	G	G	T	G	G	G	G	G	G	G	G	G	G	G	T	G	G	G	T	G	G	G	G	G	T	G
Contig1_268668	A	G	G	G	G	G	G	G	A	G	G	G	G	G	G	G	G	G	G	A	A	G	A	G	A	G	G	G	G	G	A	G
Contig1_268668	G	G	G	G	G	G	G	G	A	G	G	G	G	G	G	G	G	G	G	G	A	G	G	G	A	G	G	G	G	G	A	G
Contig1_268682	C	T	T	T	T	T	T	T	C	T	T	T	T	T	T	T	T	T	T	C	C	T	C	T	C	T	T	T	0	T	C	T
Contig1_268682	T	T	T	T	T	T	T	T	C	T	T	T	T	T	T	T	T	T	T	T	C	T	T	T	C	T	T	T	0	T	C	T
Contig1_268702	A	G	G	G	G	G	G	G	A	G	G	G	G	G	G	G	G	G	G	A	A	G	A	G	A	G	G	G	G	G	A	G
Contig1_268702	G	G	G	G	G	G	G	G	A	G	G	G	G	G	G	G	G	G	G	G	A	G	G	G	A	G	G	G	G	G	A	G
Contig1_268706	G	C	C	C	C	C	C	C	G	C	C	C	C	C	C	C	C	C	C	G	G	C	G	C	G	C	C	C	0	C	G	C
Contig1_268706	C	C	C	C	C	C	C	C	G	C	C	C	C	C	C	C	C	C	C	C	G	C	C	C	G	C	C	C	0	C	G	C
Contig1_268733	G	A	A	A	A	A	A	A	G	A	A	A	A	A	A	A	A	A	A	G	G	A	G	A	G	A	A	A	0	A	G	A
Contig1_268733	A	A	A	A	A	A	A	A	G	A	A	A	A	A	A	A	A	A	A	A	G	A	A	A	G	A	A	A	0	A	G	A
Contig1_268743	C	T	T	T	T	T	T	T	C	T	T	T	T	T	T	T	T	T	T	C	C	T	C	T	C	T	T	T	0	T	C	T
Contig1_268743	T	T	T	T	T	T	T	T	C	T	T	T	T	T	T	T	T	T	T	T	C	T	T	T	C	T	T	T	0	T	C	T
Contig1_268776	G	C	C	C	C	C	C	C	G	C	C	C	C	C	C	C	C	C	C	G	G	C	G	C	G	C	C	C	0	C	G	C
Contig1_268776	C	C	C	C	C	C	C	C	G	C	C	C	C	C	C	C	C	C	C	C	G	C	C	C	G	C	C	C	0	C	G	C
Contig1_268779	C	T	T	T	T	T	T	T	C	T	T	T	T	T	T	T	T	T	T	C	C	T	C	T	C	T	T	T	0	T	C	T
Contig1_268779	T	T	T	T	T	T	T	T	C	T	T	T	T	T	T	T	T	T	T	T	C	T	T	T	C	T	T	T	0	T	C	T
Contig1_268794	T	C	C	C	C	C	C	C	T	C	C	C	C	C	C	C	C	C	C	T	T	C	T	C	T	C	C	C	0	C	T	C
Contig1_268794	C	C	C	C	C	C	C	C	T	C	C	C	C	C	C	C	C	C	C	C	T	C	C	C	T	C	C	C	0	C	T	C
Contig1_268943	C	G	G	G	G	G	G	G	C	G	G	G	G	G	G	G	G	G	G	C	C	G	C	G	C	G	G	C	G	G	C	G
Contig1_268943	G	G	G	G	G	G	G	G	C	G	G	G	G	G	G	G	G	G	G	G	C	G	G	G	C	G	G	G	G	G	C	G
Contig1_268966	T	G	G	G	G	G	G	G	T	G	G	G	G	G	G	G	G	G	G	T	T	G	T	G	T	G	G	T	G	G	T	G
Contig1_268966	G	G	G	G	G	G	G	G	T	G	G	G	G	G	G	G	G	G	G	G	T	G	G	G	T	G	G	G	G	G	T	G
Contig1_269025	G	T	T	T	T	T	T	T	G	T	T	T	T	T	T	T	T	T	T	G	G	T	G	T	G	T	T	G	T	T	G	T
Contig1_269025	T	T	T	T	T	T	T	T	G	T	T	T	T	T	T	T	T	T	T	T	G	T	T	T	G	T	T	T	T	T	G	T
Contig1_269026	G	A	A	A	A	A	A	A	G	A	A	A	A	A	A	A	A	A	A	G	G	A	G	A	G	A	A	G	A	A	G	A
Contig1_269026	A	A	A	A	A	A	A	A	G	A	A	A	A	A	A	A	A	A	A	A	G	A	A	A	G	A	A	A	A	A	G	A
Contig1_269056	G	A	A	A	A	A	A	A	G	A	A	A	A	A	A	A	A	A	A	G	G	A	G	A	G	A	A	G	A	A	G	A
Contig1_269056	A	A	A	A	A	A	A	A	G	A	A	A	A	A	A	A	A	A	A	A	G	A	A	A	G	A	A	A	A	A	G	A
Contig1_269059	A	G	G	G	G	G	G	G	A	G	G	G	G	G	G	G	G	G	G	A	A	G	A	G	A	G	G	A	G	G	A	G
Contig1_269059	G	G	G	G	G	G	G	G	A	G	G	G	G	G	G	G	G	G	G	G	A	G	G	G	A	G	G	G	G	G	A	G
Contig1_269062	T	C	C	C	C	C	C	C	T	C	C	C	C	C	C	C	C	C	C	T	T	C	T	C	T	C	C	T	C	C	T	C
Contig1_269062	C	C	C	C	C	C	C	C	T	C	C	C	C	C	C	C	C	C	C	C	T	C	C	C	T	C	C	C	C	C	T	C
Contig1_269068	G	T	T	T	T	T	T	T	G	T	T	T	T	T	T	T	T	T	T	G	G	T	G	T	G	T	T	G	T	T	G	T
Contig1_269068	T	T	T	T	T	T	T	T	G	T	T	T	T	T	T	T	T	T	T	T	G	T	T	T	G	T	T	T	T	T	G	T
Contig1_269082	C	A	A	A	A	A	A	A	C	A	A	A	A	A	A	A	A	A	A	C	C	A	C	A	C	A	A	C	A	A	C	A
Contig1_269082	A	A	A	A	A	A	A	A	C	A	A	A	A	A	A	A	A	A	A	A	C	A	A	A	C	A	A	A	A	A	C	A
Contig1_269101	G	G	G	G	G	G	G	G	C	G	G	G	G	G	G	G	G	G	G	C	C	G	C	G	C	G	G	C	G	G	C	G
Contig1_269101	G	G	G	G	G	G	G	G	C	G	G	G	G	G	G	G	G	G	G	G	C	G	G	G	C	G	G	G	G	G	C	G
Contig1_269104	T	T	T	T	T	T	T	T	C	T	T	T	T	T	T	T	T	T	T	C	C	T	C	T	C	T	T	C	T	T	C	T
Contig1_269104	T	T	T	T	T	T	T	T	C	T	T	T	T	T	T	T	T	T	T	T	C	T	T	T	C	T	T	T	T	T	C	T
Contig1_269106	G	G	G	G	G	G	G	G	A	G	G	G	G	G	G	G	G	G	G	A	A	G	A	G	A	G	G	A	G	G	A	G
Contig1_269106	G	G	G	G	G	G	G	G	A	G	G	G	G	G	G	G	G	G	G	G	A	G	G	G	A	G	G	G	G	G	A	G
Contig1_269119	G	G	G	G	G	G	G	G	C	G	G	G	G	G	G	G	G	G	G	C	C	G	C	G	C	G	G	C	G	G	C	G
Contig1_269119	G	G	G	G	G	G	G	G	C	G	G	G	G	G	G	G	G	G	G	G	C	G	G	G	C	G	G	G	G	G	C	G
Contig1_269125	G	G	G	G	G	G	G	G	A	G	G	G	G	G	G	G	G	G	G	A	A	G	A	G	A	G	G	A	G	G	A	G
Contig1_269125	G	G	G	G	G	G	G	G	A	G	G	G	G	G	G	G	G	G	G	G	A	G	G	G	A	G	G	G	G	G	A	G
Contig1_269133	C	C	C	C	C	C	C	C	T	C	C	C	C	C	C	C	C	C	C	T	T	C	T	C	T	C	C	T	C	C	T	C
Contig1_269133	C	C	C	C	C	C	C	C	T	C	C	C	C	C	C	C	C	C	C	C	T	C	C	C	T	C	C	C	C	C	T	C
Contig1_269144	C	C	C	C	C	C	C	C	A	C	C	C	C	C	C	C	C	C	C	A	A	C	A	C	A	C	C	A	C	C	A	C
Contig1_269144	C	C	C	C	C	C	C	C	A	C	C	C	C	C	C	C	C	C	C	C	A	C	C	C	A	C	C	C	C	C	A	C
Contig1_269152	C	C	C	C	C	C	C	C	T	C	C	C	C	C	C	C	C	C	C	T	T	C	T	C	T	C	C	T	C	C	T	C
Contig1_269152	C	C	C	C	C	C	C	C	T	C	C	C	C	C	C	C	C	C	C	C	T	C	C	C	T	C	C	C	C	C	T	C
Contig1_269158	G	G	G	G	G	G	G	G	C	G	G	G	G	G	G	G	G	G	G	C	C	G	C	G	C	G	G	G	G	G	C	G
Contig1_269158	G	G	G	G	G	G	G	G	C	G	G	G	G	G	G	G	G	G	G	G	C	G	G	G	C	G	G	G	G	G	C	G
Contig1_269161	G	G	G	G	G	G	G	G	A	G	G	G	G	G	G	G	G	G	G	A	A	G	A	G	A	G	G	G	G	G	A	G
Contig1_269161	G	G	G	G	G	G	G	G	A	G	G	G	G	G	G	G	G	G	G	G	A	G	G	G	A	G	G	G	G	G	A	G
Contig1_269162	G	G	G	G	G	G	G	G	T	G	G	G	G	G	G	G	G	G	G	T	T	G	T	G	T	G	G	G	G	G	T	G
Contig1_269162	G	G	G	G	G	G	G	G	T	G	G	G	G	G	G	G	G	G	G	G	T	G	G	G	T	G	G	G	G	G	T	G
Contig1_269167	C	C	C	C	C	C	C	C	A	C	C	C	C	C	C	C	C	C	C	A	A	C	A	C	A	C	C	C	C	C	A	C
Contig1_269167	C	C	C	C	C	C	C	C	A	C	C	C	C	C	C	C	C	C	C	C	A	C	C	C	A	C	C	C	C	C	A	C
Contig1_269200	A	A	A	A	A	A	A	A	G	A	A	A	A	A	A	A	A	A	A	G	G	A	G	A	G	A	A	G	A	A	G	A
Contig1_269200	A	A	A	A	A	A	A	A	G	A	A	A	A	A	A	A	A	A	A	A	G	A	A	A	G	A	A	A	A	A	G	A
Contig1_269207	G	G	G	G	G	G	G	G	T	G	G	G	G	G	G	G	G	G	G	T	T	G	T	G	T	G	G	G	G	G	T	G
Contig1_269207	G	G	G	G	G	G	G	G	T	G	G	G	G	G	G	G	G	G	G	G	T	G	G	G	T	G	G	G	G	G	T	G
Contig1_269211	T	T	T	T	T	T	T	T	C	T	T	T	T	T	T	T	T	T	T	C	C	T	C	T	C	T	T	T	T	T	C	T
Contig1_269211	T	T	T	T	T	T	T	T	C	T	T	T	T	T	T	T	T	T	T	T	C	T	T	T	C	T	T	T	T	T	C	T
Contig1_269220	A	A	A	A	A	A	A	A	G	A	A	A	A	A	A	A	A	A	A	G	G	A	G	A	G	A	A	A	0	A	G	A
Contig1_269220	A	A	A	A	A	A	A	A	G	A	A	A	A	A	A	A	A	A	A	A	G	A	A	A	G	A	A	A	0	A	G	A
Contig1_269222	T	T	T	T	T	T	T	T	C	T	T	T	T	T	T	T	T	T	T	C	C	T	C	T	C	T	T	T	0	T	C	T
Contig1_269222	T	T	T	T	T	T	T	T	C	T	T	T	T	T	T	T	T	T	T	T	C	T	T	T	C	T	T	T	0	T	C	T
Contig1_269240	C	C	C	C	C	C	C	C	T	C	C	C	C	C	C	C	C	C	C	T	T	C	T	C	T	C	C	C	0	C	T	C
Contig1_269240	C	C	C	C	C	C	C	C	T	C	C	C	C	C	C	C	C	C	C	C	T	C	C	C	T	C	C	C	0	C	T	C
Contig1_269248	G	G	G	G	G	G	G	G	T	G	G	G	G	G	G	G	G	G	G	T	T	G	T	G	T	G	G	T	0	G	T	G
Contig1_269248	G	G	G	G	G	G	G	G	T	G	G	G	G	G	G	G	G	G	G	G	T	G	G	G	T	G	G	G	0	G	T	G
Contig1_269251	A	A	A	A	A	A	A	A	G	A	A	A	A	A	A	A	A	A	A	G	G	A	G	A	G	A	A	G	0	A	G	A
Contig1_269251	A	A	A	A	A	A	A	A	G	A	A	A	A	A	A	A	A	A	A	A	G	A	A	A	G	A	A	A	0	A	G	A
Contig1_269256	T	T	T	T	T	T	T	T	G	T	T	T	T	T	T	T	T	T	T	G	G	T	G	T	G	T	T	G	0	T	G	T
Contig1_269256	T	T	T	T	T	T	T	T	G	T	T	T	T	T	T	T	T	T	T	T	G	T	T	T	G	T	T	T	0	T	G	T
Contig1_269263	G	G	G	G	G	G	G	G	A	G	G	G	G	G	G	G	G	G	G	A	A	G	A	G	A	G	G	A	0	G	A	G
Contig1_269263	G	G	G	G	G	G	G	G	A	G	G	G	G	G	G	G	G	G	G	G	A	G	G	G	A	G	G	G	0	G	A	G
Contig1_269270	C	C	C	C	C	C	C	C	A	C	C	C	C	C	C	C	C	C	C	A	A	C	A	C	A	C	C	A	C	C	A	C
Contig1_269270	C	C	C	C	C	C	C	C	A	C	C	C	C	C	C	C	C	C	C	C	A	C	C	C	A	C	C	C	C	C	A	C
Contig1_269277	C	C	C	C	C	C	C	C	G	C	C	C	C	C	C	C	C	C	C	G	G	C	G	C	G	C	C	G	C	C	G	C
Contig1_269277	C	C	C	C	C	C	C	C	G	C	C	C	C	C	C	C	C	C	C	C	G	C	C	C	G	C	C	C	C	C	G	C
Contig1_269282	C	C	C	C	C	C	C	C	T	C	C	C	C	C	C	C	C	C	C	T	T	C	T	C	T	C	C	T	C	C	T	C
Contig1_269282	C	C	C	C	C	C	C	C	T	C	C	C	C	C	C	C	C	C	C	C	T	C	C	C	T	C	C	C	C	C	T	C
Contig1_269283	C	C	C	C	C	C	C	C	T	C	C	C	C	C	C	C	C	C	C	T	T	C	T	C	T	C	C	T	C	C	T	C
Contig1_269283	C	C	C	C	C	C	C	C	T	C	C	C	C	C	C	C	C	C	C	C	T	C	C	C	T	C	C	C	C	C	T	C
Contig1_269297	G	G	G	G	G	G	G	G	A	G	G	G	G	G	G	G	G	G	G	A	A	G	A	G	A	G	G	A	G	G	A	G
Contig1_269297	G	G	G	G	G	G	G	G	A	G	G	G	G	G	G	G	G	G	G	G	A	G	G	G	A	G	G	G	G	G	A	G
Contig1_269326	C	C	C	C	C	C	C	C	G	C	C	C	C	C	C	C	C	C	C	G	G	C	G	C	G	C	C	G	C	C	G	C
Contig1_269326	C	C	C	C	C	C	C	C	G	C	C	C	C	C	C	C	C	C	C	C	G	C	C	C	G	C	C	C	C	C	G	C
Contig1_269335	A	A	A	A	A	A	A	A	G	A	A	A	A	A	A	A	A	A	A	G	G	A	G	A	G	A	A	G	A	A	G	A
Contig1_269335	A	A	A	A	A	A	A	A	G	A	A	A	A	A	A	A	A	A	A	A	G	A	A	A	G	A	A	A	A	A	G	A
Contig1_269359	T	T	T	T	T	T	T	T	C	T	T	T	T	T	T	T	T	T	T	C	C	T	C	T	C	T	T	C	T	T	C	T
Contig1_269359	T	T	T	T	T	T	T	T	C	T	T	T	T	T	T	T	T	T	T	T	C	T	T	T	C	T	T	T	T	T	C	T
Contig1_269368	A	A	A	A	A	A	A	A	G	A	A	A	A	A	A	A	A	A	A	G	G	A	G	A	G	A	A	G	A	A	G	A
Contig1_269368	A	A	A	A	A	A	A	A	G	A	A	A	A	A	A	A	A	A	A	A	G	A	A	A	G	A	A	A	A	A	G	A
Contig1_269439	G	G	G	G	G	G	G	G	C	G	G	G	G	G	G	G	G	G	G	C	C	G	C	G	C	G	G	C	G	G	C	G
Contig1_269439	G	G	G	G	G	G	G	G	C	G	G	G	G	G	G	G	G	G	G	G	C	G	G	G	C	G	G	C	G	G	C	G
Contig1_269478	C	C	C	C	C	C	C	C	G	C	C	C	C	C	C	C	C	C	C	G	G	C	G	C	G	C	C	G	C	C	G	C
Contig1_269478	C	C	C	C	C	C	C	C	G	C	C	C	C	C	C	C	C	C	C	C	G	C	C	C	G	C	C	C	C	C	G	C
Contig1_269551	G	A	A	A	A	A	A	A	G	A	A	A	A	A	A	A	A	A	A	G	G	A	G	A	G	A	A	G	A	A	G	A
Contig1_269551	A	A	A	A	A	A	A	A	G	A	A	A	A	A	A	A	A	A	A	A	G	A	A	A	G	A	A	A	A	A	G	A
Contig1_269579	C	T	T	T	T	T	T	T	C	T	T	T	T	T	T	T	T	T	T	C	C	T	C	T	C	T	T	C	T	T	C	T
Contig1_269579	T	T	T	T	T	T	T	T	C	T	T	T	T	T	T	T	T	T	T	T	C	T	T	T	C	T	T	T	T	T	C	T
Contig1_269583	C	T	T	T	T	T	T	T	C	T	T	T	T	T	T	T	T	T	T	C	C	T	C	T	C	T	T	C	0	T	C	T
Contig1_269583	T	T	T	T	T	T	T	T	C	T	T	T	T	T	T	T	T	T	T	T	C	T	T	T	C	T	T	T	0	T	C	T
Contig1_269592	C	T	T	T	T	T	T	T	C	T	T	T	T	T	T	T	T	T	T	C	C	T	C	T	C	T	T	C	0	T	C	T
Contig1_269592	T	T	T	T	T	T	T	T	C	T	T	T	T	T	T	T	T	T	T	T	C	T	T	T	C	T	T	T	0	T	C	T
Contig1_269598	T	C	C	C	C	C	C	C	T	C	C	C	C	C	C	C	C	C	C	T	T	C	T	C	T	C	C	T	C	C	T	C
Contig1_269598	C	C	C	C	C	C	C	C	T	C	C	C	C	C	C	C	C	C	C	C	T	C	C	C	T	C	C	C	C	C	T	C
Contig1_269607	C	T	T	T	T	T	T	T	C	T	T	T	T	T	T	T	T	T	T	C	C	T	C	T	C	T	T	C	0	T	C	T
Contig1_269607	T	T	T	T	T	T	T	T	C	T	T	T	T	T	T	T	T	T	T	T	C	T	T	T	C	T	T	T	0	T	C	T
Contig1_269629	T	C	C	C	C	C	C	C	T	C	C	C	C	C	C	C	C	C	C	T	T	C	T	C	T	C	C	T	C	C	T	C
Contig1_269629	C	C	C	C	C	C	C	C	T	C	C	C	C	C	C	C	C	C	C	C	T	C	C	C	T	C	C	C	C	C	T	C
Contig1_269640	A	G	G	G	G	G	G	G	A	G	G	G	G	G	G	G	G	G	G	A	A	G	A	G	A	G	G	A	G	G	A	G
Contig1_269640	G	G	G	G	G	G	G	G	A	G	G	G	G	G	G	G	G	G	G	G	A	G	G	G	A	G	G	G	G	G	A	G
Contig1_269668	C	G	G	G	G	G	G	G	C	G	G	G	G	G	G	G	G	G	G	C	C	G	C	G	C	G	G	C	G	G	C	G
Contig1_269668	G	G	G	G	G	G	G	G	C	G	G	G	G	G	G	G	G	G	G	G	C	G	G	G	C	G	G	G	G	G	C	G
Contig1_269678	T	G	G	G	G	G	G	G	T	G	G	G	G	G	G	G	G	G	G	T	T	G	T	G	T	G	G	T	G	G	T	G
Contig1_269678	G	G	G	G	G	G	G	G	T	G	G	G	G	G	G	G	G	G	G	G	T	G	G	G	T	G	G	G	G	G	T	G
Contig1_269691	T	C	C	C	C	C	C	C	T	C	C	C	C	C	C	C	C	C	C	T	T	C	T	C	T	C	C	C	C	C	T	C
Contig1_269691	C	C	C	C	C	C	C	C	T	C	C	C	C	C	C	C	C	C	C	C	T	C	C	C	T	C	C	C	C	C	T	C
Contig1_269692	A	C	C	C	C	C	C	C	A	C	C	C	C	C	C	C	C	C	C	A	A	C	A	C	A	C	C	A	C	C	A	C
Contig1_269692	C	C	C	C	C	C	C	C	A	C	C	C	C	C	C	C	C	C	C	C	A	C	C	C	A	C	C	C	C	C	A	C
Contig1_269700	T	C	C	C	C	C	C	C	T	C	C	C	C	C	C	C	C	C	C	T	T	C	T	C	T	C	C	T	C	C	T	C
Contig1_269700	C	C	C	C	C	C	C	C	T	C	C	C	C	C	C	C	C	C	C	C	T	C	C	C	T	C	C	C	C	C	T	C
Contig1_269701	T	C	C	C	C	C	C	C	T	C	C	C	C	C	C	C	C	C	C	T	T	C	T	C	T	C	C	T	C	C	T	C
Contig1_269701	C	C	C	C	C	C	C	C	T	C	C	C	C	C	C	C	C	C	C	C	T	C	C	C	T	C	C	C	C	C	T	C
Contig1_269702	T	C	C	C	C	C	C	C	T	C	C	C	C	C	C	C	C	C	C	T	T	C	T	C	T	C	C	T	C	C	T	C
Contig1_269702	C	C	C	C	C	C	C	C	T	C	C	C	C	C	C	C	C	C	C	C	T	C	C	C	T	C	C	C	C	C	T	C
Contig1_269706	G	A	A	A	A	A	A	A	G	A	A	A	A	A	A	A	A	A	A	G	G	A	G	A	G	A	A	G	A	A	G	A
Contig1_269706	A	A	A	A	A	A	A	A	G	A	A	A	A	A	A	A	A	A	A	A	G	A	A	A	G	A	A	A	A	A	G	A
Contig1_269716	G	A	A	A	A	A	A	A	G	A	A	A	A	A	A	A	A	A	A	G	G	A	G	A	G	A	A	G	A	A	G	A
Contig1_269716	A	A	A	A	A	A	A	A	G	A	A	A	A	A	A	A	A	A	A	A	G	A	A	A	G	A	A	A	A	A	G	A
Contig1_269721	T	G	G	G	G	G	G	G	T	G	G	G	G	G	G	G	G	G	G	T	T	G	T	G	T	G	G	T	G	G	T	G
Contig1_269721	G	G	G	G	G	G	G	G	T	G	G	G	G	G	G	G	G	G	G	G	T	G	G	G	T	G	G	G	G	G	T	G
Contig1_269726	C	T	T	T	T	T	T	T	C	T	T	T	T	T	T	T	T	T	T	C	C	T	T	T	C	T	T	C	T	T	C	T
Contig1_269726	T	T	T	T	T	T	T	T	C	T	T	T	T	T	T	T	T	T	T	T	C	T	T	T	C	T	T	T	T	T	C	T
Contig1_269730	A	G	G	G	G	G	G	G	A	G	G	G	G	G	G	G	G	G	G	A	A	G	G	G	A	G	G	A	G	G	A	G
Contig1_269730	G	G	G	G	G	G	G	G	A	G	G	G	G	G	G	G	G	G	G	G	A	G	G	G	A	G	G	G	G	G	A	G
Contig1_269737	A	C	C	C	C	C	C	C	A	C	C	C	C	C	C	C	C	C	C	A	A	C	A	C	A	C	C	A	C	C	A	C
Contig1_269737	C	C	C	C	C	C	C	C	A	C	C	C	C	C	C	C	C	C	C	C	A	C	C	C	A	C	C	C	C	C	A	C
Contig1_269739	A	C	C	C	C	C	C	C	A	C	C	C	C	C	C	C	C	C	C	A	A	C	C	C	A	C	C	A	C	C	A	C
Contig1_269739	C	C	C	C	C	C	C	C	A	C	C	C	C	C	C	C	C	C	C	C	A	C	C	C	A	C	C	C	C	C	A	C
Contig1_269744	A	G	G	G	G	G	G	G	A	G	G	G	G	G	G	G	G	G	G	A	A	G	A	G	A	G	G	A	G	G	A	G
Contig1_269744	G	G	G	G	G	G	G	G	A	G	G	G	G	G	G	G	G	G	G	G	A	G	G	G	A	G	G	G	G	G	A	G
Contig1_269787	G	C	C	C	C	C	C	C	G	C	C	C	C	C	C	C	C	C	C	G	G	C	G	C	G	C	C	G	C	C	G	C
Contig1_269787	C	C	C	C	C	C	C	C	G	C	C	C	C	C	C	C	C	C	C	C	G	C	C	C	G	C	C	C	C	C	G	C
Contig1_269862	A	G	G	G	G	G	G	G	A	G	G	G	G	G	G	G	G	G	G	A	A	G	A	G	A	G	G	A	G	G	A	G
Contig1_269862	G	G	G	G	G	G	G	G	A	G	G	G	G	G	G	G	G	G	G	G	A	G	G	G	A	G	G	G	G	G	A	G
Contig1_269934	T	A	A	A	A	A	A	A	T	A	A	A	A	A	A	A	A	A	A	T	T	A	T	A	T	A	A	T	0	A	T	A
Contig1_269934	A	A	A	A	A	A	A	A	T	A	A	A	A	A	A	A	A	A	A	A	T	A	A	A	T	A	A	A	0	A	T	A
Contig1_269958	G	A	A	A	A	A	A	A	G	A	A	A	A	A	A	A	A	A	A	G	G	A	G	A	G	A	A	G	A	A	G	A
Contig1_269958	A	A	A	A	A	A	A	A	G	A	A	A	A	A	A	A	A	A	A	A	G	A	A	A	G	A	A	A	A	A	G	A
Contig1_270006	C	G	G	G	G	G	G	G	C	G	G	G	G	G	G	G	G	G	G	C	C	G	C	G	C	G	G	C	G	G	C	G
Contig1_270006	G	G	G	G	G	G	G	G	C	G	G	G	G	G	G	G	G	G	G	G	C	G	G	G	C	G	G	G	G	G	C	G
Contig1_270009	C	T	T	T	T	T	T	T	C	T	T	T	T	T	T	T	T	T	T	C	C	T	C	T	C	T	T	C	T	T	C	T
Contig1_270009	T	T	T	T	T	T	T	T	C	T	T	T	T	T	T	T	T	T	T	T	C	T	T	T	C	T	T	T	T	T	C	T
Contig1_270027	G	A	A	A	A	A	A	A	G	A	A	A	A	A	A	A	A	A	A	G	G	A	G	A	G	A	A	G	A	A	G	A
Contig1_270027	A	A	A	A	A	A	A	A	G	A	A	A	A	A	A	A	A	A	A	A	G	A	A	A	G	A	A	A	A	A	G	A
Contig1_270047	G	A	A	A	A	A	A	A	G	A	A	A	A	A	A	A	A	A	A	G	G	A	G	A	G	A	A	G	A	A	G	A
Contig1_270047	A	A	A	A	A	A	A	A	G	A	A	A	A	A	A	A	A	A	A	A	G	A	A	A	G	A	A	A	A	A	G	A
Contig1_270084	C	A	A	A	A	A	A	A	C	A	A	A	A	A	A	A	A	A	A	C	C	A	C	A	C	A	A	C	A	A	C	A
Contig1_270084	A	A	A	A	A	A	A	A	C	A	A	A	A	A	A	A	A	A	A	A	C	A	A	A	C	A	A	A	A	A	C	A
Contig1_270097	T	C	C	C	C	C	C	C	T	C	C	C	C	C	C	C	C	C	C	T	T	C	T	C	T	C	C	T	C	C	T	C
Contig1_270097	C	C	C	C	C	C	C	C	T	C	C	C	C	C	C	C	C	C	C	C	T	C	C	C	T	C	C	C	C	C	T	C
Contig1_270098	G	A	A	A	A	A	A	A	G	A	A	A	A	A	A	A	A	A	A	G	G	A	G	A	G	A	A	G	A	A	G	A
Contig1_270098	A	A	A	A	A	A	A	A	G	A	A	A	A	A	A	A	A	A	A	A	G	A	A	A	G	A	A	A	A	A	G	A
Contig1_270102	T	C	C	C	C	C	C	C	T	C	C	C	C	C	C	C	C	C	C	T	T	C	T	C	T	C	C	T	C	C	T	C
Contig1_270102	C	C	C	C	C	C	C	C	T	C	C	C	C	C	C	C	C	C	C	C	T	C	C	C	T	C	C	C	C	C	T	C
Contig1_270108	A	G	G	G	G	G	G	G	A	G	G	G	G	G	G	G	G	G	G	A	A	G	A	G	A	G	G	A	G	G	A	G
Contig1_270108	G	G	G	G	G	G	G	G	A	G	G	G	G	G	G	G	G	G	G	G	A	G	G	G	A	G	G	G	G	G	A	G
Contig1_270111	T	C	C	C	C	C	C	C	T	C	C	C	C	C	C	C	C	C	C	T	T	C	T	C	T	C	C	T	C	C	T	C
Contig1_270111	C	C	C	C	C	C	C	C	T	C	C	C	C	C	C	C	C	C	C	C	T	C	C	C	T	C	C	C	C	C	T	C
Contig1_270150	G	A	A	A	A	A	A	A	G	A	A	A	A	A	A	A	A	A	A	G	G	A	G	A	G	A	A	G	A	A	G	A
Contig1_270150	A	A	A	A	A	A	A	A	G	A	A	A	A	A	A	A	A	A	A	A	G	A	A	A	G	A	A	A	A	A	G	A
Contig1_270159	C	T	T	T	T	T	T	T	C	T	T	T	T	T	T	T	T	T	T	C	C	T	C	T	C	T	T	C	T	T	C	T
Contig1_270159	T	T	T	T	T	T	T	T	C	T	T	T	T	T	T	T	T	T	T	T	C	T	T	T	C	T	T	T	T	T	C	T
Contig1_270171	T	C	C	C	C	C	C	C	T	C	C	C	C	C	C	C	C	C	C	T	T	C	T	C	T	C	C	T	C	C	T	C
Contig1_270171	C	C	C	C	C	C	C	C	T	C	C	C	C	C	C	C	C	C	C	C	T	C	C	C	T	C	C	C	C	C	T	C
Contig1_270216	T	C	C	C	C	C	C	C	T	C	C	C	C	C	C	C	C	C	C	T	T	C	T	C	T	C	C	T	C	C	T	C
Contig1_270216	C	C	C	C	C	C	C	C	T	C	C	C	C	C	C	C	C	C	C	C	T	C	C	C	T	C	C	C	C	C	T	C
Contig1_270225	T	C	C	C	C	C	C	C	T	C	C	C	C	C	C	C	C	C	C	T	T	C	T	C	T	C	C	C	C	C	T	C
Contig1_270225	C	C	C	C	C	C	C	C	T	C	C	C	C	C	C	C	C	C	C	C	T	C	C	C	T	C	C	C	C	C	T	C
Contig1_270226	G	C	C	C	C	C	C	C	G	C	C	C	C	C	C	C	C	C	C	G	G	C	G	C	G	C	C	C	C	C	G	C
Contig1_270226	C	C	C	C	C	C	C	C	G	C	C	C	C	C	C	C	C	C	C	C	G	C	C	C	G	C	C	C	C	C	G	C
Contig1_270267	G	T	T	T	T	T	T	T	G	T	T	T	T	T	T	T	T	T	T	G	G	T	G	T	G	T	T	G	T	T	G	T
Contig1_270267	T	T	T	T	T	T	T	T	G	T	T	T	T	T	T	T	T	T	T	T	G	T	T	T	G	T	T	T	T	T	G	T
Contig1_270269	C	T	T	T	T	T	T	T	C	T	T	T	T	T	T	T	T	T	T	C	C	T	C	T	C	T	T	C	T	T	C	T
Contig1_270269	T	T	T	T	T	T	T	T	C	T	T	T	T	T	T	T	T	T	T	T	C	T	T	T	C	T	T	T	T	T	C	T
Contig1_270276	A	G	G	G	G	G	G	G	A	G	G	G	G	G	G	G	G	G	G	A	A	G	A	G	A	G	G	A	G	G	A	G
Contig1_270276	G	G	G	G	G	G	G	G	A	G	G	G	G	G	G	G	G	G	G	G	A	G	G	G	A	G	G	G	G	G	A	G
Contig1_270312	C	G	G	G	G	G	G	G	C	G	G	G	G	G	G	G	G	G	G	C	C	G	C	G	C	G	G	C	G	G	C	G
Contig1_270312	G	G	G	G	G	G	G	G	C	G	G	G	G	G	G	G	G	G	G	G	C	G	G	G	C	G	G	G	G	G	C	G
Contig1_270342	C	T	T	T	T	T	T	T	C	T	T	T	T	T	T	T	T	T	T	C	C	T	C	T	C	T	T	C	T	T	C	T
Contig1_270342	T	T	T	T	T	T	T	T	C	T	T	T	T	T	T	T	T	T	T	T	C	T	T	T	C	T	T	T	T	T	C	T
Contig1_270346	A	G	G	G	G	G	G	G	A	G	G	G	G	G	G	G	G	G	G	A	A	G	A	G	A	G	G	A	G	G	A	G
Contig1_270346	G	G	G	G	G	G	G	G	A	G	G	G	G	G	G	G	G	G	G	G	A	G	G	G	A	G	G	G	G	G	A	G
Contig1_270372	T	C	C	C	C	C	C	C	T	C	C	C	C	C	C	C	C	C	C	T	T	C	T	C	T	C	C	T	C	C	T	C
Contig1_270372	C	C	C	C	C	C	C	C	T	C	C	C	C	C	C	C	C	C	C	C	T	C	C	C	T	C	C	C	C	C	T	C
Contig1_270393	A	G	G	G	G	G	G	G	A	G	G	G	G	G	G	G	G	G	G	A	A	G	A	G	A	G	G	A	G	G	A	G
Contig1_270393	G	G	G	G	G	G	G	G	A	G	G	G	G	G	G	G	G	G	G	G	A	G	G	G	A	G	G	G	G	G	A	G
Contig1_270422	C	T	T	T	T	T	T	T	C	T	T	T	T	T	T	T	T	T	T	C	C	T	C	T	C	T	T	T	T	T	C	T
Contig1_270422	T	T	T	T	T	T	T	T	C	T	T	T	T	T	T	T	T	T	T	T	C	T	T	T	C	T	T	T	T	T	C	T
Contig1_270435	A	G	G	G	G	G	G	G	A	G	G	G	G	G	G	G	G	G	G	A	A	G	A	G	A	G	G	A	G	G	A	G
Contig1_270435	G	G	G	G	G	G	G	G	A	G	G	G	G	G	G	G	G	G	G	G	A	G	G	G	A	G	G	G	G	G	A	G
Contig1_270443	G	A	A	A	A	A	A	A	G	A	A	A	A	A	A	A	A	A	A	G	G	A	G	A	G	A	A	G	A	A	G	A
Contig1_270443	A	A	A	A	A	A	A	A	G	A	A	A	A	A	A	A	A	A	A	A	G	A	A	A	G	A	A	A	A	A	G	A
Contig1_270476	C	G	G	G	G	G	G	G	C	G	G	G	G	G	G	G	G	G	G	C	C	G	C	G	C	G	G	C	G	G	C	G
Contig1_270476	G	G	G	G	G	G	G	G	C	G	G	G	G	G	G	G	G	G	G	G	C	G	G	G	C	G	G	G	G	G	C	G
Contig1_270532	G	A	A	A	A	A	A	A	G	A	A	A	A	A	A	A	A	A	A	G	G	A	G	A	G	A	A	G	A	A	G	A
Contig1_270532	A	A	A	A	A	A	A	A	G	A	A	A	A	A	A	A	A	A	A	A	G	A	A	A	G	A	A	A	A	A	G	A
Contig1_270540	C	A	A	A	A	A	A	A	C	A	A	A	A	A	A	A	A	A	A	C	C	A	C	A	C	A	A	C	A	A	C	A
Contig1_270540	A	A	A	A	A	A	A	A	C	A	A	A	A	A	A	A	A	A	A	A	C	A	A	A	C	A	A	A	A	A	C	A
Contig1_270553	G	A	A	A	A	A	A	A	G	A	A	A	A	A	A	A	A	A	A	G	G	A	G	A	G	A	A	G	A	A	G	A
Contig1_270553	A	A	A	A	A	A	A	A	G	A	A	A	A	A	A	A	A	A	A	A	G	A	A	A	G	A	A	A	A	A	G	A
Contig1_270565	G	A	A	A	A	A	A	A	G	A	A	A	A	A	A	A	A	A	A	G	G	A	G	A	G	A	A	G	A	A	G	A
Contig1_270565	A	A	A	A	A	A	A	A	G	A	A	A	A	A	A	A	A	A	A	A	G	A	A	A	G	A	A	A	A	A	G	A
Contig1_270571	G	A	A	A	A	A	A	A	G	A	A	A	A	A	A	A	A	A	A	G	G	A	G	A	G	A	A	A	A	A	G	A
Contig1_270571	A	A	A	A	A	A	A	A	G	A	A	A	A	A	A	A	A	A	A	A	G	A	A	A	G	A	A	A	A	A	G	A
Contig1_270592	T	C	C	C	C	C	C	C	T	C	C	C	C	C	C	C	C	C	C	T	T	C	T	C	T	C	C	T	0	C	T	C
Contig1_270592	C	C	C	C	C	C	C	C	T	C	C	C	C	C	C	C	C	C	C	C	T	C	C	C	T	C	C	C	0	C	T	C
Contig1_270604	G	G	G	G	G	G	G	G	A	G	G	G	G	G	G	G	G	G	G	A	A	G	A	G	A	G	G	A	0	G	A	G
Contig1_270604	G	G	G	G	G	G	G	G	A	G	G	G	G	G	G	G	G	G	G	G	A	G	G	G	A	G	G	G	0	G	A	G
Contig1_270626	T	T	T	T	T	T	T	T	C	T	T	T	T	T	T	T	T	T	T	C	C	T	C	T	C	T	T	T	T	T	C	T
Contig1_270626	T	T	T	T	T	T	T	T	C	T	T	T	T	T	T	T	T	T	T	T	C	T	T	T	C	T	T	T	T	T	C	T
Contig1_270640	T	T	T	T	T	T	T	T	C	T	T	T	T	T	T	T	T	T	T	C	C	T	C	T	C	T	T	T	T	T	C	T
Contig1_270640	T	T	T	T	T	T	T	T	C	T	T	T	T	T	T	T	T	T	T	T	C	T	T	T	C	T	T	T	T	T	C	T
Contig1_270645	C	C	C	C	C	C	C	C	T	C	C	C	C	C	C	C	C	C	C	T	T	C	T	C	T	C	C	C	C	C	T	C
Contig1_270645	C	C	C	C	C	C	C	C	T	C	C	C	C	C	C	C	C	C	C	C	T	C	C	C	T	C	C	C	C	C	T	C
Contig1_270714	C	C	C	C	C	C	C	C	T	C	C	C	C	C	C	C	C	C	C	T	T	C	T	C	T	C	C	T	C	C	T	C
Contig1_270714	C	C	C	C	C	C	C	C	T	C	C	C	C	C	C	C	C	C	C	C	T	C	C	C	T	C	C	C	C	C	T	C
Contig1_270734	C	C	C	C	C	C	C	C	T	C	C	C	C	C	C	C	C	C	C	T	T	C	T	C	T	C	C	T	C	C	T	C
Contig1_270734	C	C	C	C	C	C	C	C	T	C	C	C	C	C	C	C	C	C	C	C	T	C	C	C	T	C	C	C	C	C	T	C
Contig1_270745	C	C	C	C	C	C	C	C	A	C	C	C	C	C	C	C	C	C	C	A	A	C	A	C	A	C	C	A	C	C	A	C
Contig1_270745	C	C	C	C	C	C	C	C	A	C	C	C	C	C	C	C	C	C	C	C	A	C	C	C	A	C	C	C	C	C	A	C
Contig1_270750	A	A	A	A	A	A	A	A	G	A	A	A	A	A	A	A	A	A	A	G	G	A	G	A	G	A	A	G	A	A	G	A
Contig1_270750	A	A	A	A	A	A	A	A	G	A	A	A	A	A	A	A	A	A	A	A	G	A	A	A	G	A	A	A	A	A	G	A
Contig1_270764	T	T	T	T	T	T	T	T	C	T	T	T	T	T	T	T	T	T	T	T	C	T	T	T	C	T	T	T	T	T	C	T
Contig1_270764	T	T	T	T	T	T	T	T	C	T	T	T	T	T	T	T	T	T	T	C	C	T	C	T	C	T	T	T	T	T	C	T
Contig1_270766	A	A	A	A	A	A	A	A	C	A	A	A	A	A	A	A	A	A	A	A	C	A	A	A	C	A	A	A	A	A	C	A
Contig1_270766	A	A	A	A	A	A	A	A	C	A	A	A	A	A	A	A	A	A	A	C	C	A	C	A	C	A	A	A	A	A	C	A
Contig1_270774	T	T	T	T	T	T	T	T	C	T	T	T	T	T	T	T	T	T	T	C	C	T	C	T	C	T	T	C	T	T	C	T
Contig1_270774	T	T	T	T	T	T	T	T	C	T	T	T	T	T	T	T	T	T	T	T	C	T	T	T	C	T	T	T	T	T	C	T
Contig1_270807	G	G	G	G	G	G	G	G	A	G	G	G	G	G	G	G	G	G	G	A	A	G	A	G	A	G	G	A	G	G	A	G
Contig1_270807	G	G	G	G	G	G	G	G	A	G	G	G	G	G	G	G	G	G	G	G	A	G	G	G	A	G	G	G	G	G	A	G
Contig1_270821	C	C	C	C	C	C	C	C	A	C	C	C	C	C	C	C	C	C	C	A	A	C	A	C	A	C	C	A	C	C	A	C
Contig1_270821	C	C	C	C	C	C	C	C	A	C	C	C	C	C	C	C	C	C	C	C	A	C	C	C	A	C	C	C	C	C	A	C
Contig1_270823	A	A	A	A	A	A	A	A	G	A	A	A	A	A	A	A	A	A	A	G	G	A	G	A	G	A	A	G	A	A	G	A
Contig1_270823	A	A	A	A	A	A	A	A	G	A	A	A	A	A	A	A	A	A	A	A	G	A	A	A	G	A	A	A	A	A	G	A
Contig1_270834	T	C	C	C	C	C	C	C	T	C	C	C	C	C	C	C	C	C	C	T	T	C	T	C	T	C	C	T	C	C	T	C
Contig1_270834	C	C	C	C	C	C	C	C	T	C	C	C	C	C	C	C	C	C	C	C	T	C	C	C	T	C	C	C	C	C	T	C
Contig1_270836	C	G	G	G	G	G	G	G	C	G	G	G	G	G	G	G	G	G	G	C	C	G	C	G	C	G	G	C	G	G	C	G
Contig1_270836	G	G	G	G	G	G	G	G	C	G	G	G	G	G	G	G	G	G	G	G	C	G	G	G	C	G	G	G	G	G	C	G
Contig1_270848	G	A	A	A	A	A	A	A	G	A	A	A	A	A	A	A	A	A	A	G	G	A	G	A	G	A	A	G	A	A	G	A
Contig1_270848	A	A	A	A	A	A	A	A	G	A	A	A	A	A	A	A	A	A	A	A	G	A	A	A	G	A	A	A	A	A	G	A
Contig1_270861	A	C	C	C	C	C	C	C	A	C	C	C	C	C	C	C	C	C	C	A	A	C	A	C	A	C	C	A	C	C	A	C
Contig1_270861	C	C	C	C	C	C	C	C	A	C	C	C	C	C	C	C	C	C	C	C	A	C	C	C	A	C	C	C	C	C	A	C
Contig1_270865	T	A	A	A	A	A	A	A	T	A	A	A	A	A	A	A	A	A	A	T	T	A	T	A	T	A	A	T	A	A	T	A
Contig1_270865	A	A	A	A	A	A	A	A	T	A	A	A	A	A	A	A	A	A	A	A	T	A	A	A	T	A	A	A	A	A	T	A
Contig1_270866	G	A	A	A	A	A	A	A	G	A	A	A	A	A	A	A	A	A	A	G	G	A	G	A	G	A	A	G	A	A	G	A
Contig1_270866	A	A	A	A	A	A	A	A	G	A	A	A	A	A	A	A	A	A	A	A	G	A	A	A	G	A	A	A	A	A	G	A
Contig1_270904	T	A	A	A	A	A	A	A	T	A	A	A	A	A	A	A	A	A	A	T	T	A	T	A	T	A	A	T	A	A	T	A
Contig1_270904	A	A	A	A	A	A	A	A	T	A	A	A	A	A	A	A	A	A	A	A	T	A	A	A	T	A	A	A	A	A	T	A
Contig1_270951	G	G	G	G	G	G	G	G	A	G	G	G	G	G	G	G	G	G	G	A	A	G	A	G	A	G	G	A	G	G	A	G
Contig1_270951	G	G	G	G	G	G	G	G	A	G	G	G	G	G	G	G	G	G	G	G	A	G	G	G	A	G	G	G	G	G	A	G
Contig1_270969	T	T	T	T	T	T	T	T	C	T	T	T	T	T	T	T	T	T	T	C	C	T	C	T	C	T	T	C	T	T	C	T
Contig1_270969	T	T	T	T	T	T	T	T	C	T	T	T	T	T	T	T	T	T	T	T	C	T	T	T	C	T	T	T	T	T	C	T
Contig1_270997	G	G	G	G	G	G	G	G	A	G	G	G	G	G	G	G	G	G	G	A	A	G	A	G	A	G	G	A	G	G	A	G
Contig1_270997	G	G	G	G	G	G	G	G	A	G	G	G	G	G	G	G	G	G	G	G	A	G	G	G	A	G	G	G	G	G	A	G
Contig1_271015	T	T	T	T	T	T	T	T	C	T	T	T	T	T	T	T	T	T	T	C	C	T	C	T	C	T	T	C	T	T	C	T
Contig1_271015	T	T	T	T	T	T	T	T	C	T	T	T	T	T	T	T	T	T	T	T	C	T	T	T	C	T	T	T	T	T	C	T
Contig1_271041	A	A	A	A	A	A	A	A	G	A	A	A	A	A	A	A	A	A	A	G	G	A	G	A	G	A	A	G	A	A	G	A
Contig1_271041	A	A	A	A	A	A	A	A	G	A	A	A	A	A	A	A	A	A	A	A	G	A	A	A	G	A	A	A	A	A	G	A
Contig1_271061	C	C	C	C	C	C	C	C	T	C	C	C	C	C	C	C	C	C	C	T	T	C	T	C	T	C	C	T	C	C	T	C
Contig1_271061	C	C	C	C	C	C	C	C	T	C	C	C	C	C	C	C	C	C	C	C	T	C	C	C	T	C	C	C	C	C	T	C
Contig1_271107	G	G	G	G	G	G	G	G	A	G	G	G	G	G	G	G	G	G	G	A	A	G	A	G	A	G	G	G	G	G	A	G
Contig1_271107	G	G	G	G	G	G	G	G	A	G	G	G	G	G	G	G	G	G	G	G	A	G	G	G	A	G	G	G	G	G	A	G
Contig1_271111	A	A	A	A	A	A	A	A	G	A	A	A	A	A	A	A	A	A	A	G	G	A	G	A	G	A	A	A	A	A	G	A
Contig1_271111	A	A	A	A	A	A	A	A	G	A	A	A	A	A	A	A	A	A	A	A	G	A	A	A	G	A	A	A	A	A	G	A
Contig1_271120	C	C	C	C	C	C	C	C	A	C	C	C	C	C	C	C	C	C	C	A	A	C	A	C	A	C	C	A	C	C	A	C
Contig1_271120	C	C	C	C	C	C	C	C	A	C	C	C	C	C	C	C	C	C	C	C	A	C	C	C	A	C	C	C	C	C	A	C
Contig1_271145	T	T	T	T	T	T	T	T	A	T	T	T	T	T	T	T	T	T	T	A	A	T	A	T	A	T	T	A	T	T	A	T
Contig1_271145	T	T	T	T	T	T	T	T	A	T	T	T	T	T	T	T	T	T	T	T	A	T	T	T	A	T	T	T	T	T	A	T
Contig1_271162	T	T	T	T	T	T	T	T	C	T	T	T	T	T	T	T	T	T	T	C	C	T	C	T	C	T	T	C	T	T	C	T
Contig1_271162	T	T	T	T	T	T	T	T	C	T	T	T	T	T	T	T	T	T	T	T	C	T	T	T	C	T	T	T	T	T	C	T
Contig1_271175	T	T	T	T	T	T	T	T	C	T	T	T	T	T	T	T	T	T	T	C	C	T	C	T	C	T	T	C	T	T	C	T
Contig1_271175	T	T	T	T	T	T	T	T	C	T	T	T	T	T	T	T	T	T	T	T	C	T	T	T	C	T	T	T	T	T	C	T
Contig1_271257	A	G	G	G	G	G	G	G	A	G	G	G	G	G	G	G	G	G	G	A	A	G	A	G	A	G	G	A	G	G	A	G
Contig1_271257	G	G	G	G	G	G	G	G	A	G	G	G	G	G	G	G	G	G	G	G	A	G	G	G	A	G	G	G	G	G	A	G
Contig1_271310	C	T	T	T	T	T	T	T	C	T	T	T	T	T	T	T	T	T	T	C	C	T	C	T	C	T	T	C	T	T	C	T
Contig1_271310	T	T	T	T	T	T	T	T	C	T	T	T	T	T	T	T	T	T	T	T	C	T	T	T	C	T	T	T	T	T	C	T
Contig1_271325	T	G	G	G	G	G	G	G	T	G	G	G	G	G	G	G	G	G	G	T	T	G	T	G	T	G	G	T	G	G	T	G
Contig1_271325	G	G	G	G	G	G	G	G	T	G	G	G	G	G	G	G	G	G	G	G	T	G	G	G	T	G	G	G	G	G	T	G
Contig1_271354	A	C	C	C	C	C	C	C	A	C	C	C	C	C	C	C	C	C	C	A	A	C	A	C	A	C	C	A	C	C	A	C
Contig1_271354	C	C	C	C	C	C	C	C	A	C	C	C	C	C	C	C	C	C	C	C	A	C	C	C	A	C	C	C	C	C	A	C
Contig1_271480	A	A	A	A	A	A	A	A	G	A	A	A	A	A	A	A	A	A	A	G	G	A	G	A	G	A	A	G	A	A	G	A
Contig1_271480	A	A	A	A	A	A	A	A	G	A	A	A	A	A	A	A	A	A	A	A	G	A	A	A	G	A	A	A	A	A	G	A
Contig1_271734	C	T	T	T	T	T	T	T	C	T	T	T	T	T	T	T	T	T	T	C	C	T	C	T	C	T	T	C	T	T	C	T
Contig1_271734	T	T	T	T	T	T	T	T	C	T	T	T	T	T	T	T	T	T	T	T	C	T	T	T	C	T	T	T	T	T	C	T
Contig1_271883	C	G	G	G	G	G	G	G	C	G	G	G	G	G	G	G	G	G	G	C	C	G	C	G	C	G	G	C	G	G	C	G
Contig1_271883	G	G	G	G	G	G	G	G	C	G	G	G	G	G	G	G	G	G	G	G	C	G	G	G	C	G	G	G	G	G	C	G
Contig1_271889	G	A	A	A	A	A	A	A	G	A	A	A	A	A	A	A	A	A	A	G	G	A	G	A	G	A	A	G	A	A	G	A
Contig1_271889	A	A	A	A	A	A	A	A	G	A	A	A	A	A	A	A	A	A	A	A	G	A	A	A	G	A	A	A	A	A	G	A
Contig1_271959	T	G	G	G	G	G	G	G	T	G	G	G	G	G	G	G	G	G	G	T	T	G	T	G	T	G	G	T	G	G	T	G
Contig1_271959	G	G	G	G	G	G	G	G	T	G	G	G	G	G	G	G	G	G	G	G	T	G	G	G	T	G	G	G	G	G	T	G
Contig1_271974	A	G	G	G	G	G	G	G	A	G	G	G	G	G	G	G	G	G	G	A	A	G	A	G	A	G	G	A	0	G	A	G
Contig1_271974	G	G	G	G	G	G	G	G	A	G	G	G	G	G	G	G	G	G	G	G	A	G	G	G	A	G	G	G	0	G	A	G
Contig1_271995	A	G	G	G	G	G	G	G	A	G	G	G	G	G	G	G	G	G	G	A	A	G	A	G	A	G	G	A	0	G	A	G
Contig1_271995	G	G	G	G	G	G	G	G	A	G	G	G	G	G	G	G	G	G	G	G	A	G	G	G	A	G	G	G	0	G	A	G
Contig1_272004	A	G	G	G	G	G	G	G	A	G	G	G	G	G	G	G	G	G	G	A	A	G	A	G	A	G	G	A	0	G	A	G
Contig1_272004	G	G	G	G	G	G	G	G	A	G	G	G	G	G	G	G	G	G	G	G	A	G	G	G	A	G	G	G	0	G	A	G
Contig1_272018	C	T	T	T	T	T	T	T	C	T	T	T	T	T	T	T	T	T	T	C	C	T	C	T	C	T	T	C	0	T	C	T
Contig1_272018	T	T	T	T	T	T	T	T	C	T	T	T	T	T	T	T	T	T	T	T	C	T	T	T	C	T	T	T	0	T	C	T
Contig1_272032	G	A	A	A	A	A	A	A	G	A	A	A	A	A	A	A	A	A	A	G	G	A	G	A	G	A	A	G	A	A	G	A
Contig1_272032	A	A	A	A	A	A	A	A	G	A	A	A	A	A	A	A	A	A	A	A	G	A	A	A	G	A	A	A	A	A	G	A
Contig1_272037	A	C	C	C	C	C	C	C	A	C	C	C	C	C	C	C	C	C	C	A	A	C	A	C	A	C	C	A	C	C	A	C
Contig1_272037	C	C	C	C	C	C	C	C	A	C	C	C	C	C	C	C	C	C	C	C	A	C	C	C	A	C	C	C	C	C	A	C
Contig1_272041	G	C	C	C	C	C	C	C	G	C	C	C	C	C	C	C	C	C	C	G	G	C	G	C	G	C	C	G	C	C	G	C
Contig1_272041	C	C	C	C	C	C	C	C	G	C	C	C	C	C	C	C	C	C	C	C	G	C	C	C	G	C	C	C	C	C	G	C
Contig1_272096	T	C	C	C	C	C	C	C	T	C	C	C	C	C	C	C	C	C	C	T	T	C	T	C	T	C	C	T	C	C	T	C
Contig1_272096	C	C	C	C	C	C	C	C	T	C	C	C	C	C	C	C	C	C	C	C	T	C	C	C	T	C	C	C	C	C	T	C
Contig1_272192	T	C	C	C	C	C	C	C	T	C	C	C	C	C	C	C	C	C	C	T	T	C	T	C	T	C	C	T	C	C	T	C
Contig1_272192	C	C	C	C	C	C	C	C	T	C	C	C	C	C	C	C	C	C	C	C	T	C	C	C	T	C	C	C	C	C	T	C
Contig1_272198	C	T	T	T	T	T	T	T	C	T	T	T	T	T	T	T	T	T	T	C	C	T	C	T	C	T	T	C	T	T	C	T
Contig1_272198	T	T	T	T	T	T	T	T	C	T	T	T	T	T	T	T	T	T	T	T	C	T	T	T	C	T	T	T	T	T	C	T
Contig1_272201	A	C	C	C	C	C	C	C	A	C	C	C	C	C	C	C	C	C	C	A	A	C	A	C	A	C	C	A	C	C	A	C
Contig1_272201	C	C	C	C	C	C	C	C	A	C	C	C	C	C	C	C	C	C	C	C	A	C	C	C	A	C	C	C	C	C	A	C
Contig1_272220	C	G	G	G	G	G	G	G	C	G	G	G	G	G	G	G	G	G	G	C	C	G	C	G	C	G	G	C	G	G	C	G
Contig1_272220	G	G	G	G	G	G	G	G	C	G	G	G	G	G	G	G	G	G	G	G	C	G	G	G	C	G	G	G	G	G	C	G
Contig1_272243	G	A	A	A	A	A	A	A	G	A	A	A	A	A	A	A	A	A	A	G	G	A	G	A	G	A	A	G	A	A	G	A
Contig1_272243	A	A	A	A	A	A	A	A	G	A	A	A	A	A	A	A	A	A	A	A	G	A	A	A	G	A	A	A	A	A	G	A
Contig1_272312	G	T	T	T	T	T	T	T	G	T	T	T	T	T	T	T	T	T	T	G	G	T	G	T	G	T	T	T	T	T	G	T
Contig1_272312	T	T	T	T	T	T	T	T	G	T	T	T	T	T	T	T	T	T	T	T	G	T	T	T	G	T	T	T	T	T	G	T
Contig1_272361	C	T	T	T	T	T	T	T	C	T	T	T	T	T	T	T	T	T	T	C	C	T	C	T	C	T	T	C	T	T	C	T
Contig1_272361	T	T	T	T	T	T	T	T	C	T	T	T	T	T	T	T	T	T	T	T	C	T	T	T	C	T	T	T	T	T	C	T
Contig1_272364	C	T	T	T	T	T	T	T	C	T	T	T	T	T	T	T	T	T	T	C	C	T	C	T	C	T	T	C	T	T	C	T
Contig1_272364	T	T	T	T	T	T	T	T	C	T	T	T	T	T	T	T	T	T	T	T	C	T	T	T	C	T	T	T	T	T	C	T
Contig1_272534	G	A	A	A	A	A	A	A	G	A	A	A	A	A	A	A	A	A	A	G	G	A	G	A	G	A	A	A	0	A	G	A
Contig1_272534	A	A	A	A	A	A	A	A	G	A	A	A	A	A	A	A	A	A	A	A	G	A	A	A	G	A	A	A	0	A	G	A
Contig1_272596	G	A	A	A	A	A	A	A	G	A	A	A	A	A	A	A	A	A	A	G	G	A	G	A	G	A	A	G	A	A	G	A
Contig1_272596	A	A	A	A	A	A	A	A	G	A	A	A	A	A	A	A	A	A	A	A	G	A	A	A	G	A	A	A	A	A	G	A
Contig1_272640	A	G	G	G	G	G	G	G	A	G	G	G	G	G	G	G	G	G	G	A	A	G	A	G	A	G	G	A	G	G	A	G
Contig1_272640	G	G	G	G	G	G	G	G	A	G	G	G	G	G	G	G	G	G	G	G	A	G	G	G	A	G	G	G	G	G	A	G
Contig1_272681	A	T	T	T	T	T	T	T	A	T	T	T	T	T	T	T	T	T	T	A	A	T	A	T	A	T	T	A	T	T	A	T
Contig1_272681	T	T	T	T	T	T	T	T	A	T	T	T	T	T	T	T	T	T	T	T	A	T	T	T	A	T	T	T	T	T	A	T
Contig1_272690	C	T	T	T	T	T	T	T	C	T	T	T	T	T	T	T	T	T	T	C	C	T	C	T	C	T	T	C	T	T	C	T
Contig1_272690	T	T	T	T	T	T	T	T	C	T	T	T	T	T	T	T	T	T	T	T	C	T	T	T	C	T	T	T	T	T	C	T
Contig1_272696	G	A	A	A	A	A	A	A	G	A	A	A	A	A	A	A	A	A	A	G	G	A	G	A	G	A	A	G	A	A	G	A
Contig1_272696	A	A	A	A	A	A	A	A	G	A	A	A	A	A	A	A	A	A	A	A	G	A	A	A	G	A	A	A	A	A	G	A
Contig1_272737	C	T	T	T	T	T	T	T	C	T	T	T	T	T	T	T	T	T	T	C	C	T	C	T	C	T	T	T	T	T	C	T
Contig1_272737	T	T	T	T	T	T	T	T	C	T	T	T	T	T	T	T	T	T	T	T	C	T	T	T	C	T	T	T	T	T	C	T
Contig1_272740	C	G	G	G	G	G	G	G	C	G	G	G	G	G	G	G	G	G	G	C	C	G	C	G	C	G	G	G	G	G	C	G
Contig1_272740	G	G	G	G	G	G	G	G	C	G	G	G	G	G	G	G	G	G	G	G	C	G	G	G	C	G	G	G	G	G	C	G
Contig1_272760	G	A	A	A	A	A	A	A	G	A	A	A	A	A	A	A	A	A	A	G	G	A	G	A	G	A	A	A	A	A	G	A
Contig1_272760	A	A	A	A	A	A	A	A	G	A	A	A	A	A	A	A	A	A	A	A	G	A	A	A	G	A	A	A	A	A	G	A
Contig1_272816	G	C	C	C	C	C	C	C	G	C	C	C	C	C	C	C	C	C	C	G	G	C	G	C	G	C	C	C	C	C	G	C
Contig1_272816	C	C	C	C	C	C	C	C	G	C	C	C	C	C	C	C	C	C	C	C	G	C	C	C	G	C	C	C	C	C	G	C
Contig1_272846	T	C	C	C	C	C	C	C	T	C	C	C	C	C	C	C	C	C	C	T	T	C	T	C	T	C	C	C	0	C	T	C
Contig1_272846	C	C	C	C	C	C	C	C	T	C	C	C	C	C	C	C	C	C	C	C	T	C	C	C	T	C	C	C	0	C	T	C
Contig1_272970	C	T	T	T	T	T	T	T	C	T	T	T	T	T	T	T	T	T	T	C	C	T	C	T	C	T	T	C	0	T	C	T
Contig1_272970	T	T	T	T	T	T	T	T	C	T	T	T	T	T	T	T	T	T	T	T	C	T	T	T	C	T	T	T	0	T	C	T
Contig1_273022	G	G	G	G	G	G	G	G	G	G	G	G	G	G	G	G	G	G	G	G	G	G	G	G	G	G	G	G	G	G	G	G
Contig1_273022	G	G	G	G	G	G	G	G	G	G	G	G	G	G	G	G	G	G	G	G	G	G	G	G	G	G	G	G	A	G	G	G
Contig1_273033	G	A	A	A	A	A	A	A	G	A	A	A	A	A	A	A	A	A	A	G	G	A	G	A	G	A	A	G	A	A	G	A
Contig1_273033	A	A	A	A	A	A	A	A	G	A	A	A	A	A	A	A	A	A	A	A	G	A	A	A	G	A	A	A	A	A	G	A
Contig1_273054	T	A	A	A	A	A	A	A	T	A	A	A	A	A	A	A	A	A	A	T	T	A	T	A	T	A	A	T	0	A	T	A
Contig1_273054	A	A	A	A	A	A	A	A	T	A	A	A	A	A	A	A	A	A	A	A	T	A	A	A	T	A	A	A	0	A	T	A
Contig1_273074	C	T	T	T	T	T	T	T	C	T	T	T	T	T	T	T	T	T	T	C	C	T	C	T	C	T	T	C	0	T	C	T
Contig1_273074	T	T	T	T	T	T	T	T	C	T	T	T	T	T	T	T	T	T	T	T	C	T	T	T	C	T	T	T	0	T	C	T
Contig1_273089	T	G	G	G	G	G	G	G	T	G	G	G	G	G	G	G	G	G	G	T	T	G	T	G	T	G	G	T	0	G	T	G
Contig1_273089	G	G	G	G	G	G	G	G	T	G	G	G	G	G	G	G	G	G	G	G	T	G	G	G	T	G	G	G	0	G	T	G
Contig1_273154	A	G	G	G	G	G	G	G	A	G	G	G	G	G	G	G	G	G	G	A	A	G	A	G	A	G	G	G	G	G	A	G
Contig1_273154	G	G	G	G	G	G	G	G	A	G	G	G	G	G	G	G	G	G	G	G	A	G	G	G	A	G	G	G	G	G	A	G
Contig1_273181	G	A	A	A	A	A	A	A	G	A	A	A	A	A	A	A	A	A	A	G	G	A	G	A	G	A	A	G	0	A	G	A
Contig1_273181	A	A	A	A	A	A	A	A	G	A	A	A	A	A	A	A	A	A	A	A	G	A	A	A	G	A	A	A	0	A	G	A
Contig1_273247	G	A	A	A	A	A	A	A	G	A	A	A	A	A	A	A	A	A	A	G	G	A	G	A	G	A	A	G	0	A	G	A
Contig1_273247	A	A	A	A	A	A	A	A	G	A	A	A	A	A	A	A	A	A	A	A	G	A	A	A	G	A	A	A	0	A	G	A
Contig1_273260	A	G	G	G	G	G	G	G	A	G	G	G	G	G	G	G	G	G	G	A	A	G	A	G	A	G	G	A	0	G	A	G
Contig1_273260	G	G	G	G	G	G	G	G	A	G	G	G	G	G	G	G	G	G	G	G	A	G	G	G	A	G	G	G	0	G	A	G
Contig1_273287	T	A	A	A	A	A	A	A	T	A	A	A	A	A	A	A	A	A	A	T	T	A	T	A	T	A	A	T	0	A	T	A
Contig1_273287	A	A	A	A	A	A	A	A	T	A	A	A	A	A	A	A	A	A	A	A	T	A	A	A	T	A	A	A	0	A	T	A
Contig1_273344	G	A	A	A	A	A	A	A	G	A	A	A	A	A	A	A	A	A	A	G	G	A	G	A	G	A	A	G	A	A	G	A
Contig1_273344	A	A	A	A	A	A	A	A	G	A	A	A	A	A	A	A	A	A	A	A	G	A	A	A	G	A	A	A	A	A	G	A
Contig1_273468	G	C	C	C	C	C	C	C	G	C	C	C	C	C	C	C	C	C	C	G	G	C	G	C	G	C	C	G	C	C	G	C
Contig1_273468	C	C	C	C	C	C	C	C	G	C	C	C	C	C	C	C	C	C	C	C	G	C	C	C	G	C	C	C	C	C	G	C
Contig1_273492	G	C	C	C	C	C	C	C	G	C	C	C	C	C	C	C	C	C	C	G	G	C	G	C	G	C	C	G	C	C	G	C
Contig1_273492	C	C	C	C	C	C	C	C	G	C	C	C	C	C	C	C	C	C	C	C	G	C	C	C	G	C	C	C	C	C	G	C
Contig1_273520	G	T	T	T	T	T	T	T	G	T	T	T	T	T	T	T	T	T	T	G	G	T	G	T	G	T	T	G	T	T	G	T
Contig1_273520	T	T	T	T	T	T	T	T	G	T	T	T	T	T	T	T	T	T	T	T	G	T	T	T	G	T	T	T	T	T	G	T
Contig1_273593	G	C	C	C	C	C	C	C	G	C	C	C	C	C	C	C	C	C	C	G	G	C	G	C	G	C	C	G	C	C	G	C
Contig1_273593	C	C	C	C	C	C	C	C	G	C	C	C	C	C	C	C	C	C	C	C	G	C	C	C	G	C	C	C	C	C	G	C
Contig1_273603	G	A	A	A	A	A	A	A	G	A	A	A	A	A	A	A	A	A	A	G	G	A	G	A	G	A	A	G	A	A	G	A
Contig1_273603	A	A	A	A	A	A	A	A	G	A	A	A	A	A	A	A	A	A	A	A	G	A	A	A	G	A	A	A	A	A	G	A
Contig1_273620	T	C	C	C	C	C	C	C	T	C	C	C	C	C	C	C	C	C	C	T	T	C	T	C	T	C	C	T	C	C	T	C
Contig1_273620	C	C	C	C	C	C	C	C	T	C	C	C	C	C	C	C	C	C	C	C	T	C	C	C	T	C	C	C	C	C	T	C
Contig1_273626	T	C	C	C	C	C	C	C	T	C	C	C	C	C	C	C	C	C	C	T	T	C	T	C	T	C	C	T	C	C	T	C
Contig1_273626	C	C	C	C	C	C	C	C	T	C	C	C	C	C	C	C	C	C	C	C	T	C	C	C	T	C	C	C	C	C	T	C
Contig1_273769	G	A	A	A	A	A	A	A	G	A	A	A	A	A	A	A	A	A	A	G	G	A	G	A	G	A	A	G	A	A	G	A
Contig1_273769	A	A	A	A	A	A	A	A	G	A	A	A	A	A	A	A	A	A	A	A	G	A	A	A	G	A	A	A	A	A	G	A
Contig1_273786	G	A	A	A	A	A	A	A	G	A	A	A	A	A	A	A	A	A	A	G	G	A	G	A	G	A	A	G	A	A	G	A
Contig1_273786	A	A	A	A	A	A	A	A	G	A	A	A	A	A	A	A	A	A	A	A	G	A	A	A	G	A	A	A	A	A	G	A
Contig1_273799	T	G	G	G	G	G	G	G	T	G	G	G	G	G	G	G	G	G	G	T	T	G	T	G	T	G	G	T	G	G	T	G
Contig1_273799	G	G	G	G	G	G	G	G	T	G	G	G	G	G	G	G	G	G	G	G	T	G	G	G	T	G	G	G	G	G	T	G
Contig1_273800	C	A	A	A	A	A	A	A	C	A	A	A	A	A	A	A	A	A	A	C	C	A	C	A	C	A	A	C	A	A	C	A
Contig1_273800	A	A	A	A	A	A	A	A	C	A	A	A	A	A	A	A	A	A	A	A	C	A	A	A	C	A	A	A	A	A	C	A
Contig1_273810	G	C	C	C	C	C	C	C	G	C	C	C	C	C	C	C	C	C	C	G	G	C	G	C	G	C	C	G	C	C	G	C
Contig1_273810	C	C	C	C	C	C	C	C	G	C	C	C	C	C	C	C	C	C	C	C	G	C	C	C	G	C	C	C	C	C	G	C
Contig1_273833	C	T	T	T	T	T	T	T	C	T	T	T	T	T	T	T	T	T	T	C	C	T	C	T	C	T	T	C	T	T	C	T
Contig1_273833	T	T	T	T	T	T	T	T	C	T	T	T	T	T	T	T	T	T	T	T	C	T	T	T	C	T	T	T	T	T	C	T
Contig1_273839	T	A	A	A	A	A	A	A	T	A	A	A	A	A	A	A	A	A	A	T	T	A	T	A	T	A	A	T	A	A	T	A
Contig1_273839	A	A	A	A	A	A	A	A	T	A	A	A	A	A	A	A	A	A	A	A	T	A	A	A	T	A	A	A	A	A	T	A
Contig1_273901	G	G	G	G	G	G	G	G	A	G	G	G	G	G	G	G	G	G	G	A	A	G	A	G	A	G	G	A	G	G	A	G
Contig1_273901	G	G	G	G	G	G	G	G	A	G	G	G	G	G	G	G	G	G	G	G	A	G	G	G	A	G	G	G	G	G	A	G
Contig1_273961	C	T	T	T	T	T	T	T	C	T	T	T	T	T	T	T	T	T	T	C	C	T	C	T	C	T	T	C	0	T	C	T
Contig1_273961	T	T	T	T	T	T	T	T	C	T	T	T	T	T	T	T	T	T	T	T	C	T	T	T	C	T	T	T	0	T	C	T
Contig1_273987	A	C	C	C	C	C	C	C	A	C	C	C	C	C	C	C	C	C	C	A	A	C	A	C	A	C	C	A	C	C	A	C
Contig1_273987	C	C	C	C	C	C	C	C	A	C	C	C	C	C	C	C	C	C	C	C	A	C	C	C	A	C	C	C	C	C	A	C
Contig1_274014	C	T	T	T	T	T	T	T	C	T	T	T	T	T	T	T	T	T	T	C	C	T	C	T	C	T	T	C	T	T	C	T
Contig1_274014	T	T	T	T	T	T	T	T	C	T	T	T	T	T	T	T	T	T	T	T	C	T	T	T	C	T	T	T	T	T	C	T
Contig1_274032	T	C	C	C	C	C	C	C	T	C	C	C	C	C	C	C	C	C	C	T	T	C	T	C	T	C	C	T	0	C	T	C
Contig1_274032	C	C	C	C	C	C	C	C	T	C	C	C	C	C	C	C	C	C	C	C	T	C	C	C	T	C	C	C	0	C	T	C
Contig1_274041	T	G	G	G	G	G	G	G	T	G	G	G	G	G	G	G	G	G	G	T	T	G	T	G	T	G	G	T	0	G	T	G
Contig1_274041	G	G	G	G	G	G	G	G	T	G	G	G	G	G	G	G	G	G	G	G	T	G	G	G	T	G	G	G	0	G	T	G
Contig1_274056	G	A	A	A	A	A	A	A	G	A	A	A	A	A	A	A	A	A	A	G	G	A	G	A	G	A	A	G	0	A	G	A
Contig1_274056	A	A	A	A	A	A	A	A	G	A	A	A	A	A	A	A	A	A	A	A	G	A	A	A	G	A	A	A	0	A	G	A
Contig1_274059	C	T	T	T	T	T	T	T	C	T	T	T	T	T	T	T	T	T	T	C	C	T	C	T	C	T	T	C	0	T	C	T
Contig1_274059	T	T	T	T	T	T	T	T	C	T	T	T	T	T	T	T	T	T	T	T	C	T	T	T	C	T	T	T	0	T	C	T
Contig1_274086	C	T	T	T	T	T	T	T	C	T	T	T	T	T	T	T	T	T	T	C	C	T	C	T	C	T	T	C	0	T	C	T
Contig1_274086	T	T	T	T	T	T	T	T	C	T	T	T	T	T	T	T	T	T	T	T	C	T	T	T	C	T	T	T	0	T	C	T
Contig1_274101	C	T	T	T	T	T	T	T	C	T	T	T	T	T	T	T	T	T	T	C	C	T	C	T	C	T	T	C	0	T	C	T
Contig1_274101	T	T	T	T	T	T	T	T	C	T	T	T	T	T	T	T	T	T	T	T	C	T	T	T	C	T	T	T	0	T	C	T
Contig1_274158	C	A	A	A	A	A	A	A	C	A	A	A	A	A	A	A	A	A	A	C	C	A	C	A	C	A	A	C	A	A	C	A
Contig1_274158	A	A	A	A	A	A	A	A	A	A	A	A	A	A	A	A	A	A	A	A	A	A	A	A	A	A	A	A	A	A	A	A
Contig1_274186	C	A	A	A	A	A	A	A	C	A	A	A	A	A	A	A	A	A	A	C	C	A	C	A	C	A	A	C	A	A	C	A
Contig1_274186	A	A	A	A	A	A	A	A	A	A	A	A	A	A	A	A	A	A	A	A	A	A	A	A	A	A	A	A	A	A	A	A
Contig1_274191	G	G	G	G	G	G	G	G	A	G	G	G	G	G	G	G	G	G	G	G	A	G	G	G	A	G	G	G	G	G	A	G
Contig1_274191	A	A	A	A	A	A	A	A	A	A	A	A	A	A	A	A	G	A	A	A	A	A	A	A	A	A	A	A	A	A	A	G
Contig1_274290	G	A	A	A	A	A	A	A	G	A	A	A	A	A	A	A	A	A	A	G	G	A	G	A	G	A	A	G	A	A	G	A
Contig1_274290	A	A	A	A	A	A	A	A	A	A	A	A	A	A	A	A	A	A	A	A	A	A	A	A	A	A	A	A	A	A	A	A
Contig1_274321	T	C	C	C	C	C	C	C	T	C	C	C	C	C	C	C	C	C	C	T	T	C	T	C	T	C	C	T	C	C	T	C
Contig1_274321	C	C	C	C	C	C	C	C	C	C	C	C	C	C	C	C	C	C	C	C	C	C	C	C	C	C	C	C	C	C	C	C
Contig1_274328	C	C	C	C	C	C	C	C	0	C	C	C	C	C	C	C	C	C	C	C	0	C	C	C	0	C	C	0	C	C	0	A
Contig1_274328	A	A	A	A	A	A	A	A	0	A	A	A	A	A	A	A	A	A	A	A	0	A	A	A	0	A	A	0	A	A	0	A
Contig1_274357	T	T	T	T	T	T	T	T	T	T	T	T	T	T	T	T	T	T	T	T	T	T	T	T	T	T	T	T	T	T	T	C
Contig1_274357	C	C	C	C	C	C	C	C	C	C	C	C	C	C	C	C	C	C	C	C	C	C	C	C	C	C	C	C	C	C	C	C
Contig1_274391	A	A	A	A	A	A	A	A	A	A	A	A	A	A	A	A	A	A	A	A	A	A	A	A	A	A	A	A	A	A	A	G
Contig1_274391	G	G	G	G	G	G	G	G	G	G	G	G	G	G	G	G	G	G	G	G	G	G	G	G	G	G	G	G	G	G	G	G
Contig1_274401	G	G	G	G	G	G	G	G	G	G	G	G	G	G	G	G	G	G	G	G	G	G	G	G	G	G	G	A	G	G	G	A
Contig1_274401	A	A	A	A	A	A	A	A	A	A	A	A	A	A	A	A	A	A	A	A	A	A	A	A	A	A	A	A	A	A	A	A
Contig1_274475	A	A	A	A	A	A	A	A	A	A	A	A	A	A	A	A	A	A	A	A	A	A	A	A	A	A	A	G	A	A	A	G
Contig1_274475	G	G	G	G	G	G	G	G	G	G	G	G	G	G	G	G	G	G	G	G	G	G	G	G	G	G	G	G	G	G	G	G
Contig1_274501	C	C	C	C	C	C	C	C	G	C	C	C	C	C	C	C	C	C	C	G	G	C	G	C	G	C	C	C	C	C	G	C
Contig1_274501	C	C	C	C	C	C	C	C	C	C	C	C	C	C	C	C	C	C	C	C	C	C	C	C	C	C	C	C	C	C	C	C
Contig1_274557	C	T	T	T	T	T	T	T	T	T	T	T	T	T	T	T	T	T	T	T	T	T	C	T	T	T	T	C	T	T	T	C
Contig1_274557	C	C	C	C	C	C	C	C	C	C	C	C	C	C	C	C	C	C	C	C	C	C	C	C	C	C	C	C	C	C	C	C
Contig1_274603	G	A	A	A	A	A	A	A	A	A	A	A	A	A	A	A	A	A	A	A	A	A	A	A	A	A	A	G	A	A	A	G
Contig1_274603	G	G	G	G	G	G	G	G	G	G	G	G	G	G	G	G	G	G	G	G	G	G	G	G	G	G	G	G	G	G	G	G
Contig1_274703	C	C	C	C	C	C	C	C	T	C	C	C	C	C	C	C	C	C	C	C	T	C	C	C	T	C	C	C	C	C	T	C
Contig1_274703	T	T	T	T	T	T	T	T	T	T	T	T	T	T	T	T	T	T	T	T	T	T	T	T	T	T	T	T	T	T	T	C
Contig1_274725	0	T	T	T	T	T	T	T	T	T	T	T	T	T	T	T	T	T	T	T	0	T	0	T	0	T	T	0	T	T	0	G
Contig1_274725	0	G	G	G	G	G	G	G	G	G	G	G	G	G	G	G	G	G	G	G	0	G	0	G	0	G	G	0	G	G	0	G
Contig1_274727	G	G	G	G	G	G	G	G	T	G	G	G	G	G	G	G	G	G	G	G	T	G	G	G	T	G	G	G	G	G	T	G
Contig1_274727	T	T	T	T	T	T	T	T	T	T	T	T	T	T	T	T	T	T	T	T	T	T	T	T	T	T	T	T	T	T	T	G
Contig1_274740	A	G	G	G	G	G	G	G	A	G	G	G	G	G	G	G	G	G	G	A	A	G	A	G	A	G	G	A	G	G	A	G
Contig1_274740	G	G	G	G	G	G	G	G	G	G	G	G	G	G	G	G	G	G	G	G	G	G	G	G	G	G	G	G	G	G	G	G
Contig1_274755	G	G	G	G	G	G	G	G	G	G	G	G	G	G	G	G	G	G	G	G	G	G	G	G	G	G	G	G	G	G	G	A
Contig1_274755	A	A	A	A	A	A	A	A	A	A	A	A	A	A	A	A	A	A	A	A	A	A	A	A	A	A	A	A	A	A	A	A
Contig1_274759	A	A	A	A	A	A	A	A	C	A	A	A	A	A	A	A	A	A	A	A	C	A	A	A	C	A	A	A	A	A	C	A
Contig1_274759	C	C	C	C	C	C	C	C	C	C	C	C	C	C	C	C	C	C	C	C	C	C	C	C	C	C	C	C	C	C	C	A
Contig1_274766	A	A	A	A	A	A	A	A	G	A	A	A	A	A	A	A	A	A	A	A	G	A	A	A	G	A	A	A	A	A	G	A
Contig1_274766	G	G	G	G	G	G	G	G	G	G	G	G	G	G	G	G	G	G	G	G	G	G	G	G	G	G	G	G	G	G	G	A
Contig1_274782	C	C	C	C	C	C	C	C	G	C	C	C	C	C	C	C	C	C	C	C	G	C	C	C	G	C	C	G	C	C	G	C
Contig1_274782	G	G	G	G	G	G	G	G	G	G	G	G	G	G	G	G	G	G	G	G	G	G	G	G	G	G	G	G	G	G	G	C
Contig1_274792	C	T	T	T	T	T	T	T	C	T	T	T	T	T	T	T	T	T	T	C	C	T	C	T	C	T	T	C	T	T	C	T
Contig1_274792	T	T	T	T	T	T	T	T	T	T	T	T	T	T	T	T	T	T	T	T	T	T	T	T	T	T	T	T	T	T	T	T
Contig1_274827	T	T	T	T	T	T	T	T	G	T	T	T	T	T	T	T	T	T	T	T	G	T	T	T	G	T	T	G	T	T	G	T
Contig1_274827	G	G	G	G	G	G	G	G	G	G	G	G	G	G	G	G	G	G	G	G	G	G	G	G	G	G	G	G	G	G	G	T
Contig1_274867	A	A	A	A	A	A	A	A	A	A	A	A	A	A	A	A	A	A	A	A	A	A	A	A	A	A	A	A	A	A	A	A
Contig1_274867	A	A	A	A	A	A	A	A	A	A	A	A	A	A	A	A	A	A	A	A	G	A	A	A	A	A	A	A	A	A	A	A
Contig1_274869	A	A	A	A	A	A	A	A	G	A	A	A	A	A	A	A	A	A	A	A	G	A	A	A	G	A	A	G	A	A	G	A
Contig1_274869	G	G	G	G	G	G	G	G	G	G	G	G	G	G	G	G	G	G	G	G	G	G	G	G	G	G	G	G	G	G	G	A
Contig1_274893	T	T	T	T	T	T	T	T	G	T	T	T	T	T	T	T	T	T	T	T	G	T	T	T	G	T	T	T	T	T	G	T
Contig1_274893	G	G	G	G	G	G	G	G	G	G	G	G	G	G	G	G	G	G	G	G	G	G	G	G	G	G	G	G	G	G	G	T
Contig1_274939	C	C	C	C	C	C	C	C	C	C	C	C	C	C	C	C	C	C	C	C	C	C	C	C	C	C	C	C	C	C	C	T
Contig1_274939	T	T	T	T	T	T	T	T	T	T	T	T	T	T	T	T	T	T	T	T	T	T	T	T	T	T	T	T	T	T	T	T
Contig1_274943	A	A	A	A	A	A	A	A	G	A	A	A	A	A	A	A	A	A	A	A	G	A	A	A	G	A	A	A	A	A	G	A
Contig1_274943	G	G	G	G	G	G	G	G	G	G	G	G	G	G	G	G	G	G	G	G	G	G	G	G	G	G	G	G	G	G	G	A
Contig1_274956	C	C	C	C	C	C	C	C	T	C	C	C	C	C	C	C	C	C	C	C	T	C	C	C	T	C	C	C	C	C	T	C
Contig1_274956	T	T	T	T	T	T	T	T	T	T	T	T	T	T	T	T	T	T	T	T	T	T	T	T	T	T	T	T	T	T	T	C
Contig1_274966	A	A	A	A	A	A	A	A	G	A	A	A	A	A	A	A	A	A	A	A	G	A	A	A	G	A	A	A	A	A	G	A
Contig1_274966	G	G	G	G	G	G	G	G	G	G	G	G	G	G	G	G	G	G	G	G	G	G	G	G	G	G	G	G	G	G	G	A
Contig1_275008	C	T	T	T	T	T	T	T	C	T	T	T	T	T	T	T	T	T	T	C	C	T	C	T	C	T	T	C	T	T	C	T
Contig1_275008	T	T	T	T	T	T	T	T	T	T	T	T	T	T	T	T	T	T	T	T	T	T	T	T	T	T	T	T	T	T	T	T
Contig1_275037	T	T	T	T	T	T	T	T	C	T	T	T	T	T	T	T	T	T	T	T	C	T	T	T	C	T	T	T	T	T	C	T
Contig1_275037	C	C	C	C	C	C	C	T	C	C	C	C	C	C	C	C	C	C	C	C	C	C	C	C	C	C	C	C	T	C	C	T
Contig1_275041	A	A	A	A	A	A	A	A	T	A	A	A	A	A	A	A	A	A	A	A	T	A	A	A	T	A	A	A	A	A	T	A
Contig1_275041	T	T	T	T	T	T	T	A	T	T	T	T	T	T	T	T	T	T	T	T	T	T	T	T	T	T	T	T	A	T	T	A
Contig1_275060	A	A	A	A	A	A	A	A	G	A	A	A	A	A	A	A	A	A	A	A	G	A	A	A	G	A	A	A	A	A	G	A
Contig1_275060	G	G	G	G	G	G	G	G	G	G	G	G	G	G	G	G	G	G	G	G	G	G	G	G	G	G	G	G	A	G	G	A
Contig1_275069	C	C	C	C	C	C	C	C	T	C	C	C	C	C	C	C	C	C	C	C	T	C	C	C	T	C	C	C	C	C	T	C
Contig1_275069	T	T	T	T	T	T	T	T	T	T	T	T	T	T	T	T	T	T	T	T	T	T	T	T	T	T	T	T	T	T	T	C
Contig1_275097	G	T	T	T	T	T	T	T	G	T	T	T	T	T	T	T	T	T	T	G	G	T	G	T	G	T	T	G	T	T	G	T
Contig1_275097	T	T	T	T	T	T	T	T	T	T	T	T	T	T	T	T	T	T	T	T	T	T	T	T	T	T	T	T	T	T	T	T
Contig1_275107	C	C	C	C	C	C	C	C	T	C	C	C	C	C	C	C	C	C	C	C	T	C	C	C	T	C	C	C	C	C	T	C
Contig1_275107	T	T	T	T	T	T	T	T	T	T	T	T	T	T	T	T	T	T	T	T	T	T	T	T	T	T	T	T	T	T	T	C
Contig1_275112	C	C	C	C	C	C	C	C	G	C	C	C	C	C	C	C	C	C	C	C	G	C	C	C	G	C	C	C	C	C	G	C
Contig1_275112	G	G	G	G	G	G	G	G	G	G	G	G	G	G	G	G	G	G	G	G	G	G	G	G	G	G	G	G	G	G	G	C
Contig1_275130	A	A	A	A	A	A	A	A	T	A	A	A	A	A	A	A	A	A	A	A	T	A	A	A	T	A	A	A	A	A	T	A
Contig1_275130	T	T	T	T	T	T	T	T	T	T	T	T	T	T	T	T	T	T	T	T	T	T	T	T	T	T	T	T	T	T	T	A
Contig1_275144	T	T	T	T	T	T	T	T	A	T	T	T	T	T	T	T	T	T	T	T	A	T	T	T	A	T	T	T	T	T	A	T
Contig1_275144	A	A	A	A	A	A	A	T	A	A	A	A	A	A	A	A	A	A	A	A	A	A	A	A	A	A	A	A	A	A	A	T
Contig1_275153	T	T	T	T	T	T	T	T	A	T	T	T	T	T	T	T	T	T	T	T	A	T	T	T	A	T	T	T	T	T	A	T
Contig1_275153	A	A	A	A	A	A	A	A	A	A	A	A	A	A	A	A	A	A	A	A	A	A	A	A	A	A	A	A	A	A	A	T
Contig1_275167	C	C	C	C	C	C	C	C	T	C	C	C	C	C	C	C	C	C	C	C	T	C	C	C	T	C	C	C	C	C	T	C
Contig1_275167	T	T	T	T	T	T	T	T	T	T	T	T	T	T	T	T	T	T	T	T	T	T	T	T	T	T	T	T	T	T	T	C
Contig1_275173	T	C	C	C	C	C	C	C	T	C	C	C	C	C	C	C	C	C	C	T	T	C	T	C	T	C	C	C	C	C	T	C
Contig1_275173	C	C	C	C	C	C	C	C	C	C	C	C	C	C	C	C	C	C	C	C	C	C	C	C	C	C	C	C	C	C	C	C
Contig1_275180	C	C	C	C	C	C	C	C	C	C	C	C	C	C	C	C	C	C	C	C	C	C	C	C	C	C	C	C	C	C	C	T
Contig1_275180	T	T	T	T	T	T	T	T	T	T	T	T	T	T	T	T	T	T	T	T	T	T	T	T	T	T	T	T	T	T	T	T
Contig1_275187	A	A	A	A	A	A	A	A	G	A	A	A	A	A	A	A	A	A	A	A	G	A	A	A	G	A	A	A	A	A	G	A
Contig1_275187	G	G	G	G	G	G	G	G	G	G	G	G	G	G	G	G	G	G	G	G	G	G	G	G	G	G	G	G	G	G	G	A
Contig1_275191	G	A	A	A	A	A	A	A	G	A	A	A	A	A	A	A	A	A	A	G	G	A	G	A	G	A	A	A	A	A	G	A
Contig1_275191	A	A	A	A	A	A	A	A	A	A	A	A	A	A	A	A	A	A	A	A	A	A	A	A	A	A	A	A	A	A	A	A
Contig1_275224	A	A	A	A	A	A	A	A	A	A	A	A	A	A	A	A	A	A	A	A	A	A	A	A	A	A	A	A	A	A	A	G
Contig1_275224	G	G	G	G	G	G	G	G	G	G	G	G	G	G	G	G	G	G	G	G	G	G	G	G	G	G	G	G	G	G	G	G
Contig1_275227	A	A	A	A	A	A	A	A	A	A	A	A	A	A	A	A	A	A	A	A	A	A	A	A	A	A	A	A	A	A	A	G
Contig1_275227	G	G	G	G	G	G	G	G	G	G	G	G	G	G	G	G	G	G	G	G	G	G	G	G	G	G	G	G	G	G	G	G
Contig1_275243	A	A	A	A	A	A	A	A	G	A	A	A	A	A	A	A	A	A	A	A	G	A	A	A	G	A	A	A	A	A	G	A
Contig1_275243	G	G	G	G	G	G	G	G	G	G	G	G	G	G	G	G	G	G	G	G	G	G	G	G	G	G	G	G	G	G	G	A
Contig1_275246	C	G	G	G	G	G	G	G	C	G	G	G	G	G	G	G	G	G	G	C	C	G	C	G	C	G	G	C	G	G	C	G
Contig1_275246	G	G	G	G	G	G	G	G	G	G	G	G	G	G	G	G	G	G	G	G	G	G	G	G	G	G	G	G	G	G	G	G
Contig1_275250	C	C	C	C	C	C	C	C	G	C	C	C	C	C	C	C	C	C	C	C	G	C	C	C	G	C	C	C	C	C	G	C
Contig1_275250	G	G	G	G	G	G	G	G	G	G	G	G	G	G	G	G	G	G	G	G	G	G	G	G	G	G	G	G	G	G	G	C
Contig1_275262	G	C	C	C	C	C	C	C	G	C	C	C	C	C	C	C	C	C	C	G	G	C	G	C	G	C	C	G	C	C	G	C
Contig1_275262	C	C	C	C	C	C	C	C	C	C	C	C	C	C	C	C	C	C	C	C	C	C	C	C	C	C	C	C	C	C	C	C
Contig1_275295	G	G	G	G	G	G	G	G	C	G	G	G	G	G	G	G	G	G	G	G	C	G	G	G	C	G	G	G	G	G	C	G
Contig1_275295	C	C	C	C	C	C	C	C	C	C	C	C	C	C	C	C	C	C	C	C	C	C	C	C	C	C	C	C	C	C	C	G
Contig1_275299	G	G	G	G	G	G	G	G	A	G	G	G	G	G	G	G	G	G	G	G	A	G	G	G	A	G	G	G	G	G	A	G
Contig1_275299	A	A	A	A	A	A	A	A	A	A	A	A	A	A	A	A	A	A	A	A	A	A	A	A	A	A	A	A	A	A	A	G
Contig1_275319	C	G	G	G	G	G	G	G	C	G	G	G	G	G	G	G	G	G	G	C	C	G	C	G	C	G	G	C	G	G	C	G
Contig1_275319	G	G	G	G	G	G	G	G	G	G	G	G	G	G	G	G	G	G	G	G	G	G	G	G	G	G	G	G	G	G	G	G
Contig1_275329	G	G	G	G	G	G	G	G	C	G	G	G	G	G	G	G	G	G	G	G	C	G	G	G	C	G	G	G	G	G	C	G
Contig1_275329	C	C	C	C	C	C	C	C	C	C	C	C	C	C	C	C	C	C	C	C	C	C	C	C	C	C	C	C	C	C	C	G
Contig1_275335	C	C	C	C	C	C	C	C	C	C	C	C	C	C	C	C	C	C	C	C	C	C	C	C	C	C	C	C	C	C	C	T
Contig1_275335	T	T	T	T	T	T	T	T	T	T	T	T	T	T	T	T	T	T	T	T	T	T	T	T	T	T	T	T	T	T	T	T
Contig1_275348	A	G	G	G	G	G	G	G	A	G	G	G	G	G	G	G	G	G	G	A	A	G	A	G	A	G	G	A	G	G	A	G
Contig1_275348	G	G	G	G	G	G	G	G	G	G	G	G	G	G	G	G	G	G	G	G	G	G	G	G	G	G	G	G	G	G	G	G
Contig1_275358	A	A	A	A	A	A	A	A	G	A	A	A	A	A	A	A	A	A	A	A	G	A	A	A	G	A	A	A	A	A	G	A
Contig1_275358	G	G	G	G	G	G	G	G	G	G	G	G	G	G	G	G	G	G	G	G	G	G	G	G	G	G	G	G	G	G	G	A
Contig1_275396	T	T	T	T	T	T	T	T	T	T	T	T	T	T	T	T	T	T	T	T	T	T	T	T	T	T	T	T	T	T	T	G
Contig1_275396	G	G	G	G	G	G	G	G	G	G	G	G	G	G	G	G	G	G	G	G	G	G	G	G	G	G	G	G	G	G	G	G
Contig1_275411	A	G	G	G	G	G	G	G	A	G	G	G	G	G	G	G	G	G	G	A	A	G	A	G	A	G	G	A	G	G	A	G
Contig1_275411	G	G	G	G	G	G	G	G	G	G	G	G	G	G	G	G	G	G	G	G	G	G	G	G	G	G	G	G	G	G	G	G
Contig1_275416	C	T	T	T	T	T	T	T	C	T	T	T	T	T	T	T	T	T	T	C	C	T	C	T	C	T	T	C	T	T	C	T
Contig1_275416	T	T	T	T	T	T	T	T	T	T	T	T	T	T	T	T	T	T	T	T	T	T	T	T	T	T	T	T	T	T	T	T
Contig1_275420	A	G	G	G	G	G	G	G	A	G	G	G	G	G	G	G	G	G	G	A	A	G	A	G	A	G	G	A	G	G	A	G
Contig1_275420	G	G	G	G	G	G	G	G	G	G	G	G	G	G	G	G	G	G	G	G	G	G	G	G	G	G	G	G	G	G	G	G
Contig1_275429	A	G	G	G	G	G	G	G	A	G	G	G	G	G	G	G	G	G	G	A	A	G	A	G	A	G	G	A	G	G	A	G
Contig1_275429	G	G	G	G	G	G	G	G	G	G	G	G	G	G	G	G	G	G	G	G	G	G	G	G	G	G	G	G	G	G	G	G
Contig1_275435	A	T	T	T	T	T	T	T	A	T	T	T	T	T	T	T	T	T	T	A	A	T	A	T	A	T	T	A	T	T	A	T
Contig1_275435	T	T	T	T	T	T	T	T	T	T	T	T	T	T	T	T	T	T	T	T	T	T	T	T	T	T	T	T	T	T	T	T
Contig1_275468	A	G	G	G	G	G	G	G	A	G	G	G	G	G	G	G	G	G	G	A	A	G	A	G	A	G	G	A	G	G	A	G
Contig1_275468	G	G	G	G	G	G	G	G	G	G	G	G	G	G	G	G	G	G	G	G	G	G	G	G	G	G	G	G	G	G	G	G
Contig1_275481	A	A	A	A	A	A	A	A	C	A	A	A	A	A	A	A	A	A	A	A	C	A	A	A	C	A	A	A	A	A	C	A
Contig1_275481	C	C	C	C	C	C	C	C	C	C	C	C	C	C	C	C	C	C	C	C	C	C	C	C	C	C	C	C	C	C	C	A
Contig1_275500	C	T	T	T	T	T	T	T	C	T	T	T	T	T	T	T	T	T	T	C	C	T	C	T	C	T	T	T	T	T	C	T
Contig1_275500	T	T	T	T	T	T	T	T	T	T	T	T	T	T	T	T	T	T	T	T	T	T	T	T	T	T	T	T	T	T	T	T
Contig1_275505	C	A	A	A	A	A	A	A	C	A	A	A	A	A	A	A	A	A	A	C	C	A	C	A	C	A	A	A	A	A	C	A
Contig1_275505	A	A	A	A	A	A	A	A	A	A	A	A	A	A	A	A	A	A	A	A	A	A	A	A	A	A	A	A	A	A	A	A
Contig1_275509	T	G	G	G	G	G	G	G	T	G	G	G	G	G	G	G	G	G	G	T	T	G	T	G	T	G	G	G	G	G	T	G
Contig1_275509	G	G	G	G	G	G	G	G	G	G	G	G	G	G	G	G	G	G	G	G	G	G	G	G	G	G	G	G	G	G	G	G
Contig1_275513	T	G	G	G	G	G	G	G	T	G	G	G	G	G	G	G	G	G	G	T	T	G	T	G	T	G	G	G	G	G	T	G
Contig1_275513	G	G	G	G	G	G	G	G	G	G	G	G	G	G	G	G	G	G	G	G	G	G	G	G	G	G	G	G	G	G	G	G
Contig1_275524	G	T	T	T	T	T	T	T	G	T	T	T	T	T	T	T	T	T	T	G	G	T	G	T	G	T	T	G	T	T	G	T
Contig1_275524	T	T	T	T	T	T	T	T	T	T	T	T	T	T	T	T	T	T	T	T	T	T	T	T	T	T	T	T	T	T	T	T
Contig1_275527	T	T	T	T	T	T	T	T	T	T	T	T	T	T	T	T	T	T	T	T	T	T	T	T	T	T	T	T	T	T	T	G
Contig1_275527	G	G	G	G	G	G	G	G	G	G	G	G	G	G	G	G	G	G	G	G	G	G	G	G	G	G	G	G	G	G	G	G
Contig1_275541	A	G	G	G	G	G	G	G	A	G	G	G	G	G	G	G	G	G	G	A	A	G	A	G	A	G	G	G	G	G	A	G
Contig1_275541	G	G	G	G	G	G	G	G	G	G	G	G	G	G	G	G	G	G	G	G	G	G	G	G	G	G	G	G	G	G	G	G
Contig1_275551	G	G	G	G	G	G	G	G	T	G	G	G	G	G	G	G	G	G	G	G	T	G	G	G	T	G	G	G	G	G	T	G
Contig1_275551	T	T	T	T	T	T	T	T	T	T	T	T	T	T	T	T	T	T	T	T	T	T	T	T	T	T	T	T	T	T	T	G
Contig1_275582	G	G	G	G	G	G	G	G	A	G	G	G	G	G	G	G	G	G	G	G	A	G	G	G	A	G	G	G	A	G	A	G
Contig1_275582	A	A	A	A	A	A	A	A	A	A	A	A	A	A	A	A	A	A	A	A	A	A	A	A	A	A	A	A	A	A	A	G
Contig1_275599	A	A	A	A	A	A	A	A	G	A	A	A	A	A	A	A	A	A	A	A	G	A	A	A	G	A	A	A	A	A	G	A
Contig1_275599	G	G	G	G	G	G	G	G	G	G	G	G	G	G	G	G	G	G	G	G	G	G	G	G	G	G	G	G	G	G	G	A
Contig1_275606	A	A	A	A	A	A	A	A	T	A	A	A	A	A	A	A	A	A	A	A	T	A	A	A	T	A	A	A	T	A	T	A
Contig1_275606	T	T	T	T	T	T	T	T	T	T	T	T	T	T	T	T	T	T	T	T	T	T	T	T	T	T	T	T	T	T	T	A
Contig1_275619	A	A	A	A	A	A	A	A	G	A	A	A	A	A	A	A	A	A	A	G	G	A	G	A	G	A	A	G	A	A	G	A
Contig1_275619	A	A	A	A	A	A	A	A	A	A	A	A	A	A	A	A	A	A	A	A	A	A	A	A	A	A	A	A	A	A	A	A
Contig1_275622	G	G	G	G	G	G	G	G	A	G	G	G	G	G	G	G	G	G	G	A	A	G	A	G	A	G	G	G	G	G	A	G
Contig1_275622	G	G	G	G	G	G	G	G	G	G	G	G	G	G	G	G	G	G	G	G	G	G	G	G	G	G	G	G	G	G	G	G
Contig1_275644	A	G	G	G	G	G	G	G	A	G	G	G	G	G	G	G	G	G	G	A	A	G	A	G	A	G	G	A	G	G	A	G
Contig1_275644	G	G	G	G	G	G	G	G	G	G	G	G	G	G	G	G	G	G	G	G	G	G	G	G	G	G	G	G	G	G	G	G
Contig1_275663	G	C	C	C	C	C	C	C	G	C	C	C	C	C	C	C	C	C	C	G	G	C	G	C	G	C	C	C	C	C	G	C
Contig1_275663	C	C	C	C	C	C	C	C	C	C	C	C	C	C	C	C	C	C	C	C	C	C	C	C	C	C	C	C	C	C	C	C
Contig1_275678	G	G	G	G	G	G	G	G	A	G	G	G	G	G	G	G	G	G	G	G	A	G	G	G	A	G	G	G	G	G	A	G
Contig1_275678	A	A	A	A	A	A	A	A	A	A	A	A	A	A	A	A	A	A	A	A	A	A	A	A	A	A	A	A	A	A	A	G
Contig1_275702	A	A	A	A	A	A	A	A	A	A	A	A	A	A	A	A	A	A	A	A	A	A	A	A	A	A	A	A	A	A	A	G
Contig1_275702	G	G	G	G	G	G	G	G	G	G	G	G	G	G	G	G	G	G	G	G	G	G	G	G	G	G	G	G	G	G	G	G
Contig1_275748	T	T	T	T	T	T	T	T	A	T	T	T	T	T	T	T	T	T	T	T	A	T	T	T	A	T	T	T	T	T	A	T
Contig1_275748	A	A	A	A	A	A	A	A	A	A	A	A	A	A	A	A	A	A	A	A	A	A	A	A	A	A	A	A	A	A	A	T
Contig1_275764	A	A	A	A	A	A	A	A	G	A	A	A	A	A	A	A	A	A	A	A	G	A	A	A	G	A	A	G	A	A	G	A
Contig1_275764	G	G	G	G	G	G	G	G	G	G	G	G	G	G	G	G	G	G	G	G	G	G	G	G	G	G	G	G	G	G	G	A
Contig1_275774	C	C	C	C	C	C	C	C	C	C	C	C	C	C	C	C	C	C	C	C	C	C	C	C	C	C	C	C	C	C	C	C
Contig1_275774	C	C	C	C	C	C	C	C	C	C	C	C	C	C	C	C	C	C	C	C	C	C	C	C	C	C	C	C	T	C	C	C
Contig1_275780	G	G	G	G	G	G	G	G	G	G	G	G	G	G	G	G	G	G	G	G	G	G	G	G	G	G	G	G	G	G	G	A
Contig1_275780	A	A	A	A	A	A	A	A	A	A	A	A	A	A	A	A	A	A	A	A	A	A	A	A	A	A	A	A	A	A	A	A
Contig1_275790	G	G	G	G	G	G	G	G	T	G	G	G	G	G	G	G	G	G	G	G	T	G	G	G	T	G	G	G	G	G	T	G
Contig1_275790	T	T	T	T	T	T	T	T	T	T	T	T	T	T	T	T	T	T	T	T	T	T	T	T	T	T	T	T	T	T	T	G
Contig1_275807	C	C	C	C	C	C	C	C	A	C	C	C	C	C	C	C	C	C	C	C	A	C	C	C	A	C	C	C	C	C	A	C
Contig1_275807	A	A	A	A	A	A	A	A	A	A	A	A	A	A	A	A	A	A	A	A	A	A	A	A	A	A	A	A	A	A	A	C
Contig1_275830	A	A	A	A	A	A	A	A	T	A	A	A	A	A	A	A	A	A	A	A	T	A	A	A	T	A	A	A	A	A	T	A
Contig1_275830	T	T	T	T	T	T	T	T	T	T	T	T	T	T	T	T	T	T	T	T	T	T	T	T	T	T	T	T	T	T	T	A
Contig1_275844	A	A	A	A	A	A	A	A	C	A	A	A	A	A	A	A	A	A	A	C	C	A	C	A	C	A	A	A	A	A	C	A
Contig1_275844	A	A	A	A	A	A	A	A	A	A	A	A	A	A	A	A	A	A	A	A	A	A	A	A	A	A	A	A	A	A	A	A
Contig1_275873	A	A	A	A	A	A	A	A	A	A	A	A	A	A	A	A	A	A	A	A	A	A	A	A	A	A	A	A	A	A	A	G
Contig1_275873	G	G	G	G	G	G	G	G	A	G	G	G	G	G	G	G	G	G	G	G	G	G	G	G	G	G	G	G	G	G	G	G
Contig1_275904	A	A	A	A	A	A	A	A	G	A	A	A	A	A	A	A	A	A	A	A	G	A	A	A	G	A	A	A	A	A	G	A
Contig1_275904	G	G	G	G	G	G	G	G	G	G	G	G	G	G	G	G	G	G	G	G	G	G	G	G	G	G	G	G	G	G	G	A
Contig1_275924	C	C	C	C	C	C	C	C	C	C	C	C	C	C	C	C	C	C	C	C	C	C	C	C	C	C	C	C	C	C	C	T
Contig1_275924	T	T	T	T	T	T	T	T	T	T	T	T	T	T	T	T	T	T	T	T	T	T	T	T	T	T	T	T	T	T	T	T
Contig1_275934	G	A	A	A	A	A	A	A	G	A	A	A	A	A	A	A	A	A	A	G	G	A	G	A	G	A	A	A	A	A	G	A
Contig1_275934	A	A	A	A	A	A	A	A	A	A	A	A	A	A	A	A	A	A	A	A	A	A	A	A	A	A	A	A	A	A	A	A
Contig1_275940	T	T	T	T	T	T	T	T	T	T	T	T	T	T	T	T	T	T	T	T	T	T	T	T	T	T	T	T	T	T	T	C
Contig1_275940	C	C	C	C	C	C	C	C	C	C	C	C	C	C	C	C	C	C	C	C	C	C	C	C	C	C	C	C	C	C	C	C
Contig1_275951	A	A	A	A	A	A	A	A	G	A	A	A	A	A	A	A	A	A	A	A	G	A	A	A	G	A	A	A	A	A	G	A
Contig1_275951	G	G	G	G	G	G	G	G	G	G	G	G	G	G	G	G	G	G	G	G	G	G	G	G	G	G	G	G	G	G	G	A
Contig1_275955	G	G	G	G	G	G	G	G	G	G	G	G	G	G	G	G	G	G	G	G	G	G	G	G	G	G	G	G	G	G	G	C
Contig1_275955	C	C	C	C	C	C	C	C	C	C	C	C	C	C	C	C	C	C	C	C	C	C	C	C	C	C	C	C	C	C	C	C
Contig1_275962	G	G	G	G	G	G	G	G	C	G	G	G	G	G	G	G	G	G	G	G	C	G	G	G	C	G	G	G	G	G	C	G
[truncated: 61,627 more rows]
