# Supplementary material for: Comparative genomics and association analysis identifies virulence genes of Cercospora sojina in soybean
Source: BMC Genomics. 2020 Feb 19;21:172. doi: 10.1186/s12864-020-6581-5 (PMC7032006; doi:10.1186/s12864-020-6581-5)
Supplement: Supplementary file 12 — Additional file 12: Table S12. Results of genomic association analysis of SNP and virulence values. [file 12864_2020_6581_MOESM12_ESM.xlsx]

## Sheet: Supplementary Table9 Results of
TableS12 Results of genomic association analysis of SNP and virulence values
CHR（Chromosome code）	BP（Base-pair coordinate）	NMISS（Number of nonmissing genotype calls）	BETA（Regression coefficient）	SE（Standard error）	R2（Regression r-squared）	T（ Wald test (based on t-distribution)）	P（Wald test asymptotic p-value）	Gene_ID	start（starting position）	end（ending position）	strand（sense or antisense strands）	type（Locus type）	Locus(SNP Locus)	nr（NCBI Non-redundant Database annotation）	SwissProt（SwissProt annotation）	KEGG（KEGG annotation）	KOG（KOG annotation）	TCDB（Transporter Classification Database annotation）	GO（GO annotation）	PHI（Pathogen-Host Interactions database annotation）	P450（P450 Database annotation）	Secretory_Protein	CAZy(Carbohydrate-Active enZYmes Database annotation)	Secondary_Metabolism type
Contig1	2331	29	-5.489	7.351	0.02023	-0.7467	0.4617
Contig1	2363	32	10.07	7.625	0.05499	1.321	0.1964
Contig1	2943	31	0.7511	7.925	0.0003097	0.09478	0.9251
Contig1	2947	30	5.26	8.023	0.01512	0.6557	0.5174
Contig1	2948	30	5.26	8.023	0.01512	0.6557	0.5174
Contig1	2964	30	13.2	7.612	0.09699	1.734	0.09388
Contig1	2977	30	13.2	7.612	0.09699	1.734	0.09388
Contig1	3037	31	5.085	6.923	0.01827	0.7345	0.4685
Contig1	3048	30	8.351	7.336	0.04423	1.138	0.2646
Contig1	3697	32	8.538	7.391	0.04258	1.155	0.2572
Contig1	3701	32	3.956	7.81	0.008481	0.5066	0.6162
Contig1	3725	32	-4.117	6.751	0.01224	-0.6098	0.5466
Contig1	3768	32	6.637	10.2	0.01392	0.6508	0.5201
Contig1	4085	29	3.448	7.3	0.008192	0.4722	0.6405
Contig1	4106	29	-2.478	6.524	0.005313	-0.3798	0.7071
Contig1	5452	31	-7.964	5.144	0.07636	-1.548	0.1324
Contig1	5456	31	-14.52	6.17	0.1603	-2.353	0.02561
Contig1	6443	25	-18.46	7.717	0.1991	-2.392	0.02535
Contig1	6535	20	-3.081	15.13	0.002298	-0.2036	0.8409
Contig1	9351	28	-12.42	7.145	0.1041	-1.738	0.09404	A00758	7697	14209	+	mRNA	Contig1:7697:14209:+	NA	NA	NA	NA	NA	GO:0006278; RNA-dependent DNA replication; biological_process GO:0003723; RNA binding; molecular_function GO:0003964; RNA-directed DNA polymerase activity; molecular_function GO:0004523; ribonuclease H activity; molecular_function GO:0003676; nucleic acid binding; molecular_function	NA	NA	NA	NA
Contig1	9434	29	-5.69	5.907	0.03322	-0.9633	0.344	A00758	7697	14209	+	mRNA	Contig1:7697:14209:+	NA	NA	NA	NA	NA	GO:0006278; RNA-dependent DNA replication; biological_process GO:0003723; RNA binding; molecular_function GO:0003964; RNA-directed DNA polymerase activity; molecular_function GO:0004523; ribonuclease H activity; molecular_function GO:0003676; nucleic acid binding; molecular_function	NA	NA	NA	NA
Contig1	14405	2	-9.68	inf	1	NA	NA
Contig1	18754	11	-4.106	6.56	0.04172	-0.6259	0.5469
Contig1	20604	4	24.56	7.357	0.8478	3.338	0.07922
Contig1	20615	3	29.98	8.608	0.9239	3.483	0.178
Contig1	20833	25	-4.311	5.734	0.02399	-0.7519	0.4597
Contig1	22891	12	-6.625	9.336	0.04794	-0.7096	0.4941	A01910	22765	25260	-	mRNA	Contig1:22765:25260:-	NA	NA	pte:PTT_14639;	NA	NA	GO:0004386; helicase activity; molecular_function GO:0005524; ATP binding; molecular_function GO:0003676; nucleic acid binding; molecular_function GO:0008026; ATP-dependent helicase activity; molecular_function GO:0016787; hydrolase activity; molecular_function GO:0003677; DNA binding; molecular_function	NA	NA	NA	NA
Contig1	23032	32	12.28	6.316	0.1119	1.944	0.06134	A01910	22765	25260	-	mRNA	Contig1:22765:25260:-	NA	NA	pte:PTT_14639;	NA	NA	GO:0004386; helicase activity; molecular_function GO:0005524; ATP binding; molecular_function GO:0003676; nucleic acid binding; molecular_function GO:0008026; ATP-dependent helicase activity; molecular_function GO:0016787; hydrolase activity; molecular_function GO:0003677; DNA binding; molecular_function	NA	NA	NA	NA
Contig1	23249	32	-15.6	8.222	0.1072	-1.897	0.06742	A01910	22765	25260	-	mRNA	Contig1:22765:25260:-	NA	NA	pte:PTT_14639;	NA	NA	GO:0004386; helicase activity; molecular_function GO:0005524; ATP binding; molecular_function GO:0003676; nucleic acid binding; molecular_function GO:0008026; ATP-dependent helicase activity; molecular_function GO:0016787; hydrolase activity; molecular_function GO:0003677; DNA binding; molecular_function	NA	NA	NA	NA
Contig1	31719	30	-2.259	6.703	0.004041	-0.3371	0.7386	A02132	28334	31838	-	mRNA	Contig1:28334:31838:-	NA	NA	NA	NA	NA	NA	NA	NA	NA	NA
Contig1	32080	32	-9.962	10.11	0.03137	-0.9857	0.3322
Contig1	39370	31	-4.44	7.209	0.01291	-0.6158	0.5428
Contig1	41007	31	8.338	5.315	0.07823	1.569	0.1275
Contig1	41019	31	-1.489	8.667	0.001016	-0.1718	0.8648
Contig1	41142	31	-11.45	6.635	0.09317	-1.726	0.09496
Contig1	54250	29	2.294	4.164	0.01112	0.5509	0.5862
Contig1	54839	31	-5.866	7.247	0.02209	-0.8095	0.4248
Contig1	54853	30	-10.2	6.994	0.07056	-1.458	0.156
Contig1	54865	29	-9.211	7.059	0.05932	-1.305	0.203
Contig1	54872	30	-11.69	6.697	0.09814	-1.746	0.09185
Contig1	54883	29	-12.96	6.013	0.1467	-2.155	0.04025
Contig1	55434	29	-14.89	7.501	0.1274	-1.985	0.05735
Contig1	55446	29	-14.09	6.998	0.1305	-2.013	0.05413
Contig1	56530	28	-17.28	4.908	0.3229	-3.521	0.001607
Contig1	57008	30	-4.979	7.272	0.01647	-0.6847	0.4992
Contig1	57045	29	9.124	9.679	0.03186	0.9426	0.3542
Contig1	57411	29	-12.95	8.627	0.07699	-1.501	0.145
Contig1	58687	29	2.294	4.164	0.01112	0.5509	0.5862
Contig1	74509	2	19.98	inf	1	NA	NA	A00981	72726	74859	+	mRNA	Contig1:72726:74859:+	gi|7522604|pir||T18348; probable pol polyprotein, truncated [rice blast fungus magnaporthe gypsy retrotransposon]	NA	ani:AN5253.2;	NA	NA	GO:0015074; DNA integration; biological_process GO:0005634; nucleus; cellular_component	NA	NA	NA	NA
Contig1	97858	25	-5.829	8.068	0.02219	-0.7225	0.4773
Contig1	97955	25	-5.901	7.542	0.02593	-0.7825	0.4419
Contig1	98231	25	-1.734	6.522	0.003064	-0.2659	0.7927
Contig1	99285	30	-3.232	6.839	0.00791	-0.4725	0.6402
Contig1	99479	30	2.467	8.071	0.003326	0.3057	0.7621
Contig1	99632	29	-2.271	6.933	0.003958	-0.3276	0.7458
Contig1	106057	30	-0.106	5.056	1.57e-05	-0.02097	0.9834
Contig1	106071	30	0.3901	5.147	0.0002051	0.07579	0.9401
Contig1	106170	32	1.56	4.584	0.003844	0.3402	0.736
Contig1	106220	32	1.56	4.584	0.003844	0.3402	0.736
Contig1	106247	31	-1.731	4.832	0.004406	-0.3582	0.7228
Contig1	106248	32	1.56	4.584	0.003844	0.3402	0.736
Contig1	106251	32	1.56	4.584	0.003844	0.3402	0.736
Contig1	106341	32	1.56	4.584	0.003844	0.3402	0.736
Contig1	106373	31	-0.2554	4.645	0.0001042	-0.05498	0.9565
Contig1	106389	32	-0.4779	4.563	0.0003655	-0.1047	0.9173
Contig1	106397	31	-3.996	4.733	0.02399	-0.8442	0.4055
Contig1	106428	30	-3.772	4.816	0.02144	-0.7833	0.44
Contig1	106434	30	-3.772	4.816	0.02144	-0.7833	0.44
Contig1	106466	31	-3.996	4.733	0.02399	-0.8442	0.4055
Contig1	106468	30	-3.772	4.816	0.02144	-0.7833	0.44
Contig1	106491	30	-3.772	4.816	0.02144	-0.7833	0.44
Contig1	106556	30	-3.772	4.816	0.02144	-0.7833	0.44
Contig1	106574	31	-1.731	4.832	0.004406	-0.3582	0.7228
Contig1	106599	30	-0.1848	4.981	4.914e-05	-0.03709	0.9707
Contig1	106631	30	-5.882	5.194	0.04379	-1.132	0.2671
Contig1	106645	29	-6.922	5.22	0.06114	-1.326	0.1959
Contig1	106659	30	-1.25	5.431	0.001887	-0.2301	0.8197
Contig1	106676	31	-3.996	4.733	0.02399	-0.8442	0.4055
Contig1	106698	31	-3.996	4.733	0.02399	-0.8442	0.4055
Contig1	106718	30	-3.772	4.816	0.02144	-0.7833	0.44
Contig1	106736	30	-3.772	4.816	0.02144	-0.7833	0.44
Contig1	106758	30	-3.772	4.816	0.02144	-0.7833	0.44
Contig1	106774	30	-3.772	4.816	0.02144	-0.7833	0.44
Contig1	106787	31	-3.996	4.733	0.02399	-0.8442	0.4055
Contig1	106850	31	-1.731	4.832	0.004406	-0.3582	0.7228
Contig1	106879	30	-1.626	4.93	0.003868	-0.3297	0.744
Contig1	106889	30	-1.626	4.93	0.003868	-0.3297	0.744
Contig1	106910	31	-1.731	4.832	0.004406	-0.3582	0.7228
Contig1	106955	31	-1.731	4.832	0.004406	-0.3582	0.7228
Contig1	106983	30	-3.772	4.816	0.02144	-0.7833	0.44
Contig1	107002	31	-3.996	4.733	0.02399	-0.8442	0.4055
Contig1	107039	31	-3.996	4.733	0.02399	-0.8442	0.4055
Contig1	107059	30	-3.772	4.816	0.02144	-0.7833	0.44
Contig1	107060	30	-3.772	4.816	0.02144	-0.7833	0.44
Contig1	107069	30	-3.772	4.816	0.02144	-0.7833	0.44
Contig1	107108	32	-0.4779	4.563	0.0003655	-0.1047	0.9173
Contig1	107109	32	-0.4779	4.563	0.0003655	-0.1047	0.9173
Contig1	107128	32	-0.4779	4.563	0.0003655	-0.1047	0.9173
Contig1	107134	32	-0.4779	4.563	0.0003655	-0.1047	0.9173
Contig1	107194	32	-0.4779	4.563	0.0003655	-0.1047	0.9173
Contig1	107235	32	-0.4779	4.563	0.0003655	-0.1047	0.9173
Contig1	107259	32	-0.4779	4.563	0.0003655	-0.1047	0.9173
Contig1	107272	32	-0.4779	4.563	0.0003655	-0.1047	0.9173
Contig1	107282	32	-0.4779	4.563	0.0003655	-0.1047	0.9173
Contig1	107308	32	-0.4779	4.563	0.0003655	-0.1047	0.9173
Contig1	107365	32	-0.4779	4.563	0.0003655	-0.1047	0.9173
Contig1	107414	32	-0.4779	4.563	0.0003655	-0.1047	0.9173
Contig1	107440	32	-0.4779	4.563	0.0003655	-0.1047	0.9173
Contig1	107554	32	-8.4	6.421	0.05397	-1.308	0.2007
Contig1	107560	32	-8.4	6.421	0.05397	-1.308	0.2007
Contig1	107566	32	-8.4	6.421	0.05397	-1.308	0.2007
Contig1	107623	32	0.06486	8.216	2.077e-06	0.007894	0.9938
Contig1	113332	15	-0.3469	6.603	0.0002123	-0.05254	0.9589
Contig1	113415	24	10.58	7.549	0.08202	1.402	0.1749
Contig1	119950	29	2.017	8.032	0.00233	0.2511	0.8036	A01855	118507	120135	+	mRNA	Contig1:118507:120135:+	gi|354801852|gb|AER39692.1|; transposase [Verticillium dahliae]	NA	pte:PTT_16368;	NA	NA	GO:0003677; DNA binding; molecular_function GO:0008270; zinc ion binding; molecular_function GO:0003676; nucleic acid binding; molecular_function GO:0030089; phycobilisome; cellular_component	NA	NA	NA	NA
Contig1	125327	31	3.822	7.331	0.009284	0.5213	0.6061	A01866	120543	125496	-	mRNA	Contig1:120543:125496:-	gi|116214413|ref|XP_001230217.1|; hypothetical protein [Chaetomium globosum CBS 148.51, CHGG_11047]	NA	aor:AO090010000290;	NA	NA	GO:0015991; ATP hydrolysis coupled proton transport; biological_process GO:0015078; hydrogen ion transmembrane transporter activity; molecular_function GO:0003964; RNA-directed DNA polymerase activity; molecular_function GO:0033179; proton-transporting V-type ATPase, V0 domain; cellular_component GO:0055114; oxidation-reduction process; biological_process GO:0005739; mitochondrion; cellular_compo…	NA	NA	NA	NA
Contig1	130375	28	-10.36	5.948	0.1046	-1.743	0.09323
Contig1	130405	27	-10.17	6.032	0.1022	-1.687	0.1041
Contig1	138161	29	-9.945	6.503	0.07971	-1.529	0.1378
Contig1	144296	31	-4.263	7.486	0.01106	-0.5695	0.5734	A01933	143638	148206	+	mRNA	Contig1:143638:148206:+	NA	NA	NA	NA	NA	GO:0015074; DNA integration; biological_process GO:0006278; RNA-dependent DNA replication; biological_process GO:0003964; RNA-directed DNA polymerase activity; molecular_function GO:0003723; RNA binding; molecular_function	NA	NA	NA	NA
Contig1	154019	32	2.066	5.121	0.005396	0.4034	0.6895
Contig1	156168	31	-2.073	3.801	0.01016	-0.5455	0.5896	A01955	156166	156576	-	mRNA	Contig1:156166:156576:-	gi|453089094|gb|EMF17134.1|; hypothetical protein [Sphaerulina musiva SO2202, SEPMUDRAFT_122550]	NA	ztr:MYCGRDRAFT_42373; K10419 DYNLRB, DNCL2 dynein light chain roadblock-type -- --	NA	NA	NA	NA	NA	NA	NA
Contig1	159552	32	2.066	5.121	0.005396	0.4034	0.6895	A01977	158279	162091	+	mRNA	Contig1:158279:162091:+	NA	NA	NA	NA	NA	NA	NA	NA	NA	NA
Contig1	160451	31	-5.196	5.831	0.02665	-0.891	0.3803	A01977	158279	162091	+	mRNA	Contig1:158279:162091:+	NA	NA	NA	NA	NA	NA	NA	NA	NA	NA
Contig1	160552	31	-5.196	5.831	0.02665	-0.891	0.3803	A01977	158279	162091	+	mRNA	Contig1:158279:162091:+	NA	NA	NA	NA	NA	NA	NA	NA	NA	NA
Contig1	165066	31	-2.073	3.801	0.01016	-0.5455	0.5896
Contig1	165484	32	-1.86	4.665	0.00527	-0.3987	0.693
Contig1	165486	32	-1.86	4.665	0.00527	-0.3987	0.693
Contig1	165547	31	-1.265	4.539	0.00267	-0.2786	0.7825
Contig1	165549	31	-1.265	4.539	0.00267	-0.2786	0.7825
Contig1	165551	31	-1.265	4.539	0.00267	-0.2786	0.7825
Contig1	165828	31	-2.559	4.452	0.01126	-0.5746	0.57	A01999	165634	166527	-	mRNA	Contig1:165634:166527:-	gi|156100333|ref|XP_001615894.1|; Histone H1, gonadal, putative [Plasmodium vivax]	NA	NA	NA	NA	GO:0006383; transcription from RNA polymerase III promoter; biological_process GO:0006886; intracellular protein transport; biological_process GO:0003924; GTPase activity; molecular_function GO:0005525; GTP binding; molecular_function GO:0009755; hormone-mediated signaling pathway; biological_process GO:0006874; cellular calcium ion homeostasis; biological_process GO:0003899; DNA-directed RNA pol…	NA	NA	NA	NA
Contig1	165944	31	-2.559	4.452	0.01126	-0.5746	0.57	A01999	165634	166527	-	mRNA	Contig1:165634:166527:-	gi|156100333|ref|XP_001615894.1|; Histone H1, gonadal, putative [Plasmodium vivax]	NA	NA	NA	NA	GO:0006383; transcription from RNA polymerase III promoter; biological_process GO:0006886; intracellular protein transport; biological_process GO:0003924; GTPase activity; molecular_function GO:0005525; GTP binding; molecular_function GO:0009755; hormone-mediated signaling pathway; biological_process GO:0006874; cellular calcium ion homeostasis; biological_process GO:0003899; DNA-directed RNA pol…	NA	NA	NA	NA
Contig1	165984	30	-2.408	4.532	0.009982	-0.5313	0.5994	A01999	165634	166527	-	mRNA	Contig1:165634:166527:-	gi|156100333|ref|XP_001615894.1|; Histone H1, gonadal, putative [Plasmodium vivax]	NA	NA	NA	NA	GO:0006383; transcription from RNA polymerase III promoter; biological_process GO:0006886; intracellular protein transport; biological_process GO:0003924; GTPase activity; molecular_function GO:0005525; GTP binding; molecular_function GO:0009755; hormone-mediated signaling pathway; biological_process GO:0006874; cellular calcium ion homeostasis; biological_process GO:0003899; DNA-directed RNA pol…	NA	NA	NA	NA
Contig1	166035	10	-3.915	7.967	0.02929	-0.4914	0.6364	A01999	165634	166527	-	mRNA	Contig1:165634:166527:-	gi|156100333|ref|XP_001615894.1|; Histone H1, gonadal, putative [Plasmodium vivax]	NA	NA	NA	NA	GO:0006383; transcription from RNA polymerase III promoter; biological_process GO:0006886; intracellular protein transport; biological_process GO:0003924; GTPase activity; molecular_function GO:0005525; GTP binding; molecular_function GO:0009755; hormone-mediated signaling pathway; biological_process GO:0006874; cellular calcium ion homeostasis; biological_process GO:0003899; DNA-directed RNA pol…	NA	NA	NA	NA
Contig1	166038	16	-15.99	9.364	0.1724	-1.708	0.1097	A01999	165634	166527	-	mRNA	Contig1:165634:166527:-	gi|156100333|ref|XP_001615894.1|; Histone H1, gonadal, putative [Plasmodium vivax]	NA	NA	NA	NA	GO:0006383; transcription from RNA polymerase III promoter; biological_process GO:0006886; intracellular protein transport; biological_process GO:0003924; GTPase activity; molecular_function GO:0005525; GTP binding; molecular_function GO:0009755; hormone-mediated signaling pathway; biological_process GO:0006874; cellular calcium ion homeostasis; biological_process GO:0003899; DNA-directed RNA pol…	NA	NA	NA	NA
Contig1	166331	32	-1.86	4.665	0.00527	-0.3987	0.693	A01999	165634	166527	-	mRNA	Contig1:165634:166527:-	gi|156100333|ref|XP_001615894.1|; Histone H1, gonadal, putative [Plasmodium vivax]	NA	NA	NA	NA	GO:0006383; transcription from RNA polymerase III promoter; biological_process GO:0006886; intracellular protein transport; biological_process GO:0003924; GTPase activity; molecular_function GO:0005525; GTP binding; molecular_function GO:0009755; hormone-mediated signaling pathway; biological_process GO:0006874; cellular calcium ion homeostasis; biological_process GO:0003899; DNA-directed RNA pol…	NA	NA	NA	NA
Contig1	166377	32	-1.86	4.665	0.00527	-0.3987	0.693	A01999	165634	166527	-	mRNA	Contig1:165634:166527:-	gi|156100333|ref|XP_001615894.1|; Histone H1, gonadal, putative [Plasmodium vivax]	NA	NA	NA	NA	GO:0006383; transcription from RNA polymerase III promoter; biological_process GO:0006886; intracellular protein transport; biological_process GO:0003924; GTPase activity; molecular_function GO:0005525; GTP binding; molecular_function GO:0009755; hormone-mediated signaling pathway; biological_process GO:0006874; cellular calcium ion homeostasis; biological_process GO:0003899; DNA-directed RNA pol…	NA	NA	NA	NA
Contig1	166386	30	-1.968	4.327	0.007333	-0.4548	0.6528	A01999	165634	166527	-	mRNA	Contig1:165634:166527:-	gi|156100333|ref|XP_001615894.1|; Histone H1, gonadal, putative [Plasmodium vivax]	NA	NA	NA	NA	GO:0006383; transcription from RNA polymerase III promoter; biological_process GO:0006886; intracellular protein transport; biological_process GO:0003924; GTPase activity; molecular_function GO:0005525; GTP binding; molecular_function GO:0009755; hormone-mediated signaling pathway; biological_process GO:0006874; cellular calcium ion homeostasis; biological_process GO:0003899; DNA-directed RNA pol…	NA	NA	NA	NA
Contig1	166389	30	-1.968	4.327	0.007333	-0.4548	0.6528	A01999	165634	166527	-	mRNA	Contig1:165634:166527:-	gi|156100333|ref|XP_001615894.1|; Histone H1, gonadal, putative [Plasmodium vivax]	NA	NA	NA	NA	GO:0006383; transcription from RNA polymerase III promoter; biological_process GO:0006886; intracellular protein transport; biological_process GO:0003924; GTPase activity; molecular_function GO:0005525; GTP binding; molecular_function GO:0009755; hormone-mediated signaling pathway; biological_process GO:0006874; cellular calcium ion homeostasis; biological_process GO:0003899; DNA-directed RNA pol…	NA	NA	NA	NA
Contig1	166398	30	-1.968	4.327	0.007333	-0.4548	0.6528	A01999	165634	166527	-	mRNA	Contig1:165634:166527:-	gi|156100333|ref|XP_001615894.1|; Histone H1, gonadal, putative [Plasmodium vivax]	NA	NA	NA	NA	GO:0006383; transcription from RNA polymerase III promoter; biological_process GO:0006886; intracellular protein transport; biological_process GO:0003924; GTPase activity; molecular_function GO:0005525; GTP binding; molecular_function GO:0009755; hormone-mediated signaling pathway; biological_process GO:0006874; cellular calcium ion homeostasis; biological_process GO:0003899; DNA-directed RNA pol…	NA	NA	NA	NA
Contig1	166407	30	-1.968	4.327	0.007333	-0.4548	0.6528	A01999	165634	166527	-	mRNA	Contig1:165634:166527:-	gi|156100333|ref|XP_001615894.1|; Histone H1, gonadal, putative [Plasmodium vivax]	NA	NA	NA	NA	GO:0006383; transcription from RNA polymerase III promoter; biological_process GO:0006886; intracellular protein transport; biological_process GO:0003924; GTPase activity; molecular_function GO:0005525; GTP binding; molecular_function GO:0009755; hormone-mediated signaling pathway; biological_process GO:0006874; cellular calcium ion homeostasis; biological_process GO:0003899; DNA-directed RNA pol…	NA	NA	NA	NA
Contig1	166551	30	-1.968	4.327	0.007333	-0.4548	0.6528
Contig1	166565	30	-1.968	4.327	0.007333	-0.4548	0.6528
Contig1	166582	30	-1.968	4.327	0.007333	-0.4548	0.6528
Contig1	166648	30	-1.968	4.327	0.007333	-0.4548	0.6528
Contig1	166666	30	-1.968	4.327	0.007333	-0.4548	0.6528
Contig1	166751	32	-1.86	4.665	0.00527	-0.3987	0.693
Contig1	167132	31	-1.265	4.539	0.00267	-0.2786	0.7825	A02010	166821	168068	+	mRNA	Contig1:166821:168068:+	gi|452846441|gb|EME48373.1|; hypothetical protein [Dothistroma septosporum NZE10, DOTSEDRAFT_161862]	D7PI20; GSFF_PENAE Cytochrome P450 monooxygenase gsfF OS=Penicillium aethiopicum GN=gsfF PE=1 SV=2	pfj:MYCFIDRAFT_55003;	NA	NA	GO:0016705; oxidoreductase activity, acting on paired donors, with incorporation or reduction of molecular oxygen; molecular_function GO:0005506; iron ion binding; molecular_function GO:0020037; heme binding; molecular_function GO:0055114; oxidation-reduction process; biological_process	NA	estExt_Genewise1Plus.C_11313; [Cochliobolus heterostrophus]	NA	NA
Contig1	167625	32	-1.86	4.665	0.00527	-0.3987	0.693	A02010	166821	168068	+	mRNA	Contig1:166821:168068:+	gi|452846441|gb|EME48373.1|; hypothetical protein [Dothistroma septosporum NZE10, DOTSEDRAFT_161862]	D7PI20; GSFF_PENAE Cytochrome P450 monooxygenase gsfF OS=Penicillium aethiopicum GN=gsfF PE=1 SV=2	pfj:MYCFIDRAFT_55003;	NA	NA	GO:0016705; oxidoreductase activity, acting on paired donors, with incorporation or reduction of molecular oxygen; molecular_function GO:0005506; iron ion binding; molecular_function GO:0020037; heme binding; molecular_function GO:0055114; oxidation-reduction process; biological_process	NA	estExt_Genewise1Plus.C_11313; [Cochliobolus heterostrophus]	NA	NA
Contig1	167668	32	-1.86	4.665	0.00527	-0.3987	0.693	A02010	166821	168068	+	mRNA	Contig1:166821:168068:+	gi|452846441|gb|EME48373.1|; hypothetical protein [Dothistroma septosporum NZE10, DOTSEDRAFT_161862]	D7PI20; GSFF_PENAE Cytochrome P450 monooxygenase gsfF OS=Penicillium aethiopicum GN=gsfF PE=1 SV=2	pfj:MYCFIDRAFT_55003;	NA	NA	GO:0016705; oxidoreductase activity, acting on paired donors, with incorporation or reduction of molecular oxygen; molecular_function GO:0005506; iron ion binding; molecular_function GO:0020037; heme binding; molecular_function GO:0055114; oxidation-reduction process; biological_process	NA	estExt_Genewise1Plus.C_11313; [Cochliobolus heterostrophus]	NA	NA
Contig1	167709	32	-1.86	4.665	0.00527	-0.3987	0.693	A02010	166821	168068	+	mRNA	Contig1:166821:168068:+	gi|452846441|gb|EME48373.1|; hypothetical protein [Dothistroma septosporum NZE10, DOTSEDRAFT_161862]	D7PI20; GSFF_PENAE Cytochrome P450 monooxygenase gsfF OS=Penicillium aethiopicum GN=gsfF PE=1 SV=2	pfj:MYCFIDRAFT_55003;	NA	NA	GO:0016705; oxidoreductase activity, acting on paired donors, with incorporation or reduction of molecular oxygen; molecular_function GO:0005506; iron ion binding; molecular_function GO:0020037; heme binding; molecular_function GO:0055114; oxidation-reduction process; biological_process	NA	estExt_Genewise1Plus.C_11313; [Cochliobolus heterostrophus]	NA	NA
Contig1	167775	32	-1.86	4.665	0.00527	-0.3987	0.693	A02010	166821	168068	+	mRNA	Contig1:166821:168068:+	gi|452846441|gb|EME48373.1|; hypothetical protein [Dothistroma septosporum NZE10, DOTSEDRAFT_161862]	D7PI20; GSFF_PENAE Cytochrome P450 monooxygenase gsfF OS=Penicillium aethiopicum GN=gsfF PE=1 SV=2	pfj:MYCFIDRAFT_55003;	NA	NA	GO:0016705; oxidoreductase activity, acting on paired donors, with incorporation or reduction of molecular oxygen; molecular_function GO:0005506; iron ion binding; molecular_function GO:0020037; heme binding; molecular_function GO:0055114; oxidation-reduction process; biological_process	NA	estExt_Genewise1Plus.C_11313; [Cochliobolus heterostrophus]	NA	NA
Contig1	167799	31	-1.688	4.741	0.004353	-0.3561	0.7244	A02010	166821	168068	+	mRNA	Contig1:166821:168068:+	gi|452846441|gb|EME48373.1|; hypothetical protein [Dothistroma septosporum NZE10, DOTSEDRAFT_161862]	D7PI20; GSFF_PENAE Cytochrome P450 monooxygenase gsfF OS=Penicillium aethiopicum GN=gsfF PE=1 SV=2	pfj:MYCFIDRAFT_55003;	NA	NA	GO:0016705; oxidoreductase activity, acting on paired donors, with incorporation or reduction of molecular oxygen; molecular_function GO:0005506; iron ion binding; molecular_function GO:0020037; heme binding; molecular_function GO:0055114; oxidation-reduction process; biological_process	NA	estExt_Genewise1Plus.C_11313; [Cochliobolus heterostrophus]	NA	NA
Contig1	167881	32	-1.86	4.665	0.00527	-0.3987	0.693	A02010	166821	168068	+	mRNA	Contig1:166821:168068:+	gi|452846441|gb|EME48373.1|; hypothetical protein [Dothistroma septosporum NZE10, DOTSEDRAFT_161862]	D7PI20; GSFF_PENAE Cytochrome P450 monooxygenase gsfF OS=Penicillium aethiopicum GN=gsfF PE=1 SV=2	pfj:MYCFIDRAFT_55003;	NA	NA	GO:0016705; oxidoreductase activity, acting on paired donors, with incorporation or reduction of molecular oxygen; molecular_function GO:0005506; iron ion binding; molecular_function GO:0020037; heme binding; molecular_function GO:0055114; oxidation-reduction process; biological_process	NA	estExt_Genewise1Plus.C_11313; [Cochliobolus heterostrophus]	NA	NA
Contig1	167921	32	-1.86	4.665	0.00527	-0.3987	0.693	A02010	166821	168068	+	mRNA	Contig1:166821:168068:+	gi|452846441|gb|EME48373.1|; hypothetical protein [Dothistroma septosporum NZE10, DOTSEDRAFT_161862]	D7PI20; GSFF_PENAE Cytochrome P450 monooxygenase gsfF OS=Penicillium aethiopicum GN=gsfF PE=1 SV=2	pfj:MYCFIDRAFT_55003;	NA	NA	GO:0016705; oxidoreductase activity, acting on paired donors, with incorporation or reduction of molecular oxygen; molecular_function GO:0005506; iron ion binding; molecular_function GO:0020037; heme binding; molecular_function GO:0055114; oxidation-reduction process; biological_process	NA	estExt_Genewise1Plus.C_11313; [Cochliobolus heterostrophus]	NA	NA
Contig1	167969	32	-1.86	4.665	0.00527	-0.3987	0.693	A02010	166821	168068	+	mRNA	Contig1:166821:168068:+	gi|452846441|gb|EME48373.1|; hypothetical protein [Dothistroma septosporum NZE10, DOTSEDRAFT_161862]	D7PI20; GSFF_PENAE Cytochrome P450 monooxygenase gsfF OS=Penicillium aethiopicum GN=gsfF PE=1 SV=2	pfj:MYCFIDRAFT_55003;	NA	NA	GO:0016705; oxidoreductase activity, acting on paired donors, with incorporation or reduction of molecular oxygen; molecular_function GO:0005506; iron ion binding; molecular_function GO:0020037; heme binding; molecular_function GO:0055114; oxidation-reduction process; biological_process	NA	estExt_Genewise1Plus.C_11313; [Cochliobolus heterostrophus]	NA	NA
Contig1	168251	32	-1.86	4.665	0.00527	-0.3987	0.693
Contig1	168807	32	-1.86	4.665	0.00527	-0.3987	0.693
Contig1	168995	32	-1.86	4.665	0.00527	-0.3987	0.693
Contig1	168996	32	-1.86	4.665	0.00527	-0.3987	0.693
Contig1	169432	32	-1.86	4.665	0.00527	-0.3987	0.693	A02022	169229	170931	+	mRNA	Contig1:169229:170931:+	gi|453088748|gb|EMF16788.1|; MFS general substrate transporter [Sphaerulina musiva SO2202]	NA	bcom:BAUCODRAFT_35666;	NA	NA	GO:0016021; integral to membrane; cellular_component GO:0022857; transmembrane transporter activity; molecular_function GO:0055085; transmembrane transport; biological_process	NA	NA	NA	NA
Contig1	169858	30	-1.062	4.609	0.001894	-0.2305	0.8194	A02022	169229	170931	+	mRNA	Contig1:169229:170931:+	gi|453088748|gb|EMF16788.1|; MFS general substrate transporter [Sphaerulina musiva SO2202]	NA	bcom:BAUCODRAFT_35666;	NA	NA	GO:0016021; integral to membrane; cellular_component GO:0022857; transmembrane transporter activity; molecular_function GO:0055085; transmembrane transport; biological_process	NA	NA	NA	NA
Contig1	170100	31	-1.265	4.539	0.00267	-0.2786	0.7825	A02022	169229	170931	+	mRNA	Contig1:169229:170931:+	gi|453088748|gb|EMF16788.1|; MFS general substrate transporter [Sphaerulina musiva SO2202]	NA	bcom:BAUCODRAFT_35666;	NA	NA	GO:0016021; integral to membrane; cellular_component GO:0022857; transmembrane transporter activity; molecular_function GO:0055085; transmembrane transport; biological_process	NA	NA	NA	NA
Contig1	170461	32	-1.86	4.665	0.00527	-0.3987	0.693	A02022	169229	170931	+	mRNA	Contig1:169229:170931:+	gi|453088748|gb|EMF16788.1|; MFS general substrate transporter [Sphaerulina musiva SO2202]	NA	bcom:BAUCODRAFT_35666;	NA	NA	GO:0016021; integral to membrane; cellular_component GO:0022857; transmembrane transporter activity; molecular_function GO:0055085; transmembrane transport; biological_process	NA	NA	NA	NA
Contig1	170465	32	-1.86	4.665	0.00527	-0.3987	0.693	A02022	169229	170931	+	mRNA	Contig1:169229:170931:+	gi|453088748|gb|EMF16788.1|; MFS general substrate transporter [Sphaerulina musiva SO2202]	NA	bcom:BAUCODRAFT_35666;	NA	NA	GO:0016021; integral to membrane; cellular_component GO:0022857; transmembrane transporter activity; molecular_function GO:0055085; transmembrane transport; biological_process	NA	NA	NA	NA
Contig1	171452	32	-1.86	4.665	0.00527	-0.3987	0.693
Contig1	171547	31	-1.265	4.539	0.00267	-0.2786	0.7825
Contig1	171641	31	-1.265	4.539	0.00267	-0.2786	0.7825
Contig1	171868	31	-1.265	4.539	0.00267	-0.2786	0.7825
Contig1	172116	32	-1.86	4.665	0.00527	-0.3987	0.693
Contig1	172394	32	-1.86	4.665	0.00527	-0.3987	0.693
Contig1	172530	30	-1.169	4.629	0.002273	-0.2526	0.8024
Contig1	172539	31	-1.265	4.539	0.00267	-0.2786	0.7825
Contig1	172959	31	-1.265	4.539	0.00267	-0.2786	0.7825
Contig1	173577	31	-1.688	4.741	0.004353	-0.3561	0.7244
Contig1	173635	31	-1.688	4.741	0.004353	-0.3561	0.7244
Contig1	173710	31	-1.688	4.741	0.004353	-0.3561	0.7244
Contig1	174418	31	-1.265	4.539	0.00267	-0.2786	0.7825
Contig1	174419	31	-1.265	4.539	0.00267	-0.2786	0.7825
Contig1	174551	31	-1.265	4.539	0.00267	-0.2786	0.7825
Contig1	174707	32	-1.86	4.665	0.00527	-0.3987	0.693
Contig1	174901	31	-1.688	4.741	0.004353	-0.3561	0.7244	A02044	174807	176321	+	mRNA	Contig1:174807:176321:+	gi|367041503|ref|XP_003651132.1|; hypothetical protein [Thielavia terrestris NRRL 8126, THITE_2111144]	NA	ttt:THITE_2111144;	NA	NA	GO:0016491; oxidoreductase activity; molecular_function GO:0055114; oxidation-reduction process; biological_process	NA	NA	NA	NA
Contig1	174909	31	-1.688	4.741	0.004353	-0.3561	0.7244	A02044	174807	176321	+	mRNA	Contig1:174807:176321:+	gi|367041503|ref|XP_003651132.1|; hypothetical protein [Thielavia terrestris NRRL 8126, THITE_2111144]	NA	ttt:THITE_2111144;	NA	NA	GO:0016491; oxidoreductase activity; molecular_function GO:0055114; oxidation-reduction process; biological_process	NA	NA	NA	NA
Contig1	174967	32	-1.86	4.665	0.00527	-0.3987	0.693	A02044	174807	176321	+	mRNA	Contig1:174807:176321:+	gi|367041503|ref|XP_003651132.1|; hypothetical protein [Thielavia terrestris NRRL 8126, THITE_2111144]	NA	ttt:THITE_2111144;	NA	NA	GO:0016491; oxidoreductase activity; molecular_function GO:0055114; oxidation-reduction process; biological_process	NA	NA	NA	NA
Contig1	175556	30	-2.515	4.545	0.01082	-0.5533	0.5844	A02044	174807	176321	+	mRNA	Contig1:174807:176321:+	gi|367041503|ref|XP_003651132.1|; hypothetical protein [Thielavia terrestris NRRL 8126, THITE_2111144]	NA	ttt:THITE_2111144;	NA	NA	GO:0016491; oxidoreductase activity; molecular_function GO:0055114; oxidation-reduction process; biological_process	NA	NA	NA	NA
Contig1	175635	31	-1.265	4.539	0.00267	-0.2786	0.7825	A02044	174807	176321	+	mRNA	Contig1:174807:176321:+	gi|367041503|ref|XP_003651132.1|; hypothetical protein [Thielavia terrestris NRRL 8126, THITE_2111144]	NA	ttt:THITE_2111144;	NA	NA	GO:0016491; oxidoreductase activity; molecular_function GO:0055114; oxidation-reduction process; biological_process	NA	NA	NA	NA
Contig1	175641	31	-1.265	4.539	0.00267	-0.2786	0.7825	A02044	174807	176321	+	mRNA	Contig1:174807:176321:+	gi|367041503|ref|XP_003651132.1|; hypothetical protein [Thielavia terrestris NRRL 8126, THITE_2111144]	NA	ttt:THITE_2111144;	NA	NA	GO:0016491; oxidoreductase activity; molecular_function GO:0055114; oxidation-reduction process; biological_process	NA	NA	NA	NA
Contig1	175683	31	-1.265	4.539	0.00267	-0.2786	0.7825	A02044	174807	176321	+	mRNA	Contig1:174807:176321:+	gi|367041503|ref|XP_003651132.1|; hypothetical protein [Thielavia terrestris NRRL 8126, THITE_2111144]	NA	ttt:THITE_2111144;	NA	NA	GO:0016491; oxidoreductase activity; molecular_function GO:0055114; oxidation-reduction process; biological_process	NA	NA	NA	NA
Contig1	175737	31	-1.265	4.539	0.00267	-0.2786	0.7825	A02044	174807	176321	+	mRNA	Contig1:174807:176321:+	gi|367041503|ref|XP_003651132.1|; hypothetical protein [Thielavia terrestris NRRL 8126, THITE_2111144]	NA	ttt:THITE_2111144;	NA	NA	GO:0016491; oxidoreductase activity; molecular_function GO:0055114; oxidation-reduction process; biological_process	NA	NA	NA	NA
Contig1	175763	31	-1.265	4.539	0.00267	-0.2786	0.7825	A02044	174807	176321	+	mRNA	Contig1:174807:176321:+	gi|367041503|ref|XP_003651132.1|; hypothetical protein [Thielavia terrestris NRRL 8126, THITE_2111144]	NA	ttt:THITE_2111144;	NA	NA	GO:0016491; oxidoreductase activity; molecular_function GO:0055114; oxidation-reduction process; biological_process	NA	NA	NA	NA
Contig1	175773	31	-1.265	4.539	0.00267	-0.2786	0.7825	A02044	174807	176321	+	mRNA	Contig1:174807:176321:+	gi|367041503|ref|XP_003651132.1|; hypothetical protein [Thielavia terrestris NRRL 8126, THITE_2111144]	NA	ttt:THITE_2111144;	NA	NA	GO:0016491; oxidoreductase activity; molecular_function GO:0055114; oxidation-reduction process; biological_process	NA	NA	NA	NA
Contig1	175780	31	-1.265	4.539	0.00267	-0.2786	0.7825	A02044	174807	176321	+	mRNA	Contig1:174807:176321:+	gi|367041503|ref|XP_003651132.1|; hypothetical protein [Thielavia terrestris NRRL 8126, THITE_2111144]	NA	ttt:THITE_2111144;	NA	NA	GO:0016491; oxidoreductase activity; molecular_function GO:0055114; oxidation-reduction process; biological_process	NA	NA	NA	NA
Contig1	175828	31	-1.265	4.539	0.00267	-0.2786	0.7825	A02044	174807	176321	+	mRNA	Contig1:174807:176321:+	gi|367041503|ref|XP_003651132.1|; hypothetical protein [Thielavia terrestris NRRL 8126, THITE_2111144]	NA	ttt:THITE_2111144;	NA	NA	GO:0016491; oxidoreductase activity; molecular_function GO:0055114; oxidation-reduction process; biological_process	NA	NA	NA	NA
Contig1	175973	32	-1.86	4.665	0.00527	-0.3987	0.693	A02044	174807	176321	+	mRNA	Contig1:174807:176321:+	gi|367041503|ref|XP_003651132.1|; hypothetical protein [Thielavia terrestris NRRL 8126, THITE_2111144]	NA	ttt:THITE_2111144;	NA	NA	GO:0016491; oxidoreductase activity; molecular_function GO:0055114; oxidation-reduction process; biological_process	NA	NA	NA	NA
Contig1	175995	32	-1.86	4.665	0.00527	-0.3987	0.693	A02044	174807	176321	+	mRNA	Contig1:174807:176321:+	gi|367041503|ref|XP_003651132.1|; hypothetical protein [Thielavia terrestris NRRL 8126, THITE_2111144]	NA	ttt:THITE_2111144;	NA	NA	GO:0016491; oxidoreductase activity; molecular_function GO:0055114; oxidation-reduction process; biological_process	NA	NA	NA	NA
Contig1	176006	31	-1.265	4.539	0.00267	-0.2786	0.7825	A02044	174807	176321	+	mRNA	Contig1:174807:176321:+	gi|367041503|ref|XP_003651132.1|; hypothetical protein [Thielavia terrestris NRRL 8126, THITE_2111144]	NA	ttt:THITE_2111144;	NA	NA	GO:0016491; oxidoreductase activity; molecular_function GO:0055114; oxidation-reduction process; biological_process	NA	NA	NA	NA
Contig1	176079	32	-1.86	4.665	0.00527	-0.3987	0.693	A02044	174807	176321	+	mRNA	Contig1:174807:176321:+	gi|367041503|ref|XP_003651132.1|; hypothetical protein [Thielavia terrestris NRRL 8126, THITE_2111144]	NA	ttt:THITE_2111144;	NA	NA	GO:0016491; oxidoreductase activity; molecular_function GO:0055114; oxidation-reduction process; biological_process	NA	NA	NA	NA
Contig1	176242	30	-1.968	4.327	0.007333	-0.4548	0.6528	A02044	174807	176321	+	mRNA	Contig1:174807:176321:+	gi|367041503|ref|XP_003651132.1|; hypothetical protein [Thielavia terrestris NRRL 8126, THITE_2111144]	NA	ttt:THITE_2111144;	NA	NA	GO:0016491; oxidoreductase activity; molecular_function GO:0055114; oxidation-reduction process; biological_process	NA	NA	NA	NA
Contig1	176309	31	-2.559	4.452	0.01126	-0.5746	0.57	A02044	174807	176321	+	mRNA	Contig1:174807:176321:+	gi|367041503|ref|XP_003651132.1|; hypothetical protein [Thielavia terrestris NRRL 8126, THITE_2111144]	NA	ttt:THITE_2111144;	NA	NA	GO:0016491; oxidoreductase activity; molecular_function GO:0055114; oxidation-reduction process; biological_process	NA	NA	NA	NA
Contig1	176618	31	-1.265	4.539	0.00267	-0.2786	0.7825
Contig1	176858	31	-1.265	4.539	0.00267	-0.2786	0.7825
Contig1	177360	32	-1.86	4.665	0.00527	-0.3987	0.693
Contig1	177506	32	-1.86	4.665	0.00527	-0.3987	0.693	A02055	177385	180372	+	mRNA	Contig1:177385:180372:+	gi|171691562|ref|XP_001910706.1|; Putative Cytochrome P450 E-class, group I [Podospora anserina S mat+]	G3Y416; YANC_ASPNA Cytochrome P450 monooxygenase yanC OS=Aspergillus niger (strain ATCC 1015 / CBS 113.46 / FGSC A1144 / LSHB Ac4 / NCTC 3858a / NRRL 328 / USDA 3528.7) GN=yanC PE=1 SV=1	pan:PODANSg7745; K21293 CYP619 cytochrome P450 family 619 --	NA	NA	GO:0003824; NA GO:0008152; NA GO:0005506; iron ion binding; molecular_function GO:0020037; heme binding; molecular_function GO:0055114; oxidation-reduction process; biological_process GO:0016705; oxidoreductase activity, acting on paired donors, with incorporation or reduction of molecular oxygen; molecular_function	NA	Pa_6_7810; Putative Cytochrome P450 [Podospora anserina]	NA	NA
Contig1	177546	32	-1.86	4.665	0.00527	-0.3987	0.693	A02055	177385	180372	+	mRNA	Contig1:177385:180372:+	gi|171691562|ref|XP_001910706.1|; Putative Cytochrome P450 E-class, group I [Podospora anserina S mat+]	G3Y416; YANC_ASPNA Cytochrome P450 monooxygenase yanC OS=Aspergillus niger (strain ATCC 1015 / CBS 113.46 / FGSC A1144 / LSHB Ac4 / NCTC 3858a / NRRL 328 / USDA 3528.7) GN=yanC PE=1 SV=1	pan:PODANSg7745; K21293 CYP619 cytochrome P450 family 619 --	NA	NA	GO:0003824; NA GO:0008152; NA GO:0005506; iron ion binding; molecular_function GO:0020037; heme binding; molecular_function GO:0055114; oxidation-reduction process; biological_process GO:0016705; oxidoreductase activity, acting on paired donors, with incorporation or reduction of molecular oxygen; molecular_function	NA	Pa_6_7810; Putative Cytochrome P450 [Podospora anserina]	NA	NA
Contig1	178308	31	-1.265	4.539	0.00267	-0.2786	0.7825	A02055	177385	180372	+	mRNA	Contig1:177385:180372:+	gi|171691562|ref|XP_001910706.1|; Putative Cytochrome P450 E-class, group I [Podospora anserina S mat+]	G3Y416; YANC_ASPNA Cytochrome P450 monooxygenase yanC OS=Aspergillus niger (strain ATCC 1015 / CBS 113.46 / FGSC A1144 / LSHB Ac4 / NCTC 3858a / NRRL 328 / USDA 3528.7) GN=yanC PE=1 SV=1	pan:PODANSg7745; K21293 CYP619 cytochrome P450 family 619 --	NA	NA	GO:0003824; NA GO:0008152; NA GO:0005506; iron ion binding; molecular_function GO:0020037; heme binding; molecular_function GO:0055114; oxidation-reduction process; biological_process GO:0016705; oxidoreductase activity, acting on paired donors, with incorporation or reduction of molecular oxygen; molecular_function	NA	Pa_6_7810; Putative Cytochrome P450 [Podospora anserina]	NA	NA
Contig1	179531	30	-1.062	4.609	0.001894	-0.2305	0.8194	A02055	177385	180372	+	mRNA	Contig1:177385:180372:+	gi|171691562|ref|XP_001910706.1|; Putative Cytochrome P450 E-class, group I [Podospora anserina S mat+]	G3Y416; YANC_ASPNA Cytochrome P450 monooxygenase yanC OS=Aspergillus niger (strain ATCC 1015 / CBS 113.46 / FGSC A1144 / LSHB Ac4 / NCTC 3858a / NRRL 328 / USDA 3528.7) GN=yanC PE=1 SV=1	pan:PODANSg7745; K21293 CYP619 cytochrome P450 family 619 --	NA	NA	GO:0003824; NA GO:0008152; NA GO:0005506; iron ion binding; molecular_function GO:0020037; heme binding; molecular_function GO:0055114; oxidation-reduction process; biological_process GO:0016705; oxidoreductase activity, acting on paired donors, with incorporation or reduction of molecular oxygen; molecular_function	NA	Pa_6_7810; Putative Cytochrome P450 [Podospora anserina]	NA	NA
Contig1	179699	31	-1.688	4.741	0.004353	-0.3561	0.7244	A02055	177385	180372	+	mRNA	Contig1:177385:180372:+	gi|171691562|ref|XP_001910706.1|; Putative Cytochrome P450 E-class, group I [Podospora anserina S mat+]	G3Y416; YANC_ASPNA Cytochrome P450 monooxygenase yanC OS=Aspergillus niger (strain ATCC 1015 / CBS 113.46 / FGSC A1144 / LSHB Ac4 / NCTC 3858a / NRRL 328 / USDA 3528.7) GN=yanC PE=1 SV=1	pan:PODANSg7745; K21293 CYP619 cytochrome P450 family 619 --	NA	NA	GO:0003824; NA GO:0008152; NA GO:0005506; iron ion binding; molecular_function GO:0020037; heme binding; molecular_function GO:0055114; oxidation-reduction process; biological_process GO:0016705; oxidoreductase activity, acting on paired donors, with incorporation or reduction of molecular oxygen; molecular_function	NA	Pa_6_7810; Putative Cytochrome P450 [Podospora anserina]	NA	NA
Contig1	180952	30	-0.7626	4.48	0.001034	-0.1702	0.8661	A02066	180945	181946	+	mRNA	Contig1:180945:181946:+	gi|171691566|ref|XP_001910708.1|; Putative Fungal specific transcription factor [Podospora anserina S mat+]	NA	pan:PODANSg7747;	NA	NA	GO:0003677; DNA binding; molecular_function GO:0006351; transcription, DNA-dependent; biological_process GO:0008270; zinc ion binding; molecular_function GO:0005634; nucleus; cellular_component	NA	NA	NA	NA
Contig1	185294	30	-0.7626	4.48	0.001034	-0.1702	0.8661
Contig1	185392	30	-0.7626	4.48	0.001034	-0.1702	0.8661
Contig1	185899	30	-0.7626	4.48	0.001034	-0.1702	0.8661
Contig1	185900	30	-0.7626	4.48	0.001034	-0.1702	0.8661
Contig1	185932	30	-4.347	5.507	0.02177	-0.7894	0.4365
Contig1	186033	30	-0.7626	4.48	0.001034	-0.1702	0.8661
Contig1	186189	29	-0.5309	4.546	0.0005048	-0.1168	0.9079
Contig1	187112	29	-0.5309	4.546	0.0005048	-0.1168	0.9079
Contig1	187912	30	-0.7626	4.48	0.001034	-0.1702	0.8661
Contig1	188259	29	-0.5309	4.546	0.0005048	-0.1168	0.9079
Contig1	188480	30	-0.7626	4.48	0.001034	-0.1702	0.8661
Contig1	201126	32	-6.748	7.453	0.0266	-0.9054	0.3725
Contig1	208032	30	-0.7626	4.48	0.001034	-0.1702	0.8661
Contig1	208166	29	-0.5309	4.546	0.0005048	-0.1168	0.9079
Contig1	208683	30	-0.7626	4.48	0.001034	-0.1702	0.8661	A02121	208476	213058	+	mRNA	Contig1:208476:213058:+	gi|662523517|gb|KEQ80910.1|; putative Brefeldin A resistance protein [Aureobasidium pullulans EXF-150]	NA	glz:GLAREA_05209;	NA	gnl|TC-DB|P78577; 3.A.1.205.7 AtrB - Aspergillus nidulans.	GO:0003924; GTPase activity; molecular_function GO:0042626; ATPase activity, coupled to transmembrane movement of substances; molecular_function GO:0016020; membrane; cellular_component GO:0005525; GTP binding; molecular_function GO:0016887; ATPase activity; molecular_function GO:0006576; cellular biogenic amine metabolic process; biological_process GO:0006810; transport; biological_process GO:00…	NA	NA	NA	NA
Contig1	209400	30	-0.7626	4.48	0.001034	-0.1702	0.8661	A02121	208476	213058	+	mRNA	Contig1:208476:213058:+	gi|662523517|gb|KEQ80910.1|; putative Brefeldin A resistance protein [Aureobasidium pullulans EXF-150]	NA	glz:GLAREA_05209;	NA	gnl|TC-DB|P78577; 3.A.1.205.7 AtrB - Aspergillus nidulans.	GO:0003924; GTPase activity; molecular_function GO:0042626; ATPase activity, coupled to transmembrane movement of substances; molecular_function GO:0016020; membrane; cellular_component GO:0005525; GTP binding; molecular_function GO:0016887; ATPase activity; molecular_function GO:0006576; cellular biogenic amine metabolic process; biological_process GO:0006810; transport; biological_process GO:00…	NA	NA	NA	NA
Contig1	209603	30	-0.7626	4.48	0.001034	-0.1702	0.8661	A02121	208476	213058	+	mRNA	Contig1:208476:213058:+	gi|662523517|gb|KEQ80910.1|; putative Brefeldin A resistance protein [Aureobasidium pullulans EXF-150]	NA	glz:GLAREA_05209;	NA	gnl|TC-DB|P78577; 3.A.1.205.7 AtrB - Aspergillus nidulans.	GO:0003924; GTPase activity; molecular_function GO:0042626; ATPase activity, coupled to transmembrane movement of substances; molecular_function GO:0016020; membrane; cellular_component GO:0005525; GTP binding; molecular_function GO:0016887; ATPase activity; molecular_function GO:0006576; cellular biogenic amine metabolic process; biological_process GO:0006810; transport; biological_process GO:00…	NA	NA	NA	NA
Contig1	209788	28	-1.263	4.342	0.003245	-0.2909	0.7734	A02121	208476	213058	+	mRNA	Contig1:208476:213058:+	gi|662523517|gb|KEQ80910.1|; putative Brefeldin A resistance protein [Aureobasidium pullulans EXF-150]	NA	glz:GLAREA_05209;	NA	gnl|TC-DB|P78577; 3.A.1.205.7 AtrB - Aspergillus nidulans.	GO:0003924; GTPase activity; molecular_function GO:0042626; ATPase activity, coupled to transmembrane movement of substances; molecular_function GO:0016020; membrane; cellular_component GO:0005525; GTP binding; molecular_function GO:0016887; ATPase activity; molecular_function GO:0006576; cellular biogenic amine metabolic process; biological_process GO:0006810; transport; biological_process GO:00…	NA	NA	NA	NA
Contig1	210425	30	-0.7626	4.48	0.001034	-0.1702	0.8661	A02121	208476	213058	+	mRNA	Contig1:208476:213058:+	gi|662523517|gb|KEQ80910.1|; putative Brefeldin A resistance protein [Aureobasidium pullulans EXF-150]	NA	glz:GLAREA_05209;	NA	gnl|TC-DB|P78577; 3.A.1.205.7 AtrB - Aspergillus nidulans.	GO:0003924; GTPase activity; molecular_function GO:0042626; ATPase activity, coupled to transmembrane movement of substances; molecular_function GO:0016020; membrane; cellular_component GO:0005525; GTP binding; molecular_function GO:0016887; ATPase activity; molecular_function GO:0006576; cellular biogenic amine metabolic process; biological_process GO:0006810; transport; biological_process GO:00…	NA	NA	NA	NA
Contig1	211196	30	-0.7626	4.48	0.001034	-0.1702	0.8661	A02121	208476	213058	+	mRNA	Contig1:208476:213058:+	gi|662523517|gb|KEQ80910.1|; putative Brefeldin A resistance protein [Aureobasidium pullulans EXF-150]	NA	glz:GLAREA_05209;	NA	gnl|TC-DB|P78577; 3.A.1.205.7 AtrB - Aspergillus nidulans.	GO:0003924; GTPase activity; molecular_function GO:0042626; ATPase activity, coupled to transmembrane movement of substances; molecular_function GO:0016020; membrane; cellular_component GO:0005525; GTP binding; molecular_function GO:0016887; ATPase activity; molecular_function GO:0006576; cellular biogenic amine metabolic process; biological_process GO:0006810; transport; biological_process GO:00…	NA	NA	NA	NA
Contig1	212485	30	-0.7626	4.48	0.001034	-0.1702	0.8661	A02121	208476	213058	+	mRNA	Contig1:208476:213058:+	gi|662523517|gb|KEQ80910.1|; putative Brefeldin A resistance protein [Aureobasidium pullulans EXF-150]	NA	glz:GLAREA_05209;	NA	gnl|TC-DB|P78577; 3.A.1.205.7 AtrB - Aspergillus nidulans.	GO:0003924; GTPase activity; molecular_function GO:0042626; ATPase activity, coupled to transmembrane movement of substances; molecular_function GO:0016020; membrane; cellular_component GO:0005525; GTP binding; molecular_function GO:0016887; ATPase activity; molecular_function GO:0006576; cellular biogenic amine metabolic process; biological_process GO:0006810; transport; biological_process GO:00…	NA	NA	NA	NA
Contig1	212677	30	-0.7626	4.48	0.001034	-0.1702	0.8661	A02121	208476	213058	+	mRNA	Contig1:208476:213058:+	gi|662523517|gb|KEQ80910.1|; putative Brefeldin A resistance protein [Aureobasidium pullulans EXF-150]	NA	glz:GLAREA_05209;	NA	gnl|TC-DB|P78577; 3.A.1.205.7 AtrB - Aspergillus nidulans.	GO:0003924; GTPase activity; molecular_function GO:0042626; ATPase activity, coupled to transmembrane movement of substances; molecular_function GO:0016020; membrane; cellular_component GO:0005525; GTP binding; molecular_function GO:0016887; ATPase activity; molecular_function GO:0006576; cellular biogenic amine metabolic process; biological_process GO:0006810; transport; biological_process GO:00…	NA	NA	NA	NA
Contig1	212678	30	-0.7626	4.48	0.001034	-0.1702	0.8661	A02121	208476	213058	+	mRNA	Contig1:208476:213058:+	gi|662523517|gb|KEQ80910.1|; putative Brefeldin A resistance protein [Aureobasidium pullulans EXF-150]	NA	glz:GLAREA_05209;	NA	gnl|TC-DB|P78577; 3.A.1.205.7 AtrB - Aspergillus nidulans.	GO:0003924; GTPase activity; molecular_function GO:0042626; ATPase activity, coupled to transmembrane movement of substances; molecular_function GO:0016020; membrane; cellular_component GO:0005525; GTP binding; molecular_function GO:0016887; ATPase activity; molecular_function GO:0006576; cellular biogenic amine metabolic process; biological_process GO:0006810; transport; biological_process GO:00…	NA	NA	NA	NA
Contig1	213035	30	-0.7626	4.48	0.001034	-0.1702	0.8661	A02121	208476	213058	+	mRNA	Contig1:208476:213058:+	gi|662523517|gb|KEQ80910.1|; putative Brefeldin A resistance protein [Aureobasidium pullulans EXF-150]	NA	glz:GLAREA_05209;	NA	gnl|TC-DB|P78577; 3.A.1.205.7 AtrB - Aspergillus nidulans.	GO:0003924; GTPase activity; molecular_function GO:0042626; ATPase activity, coupled to transmembrane movement of substances; molecular_function GO:0016020; membrane; cellular_component GO:0005525; GTP binding; molecular_function GO:0016887; ATPase activity; molecular_function GO:0006576; cellular biogenic amine metabolic process; biological_process GO:0006810; transport; biological_process GO:00…	NA	NA	NA	NA
Contig1	213069	29	-0.5309	4.546	0.0005048	-0.1168	0.9079
Contig1	213159	29	-0.5309	4.546	0.0005048	-0.1168	0.9079
Contig1	213515	30	-0.7626	4.48	0.001034	-0.1702	0.8661
Contig1	213731	30	-10.13	6.417	0.08173	-1.579	0.1256
Contig1	214027	30	-0.7626	4.48	0.001034	-0.1702	0.8661
Contig1	214594	30	-0.7626	4.48	0.001034	-0.1702	0.8661	A02133	214129	214895	+	mRNA	Contig1:214129:214895:+	NA	NA	NA	NA	NA	NA	NA	NA	YES	NA
Contig1	214735	30	-0.7626	4.48	0.001034	-0.1702	0.8661	A02133	214129	214895	+	mRNA	Contig1:214129:214895:+	NA	NA	NA	NA	NA	NA	NA	NA	YES	NA
Contig1	215549	31	-1.688	4.741	0.004353	-0.3561	0.7244
Contig1	216812	32	-1.86	4.665	0.00527	-0.3987	0.693	A02144	216242	217147	+	mRNA	Contig1:216242:217147:+	gi|453087341|gb|EMF15382.1|; PR-1-like protein [Sphaerulina musiva SO2202]	NA	ztr:MYCGRDRAFT_109710;	NA	NA	NA	NA	NA	YES	NA
Contig1	217190	32	-1.86	4.665	0.00527	-0.3987	0.693
Contig1	218368	32	-1.86	4.665	0.00527	-0.3987	0.693
Contig1	219244	32	-1.86	4.665	0.00527	-0.3987	0.693
Contig1	219907	32	-1.86	4.665	0.00527	-0.3987	0.693	A02155	219772	221704	+	mRNA	Contig1:219772:221704:+	gi|631373246|ref|XP_007921003.1|; hypothetical protein [Pseudocercospora fijiensis CIRAD86, MYCFIDRAFT_127211]	NA	pfj:MYCFIDRAFT_127211;	NA	gnl|TC-DB|Q0ULF7; 2.A.1.1.70 Putative uncharacterized protein OS=Phaeosphaeria nodorum (strain SN15 / ATCC MYA-4574 / FGSC 10173) GN=SNOG_07407 PE=3 SV=1	GO:0016021; integral to membrane; cellular_component GO:0055085; transmembrane transport; biological_process GO:0022857; transmembrane transporter activity; molecular_function	NA	NA	NA	NA
Contig1	220017	32	-1.86	4.665	0.00527	-0.3987	0.693	A02155	219772	221704	+	mRNA	Contig1:219772:221704:+	gi|631373246|ref|XP_007921003.1|; hypothetical protein [Pseudocercospora fijiensis CIRAD86, MYCFIDRAFT_127211]	NA	pfj:MYCFIDRAFT_127211;	NA	gnl|TC-DB|Q0ULF7; 2.A.1.1.70 Putative uncharacterized protein OS=Phaeosphaeria nodorum (strain SN15 / ATCC MYA-4574 / FGSC 10173) GN=SNOG_07407 PE=3 SV=1	GO:0016021; integral to membrane; cellular_component GO:0055085; transmembrane transport; biological_process GO:0022857; transmembrane transporter activity; molecular_function	NA	NA	NA	NA
Contig1	220098	31	-1.688	4.741	0.004353	-0.3561	0.7244	A02155	219772	221704	+	mRNA	Contig1:219772:221704:+	gi|631373246|ref|XP_007921003.1|; hypothetical protein [Pseudocercospora fijiensis CIRAD86, MYCFIDRAFT_127211]	NA	pfj:MYCFIDRAFT_127211;	NA	gnl|TC-DB|Q0ULF7; 2.A.1.1.70 Putative uncharacterized protein OS=Phaeosphaeria nodorum (strain SN15 / ATCC MYA-4574 / FGSC 10173) GN=SNOG_07407 PE=3 SV=1	GO:0016021; integral to membrane; cellular_component GO:0055085; transmembrane transport; biological_process GO:0022857; transmembrane transporter activity; molecular_function	NA	NA	NA	NA
Contig1	221274	31	-1.688	4.741	0.004353	-0.3561	0.7244	A02155	219772	221704	+	mRNA	Contig1:219772:221704:+	gi|631373246|ref|XP_007921003.1|; hypothetical protein [Pseudocercospora fijiensis CIRAD86, MYCFIDRAFT_127211]	NA	pfj:MYCFIDRAFT_127211;	NA	gnl|TC-DB|Q0ULF7; 2.A.1.1.70 Putative uncharacterized protein OS=Phaeosphaeria nodorum (strain SN15 / ATCC MYA-4574 / FGSC 10173) GN=SNOG_07407 PE=3 SV=1	GO:0016021; integral to membrane; cellular_component GO:0055085; transmembrane transport; biological_process GO:0022857; transmembrane transporter activity; molecular_function	NA	NA	NA	NA
Contig1	221456	31	-2.559	4.452	0.01126	-0.5746	0.57	A02155	219772	221704	+	mRNA	Contig1:219772:221704:+	gi|631373246|ref|XP_007921003.1|; hypothetical protein [Pseudocercospora fijiensis CIRAD86, MYCFIDRAFT_127211]	NA	pfj:MYCFIDRAFT_127211;	NA	gnl|TC-DB|Q0ULF7; 2.A.1.1.70 Putative uncharacterized protein OS=Phaeosphaeria nodorum (strain SN15 / ATCC MYA-4574 / FGSC 10173) GN=SNOG_07407 PE=3 SV=1	GO:0016021; integral to membrane; cellular_component GO:0055085; transmembrane transport; biological_process GO:0022857; transmembrane transporter activity; molecular_function	NA	NA	NA	NA
Contig1	221491	31	-2.559	4.452	0.01126	-0.5746	0.57	A02155	219772	221704	+	mRNA	Contig1:219772:221704:+	gi|631373246|ref|XP_007921003.1|; hypothetical protein [Pseudocercospora fijiensis CIRAD86, MYCFIDRAFT_127211]	NA	pfj:MYCFIDRAFT_127211;	NA	gnl|TC-DB|Q0ULF7; 2.A.1.1.70 Putative uncharacterized protein OS=Phaeosphaeria nodorum (strain SN15 / ATCC MYA-4574 / FGSC 10173) GN=SNOG_07407 PE=3 SV=1	GO:0016021; integral to membrane; cellular_component GO:0055085; transmembrane transport; biological_process GO:0022857; transmembrane transporter activity; molecular_function	NA	NA	NA	NA
Contig1	221560	32	-1.86	4.665	0.00527	-0.3987	0.693	A02155	219772	221704	+	mRNA	Contig1:219772:221704:+	gi|631373246|ref|XP_007921003.1|; hypothetical protein [Pseudocercospora fijiensis CIRAD86, MYCFIDRAFT_127211]	NA	pfj:MYCFIDRAFT_127211;	NA	gnl|TC-DB|Q0ULF7; 2.A.1.1.70 Putative uncharacterized protein OS=Phaeosphaeria nodorum (strain SN15 / ATCC MYA-4574 / FGSC 10173) GN=SNOG_07407 PE=3 SV=1	GO:0016021; integral to membrane; cellular_component GO:0055085; transmembrane transport; biological_process GO:0022857; transmembrane transporter activity; molecular_function	NA	NA	NA	NA
Contig1	221611	32	-1.86	4.665	0.00527	-0.3987	0.693	A02155	219772	221704	+	mRNA	Contig1:219772:221704:+	gi|631373246|ref|XP_007921003.1|; hypothetical protein [Pseudocercospora fijiensis CIRAD86, MYCFIDRAFT_127211]	NA	pfj:MYCFIDRAFT_127211;	NA	gnl|TC-DB|Q0ULF7; 2.A.1.1.70 Putative uncharacterized protein OS=Phaeosphaeria nodorum (strain SN15 / ATCC MYA-4574 / FGSC 10173) GN=SNOG_07407 PE=3 SV=1	GO:0016021; integral to membrane; cellular_component GO:0055085; transmembrane transport; biological_process GO:0022857; transmembrane transporter activity; molecular_function	NA	NA	NA	NA
Contig1	221871	31	-1.688	4.741	0.004353	-0.3561	0.7244
Contig1	221881	31	-1.688	4.741	0.004353	-0.3561	0.7244
Contig1	221888	31	-1.688	4.741	0.004353	-0.3561	0.7244
Contig1	221933	26	3.319	5.105	0.01731	0.6503	0.5217
Contig1	221963	30	-1.062	4.609	0.001894	-0.2305	0.8194
Contig1	222569	14	6.528	5.104	0.12	1.279	0.2251
Contig1	223993	32	-5.347	5.744	0.02808	-0.931	0.3593
Contig1	237497	31	-4.802	5.583	0.02488	-0.8602	0.3968
Contig1	244034	30	3.258	5.021	0.01482	0.649	0.5216
Contig1	254649	32	-7.124	4.967	0.06417	-1.434	0.1619
Contig1	254737	31	-6.573	4.835	0.05993	-1.36	0.1844
Contig1	255380	32	-7.124	4.967	0.06417	-1.434	0.1619
Contig1	255614	32	-7.124	4.967	0.06417	-1.434	0.1619
Contig1	255782	31	-6.573	4.835	0.05993	-1.36	0.1844
Contig1	256386	30	-6.404	4.911	0.05724	-1.304	0.2029
Contig1	256609	32	-7.124	4.967	0.06417	-1.434	0.1619
Contig1	256631	32	-7.124	4.967	0.06417	-1.434	0.1619
Contig1	257271	32	-7.124	4.967	0.06417	-1.434	0.1619
Contig1	257362	32	-7.124	4.967	0.06417	-1.434	0.1619
Contig1	258582	31	-6.573	4.835	0.05993	-1.36	0.1844
Contig1	258599	31	-6.573	4.835	0.05993	-1.36	0.1844
Contig1	258842	30	-6.404	4.911	0.05724	-1.304	0.2029
Contig1	259276	30	-6.404	4.911	0.05724	-1.304	0.2029
Contig1	259422	32	-5.901	7.769	0.01887	-0.7596	0.4534
Contig1	259450	32	-5.901	7.769	0.01887	-0.7596	0.4534
Contig1	259498	32	-0.4593	6.601	0.0001613	-0.06958	0.945
Contig1	259507	32	-5.901	7.769	0.01887	-0.7596	0.4534
Contig1	259512	32	-5.901	7.769	0.01887	-0.7596	0.4534
Contig1	259552	32	-0.4593	6.601	0.0001613	-0.06958	0.945
Contig1	259566	32	-0.4593	6.601	0.0001613	-0.06958	0.945
Contig1	259591	32	-5.901	7.769	0.01887	-0.7596	0.4534
Contig1	259596	32	-5.901	7.769	0.01887	-0.7596	0.4534
Contig1	259650	31	-13.96	10.1	0.06185	-1.383	0.1773
Contig1	259681	31	-13.96	10.1	0.06185	-1.383	0.1773
Contig1	259703	31	-5.552	7.92	0.01666	-0.701	0.4889
Contig1	259710	31	-5.552	7.92	0.01666	-0.701	0.4889
Contig1	259712	31	-5.552	7.92	0.01666	-0.701	0.4889
Contig1	259746	31	0.4616	8.358	0.0001052	0.05523	0.9563
Contig1	259749	31	0.4616	8.358	0.0001052	0.05523	0.9563
Contig1	259807	31	0.4616	8.358	0.0001052	0.05523	0.9563
Contig1	259844	31	0.4616	8.358	0.0001052	0.05523	0.9563
Contig1	259853	31	0.4616	8.358	0.0001052	0.05523	0.9563
Contig1	259856	31	0.4616	8.358	0.0001052	0.05523	0.9563
Contig1	259876	31	-5.552	7.92	0.01666	-0.701	0.4889
Contig1	259923	31	-5.552	7.92	0.01666	-0.701	0.4889
Contig1	259944	31	-13.96	10.1	0.06185	-1.383	0.1773
Contig1	260017	31	-5.552	7.92	0.01666	-0.701	0.4889
Contig1	260027	31	-5.552	7.92	0.01666	-0.701	0.4889
Contig1	260052	31	-5.552	7.92	0.01666	-0.701	0.4889
Contig1	260063	31	-5.552	7.92	0.01666	-0.701	0.4889
Contig1	260079	31	-5.552	7.92	0.01666	-0.701	0.4889
Contig1	260095	31	-11.95	8.058	0.07052	-1.483	0.1488
Contig1	260101	31	-5.552	7.92	0.01666	-0.701	0.4889
Contig1	260152	31	-5.552	7.92	0.01666	-0.701	0.4889
Contig1	260249	31	-5.552	7.92	0.01666	-0.701	0.4889
Contig1	260282	31	-5.552	7.92	0.01666	-0.701	0.4889
Contig1	260287	31	-5.552	7.92	0.01666	-0.701	0.4889
Contig1	260306	32	-5.901	7.769	0.01887	-0.7596	0.4534
Contig1	260308	32	-5.901	7.769	0.01887	-0.7596	0.4534
Contig1	260323	31	-5.552	7.92	0.01666	-0.701	0.4889
Contig1	260335	32	-14.25	9.935	0.06417	-1.434	0.1619
Contig1	260371	32	0.06486	8.216	2.077e-06	0.007894	0.9938
Contig1	260385	32	0.06486	8.216	2.077e-06	0.007894	0.9938
Contig1	260388	32	0.06486	8.216	2.077e-06	0.007894	0.9938
Contig1	260423	32	-5.901	7.769	0.01887	-0.7596	0.4534
Contig1	260517	32	-5.901	7.769	0.01887	-0.7596	0.4534
Contig1	260529	32	-5.901	7.769	0.01887	-0.7596	0.4534
Contig1	260675	30	-16.71	7.732	0.143	-2.161	0.03936
Contig1	260779	32	-5.901	7.769	0.01887	-0.7596	0.4534
Contig1	260843	32	-5.901	7.769	0.01887	-0.7596	0.4534
Contig1	260866	32	0.06486	8.216	2.077e-06	0.007894	0.9938
Contig1	260868	32	0.06486	8.216	2.077e-06	0.007894	0.9938
Contig1	260882	32	-5.901	7.769	0.01887	-0.7596	0.4534
Contig1	260894	32	-5.901	7.769	0.01887	-0.7596	0.4534
Contig1	260909	32	-5.901	7.769	0.01887	-0.7596	0.4534
Contig1	260911	32	-5.901	7.769	0.01887	-0.7596	0.4534
Contig1	260918	32	-5.901	7.769	0.01887	-0.7596	0.4534
Contig1	260930	32	-5.901	7.769	0.01887	-0.7596	0.4534
Contig1	260948	32	-5.901	7.769	0.01887	-0.7596	0.4534
Contig1	260982	32	-5.901	7.769	0.01887	-0.7596	0.4534
Contig1	260989	32	-5.901	7.769	0.01887	-0.7596	0.4534
Contig1	261015	32	-5.901	7.769	0.01887	-0.7596	0.4534
Contig1	261056	32	-5.502	4.775	0.04237	-1.152	0.2584
Contig1	261068	32	-5.901	7.769	0.01887	-0.7596	0.4534
Contig1	261086	32	-5.901	7.769	0.01887	-0.7596	0.4534
Contig1	261113	32	-5.901	7.769	0.01887	-0.7596	0.4534
Contig1	261131	32	-5.901	7.769	0.01887	-0.7596	0.4534
Contig1	261148	32	-5.901	7.769	0.01887	-0.7596	0.4534
Contig1	261161	32	-5.901	7.769	0.01887	-0.7596	0.4534
Contig1	261179	32	-5.901	7.769	0.01887	-0.7596	0.4534
Contig1	261226	32	0.06486	8.216	2.077e-06	0.007894	0.9938
Contig1	261346	31	-5.552	7.92	0.01666	-0.701	0.4889
Contig1	261355	31	-5.552	7.92	0.01666	-0.701	0.4889
Contig1	261377	32	-5.901	7.769	0.01887	-0.7596	0.4534
Contig1	261384	32	-5.901	7.769	0.01887	-0.7596	0.4534
Contig1	261389	32	-5.901	7.769	0.01887	-0.7596	0.4534
Contig1	261400	32	-5.901	7.769	0.01887	-0.7596	0.4534
Contig1	261439	32	-5.901	7.769	0.01887	-0.7596	0.4534
Contig1	261455	32	-5.901	7.769	0.01887	-0.7596	0.4534
Contig1	261467	32	-5.901	7.769	0.01887	-0.7596	0.4534
Contig1	261471	32	0.06486	8.216	2.077e-06	0.007894	0.9938
Contig1	261475	32	0.06486	8.216	2.077e-06	0.007894	0.9938
Contig1	261485	32	-6.392	8.623	0.01799	-0.7413	0.4643
Contig1	261522	32	-13.19	9.038	0.06632	-1.46	0.1548
Contig1	261532	32	-22.33	9.425	0.1577	-2.37	0.02444
Contig1	261547	32	-7.109	6.317	0.04051	-1.125	0.2694
Contig1	261835	32	-12.24	7.906	0.07396	-1.548	0.1321	A02288	261745	263916	-	mRNA	Contig1:261745:263916:-	NA	NA	NA	NA	NA	NA	NA	NA	NA	NA
Contig1	261912	32	-5.901	7.769	0.01887	-0.7596	0.4534	A02288	261745	263916	-	mRNA	Contig1:261745:263916:-	NA	NA	NA	NA	NA	NA	NA	NA	NA	NA
Contig1	261974	32	-0.4593	6.601	0.0001613	-0.06958	0.945	A02288	261745	263916	-	mRNA	Contig1:261745:263916:-	NA	NA	NA	NA	NA	NA	NA	NA	NA	NA
Contig1	261981	32	-0.4593	6.601	0.0001613	-0.06958	0.945	A02288	261745	263916	-	mRNA	Contig1:261745:263916:-	NA	NA	NA	NA	NA	NA	NA	NA	NA	NA
Contig1	262050	32	-5.901	7.769	0.01887	-0.7596	0.4534	A02288	261745	263916	-	mRNA	Contig1:261745:263916:-	NA	NA	NA	NA	NA	NA	NA	NA	NA	NA
Contig1	262087	32	-5.901	7.769	0.01887	-0.7596	0.4534	A02288	261745	263916	-	mRNA	Contig1:261745:263916:-	NA	NA	NA	NA	NA	NA	NA	NA	NA	NA
Contig1	262123	32	-5.901	7.769	0.01887	-0.7596	0.4534	A02288	261745	263916	-	mRNA	Contig1:261745:263916:-	NA	NA	NA	NA	NA	NA	NA	NA	NA	NA
Contig1	262156	32	-5.901	7.769	0.01887	-0.7596	0.4534	A02288	261745	263916	-	mRNA	Contig1:261745:263916:-	NA	NA	NA	NA	NA	NA	NA	NA	NA	NA
Contig1	262161	32	-5.901	7.769	0.01887	-0.7596	0.4534	A02288	261745	263916	-	mRNA	Contig1:261745:263916:-	NA	NA	NA	NA	NA	NA	NA	NA	NA	NA
Contig1	262201	32	-5.901	7.769	0.01887	-0.7596	0.4534	A02288	261745	263916	-	mRNA	Contig1:261745:263916:-	NA	NA	NA	NA	NA	NA	NA	NA	NA	NA
Contig1	262209	32	-5.901	7.769	0.01887	-0.7596	0.4534	A02288	261745	263916	-	mRNA	Contig1:261745:263916:-	NA	NA	NA	NA	NA	NA	NA	NA	NA	NA
Contig1	262219	32	-5.901	7.769	0.01887	-0.7596	0.4534	A02288	261745	263916	-	mRNA	Contig1:261745:263916:-	NA	NA	NA	NA	NA	NA	NA	NA	NA	NA
Contig1	262243	32	-5.901	7.769	0.01887	-0.7596	0.4534	A02288	261745	263916	-	mRNA	Contig1:261745:263916:-	NA	NA	NA	NA	NA	NA	NA	NA	NA	NA
Contig1	262277	32	-5.901	7.769	0.01887	-0.7596	0.4534	A02288	261745	263916	-	mRNA	Contig1:261745:263916:-	NA	NA	NA	NA	NA	NA	NA	NA	NA	NA
Contig1	262427	31	-5.552	7.92	0.01666	-0.701	0.4889	A02288	261745	263916	-	mRNA	Contig1:261745:263916:-	NA	NA	NA	NA	NA	NA	NA	NA	NA	NA
Contig1	262458	32	-5.901	7.769	0.01887	-0.7596	0.4534	A02288	261745	263916	-	mRNA	Contig1:261745:263916:-	NA	NA	NA	NA	NA	NA	NA	NA	NA	NA
Contig1	262497	32	-5.901	7.769	0.01887	-0.7596	0.4534	A02288	261745	263916	-	mRNA	Contig1:261745:263916:-	NA	NA	NA	NA	NA	NA	NA	NA	NA	NA
Contig1	262565	32	-5.901	7.769	0.01887	-0.7596	0.4534	A02288	261745	263916	-	mRNA	Contig1:261745:263916:-	NA	NA	NA	NA	NA	NA	NA	NA	NA	NA
Contig1	262601	32	-5.901	7.769	0.01887	-0.7596	0.4534	A02288	261745	263916	-	mRNA	Contig1:261745:263916:-	NA	NA	NA	NA	NA	NA	NA	NA	NA	NA
Contig1	262645	32	-5.901	7.769	0.01887	-0.7596	0.4534	A02288	261745	263916	-	mRNA	Contig1:261745:263916:-	NA	NA	NA	NA	NA	NA	NA	NA	NA	NA
Contig1	262665	32	-5.901	7.769	0.01887	-0.7596	0.4534	A02288	261745	263916	-	mRNA	Contig1:261745:263916:-	NA	NA	NA	NA	NA	NA	NA	NA	NA	NA
Contig1	262774	32	-5.901	7.769	0.01887	-0.7596	0.4534	A02288	261745	263916	-	mRNA	Contig1:261745:263916:-	NA	NA	NA	NA	NA	NA	NA	NA	NA	NA
Contig1	262778	32	-5.901	7.769	0.01887	-0.7596	0.4534	A02288	261745	263916	-	mRNA	Contig1:261745:263916:-	NA	NA	NA	NA	NA	NA	NA	NA	NA	NA
Contig1	262792	32	-5.901	7.769	0.01887	-0.7596	0.4534	A02288	261745	263916	-	mRNA	Contig1:261745:263916:-	NA	NA	NA	NA	NA	NA	NA	NA	NA	NA
Contig1	262836	32	-5.901	7.769	0.01887	-0.7596	0.4534	A02288	261745	263916	-	mRNA	Contig1:261745:263916:-	NA	NA	NA	NA	NA	NA	NA	NA	NA	NA
Contig1	262838	32	-5.901	7.769	0.01887	-0.7596	0.4534	A02288	261745	263916	-	mRNA	Contig1:261745:263916:-	NA	NA	NA	NA	NA	NA	NA	NA	NA	NA
Contig1	262878	32	-5.901	7.769	0.01887	-0.7596	0.4534	A02288	261745	263916	-	mRNA	Contig1:261745:263916:-	NA	NA	NA	NA	NA	NA	NA	NA	NA	NA
Contig1	262934	32	-6.392	8.623	0.01799	-0.7413	0.4643	A02288	261745	263916	-	mRNA	Contig1:261745:263916:-	NA	NA	NA	NA	NA	NA	NA	NA	NA	NA
Contig1	263023	30	-25.7	7.846	0.2771	-3.276	0.002807	A02288	261745	263916	-	mRNA	Contig1:261745:263916:-	NA	NA	NA	NA	NA	NA	NA	NA	NA	NA
Contig1	263097	31	-25.96	7.707	0.2812	-3.368	0.002153	A02288	261745	263916	-	mRNA	Contig1:261745:263916:-	NA	NA	NA	NA	NA	NA	NA	NA	NA	NA
Contig1	263109	32	-18.75	8	0.1548	-2.344	0.02588	A02288	261745	263916	-	mRNA	Contig1:261745:263916:-	NA	NA	NA	NA	NA	NA	NA	NA	NA	NA
Contig1	263198	32	-18.75	8	0.1548	-2.344	0.02588	A02288	261745	263916	-	mRNA	Contig1:261745:263916:-	NA	NA	NA	NA	NA	NA	NA	NA	NA	NA
Contig1	263405	32	-12.24	7.906	0.07396	-1.548	0.1321	A02288	261745	263916	-	mRNA	Contig1:261745:263916:-	NA	NA	NA	NA	NA	NA	NA	NA	NA	NA
Contig1	263416	32	-12.24	7.906	0.07396	-1.548	0.1321	A02288	261745	263916	-	mRNA	Contig1:261745:263916:-	NA	NA	NA	NA	NA	NA	NA	NA	NA	NA
Contig1	263462	32	-5.901	7.769	0.01887	-0.7596	0.4534	A02288	261745	263916	-	mRNA	Contig1:261745:263916:-	NA	NA	NA	NA	NA	NA	NA	NA	NA	NA
Contig1	263464	32	-5.901	7.769	0.01887	-0.7596	0.4534	A02288	261745	263916	-	mRNA	Contig1:261745:263916:-	NA	NA	NA	NA	NA	NA	NA	NA	NA	NA
Contig1	263502	32	-5.901	7.769	0.01887	-0.7596	0.4534	A02288	261745	263916	-	mRNA	Contig1:261745:263916:-	NA	NA	NA	NA	NA	NA	NA	NA	NA	NA
Contig1	263567	32	-5.901	7.769	0.01887	-0.7596	0.4534	A02288	261745	263916	-	mRNA	Contig1:261745:263916:-	NA	NA	NA	NA	NA	NA	NA	NA	NA	NA
Contig1	263572	32	-5.901	7.769	0.01887	-0.7596	0.4534	A02288	261745	263916	-	mRNA	Contig1:261745:263916:-	NA	NA	NA	NA	NA	NA	NA	NA	NA	NA
Contig1	263574	32	-5.901	7.769	0.01887	-0.7596	0.4534	A02288	261745	263916	-	mRNA	Contig1:261745:263916:-	NA	NA	NA	NA	NA	NA	NA	NA	NA	NA
Contig1	263619	31	-6.372	6.614	0.03101	-0.9634	0.3433	A02288	261745	263916	-	mRNA	Contig1:261745:263916:-	NA	NA	NA	NA	NA	NA	NA	NA	NA	NA
Contig1	263629	31	-6.372	6.614	0.03101	-0.9634	0.3433	A02288	261745	263916	-	mRNA	Contig1:261745:263916:-	NA	NA	NA	NA	NA	NA	NA	NA	NA	NA
Contig1	263633	31	-6.372	6.614	0.03101	-0.9634	0.3433	A02288	261745	263916	-	mRNA	Contig1:261745:263916:-	NA	NA	NA	NA	NA	NA	NA	NA	NA	NA
Contig1	263639	31	-6.372	6.614	0.03101	-0.9634	0.3433	A02288	261745	263916	-	mRNA	Contig1:261745:263916:-	NA	NA	NA	NA	NA	NA	NA	NA	NA	NA
Contig1	263645	31	-2.266	6.895	0.003712	-0.3287	0.7447	A02288	261745	263916	-	mRNA	Contig1:261745:263916:-	NA	NA	NA	NA	NA	NA	NA	NA	NA	NA
Contig1	263652	31	-2.266	6.895	0.003712	-0.3287	0.7447	A02288	261745	263916	-	mRNA	Contig1:261745:263916:-	NA	NA	NA	NA	NA	NA	NA	NA	NA	NA
Contig1	263654	31	-2.266	6.895	0.003712	-0.3287	0.7447	A02288	261745	263916	-	mRNA	Contig1:261745:263916:-	NA	NA	NA	NA	NA	NA	NA	NA	NA	NA
Contig1	263658	31	-2.266	6.895	0.003712	-0.3287	0.7447	A02288	261745	263916	-	mRNA	Contig1:261745:263916:-	NA	NA	NA	NA	NA	NA	NA	NA	NA	NA
Contig1	263683	32	-3.253	4.889	0.01455	-0.6655	0.5108	A02288	261745	263916	-	mRNA	Contig1:261745:263916:-	NA	NA	NA	NA	NA	NA	NA	NA	NA	NA
Contig1	263711	32	-3.253	4.889	0.01455	-0.6655	0.5108	A02288	261745	263916	-	mRNA	Contig1:261745:263916:-	NA	NA	NA	NA	NA	NA	NA	NA	NA	NA
Contig1	263728	32	-3.253	4.889	0.01455	-0.6655	0.5108	A02288	261745	263916	-	mRNA	Contig1:261745:263916:-	NA	NA	NA	NA	NA	NA	NA	NA	NA	NA
Contig1	263734	32	-3.253	4.889	0.01455	-0.6655	0.5108	A02288	261745	263916	-	mRNA	Contig1:261745:263916:-	NA	NA	NA	NA	NA	NA	NA	NA	NA	NA
Contig1	263761	32	-3.253	4.889	0.01455	-0.6655	0.5108	A02288	261745	263916	-	mRNA	Contig1:261745:263916:-	NA	NA	NA	NA	NA	NA	NA	NA	NA	NA
Contig1	263764	32	-3.253	4.889	0.01455	-0.6655	0.5108	A02288	261745	263916	-	mRNA	Contig1:261745:263916:-	NA	NA	NA	NA	NA	NA	NA	NA	NA	NA
Contig1	263772	32	-3.253	4.889	0.01455	-0.6655	0.5108	A02288	261745	263916	-	mRNA	Contig1:261745:263916:-	NA	NA	NA	NA	NA	NA	NA	NA	NA	NA
Contig1	263775	32	-3.253	4.889	0.01455	-0.6655	0.5108	A02288	261745	263916	-	mRNA	Contig1:261745:263916:-	NA	NA	NA	NA	NA	NA	NA	NA	NA	NA
Contig1	266340	31	-5.277	4.967	0.03747	-1.063	0.2968
Contig1	266347	31	-5.277	4.967	0.03747	-1.063	0.2968
Contig1	266354	31	-5.277	4.967	0.03747	-1.063	0.2968
Contig1	266366	31	-3.056	4.976	0.01284	-0.6142	0.5438
Contig1	266378	31	-3.056	4.976	0.01284	-0.6142	0.5438
Contig1	266385	31	-3.056	4.976	0.01284	-0.6142	0.5438
Contig1	266417	31	-5.314	4.867	0.03949	-1.092	0.2839
Contig1	266419	31	-5.314	4.867	0.03949	-1.092	0.2839
Contig1	266442	32	-5.502	4.775	0.04237	-1.152	0.2584
Contig1	266446	32	-5.502	4.775	0.04237	-1.152	0.2584
Contig1	266460	32	-5.502	4.775	0.04237	-1.152	0.2584
Contig1	266462	32	-5.502	4.775	0.04237	-1.152	0.2584
Contig1	266479	32	-5.502	4.775	0.04237	-1.152	0.2584
Contig1	266483	32	-5.502	4.775	0.04237	-1.152	0.2584
Contig1	266488	32	-5.502	4.775	0.04237	-1.152	0.2584
Contig1	266501	32	-5.502	4.775	0.04237	-1.152	0.2584
Contig1	266525	32	-3.253	4.889	0.01455	-0.6655	0.5108
Contig1	266528	32	-3.253	4.889	0.01455	-0.6655	0.5108
Contig1	266542	31	-3.166	5.51	0.01126	-0.5747	0.5699
Contig1	266571	31	-3.755	5.497	0.01583	-0.683	0.5
Contig1	266641	32	-5.502	4.775	0.04237	-1.152	0.2584
Contig1	266649	32	-5.502	4.775	0.04237	-1.152	0.2584
Contig1	266665	31	-5.314	4.867	0.03949	-1.092	0.2839
Contig1	266672	31	-5.314	4.867	0.03949	-1.092	0.2839
Contig1	266687	32	-5.502	4.775	0.04237	-1.152	0.2584
Contig1	266706	31	-5.314	4.867	0.03949	-1.092	0.2839
Contig1	266745	32	-7.674	4.721	0.08094	-1.625	0.1145
Contig1	266764	32	-5.502	4.775	0.04237	-1.152	0.2584
Contig1	266778	32	-5.502	4.775	0.04237	-1.152	0.2584
Contig1	266807	32	-3.253	4.889	0.01455	-0.6655	0.5108
Contig1	267039	29	-12.23	5.16	0.1723	-2.371	0.02515
Contig1	267044	29	-12.23	5.16	0.1723	-2.371	0.02515
Contig1	267049	30	-12.81	5.355	0.1697	-2.392	0.02369
Contig1	267058	30	-12.81	5.355	0.1697	-2.392	0.02369
Contig1	267059	29	-12.23	5.16	0.1723	-2.371	0.02515
Contig1	267096	30	-12.81	5.355	0.1697	-2.392	0.02369
Contig1	267100	30	-12.81	5.355	0.1697	-2.392	0.02369
Contig1	267110	30	-12.81	5.355	0.1697	-2.392	0.02369
Contig1	267133	30	-12.81	5.355	0.1697	-2.392	0.02369
Contig1	267140	30	-12.81	5.355	0.1697	-2.392	0.02369
Contig1	267151	30	-12.81	5.355	0.1697	-2.392	0.02369
Contig1	267392	32	-5.502	4.775	0.04237	-1.152	0.2584
Contig1	267432	32	-5.502	4.775	0.04237	-1.152	0.2584
Contig1	267436	32	-5.502	4.775	0.04237	-1.152	0.2584
Contig1	267622	32	-1.523	6.596	0.001774	-0.2309	0.8189
Contig1	267629	32	-5.502	4.775	0.04237	-1.152	0.2584
Contig1	267630	32	-5.502	4.775	0.04237	-1.152	0.2584
Contig1	267644	32	-5.502	4.775	0.04237	-1.152	0.2584
Contig1	267672	32	-1.523	6.596	0.001774	-0.2309	0.8189
Contig1	267697	32	-5.502	4.775	0.04237	-1.152	0.2584
Contig1	267712	32	-1.523	6.596	0.001774	-0.2309	0.8189
Contig1	267724	32	-1.523	6.596	0.001774	-0.2309	0.8189
Contig1	267734	32	-1.523	6.596	0.001774	-0.2309	0.8189
Contig1	267810	32	-1.523	6.596	0.001774	-0.2309	0.8189
Contig1	267819	32	-5.502	4.775	0.04237	-1.152	0.2584
Contig1	267822	32	-5.502	4.775	0.04237	-1.152	0.2584
Contig1	267828	32	-1.523	6.596	0.001774	-0.2309	0.8189
Contig1	267833	32	-5.502	4.775	0.04237	-1.152	0.2584
Contig1	267847	32	-3.253	4.889	0.01455	-0.6655	0.5108
Contig1	267873	32	2.858	6.773	0.0059	0.422	0.6761
Contig1	267884	31	-12.95	5.271	0.1724	-2.458	0.0202
Contig1	267889	32	2.858	6.773	0.0059	0.422	0.6761
Contig1	267895	32	-3.253	4.889	0.01455	-0.6655	0.5108
Contig1	267902	32	2.858	6.773	0.0059	0.422	0.6761
Contig1	267915	32	-3.253	4.889	0.01455	-0.6655	0.5108
Contig1	267922	32	2.858	6.773	0.0059	0.422	0.6761
Contig1	267938	32	2.858	6.773	0.0059	0.422	0.6761
Contig1	267960	32	-3.253	4.889	0.01455	-0.6655	0.5108
Contig1	267967	32	-3.253	4.889	0.01455	-0.6655	0.5108
Contig1	267997	30	-12.4	5.084	0.1753	-2.44	0.02129
Contig1	268006	32	2.858	6.773	0.0059	0.422	0.6761
Contig1	268027	32	-3.253	4.889	0.01455	-0.6655	0.5108
Contig1	268033	32	-3.253	4.889	0.01455	-0.6655	0.5108
Contig1	268035	32	-3.253	4.889	0.01455	-0.6655	0.5108
Contig1	268046	32	-3.253	4.889	0.01455	-0.6655	0.5108
Contig1	268096	32	-5.502	4.775	0.04237	-1.152	0.2584
Contig1	268106	31	-1.209	6.715	0.001116	-0.18	0.8584
Contig1	268108	31	-5.314	4.867	0.03949	-1.092	0.2839
Contig1	268141	31	-1.209	6.715	0.001116	-0.18	0.8584
Contig1	268145	31	-5.314	4.867	0.03949	-1.092	0.2839
Contig1	268147	31	-5.314	4.867	0.03949	-1.092	0.2839
Contig1	268191	31	-1.209	6.715	0.001116	-0.18	0.8584
Contig1	268208	31	-1.209	6.715	0.001116	-0.18	0.8584
Contig1	268245	31	-5.314	4.867	0.03949	-1.092	0.2839
Contig1	268270	31	-5.314	4.867	0.03949	-1.092	0.2839
Contig1	268290	31	-1.209	6.715	0.001116	-0.18	0.8584
Contig1	268313	32	-5.502	4.775	0.04237	-1.152	0.2584
Contig1	268336	31	-5.314	4.867	0.03949	-1.092	0.2839
Contig1	268351	31	-5.314	4.867	0.03949	-1.092	0.2839
Contig1	268372	32	-5.502	4.775	0.04237	-1.152	0.2584
Contig1	268448	32	-3.253	4.889	0.01455	-0.6655	0.5108
Contig1	268458	32	-3.253	4.889	0.01455	-0.6655	0.5108
Contig1	268463	32	-3.253	4.889	0.01455	-0.6655	0.5108
Contig1	268465	32	-3.253	4.889	0.01455	-0.6655	0.5108
Contig1	268528	31	-3.056	4.976	0.01284	-0.6142	0.5438
Contig1	268630	31	-7.513	4.81	0.0776	-1.562	0.1291
Contig1	268632	31	-7.513	4.81	0.0776	-1.562	0.1291
Contig1	268635	31	-7.513	4.81	0.0776	-1.562	0.1291
Contig1	268641	31	-7.513	4.81	0.0776	-1.562	0.1291
Contig1	268644	31	-7.513	4.81	0.0776	-1.562	0.1291
Contig1	268654	31	-7.513	4.81	0.0776	-1.562	0.1291
Contig1	268663	32	-7.674	4.721	0.08094	-1.625	0.1145
Contig1	268668	32	-7.674	4.721	0.08094	-1.625	0.1145
Contig1	268682	31	-7.513	4.81	0.0776	-1.562	0.1291
Contig1	268702	32	-7.674	4.721	0.08094	-1.625	0.1145
Contig1	268706	31	-7.513	4.81	0.0776	-1.562	0.1291
Contig1	268733	31	-7.513	4.81	0.0776	-1.562	0.1291
Contig1	268743	31	-7.513	4.81	0.0776	-1.562	0.1291
Contig1	268776	31	-7.513	4.81	0.0776	-1.562	0.1291
Contig1	268779	31	-7.513	4.81	0.0776	-1.562	0.1291
Contig1	268794	31	-7.513	4.81	0.0776	-1.562	0.1291
Contig1	268943	32	-5.502	4.775	0.04237	-1.152	0.2584
Contig1	268966	32	-5.502	4.775	0.04237	-1.152	0.2584
Contig1	269025	32	-5.502	4.775	0.04237	-1.152	0.2584
Contig1	269026	32	-5.502	4.775	0.04237	-1.152	0.2584
Contig1	269056	32	-5.502	4.775	0.04237	-1.152	0.2584
Contig1	269059	32	-5.502	4.775	0.04237	-1.152	0.2584
Contig1	269062	32	-5.502	4.775	0.04237	-1.152	0.2584
Contig1	269068	32	-5.502	4.775	0.04237	-1.152	0.2584
Contig1	269082	32	-5.502	4.775	0.04237	-1.152	0.2584
Contig1	269101	32	-3.253	4.889	0.01455	-0.6655	0.5108
Contig1	269104	32	-3.253	4.889	0.01455	-0.6655	0.5108
Contig1	269106	32	-3.253	4.889	0.01455	-0.6655	0.5108
Contig1	269119	32	-3.253	4.889	0.01455	-0.6655	0.5108
Contig1	269125	32	-3.253	4.889	0.01455	-0.6655	0.5108
Contig1	269133	32	-3.253	4.889	0.01455	-0.6655	0.5108
Contig1	269144	32	-3.253	4.889	0.01455	-0.6655	0.5108
Contig1	269152	32	-3.253	4.889	0.01455	-0.6655	0.5108
Contig1	269158	32	-5.448	4.881	0.03986	-1.116	0.2733
Contig1	269161	32	-5.448	4.881	0.03986	-1.116	0.2733
Contig1	269162	32	-5.448	4.881	0.03986	-1.116	0.2733
Contig1	269167	32	-5.448	4.881	0.03986	-1.116	0.2733
Contig1	269200	32	-3.253	4.889	0.01455	-0.6655	0.5108
Contig1	269207	32	-5.448	4.881	0.03986	-1.116	0.2733
Contig1	269211	32	-5.448	4.881	0.03986	-1.116	0.2733
Contig1	269220	31	-5.277	4.967	0.03747	-1.063	0.2968
Contig1	269222	31	-5.277	4.967	0.03747	-1.063	0.2968
Contig1	269240	31	-5.277	4.967	0.03747	-1.063	0.2968
Contig1	269248	31	-3.056	4.976	0.01284	-0.6142	0.5438
Contig1	269251	31	-3.056	4.976	0.01284	-0.6142	0.5438
Contig1	269256	31	-3.056	4.976	0.01284	-0.6142	0.5438
Contig1	269263	31	-3.056	4.976	0.01284	-0.6142	0.5438
Contig1	269270	32	-3.253	4.889	0.01455	-0.6655	0.5108
Contig1	269277	32	-3.253	4.889	0.01455	-0.6655	0.5108
Contig1	269282	32	-3.253	4.889	0.01455	-0.6655	0.5108
Contig1	269283	32	-3.253	4.889	0.01455	-0.6655	0.5108
Contig1	269297	32	-3.253	4.889	0.01455	-0.6655	0.5108
Contig1	269326	32	-3.253	4.889	0.01455	-0.6655	0.5108
Contig1	269335	32	-3.253	4.889	0.01455	-0.6655	0.5108
Contig1	269359	32	-3.253	4.889	0.01455	-0.6655	0.5108
Contig1	269368	32	-3.253	4.889	0.01455	-0.6655	0.5108
Contig1	269439	32	-1.028	4.589	0.001671	-0.2241	0.8242
Contig1	269478	32	-3.253	4.889	0.01455	-0.6655	0.5108
Contig1	269551	32	-5.502	4.775	0.04237	-1.152	0.2584
Contig1	269579	32	-5.502	4.775	0.04237	-1.152	0.2584
Contig1	269583	31	-5.314	4.867	0.03949	-1.092	0.2839
Contig1	269592	31	-5.314	4.867	0.03949	-1.092	0.2839
Contig1	269598	32	-5.502	4.775	0.04237	-1.152	0.2584
Contig1	269607	31	-5.314	4.867	0.03949	-1.092	0.2839
Contig1	269629	32	-5.502	4.775	0.04237	-1.152	0.2584
Contig1	269640	32	-5.502	4.775	0.04237	-1.152	0.2584
Contig1	269668	32	-5.502	4.775	0.04237	-1.152	0.2584
Contig1	269678	32	-5.502	4.775	0.04237	-1.152	0.2584
Contig1	269691	32	-7.674	4.721	0.08094	-1.625	0.1145
Contig1	269692	32	-5.502	4.775	0.04237	-1.152	0.2584
Contig1	269700	32	-5.502	4.775	0.04237	-1.152	0.2584
Contig1	269701	32	-5.502	4.775	0.04237	-1.152	0.2584
Contig1	269702	32	-5.502	4.775	0.04237	-1.152	0.2584
Contig1	269706	32	-5.502	4.775	0.04237	-1.152	0.2584
Contig1	269716	32	-5.502	4.775	0.04237	-1.152	0.2584
Contig1	269721	32	-5.502	4.775	0.04237	-1.152	0.2584
Contig1	269726	32	-7.213	4.746	0.0715	-1.52	0.139
Contig1	269730	32	-7.213	4.746	0.0715	-1.52	0.139
Contig1	269737	32	-5.502	4.775	0.04237	-1.152	0.2584
Contig1	269739	32	-7.213	4.746	0.0715	-1.52	0.139
Contig1	269744	32	-5.502	4.775	0.04237	-1.152	0.2584
Contig1	269787	32	-5.502	4.775	0.04237	-1.152	0.2584
Contig1	269862	32	-5.502	4.775	0.04237	-1.152	0.2584
Contig1	269934	31	-5.314	4.867	0.03949	-1.092	0.2839
Contig1	269958	32	-5.502	4.775	0.04237	-1.152	0.2584
Contig1	270006	32	-5.502	4.775	0.04237	-1.152	0.2584
Contig1	270009	32	-5.502	4.775	0.04237	-1.152	0.2584
Contig1	270027	32	-5.502	4.775	0.04237	-1.152	0.2584
Contig1	270047	32	-5.502	4.775	0.04237	-1.152	0.2584
Contig1	270084	32	-5.502	4.775	0.04237	-1.152	0.2584
Contig1	270097	32	-5.502	4.775	0.04237	-1.152	0.2584
Contig1	270098	32	-5.502	4.775	0.04237	-1.152	0.2584
Contig1	270102	32	-5.502	4.775	0.04237	-1.152	0.2584
Contig1	270108	32	-5.502	4.775	0.04237	-1.152	0.2584
Contig1	270111	32	-5.502	4.775	0.04237	-1.152	0.2584
Contig1	270150	32	-5.502	4.775	0.04237	-1.152	0.2584
Contig1	270159	32	-5.502	4.775	0.04237	-1.152	0.2584
Contig1	270171	32	-5.502	4.775	0.04237	-1.152	0.2584
Contig1	270216	32	-5.502	4.775	0.04237	-1.152	0.2584
Contig1	270225	32	-7.674	4.721	0.08094	-1.625	0.1145
Contig1	270226	32	-7.674	4.721	0.08094	-1.625	0.1145
Contig1	270267	32	-5.502	4.775	0.04237	-1.152	0.2584
Contig1	270269	32	-5.502	4.775	0.04237	-1.152	0.2584
Contig1	270276	32	-5.502	4.775	0.04237	-1.152	0.2584
Contig1	270312	32	-5.502	4.775	0.04237	-1.152	0.2584
Contig1	270342	32	-5.502	4.775	0.04237	-1.152	0.2584
Contig1	270346	32	-5.502	4.775	0.04237	-1.152	0.2584
Contig1	270372	32	-5.502	4.775	0.04237	-1.152	0.2584
Contig1	270393	32	-5.502	4.775	0.04237	-1.152	0.2584
Contig1	270422	32	-7.674	4.721	0.08094	-1.625	0.1145
Contig1	270435	32	-5.502	4.775	0.04237	-1.152	0.2584
Contig1	270443	32	-5.502	4.775	0.04237	-1.152	0.2584
Contig1	270476	32	-5.502	4.775	0.04237	-1.152	0.2584
Contig1	270532	32	-5.502	4.775	0.04237	-1.152	0.2584
Contig1	270540	32	-5.502	4.775	0.04237	-1.152	0.2584
Contig1	270553	32	-5.502	4.775	0.04237	-1.152	0.2584
Contig1	270565	32	-5.502	4.775	0.04237	-1.152	0.2584
Contig1	270571	32	-7.674	4.721	0.08094	-1.625	0.1145
Contig1	270592	31	-5.314	4.867	0.03949	-1.092	0.2839
Contig1	270604	31	-3.056	4.976	0.01284	-0.6142	0.5438
Contig1	270626	32	-5.448	4.881	0.03986	-1.116	0.2733
Contig1	270640	32	-5.448	4.881	0.03986	-1.116	0.2733
Contig1	270645	32	-5.448	4.881	0.03986	-1.116	0.2733
Contig1	270714	32	-3.253	4.889	0.01455	-0.6655	0.5108
Contig1	270734	32	-3.253	4.889	0.01455	-0.6655	0.5108
Contig1	270745	32	-3.253	4.889	0.01455	-0.6655	0.5108
Contig1	270750	32	-3.253	4.889	0.01455	-0.6655	0.5108
Contig1	270774	32	-3.253	4.889	0.01455	-0.6655	0.5108
Contig1	270807	32	-3.253	4.889	0.01455	-0.6655	0.5108
Contig1	270821	32	-3.253	4.889	0.01455	-0.6655	0.5108
Contig1	270823	32	-3.253	4.889	0.01455	-0.6655	0.5108
Contig1	270834	32	-5.502	4.775	0.04237	-1.152	0.2584
Contig1	270836	32	-5.502	4.775	0.04237	-1.152	0.2584
Contig1	270848	32	-5.502	4.775	0.04237	-1.152	0.2584
Contig1	270861	32	-5.502	4.775	0.04237	-1.152	0.2584
Contig1	270865	32	-5.502	4.775	0.04237	-1.152	0.2584
Contig1	270866	32	-5.502	4.775	0.04237	-1.152	0.2584
Contig1	270904	32	-5.502	4.775	0.04237	-1.152	0.2584
Contig1	270951	32	-3.253	4.889	0.01455	-0.6655	0.5108
Contig1	270969	32	-3.253	4.889	0.01455	-0.6655	0.5108
Contig1	270997	32	-3.253	4.889	0.01455	-0.6655	0.5108
Contig1	271015	32	-3.253	4.889	0.01455	-0.6655	0.5108
Contig1	271041	32	-3.253	4.889	0.01455	-0.6655	0.5108
Contig1	271061	32	-3.253	4.889	0.01455	-0.6655	0.5108
Contig1	271107	32	-5.448	4.881	0.03986	-1.116	0.2733
Contig1	271111	32	-5.448	4.881	0.03986	-1.116	0.2733
Contig1	271120	32	-3.253	4.889	0.01455	-0.6655	0.5108
Contig1	271145	32	-3.253	4.889	0.01455	-0.6655	0.5108
Contig1	271162	32	-3.253	4.889	0.01455	-0.6655	0.5108
Contig1	271175	32	-3.253	4.889	0.01455	-0.6655	0.5108
Contig1	271257	32	-5.502	4.775	0.04237	-1.152	0.2584
Contig1	271310	32	-5.502	4.775	0.04237	-1.152	0.2584	A02299	271275	273608	+	mRNA	Contig1:271275:273608:+	gi|453087741|gb|EMF15782.1|; hypothetical protein [Sphaerulina musiva SO2202, SEPMUDRAFT_61012]	NA	mtm:MYCTH_2299494;	NA	NA	NA	NA	NA	NA	NA
Contig1	271325	32	-5.502	4.775	0.04237	-1.152	0.2584	A02299	271275	273608	+	mRNA	Contig1:271275:273608:+	gi|453087741|gb|EMF15782.1|; hypothetical protein [Sphaerulina musiva SO2202, SEPMUDRAFT_61012]	NA	mtm:MYCTH_2299494;	NA	NA	NA	NA	NA	NA	NA
Contig1	271354	32	-5.502	4.775	0.04237	-1.152	0.2584	A02299	271275	273608	+	mRNA	Contig1:271275:273608:+	gi|453087741|gb|EMF15782.1|; hypothetical protein [Sphaerulina musiva SO2202, SEPMUDRAFT_61012]	NA	mtm:MYCTH_2299494;	NA	NA	NA	NA	NA	NA	NA
Contig1	271480	32	-3.253	4.889	0.01455	-0.6655	0.5108	A02299	271275	273608	+	mRNA	Contig1:271275:273608:+	gi|453087741|gb|EMF15782.1|; hypothetical protein [Sphaerulina musiva SO2202, SEPMUDRAFT_61012]	NA	mtm:MYCTH_2299494;	NA	NA	NA	NA	NA	NA	NA
Contig1	271734	32	-5.502	4.775	0.04237	-1.152	0.2584	A02299	271275	273608	+	mRNA	Contig1:271275:273608:+	gi|453087741|gb|EMF15782.1|; hypothetical protein [Sphaerulina musiva SO2202, SEPMUDRAFT_61012]	NA	mtm:MYCTH_2299494;	NA	NA	NA	NA	NA	NA	NA
Contig1	271883	32	-5.502	4.775	0.04237	-1.152	0.2584	A02299	271275	273608	+	mRNA	Contig1:271275:273608:+	gi|453087741|gb|EMF15782.1|; hypothetical protein [Sphaerulina musiva SO2202, SEPMUDRAFT_61012]	NA	mtm:MYCTH_2299494;	NA	NA	NA	NA	NA	NA	NA
Contig1	271889	32	-5.502	4.775	0.04237	-1.152	0.2584	A02299	271275	273608	+	mRNA	Contig1:271275:273608:+	gi|453087741|gb|EMF15782.1|; hypothetical protein [Sphaerulina musiva SO2202, SEPMUDRAFT_61012]	NA	mtm:MYCTH_2299494;	NA	NA	NA	NA	NA	NA	NA
Contig1	271959	32	-5.502	4.775	0.04237	-1.152	0.2584	A02299	271275	273608	+	mRNA	Contig1:271275:273608:+	gi|453087741|gb|EMF15782.1|; hypothetical protein [Sphaerulina musiva SO2202, SEPMUDRAFT_61012]	NA	mtm:MYCTH_2299494;	NA	NA	NA	NA	NA	NA	NA
Contig1	271974	31	-5.314	4.867	0.03949	-1.092	0.2839	A02299	271275	273608	+	mRNA	Contig1:271275:273608:+	gi|453087741|gb|EMF15782.1|; hypothetical protein [Sphaerulina musiva SO2202, SEPMUDRAFT_61012]	NA	mtm:MYCTH_2299494;	NA	NA	NA	NA	NA	NA	NA
Contig1	271995	31	-5.314	4.867	0.03949	-1.092	0.2839	A02299	271275	273608	+	mRNA	Contig1:271275:273608:+	gi|453087741|gb|EMF15782.1|; hypothetical protein [Sphaerulina musiva SO2202, SEPMUDRAFT_61012]	NA	mtm:MYCTH_2299494;	NA	NA	NA	NA	NA	NA	NA
Contig1	272004	31	-5.314	4.867	0.03949	-1.092	0.2839	A02299	271275	273608	+	mRNA	Contig1:271275:273608:+	gi|453087741|gb|EMF15782.1|; hypothetical protein [Sphaerulina musiva SO2202, SEPMUDRAFT_61012]	NA	mtm:MYCTH_2299494;	NA	NA	NA	NA	NA	NA	NA
Contig1	272018	31	-5.314	4.867	0.03949	-1.092	0.2839	A02299	271275	273608	+	mRNA	Contig1:271275:273608:+	gi|453087741|gb|EMF15782.1|; hypothetical protein [Sphaerulina musiva SO2202, SEPMUDRAFT_61012]	NA	mtm:MYCTH_2299494;	NA	NA	NA	NA	NA	NA	NA
Contig1	272032	32	-5.502	4.775	0.04237	-1.152	0.2584	A02299	271275	273608	+	mRNA	Contig1:271275:273608:+	gi|453087741|gb|EMF15782.1|; hypothetical protein [Sphaerulina musiva SO2202, SEPMUDRAFT_61012]	NA	mtm:MYCTH_2299494;	NA	NA	NA	NA	NA	NA	NA
Contig1	272037	32	-5.502	4.775	0.04237	-1.152	0.2584	A02299	271275	273608	+	mRNA	Contig1:271275:273608:+	gi|453087741|gb|EMF15782.1|; hypothetical protein [Sphaerulina musiva SO2202, SEPMUDRAFT_61012]	NA	mtm:MYCTH_2299494;	NA	NA	NA	NA	NA	NA	NA
Contig1	272041	32	-5.502	4.775	0.04237	-1.152	0.2584	A02299	271275	273608	+	mRNA	Contig1:271275:273608:+	gi|453087741|gb|EMF15782.1|; hypothetical protein [Sphaerulina musiva SO2202, SEPMUDRAFT_61012]	NA	mtm:MYCTH_2299494;	NA	NA	NA	NA	NA	NA	NA
Contig1	272096	32	-5.502	4.775	0.04237	-1.152	0.2584	A02299	271275	273608	+	mRNA	Contig1:271275:273608:+	gi|453087741|gb|EMF15782.1|; hypothetical protein [Sphaerulina musiva SO2202, SEPMUDRAFT_61012]	NA	mtm:MYCTH_2299494;	NA	NA	NA	NA	NA	NA	NA
Contig1	272192	32	-5.502	4.775	0.04237	-1.152	0.2584	A02299	271275	273608	+	mRNA	Contig1:271275:273608:+	gi|453087741|gb|EMF15782.1|; hypothetical protein [Sphaerulina musiva SO2202, SEPMUDRAFT_61012]	NA	mtm:MYCTH_2299494;	NA	NA	NA	NA	NA	NA	NA
Contig1	272198	32	-5.502	4.775	0.04237	-1.152	0.2584	A02299	271275	273608	+	mRNA	Contig1:271275:273608:+	gi|453087741|gb|EMF15782.1|; hypothetical protein [Sphaerulina musiva SO2202, SEPMUDRAFT_61012]	NA	mtm:MYCTH_2299494;	NA	NA	NA	NA	NA	NA	NA
Contig1	272201	32	-5.502	4.775	0.04237	-1.152	0.2584	A02299	271275	273608	+	mRNA	Contig1:271275:273608:+	gi|453087741|gb|EMF15782.1|; hypothetical protein [Sphaerulina musiva SO2202, SEPMUDRAFT_61012]	NA	mtm:MYCTH_2299494;	NA	NA	NA	NA	NA	NA	NA
Contig1	272220	32	-5.502	4.775	0.04237	-1.152	0.2584	A02299	271275	273608	+	mRNA	Contig1:271275:273608:+	gi|453087741|gb|EMF15782.1|; hypothetical protein [Sphaerulina musiva SO2202, SEPMUDRAFT_61012]	NA	mtm:MYCTH_2299494;	NA	NA	NA	NA	NA	NA	NA
Contig1	272243	32	-5.502	4.775	0.04237	-1.152	0.2584	A02299	271275	273608	+	mRNA	Contig1:271275:273608:+	gi|453087741|gb|EMF15782.1|; hypothetical protein [Sphaerulina musiva SO2202, SEPMUDRAFT_61012]	NA	mtm:MYCTH_2299494;	NA	NA	NA	NA	NA	NA	NA
Contig1	272312	32	-7.674	4.721	0.08094	-1.625	0.1145	A02299	271275	273608	+	mRNA	Contig1:271275:273608:+	gi|453087741|gb|EMF15782.1|; hypothetical protein [Sphaerulina musiva SO2202, SEPMUDRAFT_61012]	NA	mtm:MYCTH_2299494;	NA	NA	NA	NA	NA	NA	NA
Contig1	272361	32	-5.502	4.775	0.04237	-1.152	0.2584	A02299	271275	273608	+	mRNA	Contig1:271275:273608:+	gi|453087741|gb|EMF15782.1|; hypothetical protein [Sphaerulina musiva SO2202, SEPMUDRAFT_61012]	NA	mtm:MYCTH_2299494;	NA	NA	NA	NA	NA	NA	NA
Contig1	272364	32	-5.502	4.775	0.04237	-1.152	0.2584	A02299	271275	273608	+	mRNA	Contig1:271275:273608:+	gi|453087741|gb|EMF15782.1|; hypothetical protein [Sphaerulina musiva SO2202, SEPMUDRAFT_61012]	NA	mtm:MYCTH_2299494;	NA	NA	NA	NA	NA	NA	NA
Contig1	272534	31	-7.513	4.81	0.0776	-1.562	0.1291	A02299	271275	273608	+	mRNA	Contig1:271275:273608:+	gi|453087741|gb|EMF15782.1|; hypothetical protein [Sphaerulina musiva SO2202, SEPMUDRAFT_61012]	NA	mtm:MYCTH_2299494;	NA	NA	NA	NA	NA	NA	NA
Contig1	272596	32	-5.502	4.775	0.04237	-1.152	0.2584	A02299	271275	273608	+	mRNA	Contig1:271275:273608:+	gi|453087741|gb|EMF15782.1|; hypothetical protein [Sphaerulina musiva SO2202, SEPMUDRAFT_61012]	NA	mtm:MYCTH_2299494;	NA	NA	NA	NA	NA	NA	NA
Contig1	272640	32	-5.502	4.775	0.04237	-1.152	0.2584	A02299	271275	273608	+	mRNA	Contig1:271275:273608:+	gi|453087741|gb|EMF15782.1|; hypothetical protein [Sphaerulina musiva SO2202, SEPMUDRAFT_61012]	NA	mtm:MYCTH_2299494;	NA	NA	NA	NA	NA	NA	NA
Contig1	272681	32	-5.502	4.775	0.04237	-1.152	0.2584	A02299	271275	273608	+	mRNA	Contig1:271275:273608:+	gi|453087741|gb|EMF15782.1|; hypothetical protein [Sphaerulina musiva SO2202, SEPMUDRAFT_61012]	NA	mtm:MYCTH_2299494;	NA	NA	NA	NA	NA	NA	NA
Contig1	272690	32	-5.502	4.775	0.04237	-1.152	0.2584	A02299	271275	273608	+	mRNA	Contig1:271275:273608:+	gi|453087741|gb|EMF15782.1|; hypothetical protein [Sphaerulina musiva SO2202, SEPMUDRAFT_61012]	NA	mtm:MYCTH_2299494;	NA	NA	NA	NA	NA	NA	NA
Contig1	272696	32	-5.502	4.775	0.04237	-1.152	0.2584	A02299	271275	273608	+	mRNA	Contig1:271275:273608:+	gi|453087741|gb|EMF15782.1|; hypothetical protein [Sphaerulina musiva SO2202, SEPMUDRAFT_61012]	NA	mtm:MYCTH_2299494;	NA	NA	NA	NA	NA	NA	NA
Contig1	272737	32	-7.674	4.721	0.08094	-1.625	0.1145	A02299	271275	273608	+	mRNA	Contig1:271275:273608:+	gi|453087741|gb|EMF15782.1|; hypothetical protein [Sphaerulina musiva SO2202, SEPMUDRAFT_61012]	NA	mtm:MYCTH_2299494;	NA	NA	NA	NA	NA	NA	NA
Contig1	272740	32	-7.674	4.721	0.08094	-1.625	0.1145	A02299	271275	273608	+	mRNA	Contig1:271275:273608:+	gi|453087741|gb|EMF15782.1|; hypothetical protein [Sphaerulina musiva SO2202, SEPMUDRAFT_61012]	NA	mtm:MYCTH_2299494;	NA	NA	NA	NA	NA	NA	NA
Contig1	272760	32	-7.674	4.721	0.08094	-1.625	0.1145	A02299	271275	273608	+	mRNA	Contig1:271275:273608:+	gi|453087741|gb|EMF15782.1|; hypothetical protein [Sphaerulina musiva SO2202, SEPMUDRAFT_61012]	NA	mtm:MYCTH_2299494;	NA	NA	NA	NA	NA	NA	NA
Contig1	272816	32	-7.674	4.721	0.08094	-1.625	0.1145	A02299	271275	273608	+	mRNA	Contig1:271275:273608:+	gi|453087741|gb|EMF15782.1|; hypothetical protein [Sphaerulina musiva SO2202, SEPMUDRAFT_61012]	NA	mtm:MYCTH_2299494;	NA	NA	NA	NA	NA	NA	NA
Contig1	272846	31	-7.513	4.81	0.0776	-1.562	0.1291	A02299	271275	273608	+	mRNA	Contig1:271275:273608:+	gi|453087741|gb|EMF15782.1|; hypothetical protein [Sphaerulina musiva SO2202, SEPMUDRAFT_61012]	NA	mtm:MYCTH_2299494;	NA	NA	NA	NA	NA	NA	NA
Contig1	272970	31	-5.314	4.867	0.03949	-1.092	0.2839	A02299	271275	273608	+	mRNA	Contig1:271275:273608:+	gi|453087741|gb|EMF15782.1|; hypothetical protein [Sphaerulina musiva SO2202, SEPMUDRAFT_61012]	NA	mtm:MYCTH_2299494;	NA	NA	NA	NA	NA	NA	NA
Contig1	273033	32	-5.502	4.775	0.04237	-1.152	0.2584	A02299	271275	273608	+	mRNA	Contig1:271275:273608:+	gi|453087741|gb|EMF15782.1|; hypothetical protein [Sphaerulina musiva SO2202, SEPMUDRAFT_61012]	NA	mtm:MYCTH_2299494;	NA	NA	NA	NA	NA	NA	NA
Contig1	273054	31	-5.314	4.867	0.03949	-1.092	0.2839	A02299	271275	273608	+	mRNA	Contig1:271275:273608:+	gi|453087741|gb|EMF15782.1|; hypothetical protein [Sphaerulina musiva SO2202, SEPMUDRAFT_61012]	NA	mtm:MYCTH_2299494;	NA	NA	NA	NA	NA	NA	NA
Contig1	273074	31	-5.314	4.867	0.03949	-1.092	0.2839	A02299	271275	273608	+	mRNA	Contig1:271275:273608:+	gi|453087741|gb|EMF15782.1|; hypothetical protein [Sphaerulina musiva SO2202, SEPMUDRAFT_61012]	NA	mtm:MYCTH_2299494;	NA	NA	NA	NA	NA	NA	NA
Contig1	273089	31	-5.314	4.867	0.03949	-1.092	0.2839	A02299	271275	273608	+	mRNA	Contig1:271275:273608:+	gi|453087741|gb|EMF15782.1|; hypothetical protein [Sphaerulina musiva SO2202, SEPMUDRAFT_61012]	NA	mtm:MYCTH_2299494;	NA	NA	NA	NA	NA	NA	NA
Contig1	273154	32	-7.674	4.721	0.08094	-1.625	0.1145	A02299	271275	273608	+	mRNA	Contig1:271275:273608:+	gi|453087741|gb|EMF15782.1|; hypothetical protein [Sphaerulina musiva SO2202, SEPMUDRAFT_61012]	NA	mtm:MYCTH_2299494;	NA	NA	NA	NA	NA	NA	NA
Contig1	273181	31	-5.314	4.867	0.03949	-1.092	0.2839	A02299	271275	273608	+	mRNA	Contig1:271275:273608:+	gi|453087741|gb|EMF15782.1|; hypothetical protein [Sphaerulina musiva SO2202, SEPMUDRAFT_61012]	NA	mtm:MYCTH_2299494;	NA	NA	NA	NA	NA	NA	NA
Contig1	273247	31	-5.314	4.867	0.03949	-1.092	0.2839	A02299	271275	273608	+	mRNA	Contig1:271275:273608:+	gi|453087741|gb|EMF15782.1|; hypothetical protein [Sphaerulina musiva SO2202, SEPMUDRAFT_61012]	NA	mtm:MYCTH_2299494;	NA	NA	NA	NA	NA	NA	NA
Contig1	273260	31	-5.314	4.867	0.03949	-1.092	0.2839	A02299	271275	273608	+	mRNA	Contig1:271275:273608:+	gi|453087741|gb|EMF15782.1|; hypothetical protein [Sphaerulina musiva SO2202, SEPMUDRAFT_61012]	NA	mtm:MYCTH_2299494;	NA	NA	NA	NA	NA	NA	NA
Contig1	273287	31	-5.314	4.867	0.03949	-1.092	0.2839	A02299	271275	273608	+	mRNA	Contig1:271275:273608:+	gi|453087741|gb|EMF15782.1|; hypothetical protein [Sphaerulina musiva SO2202, SEPMUDRAFT_61012]	NA	mtm:MYCTH_2299494;	NA	NA	NA	NA	NA	NA	NA
Contig1	273344	32	-5.502	4.775	0.04237	-1.152	0.2584	A02299	271275	273608	+	mRNA	Contig1:271275:273608:+	gi|453087741|gb|EMF15782.1|; hypothetical protein [Sphaerulina musiva SO2202, SEPMUDRAFT_61012]	NA	mtm:MYCTH_2299494;	NA	NA	NA	NA	NA	NA	NA
Contig1	273468	32	-5.502	4.775	0.04237	-1.152	0.2584	A02299	271275	273608	+	mRNA	Contig1:271275:273608:+	gi|453087741|gb|EMF15782.1|; hypothetical protein [Sphaerulina musiva SO2202, SEPMUDRAFT_61012]	NA	mtm:MYCTH_2299494;	NA	NA	NA	NA	NA	NA	NA
Contig1	273492	32	-5.502	4.775	0.04237	-1.152	0.2584	A02299	271275	273608	+	mRNA	Contig1:271275:273608:+	gi|453087741|gb|EMF15782.1|; hypothetical protein [Sphaerulina musiva SO2202, SEPMUDRAFT_61012]	NA	mtm:MYCTH_2299494;	NA	NA	NA	NA	NA	NA	NA
Contig1	273520	32	-5.502	4.775	0.04237	-1.152	0.2584	A02299	271275	273608	+	mRNA	Contig1:271275:273608:+	gi|453087741|gb|EMF15782.1|; hypothetical protein [Sphaerulina musiva SO2202, SEPMUDRAFT_61012]	NA	mtm:MYCTH_2299494;	NA	NA	NA	NA	NA	NA	NA
Contig1	273593	32	-5.502	4.775	0.04237	-1.152	0.2584	A02299	271275	273608	+	mRNA	Contig1:271275:273608:+	gi|453087741|gb|EMF15782.1|; hypothetical protein [Sphaerulina musiva SO2202, SEPMUDRAFT_61012]	NA	mtm:MYCTH_2299494;	NA	NA	NA	NA	NA	NA	NA
Contig1	273603	32	-5.502	4.775	0.04237	-1.152	0.2584	A02299	271275	273608	+	mRNA	Contig1:271275:273608:+	gi|453087741|gb|EMF15782.1|; hypothetical protein [Sphaerulina musiva SO2202, SEPMUDRAFT_61012]	NA	mtm:MYCTH_2299494;	NA	NA	NA	NA	NA	NA	NA
Contig1	273620	32	-5.502	4.775	0.04237	-1.152	0.2584
Contig1	273626	32	-5.502	4.775	0.04237	-1.152	0.2584
Contig1	273769	32	-5.502	4.775	0.04237	-1.152	0.2584
Contig1	273786	32	-5.502	4.775	0.04237	-1.152	0.2584
Contig1	273799	32	-5.502	4.775	0.04237	-1.152	0.2584
Contig1	273800	32	-5.502	4.775	0.04237	-1.152	0.2584
Contig1	273810	32	-5.502	4.775	0.04237	-1.152	0.2584
Contig1	273833	32	-5.502	4.775	0.04237	-1.152	0.2584
Contig1	273839	32	-5.502	4.775	0.04237	-1.152	0.2584
Contig1	273901	32	-3.253	4.889	0.01455	-0.6655	0.5108
Contig1	273961	31	-5.314	4.867	0.03949	-1.092	0.2839
Contig1	273987	32	-5.502	4.775	0.04237	-1.152	0.2584
Contig1	274014	32	-5.502	4.775	0.04237	-1.152	0.2584
Contig1	274032	31	-5.314	4.867	0.03949	-1.092	0.2839
Contig1	274041	31	-5.314	4.867	0.03949	-1.092	0.2839
Contig1	274056	31	-5.314	4.867	0.03949	-1.092	0.2839
Contig1	274059	31	-5.314	4.867	0.03949	-1.092	0.2839
Contig1	274086	31	-5.314	4.867	0.03949	-1.092	0.2839
Contig1	274101	31	-5.314	4.867	0.03949	-1.092	0.2839
Contig1	274158	32	-5.901	7.769	0.01887	-0.7596	0.4534
Contig1	274186	32	-5.901	7.769	0.01887	-0.7596	0.4534
Contig1	274191	32	16.43	7.337	0.1432	2.239	0.0327
Contig1	274290	32	-5.901	7.769	0.01887	-0.7596	0.4534
Contig1	274321	32	-5.901	7.769	0.01887	-0.7596	0.4534
Contig1	274328	27	-34.79	16.35	0.1533	-2.128	0.04341
Contig1	274357	32	-35.28	18.43	0.1089	-1.915	0.06512
Contig1	274391	32	-35.28	18.43	0.1089	-1.915	0.06512
Contig1	274401	32	-35.04	12.49	0.2079	-2.806	0.008729
Contig1	274475	32	-35.04	12.49	0.2079	-2.806	0.008729
Contig1	274501	32	-6.392	8.623	0.01799	-0.7413	0.4643
Contig1	274557	32	-15.55	9.869	0.07644	-1.576	0.1256
Contig1	274603	32	-11.01	11.48	0.02976	-0.9593	0.3451
Contig1	274703	32	17.81	8.225	0.1352	2.166	0.03843
Contig1	274725	26	-35.79	15.82	0.1757	-2.262	0.03304
Contig1	274727	32	17.81	8.225	0.1352	2.166	0.03843
Contig1	274740	32	-5.901	7.769	0.01887	-0.7596	0.4534
Contig1	274755	32	-35.28	18.43	0.1089	-1.915	0.06512
Contig1	274759	32	17.81	8.225	0.1352	2.166	0.03843
Contig1	274766	32	17.81	8.225	0.1352	2.166	0.03843
Contig1	274782	32	9.551	8.004	0.0453	1.193	0.2422
Contig1	274792	32	-5.901	7.769	0.01887	-0.7596	0.4534
Contig1	274827	32	9.551	8.004	0.0453	1.193	0.2422
Contig1	274869	32	9.551	8.004	0.0453	1.193	0.2422
Contig1	274893	32	17.81	8.225	0.1352	2.166	0.03843
Contig1	274939	32	-35.28	18.43	0.1089	-1.915	0.06512
Contig1	274943	32	17.81	8.225	0.1352	2.166	0.03843
Contig1	274956	32	17.81	8.225	0.1352	2.166	0.03843
Contig1	274966	32	17.81	8.225	0.1352	2.166	0.03843
Contig1	275008	32	-5.901	7.769	0.01887	-0.7596	0.4534
Contig1	275037	32	14.02	6.813	0.1238	2.059	0.04831
Contig1	275041	32	14.02	6.813	0.1238	2.059	0.04831
Contig1	275060	32	15.92	7.374	0.1345	2.159	0.03893
Contig1	275069	32	17.81	8.225	0.1352	2.166	0.03843
Contig1	275097	32	-5.901	7.769	0.01887	-0.7596	0.4534
Contig1	275107	32	17.81	8.225	0.1352	2.166	0.03843
Contig1	275112	32	17.81	8.225	0.1352	2.166	0.03843
Contig1	275130	32	17.81	8.225	0.1352	2.166	0.03843
Contig1	275144	32	15.02	7.437	0.1196	2.019	0.05248
Contig1	275153	32	17.81	8.225	0.1352	2.166	0.03843
Contig1	275167	32	17.81	8.225	0.1352	2.166	0.03843
Contig1	275173	32	-12.24	7.906	0.07396	-1.548	0.1321
Contig1	275180	32	-35.28	18.43	0.1089	-1.915	0.06512
Contig1	275187	32	17.81	8.225	0.1352	2.166	0.03843
Contig1	275191	32	-12.24	7.906	0.07396	-1.548	0.1321
Contig1	275224	32	-35.28	18.43	0.1089	-1.915	0.06512
Contig1	275227	32	-35.28	18.43	0.1089	-1.915	0.06512
Contig1	275243	32	17.81	8.225	0.1352	2.166	0.03843
Contig1	275246	32	-5.901	7.769	0.01887	-0.7596	0.4534
Contig1	275250	32	17.81	8.225	0.1352	2.166	0.03843
Contig1	275262	32	-5.901	7.769	0.01887	-0.7596	0.4534
Contig1	275295	32	17.81	8.225	0.1352	2.166	0.03843
Contig1	275299	32	17.81	8.225	0.1352	2.166	0.03843
Contig1	275319	32	-5.901	7.769	0.01887	-0.7596	0.4534
Contig1	275329	32	17.81	8.225	0.1352	2.166	0.03843
Contig1	275335	32	-35.28	18.43	0.1089	-1.915	0.06512
Contig1	275348	32	-5.901	7.769	0.01887	-0.7596	0.4534
Contig1	275358	32	17.81	8.225	0.1352	2.166	0.03843
Contig1	275396	32	-35.28	18.43	0.1089	-1.915	0.06512
Contig1	275411	32	-5.901	7.769	0.01887	-0.7596	0.4534
Contig1	275416	32	-5.901	7.769	0.01887	-0.7596	0.4534
Contig1	275420	32	-5.901	7.769	0.01887	-0.7596	0.4534
Contig1	275429	32	-5.901	7.769	0.01887	-0.7596	0.4534
Contig1	275435	32	-5.901	7.769	0.01887	-0.7596	0.4534
Contig1	275468	32	-5.901	7.769	0.01887	-0.7596	0.4534
Contig1	275481	32	17.81	8.225	0.1352	2.166	0.03843
Contig1	275500	32	-12.24	7.906	0.07396	-1.548	0.1321
Contig1	275505	32	-12.24	7.906	0.07396	-1.548	0.1321
Contig1	275509	32	-12.24	7.906	0.07396	-1.548	0.1321
Contig1	275513	32	-12.24	7.906	0.07396	-1.548	0.1321
Contig1	275524	32	-5.901	7.769	0.01887	-0.7596	0.4534
Contig1	275527	32	-35.28	18.43	0.1089	-1.915	0.06512
Contig1	275541	32	-12.24	7.906	0.07396	-1.548	0.1321
Contig1	275551	32	17.81	8.225	0.1352	2.166	0.03843
Contig1	275582	32	13.55	7.81	0.09123	1.735	0.09294
Contig1	275599	32	17.81	8.225	0.1352	2.166	0.03843
Contig1	275606	32	13.55	7.81	0.09123	1.735	0.09294
Contig1	275619	32	0.06486	8.216	2.077e-06	0.007894	0.9938
Contig1	275622	32	-6.392	8.623	0.01799	-0.7413	0.4643
Contig1	275644	32	-5.901	7.769	0.01887	-0.7596	0.4534
Contig1	275663	32	-12.24	7.906	0.07396	-1.548	0.1321
Contig1	275678	32	17.81	8.225	0.1352	2.166	0.03843
Contig1	275702	32	-35.28	18.43	0.1089	-1.915	0.06512
Contig1	275748	32	17.81	8.225	0.1352	2.166	0.03843
Contig1	275764	32	9.551	8.004	0.0453	1.193	0.2422
Contig1	275780	32	-35.28	18.43	0.1089	-1.915	0.06512
Contig1	275790	32	17.81	8.225	0.1352	2.166	0.03843
Contig1	275807	32	17.81	8.225	0.1352	2.166	0.03843
Contig1	275830	32	17.81	8.225	0.1352	2.166	0.03843
Contig1	275844	32	-6.392	8.623	0.01799	-0.7413	0.4643
Contig1	275873	32	34.96	11.99	0.2207	2.915	0.006673
Contig1	275904	32	17.81	8.225	0.1352	2.166	0.03843
Contig1	275924	32	-35.28	18.43	0.1089	-1.915	0.06512
Contig1	275934	32	-12.24	7.906	0.07396	-1.548	0.1321
Contig1	275940	32	-35.28	18.43	0.1089	-1.915	0.06512
Contig1	275951	32	17.81	8.225	0.1352	2.166	0.03843
Contig1	275955	32	-35.28	18.43	0.1089	-1.915	0.06512
Contig1	275962	32	17.81	8.225	0.1352	2.166	0.03843
Contig1	275970	32	17.81	8.225	0.1352	2.166	0.03843
Contig1	275977	32	-35.28	18.43	0.1089	-1.915	0.06512
Contig1	275990	32	17.81	8.225	0.1352	2.166	0.03843
Contig1	276001	32	-35.04	12.49	0.2079	-2.806	0.008729
Contig1	276002	32	-5.901	7.769	0.01887	-0.7596	0.4534
Contig1	276008	32	-5.901	7.769	0.01887	-0.7596	0.4534
Contig1	276010	32	-27.66	10.5	0.1879	-2.634	0.01321
Contig1	276028	32	-35.28	18.43	0.1089	-1.915	0.06512
Contig1	276035	32	-35.28	18.43	0.1089	-1.915	0.06512
Contig1	276050	31	17.65	8.346	0.1336	2.115	0.04315
Contig1	276051	25	-33.74	15.15	0.1773	-2.227	0.03606
Contig1	276083	32	-5.901	7.769	0.01887	-0.7596	0.4534
Contig1	276093	32	-5.901	7.769	0.01887	-0.7596	0.4534
Contig1	276114	31	0.4616	8.358	0.0001052	0.05523	0.9563
Contig1	276137	32	0.06486	8.216	2.077e-06	0.007894	0.9938
Contig1	276164	32	0.06486	8.216	2.077e-06	0.007894	0.9938
Contig1	276180	32	9.551	8.004	0.0453	1.193	0.2422
Contig1	276184	32	9.551	8.004	0.0453	1.193	0.2422
Contig1	276191	32	-35.28	18.43	0.1089	-1.915	0.06512
Contig1	276195	32	-35.28	18.43	0.1089	-1.915	0.06512
Contig1	276203	32	-5.901	7.769	0.01887	-0.7596	0.4534
Contig1	276210	32	0.06486	8.216	2.077e-06	0.007894	0.9938
Contig1	276220	32	-35.28	18.43	0.1089	-1.915	0.06512
Contig1	276227	32	-4.952	8.654	0.0108	-0.5722	0.5714
Contig1	276229	32	17.81	8.225	0.1352	2.166	0.03843
Contig1	276234	32	-4.952	8.654	0.0108	-0.5722	0.5714
Contig1	276236	32	-4.952	8.654	0.0108	-0.5722	0.5714
Contig1	276239	32	-4.952	8.654	0.0108	-0.5722	0.5714
Contig1	276247	32	17.81	8.225	0.1352	2.166	0.03843
Contig1	276297	32	0.845	14.03	0.0001209	0.06023	0.9524
Contig1	276342	32	0.845	14.03	0.0001209	0.06023	0.9524
Contig1	276348	32	-11.01	11.48	0.02976	-0.9593	0.3451
Contig1	276356	32	0.845	14.03	0.0001209	0.06023	0.9524
Contig1	276367	32	-5.901	7.769	0.01887	-0.7596	0.4534
Contig1	276380	32	0.845	14.03	0.0001209	0.06023	0.9524
Contig1	276400	32	0.845	14.03	0.0001209	0.06023	0.9524
Contig1	276401	32	-11.01	11.48	0.02976	-0.9593	0.3451
Contig1	276419	32	17.81	8.225	0.1352	2.166	0.03843
Contig1	276490	32	-5.901	7.769	0.01887	-0.7596	0.4534
Contig1	276520	32	-35.28	18.43	0.1089	-1.915	0.06512
Contig1	276531	32	-35.28	18.43	0.1089	-1.915	0.06512
Contig1	276538	32	-35.28	18.43	0.1089	-1.915	0.06512
Contig1	276572	32	21.78	7.162	0.2357	3.041	0.004854
Contig1	276616	32	-5.901	7.769	0.01887	-0.7596	0.4534
Contig1	276641	32	-35.28	18.43	0.1089	-1.915	0.06512
Contig1	276661	32	17.81	8.225	0.1352	2.166	0.03843
Contig1	276682	32	17.81	8.225	0.1352	2.166	0.03843
Contig1	276687	32	-23.3	13.37	0.09192	-1.743	0.09165
Contig1	276720	32	-35.28	18.43	0.1089	-1.915	0.06512
Contig1	276749	32	-27.66	10.5	0.1879	-2.634	0.01321
Contig1	276760	32	-27.66	10.5	0.1879	-2.634	0.01321
Contig1	276807	32	-35.28	18.43	0.1089	-1.915	0.06512
Contig1	276839	32	-35.28	18.43	0.1089	-1.915	0.06512
Contig1	276848	32	-35.04	12.49	0.2079	-2.806	0.008729
Contig1	276872	32	17.81	8.225	0.1352	2.166	0.03843
Contig1	276920	32	-12.24	7.906	0.07396	-1.548	0.1321
Contig1	276946	32	17.81	8.225	0.1352	2.166	0.03843
Contig1	276950	32	-12.24	7.906	0.07396	-1.548	0.1321
Contig1	276963	32	17.81	8.225	0.1352	2.166	0.03843
Contig1	276975	32	0.845	14.03	0.0001209	0.06023	0.9524
Contig1	277007	32	17.81	8.225	0.1352	2.166	0.03843
Contig1	277011	32	17.81	8.225	0.1352	2.166	0.03843
Contig1	277015	32	17.81	8.225	0.1352	2.166	0.03843
Contig1	277028	32	-35.28	18.43	0.1089	-1.915	0.06512
Contig1	277033	32	9.551	8.004	0.0453	1.193	0.2422
Contig1	277037	32	9.551	8.004	0.0453	1.193	0.2422
Contig1	277038	32	17.81	8.225	0.1352	2.166	0.03843
Contig1	277044	32	17.81	8.225	0.1352	2.166	0.03843
Contig1	277053	32	9.551	8.004	0.0453	1.193	0.2422
Contig1	277061	32	9.551	8.004	0.0453	1.193	0.2422
Contig1	277087	32	9.551	8.004	0.0453	1.193	0.2422
Contig1	277095	32	-35.28	18.43	0.1089	-1.915	0.06512
Contig1	277113	32	17.81	8.225	0.1352	2.166	0.03843
Contig1	277144	32	0.845	14.03	0.0001209	0.06023	0.9524
Contig1	277157	32	9.551	8.004	0.0453	1.193	0.2422
Contig1	277163	32	9.551	8.004	0.0453	1.193	0.2422
Contig1	277172	32	17.81	8.225	0.1352	2.166	0.03843
Contig1	277190	32	0.845	14.03	0.0001209	0.06023	0.9524
Contig1	277217	32	9.551	8.004	0.0453	1.193	0.2422
Contig1	277239	32	0.845	14.03	0.0001209	0.06023	0.9524
Contig1	277257	32	0.845	14.03	0.0001209	0.06023	0.9524
Contig1	277266	32	0.06486	8.216	2.077e-06	0.007894	0.9938
Contig1	277271	32	5.633	11.1	0.008506	0.5073	0.6156
Contig1	277281	32	0.845	14.03	0.0001209	0.06023	0.9524
Contig1	277285	32	0.845	14.03	0.0001209	0.06023	0.9524
Contig1	277318	32	17.81	8.225	0.1352	2.166	0.03843
Contig1	277326	28	-33.67	17.11	0.1297	-1.968	0.05981
Contig1	277328	32	-35.28	18.43	0.1089	-1.915	0.06512
Contig1	277332	32	-35.28	18.43	0.1089	-1.915	0.06512
Contig1	277337	32	-35.28	18.43	0.1089	-1.915	0.06512
Contig1	277339	32	-35.28	18.43	0.1089	-1.915	0.06512
Contig1	277342	32	-12.24	7.906	0.07396	-1.548	0.1321
Contig1	277353	32	-12.24	7.906	0.07396	-1.548	0.1321
Contig1	277358	32	-35.28	18.43	0.1089	-1.915	0.06512
Contig1	277363	32	-12.24	7.906	0.07396	-1.548	0.1321
Contig1	277370	32	-35.28	18.43	0.1089	-1.915	0.06512
Contig1	277373	32	-12.24	7.906	0.07396	-1.548	0.1321
Contig1	277381	32	-35.28	18.43	0.1089	-1.915	0.06512
Contig1	277393	32	17.81	8.225	0.1352	2.166	0.03843
Contig1	277401	32	-5.901	7.769	0.01887	-0.7596	0.4534
Contig1	277403	32	-35.28	18.43	0.1089	-1.915	0.06512
Contig1	277408	32	0.845	14.03	0.0001209	0.06023	0.9524
Contig1	277410	32	-5.901	7.769	0.01887	-0.7596	0.4534
Contig1	277414	32	17.81	8.225	0.1352	2.166	0.03843
Contig1	277418	32	17.81	8.225	0.1352	2.166	0.03843
Contig1	277424	32	-5.901	7.769	0.01887	-0.7596	0.4534
Contig1	277425	32	0.845	14.03	0.0001209	0.06023	0.9524
Contig1	277428	32	0.845	14.03	0.0001209	0.06023	0.9524
Contig1	277433	32	-5.901	7.769	0.01887	-0.7596	0.4534
Contig1	277449	32	10.83	7.95	0.05822	1.362	0.1834
Contig1	277472	32	-5.901	7.769	0.01887	-0.7596	0.4534
Contig1	277490	32	17.81	8.225	0.1352	2.166	0.03843
Contig1	277491	32	-11.01	11.48	0.02976	-0.9593	0.3451
Contig1	277498	32	-12.24	7.906	0.07396	-1.548	0.1321
Contig1	277500	32	-12.24	7.906	0.07396	-1.548	0.1321
Contig1	277509	32	-12.24	7.906	0.07396	-1.548	0.1321
Contig1	277512	32	-11.01	11.48	0.02976	-0.9593	0.3451
Contig1	277526	32	10.83	7.95	0.05822	1.362	0.1834
Contig1	277545	32	-35.04	12.49	0.2079	-2.806	0.008729
Contig1	277566	32	19.67	7.066	0.2053	2.784	0.009211
Contig1	277581	32	-35.04	12.49	0.2079	-2.806	0.008729
Contig1	277598	32	17.48	6.54	0.1924	2.673	0.01203
Contig1	277614	32	-6.392	8.623	0.01799	-0.7413	0.4643
Contig1	277629	32	-26.47	10.6	0.1721	-2.497	0.01825
Contig1	277640	32	-26.47	10.6	0.1721	-2.497	0.01825
Contig1	277653	32	0.06486	8.216	2.077e-06	0.007894	0.9938
Contig1	277657	32	-19.66	8.638	0.1473	-2.276	0.03013
Contig1	277663	32	15.37	7.413	0.1254	2.074	0.04676
Contig1	277668	32	15.37	7.413	0.1254	2.074	0.04676
Contig1	277673	32	-21.47	6.457	0.2693	-3.325	0.002343
Contig1	277674	32	0.06486	8.216	2.077e-06	0.007894	0.9938
Contig1	277677	32	-11.07	5.77	0.1092	-1.918	0.06466
Contig1	277713	32	-7.453	6.269	0.04499	-1.189	0.2438
Contig1	277718	32	-11.07	7.043	0.07609	-1.572	0.1265
Contig1	277721	32	0.06486	8.216	2.077e-06	0.007894	0.9938
Contig1	288098	32	5.765	4.557	0.05064	1.265	0.2156
Contig1	288682	31	1.855	3.979	0.007437	0.4662	0.6446	A02332	288485	289535	+	mRNA	Contig1:288485:289535:+	gi|453088851|gb|EMF16891.1|; hypothetical protein [Sphaerulina musiva SO2202, SEPMUDRAFT_146023]	NA	pfj:MYCFIDRAFT_209652;	NA	NA	NA	NA	NA	NA	NA
Contig1	288741	31	1.855	3.979	0.007437	0.4662	0.6446	A02332	288485	289535	+	mRNA	Contig1:288485:289535:+	gi|453088851|gb|EMF16891.1|; hypothetical protein [Sphaerulina musiva SO2202, SEPMUDRAFT_146023]	NA	pfj:MYCFIDRAFT_209652;	NA	NA	NA	NA	NA	NA	NA
Contig1	289041	32	1.63	3.91	0.00576	0.4169	0.6797	A02332	288485	289535	+	mRNA	Contig1:288485:289535:+	gi|453088851|gb|EMF16891.1|; hypothetical protein [Sphaerulina musiva SO2202, SEPMUDRAFT_146023]	NA	pfj:MYCFIDRAFT_209652;	NA	NA	NA	NA	NA	NA	NA
Contig1	289185	31	-0.4464	3.997	0.0004299	-0.1117	0.9118	A02332	288485	289535	+	mRNA	Contig1:288485:289535:+	gi|453088851|gb|EMF16891.1|; hypothetical protein [Sphaerulina musiva SO2202, SEPMUDRAFT_146023]	NA	pfj:MYCFIDRAFT_209652;	NA	NA	NA	NA	NA	NA	NA
Contig1	289304	32	1.63	3.91	0.00576	0.4169	0.6797	A02332	288485	289535	+	mRNA	Contig1:288485:289535:+	gi|453088851|gb|EMF16891.1|; hypothetical protein [Sphaerulina musiva SO2202, SEPMUDRAFT_146023]	NA	pfj:MYCFIDRAFT_209652;	NA	NA	NA	NA	NA	NA	NA
Contig1	289353	31	-0.4464	3.997	0.0004299	-0.1117	0.9118	A02332	288485	289535	+	mRNA	Contig1:288485:289535:+	gi|453088851|gb|EMF16891.1|; hypothetical protein [Sphaerulina musiva SO2202, SEPMUDRAFT_146023]	NA	pfj:MYCFIDRAFT_209652;	NA	NA	NA	NA	NA	NA	NA
Contig1	289555	31	1.855	3.979	0.007437	0.4662	0.6446
Contig1	289615	32	1.63	3.91	0.00576	0.4169	0.6797
Contig1	290195	32	1.63	3.91	0.00576	0.4169	0.6797
Contig1	292005	31	-0.4464	3.997	0.0004299	-0.1117	0.9118	A02343	291803	293146	+	mRNA	Contig1:291803:293146:+	gi|453088852|gb|EMF16892.1|; hypothetical protein [Sphaerulina musiva SO2202, SEPMUDRAFT_146025]	NA	pfj:MYCFIDRAFT_85891;	NA	NA	GO:0019042; latent virus infection; biological_process GO:0033644; host cell membrane; cellular_component GO:0003677; DNA binding; molecular_function	NA	NA	NA	NA
Contig1	292567	31	1.855	3.979	0.007437	0.4662	0.6446	A02343	291803	293146	+	mRNA	Contig1:291803:293146:+	gi|453088852|gb|EMF16892.1|; hypothetical protein [Sphaerulina musiva SO2202, SEPMUDRAFT_146025]	NA	pfj:MYCFIDRAFT_85891;	NA	NA	GO:0019042; latent virus infection; biological_process GO:0033644; host cell membrane; cellular_component GO:0003677; DNA binding; molecular_function	NA	NA	NA	NA
Contig1	293727	32	1.63	3.91	0.00576	0.4169	0.6797
Contig1	293842	32	1.63	3.91	0.00576	0.4169	0.6797
Contig1	294141	31	-0.4464	3.997	0.0004299	-0.1117	0.9118
Contig1	294313	31	-0.4464	3.997	0.0004299	-0.1117	0.9118
Contig1	294519	32	1.63	3.91	0.00576	0.4169	0.6797
Contig1	294785	32	1.63	3.91	0.00576	0.4169	0.6797
Contig1	295074	31	1.855	3.979	0.007437	0.4662	0.6446
Contig1	295198	32	1.63	3.91	0.00576	0.4169	0.6797
Contig1	295484	30	-0.222	4.065	0.0001065	-0.05461	0.9568	A02355	295395	297216	+	mRNA	Contig1:295395:297216:+	gi|631373628|ref|XP_007921194.1|; hypothetical protein [Pseudocercospora fijiensis CIRAD86, MYCFIDRAFT_129107]	P39932; STL1_YEAST Sugar transporter STL1 OS=Saccharomyces cerevisiae (strain ATCC 204508 / S288c) GN=STL1 PE=1 SV=2	pfj:MYCFIDRAFT_129107;	YDR536w; KOG0254 Predicted transporter (major facilitator superfamily) R General function prediction only ;	gnl|TC-DB|Q5A8J5; 2.A.1.1.73 Putative uncharacterized protein STL1 OS=Candida albicans GN=HGT10 PE=4 SV=1	GO:0055085; transmembrane transport; biological_process GO:0022857; transmembrane transporter activity; molecular_function GO:0016021; integral to membrane; cellular_component	NA	NA	NA	NA
Contig1	295980	30	-0.222	4.065	0.0001065	-0.05461	0.9568	A02355	295395	297216	+	mRNA	Contig1:295395:297216:+	gi|631373628|ref|XP_007921194.1|; hypothetical protein [Pseudocercospora fijiensis CIRAD86, MYCFIDRAFT_129107]	P39932; STL1_YEAST Sugar transporter STL1 OS=Saccharomyces cerevisiae (strain ATCC 204508 / S288c) GN=STL1 PE=1 SV=2	pfj:MYCFIDRAFT_129107;	YDR536w; KOG0254 Predicted transporter (major facilitator superfamily) R General function prediction only ;	gnl|TC-DB|Q5A8J5; 2.A.1.1.73 Putative uncharacterized protein STL1 OS=Candida albicans GN=HGT10 PE=4 SV=1	GO:0055085; transmembrane transport; biological_process GO:0022857; transmembrane transporter activity; molecular_function GO:0016021; integral to membrane; cellular_component	NA	NA	NA	NA
Contig1	297368	32	1.63	3.91	0.00576	0.4169	0.6797
Contig1	298023	32	1.63	3.91	0.00576	0.4169	0.6797
Contig1	299729	32	1.63	3.91	0.00576	0.4169	0.6797	A02366	298125	301238	+	mRNA	Contig1:298125:301238:+	gi|453088721|gb|EMF16761.1|; hypothetical protein [Sphaerulina musiva SO2202, SEPMUDRAFT_145930]	P53974; ARK1_YEAST Actin-regulating kinase 1 OS=Saccharomyces cerevisiae (strain ATCC 204508 / S288c) GN=ARK1 PE=1 SV=1	pfj:MYCFIDRAFT_201401; K08853 AAK AP2-associated kinase 2.7.11.1 --	YNL020c; KOG1989 ARK protein kinase family T Signal transduction mechanisms ;	NA	GO:0005524; ATP binding; molecular_function GO:0004672; protein kinase activity; molecular_function GO:0006468; protein phosphorylation; biological_process	PHI:2940; MoARK1 EHA54082 318829 Magnaporthe oryzae reduced virulence	NA	NA	NA
Contig1	299735	32	1.63	3.91	0.00576	0.4169	0.6797	A02366	298125	301238	+	mRNA	Contig1:298125:301238:+	gi|453088721|gb|EMF16761.1|; hypothetical protein [Sphaerulina musiva SO2202, SEPMUDRAFT_145930]	P53974; ARK1_YEAST Actin-regulating kinase 1 OS=Saccharomyces cerevisiae (strain ATCC 204508 / S288c) GN=ARK1 PE=1 SV=1	pfj:MYCFIDRAFT_201401; K08853 AAK AP2-associated kinase 2.7.11.1 --	YNL020c; KOG1989 ARK protein kinase family T Signal transduction mechanisms ;	NA	GO:0005524; ATP binding; molecular_function GO:0004672; protein kinase activity; molecular_function GO:0006468; protein phosphorylation; biological_process	PHI:2940; MoARK1 EHA54082 318829 Magnaporthe oryzae reduced virulence	NA	NA	NA
Contig1	300304	32	1.63	3.91	0.00576	0.4169	0.6797	A02366	298125	301238	+	mRNA	Contig1:298125:301238:+	gi|453088721|gb|EMF16761.1|; hypothetical protein [Sphaerulina musiva SO2202, SEPMUDRAFT_145930]	P53974; ARK1_YEAST Actin-regulating kinase 1 OS=Saccharomyces cerevisiae (strain ATCC 204508 / S288c) GN=ARK1 PE=1 SV=1	pfj:MYCFIDRAFT_201401; K08853 AAK AP2-associated kinase 2.7.11.1 --	YNL020c; KOG1989 ARK protein kinase family T Signal transduction mechanisms ;	NA	GO:0005524; ATP binding; molecular_function GO:0004672; protein kinase activity; molecular_function GO:0006468; protein phosphorylation; biological_process	PHI:2940; MoARK1 EHA54082 318829 Magnaporthe oryzae reduced virulence	NA	NA	NA
Contig1	301539	31	-0.4464	3.997	0.0004299	-0.1117	0.9118
Contig1	301573	32	1.63	3.91	0.00576	0.4169	0.6797
Contig1	303752	31	5.88	4.641	0.05245	1.267	0.2152
Contig1	304294	32	5.765	4.557	0.05064	1.265	0.2156
Contig1	304581	32	5.765	4.557	0.05064	1.265	0.2156
Contig1	304669	32	5.765	4.557	0.05064	1.265	0.2156
Contig1	304800	32	5.765	4.557	0.05064	1.265	0.2156
Contig1	305006	32	5.765	4.557	0.05064	1.265	0.2156	A02388	304934	310729	-	mRNA	Contig1:304934:310729:-	gi|453088981|gb|EMF17021.1|; TATA-binding protein-associated factor MOT1 [Sphaerulina musiva SO2202]	P32333; MOT1_YEAST TATA-binding protein-associated factor MOT1 OS=Saccharomyces cerevisiae (strain ATCC 204508 / S288c) GN=MOT1 PE=1 SV=1	bcom:BAUCODRAFT_144057; K15192 BTAF1, MOT1 TATA-binding protein-associated factor 3.6.4.- --	YPL082c; KOG0392 SNF2 family DNA-dependent ATPase domain-containing protein K Transcription ;	NA	GO:0005524; ATP binding; molecular_function GO:0051090; regulation of sequence-specific DNA binding transcription factor activity; biological_process GO:0004674; protein serine/threonine kinase activity; molecular_function GO:0005634; nucleus; cellular_component GO:0003677; DNA binding; molecular_function GO:0004386; helicase activity; molecular_function GO:0003676; nucleic acid binding; molecula…	NA	NA	NA	NA
Contig1	308329	31	-2.073	3.801	0.01016	-0.5455	0.5896	A02388	304934	310729	-	mRNA	Contig1:304934:310729:-	gi|453088981|gb|EMF17021.1|; TATA-binding protein-associated factor MOT1 [Sphaerulina musiva SO2202]	P32333; MOT1_YEAST TATA-binding protein-associated factor MOT1 OS=Saccharomyces cerevisiae (strain ATCC 204508 / S288c) GN=MOT1 PE=1 SV=1	bcom:BAUCODRAFT_144057; K15192 BTAF1, MOT1 TATA-binding protein-associated factor 3.6.4.- --	YPL082c; KOG0392 SNF2 family DNA-dependent ATPase domain-containing protein K Transcription ;	NA	GO:0005524; ATP binding; molecular_function GO:0051090; regulation of sequence-specific DNA binding transcription factor activity; biological_process GO:0004674; protein serine/threonine kinase activity; molecular_function GO:0005634; nucleus; cellular_component GO:0003677; DNA binding; molecular_function GO:0004386; helicase activity; molecular_function GO:0003676; nucleic acid binding; molecula…	NA	NA	NA	NA
Contig1	313661	32	2.856	4.319	0.01436	0.6612	0.5135
Contig1	313681	32	-0.09505	3.777	2.111e-05	-0.02517	0.9801
Contig1	313991	32	5.765	4.557	0.05064	1.265	0.2156
Contig1	320339	32	-1.204	7.324	0.0009001	-0.1644	0.8705	A02432	319334	322093	+	mRNA	Contig1:319334:322093:+	gi|453088982|gb|EMF17022.1|; hypothetical protein [Sphaerulina musiva SO2202, SEPMUDRAFT_146132]	NA	bcom:BAUCODRAFT_560243;	NA	NA	GO:0007049; cell cycle; biological_process GO:0005634; nucleus; cellular_component	NA	NA	NA	NA
Contig1	324290	32	-5.347	5.744	0.02808	-0.931	0.3593	A02443	323231	325033	+	mRNA	Contig1:323231:325033:+	gi|398398796|ref|XP_003852855.1|; hypothetical protein [Zymoseptoria tritici IPO323, MYCGRDRAFT_70742]	NA	ztr:MYCGRDRAFT_70742;	NA	NA	NA	NA	NA	NA	NA
Contig1	324673	32	5.765	4.557	0.05064	1.265	0.2156	A02443	323231	325033	+	mRNA	Contig1:323231:325033:+	gi|398398796|ref|XP_003852855.1|; hypothetical protein [Zymoseptoria tritici IPO323, MYCGRDRAFT_70742]	NA	ztr:MYCGRDRAFT_70742;	NA	NA	NA	NA	NA	NA	NA
Contig1	327669	30	-1.859	3.872	0.00816	-0.48	0.635
Contig1	334024	31	-2.073	3.801	0.01016	-0.5455	0.5896
Contig1	340835	32	14.94	6.464	0.1511	2.311	0.02789	A02499	339102	341192	-	mRNA	Contig1:339102:341192:-	gi|453088428|gb|EMF16468.1|; DUF1613-domain-containing protein, partial [Sphaerulina musiva SO2202]	Q7SE80; TRM44_NEUCR tRNA (uracil-O(2)-)-methyltransferase OS=Neurospora crassa (strain ATCC 24698 / 74-OR23-1A / CBS 708.71 / DSM 1257 / FGSC 987) GN=trm44 PE=3 SV=2	bcom:BAUCODRAFT_35925; K15447 TRM44, METTL19 tRNASer (uridine44-2'-O)-methyltransferase 2.1.1.211 --	NA	NA	GO:0008168; methyltransferase activity; molecular_function	NA	NA	NA	NA
Contig1	345373	32	5.765	4.557	0.05064	1.265	0.2156
Contig1	355130	32	-0.09505	3.777	2.111e-05	-0.02517	0.9801
Contig1	357864	32	-0.09505	3.777	2.111e-05	-0.02517	0.9801	A02577	355209	358049	-	mRNA	Contig1:355209:358049:-	gi|452846667|gb|EME48599.1|; hypothetical protein [Dothistroma septosporum NZE10, DOTSEDRAFT_49044]	NA	bcom:BAUCODRAFT_25533;	NA	NA	NA	NA	NA	NA	NA
Contig1	357909	31	-4.802	5.583	0.02488	-0.8602	0.3968	A02577	355209	358049	-	mRNA	Contig1:355209:358049:-	gi|452846667|gb|EME48599.1|; hypothetical protein [Dothistroma septosporum NZE10, DOTSEDRAFT_49044]	NA	bcom:BAUCODRAFT_25533;	NA	NA	NA	NA	NA	NA	NA
Contig1	358313	32	-5.347	5.744	0.02808	-0.931	0.3593
Contig1	361394	30	-4.625	5.664	0.02325	-0.8165	0.4211
Contig1	363537	31	-5.196	5.831	0.02665	-0.891	0.3803
Contig1	363763	31	-4.802	5.583	0.02488	-0.8602	0.3968
Contig1	368484	32	5.765	4.557	0.05064	1.265	0.2156
Contig1	371245	32	-5.347	5.744	0.02808	-0.931	0.3593	A02665	371241	372708	-	mRNA	Contig1:371241:372708:-	gi|453088190|gb|EMF16230.1|; methionine aminopeptidase [Sphaerulina musiva SO2202]	O59730; MAP1_SCHPO Methionine aminopeptidase 1 OS=Schizosaccharomyces pombe (strain 972 / ATCC 24843) GN=fma1 PE=1 SV=1	pfj:MYCFIDRAFT_209995; K01265 map methionyl aminopeptidase 3.4.11.18 --	SPBC3E7.10; KOG2738 Putative methionine aminopeptidase O Posttranslational modification, protein turnover, chaperones ;	NA	GO:0016153; urocanate hydratase activity; molecular_function	NA	NA	NA	NA
Contig1	371553	31	-4.802	5.583	0.02488	-0.8602	0.3968	A02665	371241	372708	-	mRNA	Contig1:371241:372708:-	gi|453088190|gb|EMF16230.1|; methionine aminopeptidase [Sphaerulina musiva SO2202]	O59730; MAP1_SCHPO Methionine aminopeptidase 1 OS=Schizosaccharomyces pombe (strain 972 / ATCC 24843) GN=fma1 PE=1 SV=1	pfj:MYCFIDRAFT_209995; K01265 map methionyl aminopeptidase 3.4.11.18 --	SPBC3E7.10; KOG2738 Putative methionine aminopeptidase O Posttranslational modification, protein turnover, chaperones ;	NA	GO:0016153; urocanate hydratase activity; molecular_function	NA	NA	NA	NA
Contig1	373207	32	-5.347	5.744	0.02808	-0.931	0.3593	A02676	373063	376815	+	mRNA	Contig1:373063:376815:+	gi|631371574|ref|XP_007920167.1|; hypothetical protein [Pseudocercospora fijiensis CIRAD86, MYCFIDRAFT_55596]	B0Y7C3; KMO_ASPFC Kynurenine 3-monooxygenase OS=Neosartorya fumigata (strain CEA10 / CBS 144.89 / FGSC A1163) GN=bna4 PE=3 SV=1	pfj:MYCFIDRAFT_55596; K00486 KMO kynurenine 3-monooxygenase 1.14.13.9 Metabolism; Amino acid metabolism; Tryptophan metabolism [PATH:ko00380]	NA	NA	GO:0055114; oxidation-reduction process; biological_process GO:0008033; tRNA processing; biological_process GO:0019028; viral capsid; cellular_component GO:0004506; squalene monooxygenase activity; molecular_function GO:0016491; oxidoreductase activity; molecular_function GO:0050660; flavin adenine dinucleotide binding; molecular_function GO:0019031; viral envelope; cellular_component GO:0016021;…	NA	NA	NA	NA
Contig1	378892	31	3.041	4.954	0.01282	0.6138	0.5441	A00760	377974	378910	-	mRNA	Contig1:377974:378910:-	gi|453088294|gb|EMF16334.1|; hypothetical protein [Sphaerulina musiva SO2202, SEPMUDRAFT_145610]	NA	pfj:MYCFIDRAFT_48511;	NA	NA	GO:0055114; oxidation-reduction process; biological_process GO:0008137; NADH dehydrogenase (ubiquinone) activity; molecular_function GO:0006120; mitochondrial electron transport, NADH to ubiquinone; biological_process	NA	NA	NA	NA
Contig1	379373	32	5.765	4.557	0.05064	1.265	0.2156
Contig1	381736	32	-5.347	5.744	0.02808	-0.931	0.3593	A00771	381519	385088	-	mRNA	Contig1:381519:385088:-	gi|453088293|gb|EMF16333.1|; 26S proteasome regulatory subunit Rpn2 [Sphaerulina musiva SO2202]	O88761; PSMD1_RAT 26S proteasome non-ATPase regulatory subunit 1 OS=Rattus norvegicus GN=Psmd1 PE=1 SV=1	pfj:MYCFIDRAFT_212910; K03032 PSMD1, RPN2 26S proteasome regulatory subunit N2 -- Genetic Information Processing; Folding, sorting and degradation; Proteasome [PATH:ko03050] Human Diseases; Infectious diseases; Epstein-Barr virus infection [PATH:ko05169]	At1g04810; KOG2062 26S proteasome regulatory complex, subunit RPN2/PSMD1 O Posttranslational modification, protein turnover, chaperones ;	NA	NA	NA	NA	NA	NA
Contig1	382020	30	3.258	5.021	0.01482	0.649	0.5216	A00771	381519	385088	-	mRNA	Contig1:381519:385088:-	gi|453088293|gb|EMF16333.1|; 26S proteasome regulatory subunit Rpn2 [Sphaerulina musiva SO2202]	O88761; PSMD1_RAT 26S proteasome non-ATPase regulatory subunit 1 OS=Rattus norvegicus GN=Psmd1 PE=1 SV=1	pfj:MYCFIDRAFT_212910; K03032 PSMD1, RPN2 26S proteasome regulatory subunit N2 -- Genetic Information Processing; Folding, sorting and degradation; Proteasome [PATH:ko03050] Human Diseases; Infectious diseases; Epstein-Barr virus infection [PATH:ko05169]	At1g04810; KOG2062 26S proteasome regulatory complex, subunit RPN2/PSMD1 O Posttranslational modification, protein turnover, chaperones ;	NA	NA	NA	NA	NA	NA
Contig1	386888	30	3.258	5.021	0.01482	0.649	0.5216
Contig1	390108	31	-0.4464	3.997	0.0004299	-0.1117	0.9118	A00793	389127	393542	-	mRNA	Contig1:389127:393542:-	gi|631375822|ref|XP_007922291.1|; putative ABC transporter, ABC-B family, MDR type [Pseudocercospora fijiensis CIRAD86]	NA	pfj:MYCFIDRAFT_217198; K05658 ABCB1, CD243 ATP-binding cassette, subfamily B (MDR/TAP), member 1 3.6.3.44 Environmental Information Processing; Membrane transport; ABC transporters [PATH:ko02010] Organismal Systems; Digestive system; Bile secretion [PATH:ko04976] Human Diseases; Cancers; MicroRNAs in cancer [PATH:ko05206]	NA	NA	GO:0055085; transmembrane transport; biological_process GO:0006810; transport; biological_process GO:0051301; cell division; biological_process GO:0007049; cell cycle; biological_process GO:0005524; ATP binding; molecular_function GO:0004140; dephospho-CoA kinase activity; molecular_function GO:0007059; chromosome segregation; biological_process GO:0016021; integral to membrane; cellular_componen…	PHI:3928; MacB AAL19878 28901 Salmonella enterica reduced virulence	NA	NA	NA
Contig1	391138	31	-0.4464	3.997	0.0004299	-0.1117	0.9118	A00793	389127	393542	-	mRNA	Contig1:389127:393542:-	gi|631375822|ref|XP_007922291.1|; putative ABC transporter, ABC-B family, MDR type [Pseudocercospora fijiensis CIRAD86]	NA	pfj:MYCFIDRAFT_217198; K05658 ABCB1, CD243 ATP-binding cassette, subfamily B (MDR/TAP), member 1 3.6.3.44 Environmental Information Processing; Membrane transport; ABC transporters [PATH:ko02010] Organismal Systems; Digestive system; Bile secretion [PATH:ko04976] Human Diseases; Cancers; MicroRNAs in cancer [PATH:ko05206]	NA	NA	GO:0055085; transmembrane transport; biological_process GO:0006810; transport; biological_process GO:0051301; cell division; biological_process GO:0007049; cell cycle; biological_process GO:0005524; ATP binding; molecular_function GO:0004140; dephospho-CoA kinase activity; molecular_function GO:0007059; chromosome segregation; biological_process GO:0016021; integral to membrane; cellular_componen…	PHI:3928; MacB AAL19878 28901 Salmonella enterica reduced virulence	NA	NA	NA
Contig1	393760	32	1.63	3.91	0.00576	0.4169	0.6797
Contig1	393806	32	1.63	3.91	0.00576	0.4169	0.6797
Contig1	394169	31	-5.196	5.831	0.02665	-0.891	0.3803	A00804	394050	394659	-	mRNA	Contig1:394050:394659:-	gi|627810197|ref|XP_007678446.1|; hypothetical protein [Baudoinia compniacensis UAMH 10762, BAUCODRAFT_124300]	Q08971; YP225_YEAST Protein PBDC1 homolog OS=Saccharomyces cerevisiae (strain ATCC 204508 / S288c) GN=YPL225W PE=1 SV=1	bcom:BAUCODRAFT_124300;	YPL225w; KOG4093 Uncharacterized conserved protein S Function unknown ;	NA	NA	NA	NA	NA	NA
Contig1	394941	32	1.63	3.91	0.00576	0.4169	0.6797
Contig1	396797	31	-0.4464	3.997	0.0004299	-0.1117	0.9118
Contig1	397322	32	1.63	3.91	0.00576	0.4169	0.6797
Contig1	398694	30	-0.222	4.065	0.0001065	-0.05461	0.9568	A00826	397871	399043	+	mRNA	Contig1:397871:399043:+	gi|631371446|ref|XP_007920103.1|; hypothetical protein [Pseudocercospora fijiensis CIRAD86, MYCFIDRAFT_54801]	NA	pfj:MYCFIDRAFT_54801;	NA	NA	GO:0016787; hydrolase activity; molecular_function	NA	NA	NA	NA
Contig1	399108	32	1.63	3.91	0.00576	0.4169	0.6797
Contig1	401168	31	1.855	3.979	0.007437	0.4662	0.6446	A00837	400000	401316	-	mRNA	Contig1:400000:401316:-	gi|453085358|gb|EMF13401.1|; hypothetical protein [Sphaerulina musiva SO2202, SEPMUDRAFT_148713]	NA	bcom:BAUCODRAFT_40492;	NA	NA	NA	NA	NA	NA	NA
Contig1	401644	32	1.63	3.91	0.00576	0.4169	0.6797
Contig1	401743	31	-5.196	5.831	0.02665	-0.891	0.3803
Contig1	402983	31	-0.4464	3.997	0.0004299	-0.1117	0.9118	A00848	402647	405199	-	mRNA	Contig1:402647:405199:-	gi|453088295|gb|EMF16335.1|; hypothetical protein [Sphaerulina musiva SO2202, SEPMUDRAFT_145611]	NA	ztr:MYCGRDRAFT_109427;	NA	NA	GO:0008270; zinc ion binding; molecular_function GO:0005509; calcium ion binding; molecular_function	NA	NA	NA	NA
Contig1	403109	32	1.63	3.91	0.00576	0.4169	0.6797	A00848	402647	405199	-	mRNA	Contig1:402647:405199:-	gi|453088295|gb|EMF16335.1|; hypothetical protein [Sphaerulina musiva SO2202, SEPMUDRAFT_145611]	NA	ztr:MYCGRDRAFT_109427;	NA	NA	GO:0008270; zinc ion binding; molecular_function GO:0005509; calcium ion binding; molecular_function	NA	NA	NA	NA
Contig1	405339	32	5.765	4.557	0.05064	1.265	0.2156
Contig1	410057	32	1.63	3.91	0.00576	0.4169	0.6797	A00882	409573	410415	-	mRNA	Contig1:409573:410415:-	gi|453088724|gb|EMF16764.1|; hypothetical protein [Sphaerulina musiva SO2202, SEPMUDRAFT_56450]	NA	ztr:MYCGRDRAFT_93124;	NA	NA	GO:0016592; mediator complex; cellular_component GO:0006357; regulation of transcription from RNA polymerase II promoter; biological_process GO:0003968; RNA-directed RNA polymerase activity; molecular_function GO:0001104; RNA polymerase II transcription cofactor activity; molecular_function	NA	NA	NA	NA
Contig1	410537	32	1.63	3.91	0.00576	0.4169	0.6797
Contig1	410666	32	1.63	3.91	0.00576	0.4169	0.6797
Contig1	412024	32	1.63	3.91	0.00576	0.4169	0.6797	A00893	410860	412627	+	mRNA	Contig1:410860:412627:+	gi|453088725|gb|EMF16765.1|; hypothetical protein [Sphaerulina musiva SO2202, SEPMUDRAFT_76291]	NA	pfj:MYCFIDRAFT_193207;	NA	NA	NA	NA	NA	NA	NA
Contig1	412993	31	-0.4464	3.997	0.0004299	-0.1117	0.9118	A00904	412735	413668	-	mRNA	Contig1:412735:413668:-	gi|453088726|gb|EMF16766.1|; mannose-P-dolichol utilization defect 1 protein [Sphaerulina musiva SO2202]	NA	ztr:MYCGRDRAFT_100168; K09660 MPDU1 mannose-P-dolichol utilization defect 1 -- --	NA	NA	GO:0004129; cytochrome-c oxidase activity; molecular_function GO:0005746; mitochondrial respiratory chain; cellular_component GO:0009055; NA	PHI:2186; PIC5 EHA49812 318829 Magnaporthe oryzae reduced virulence	NA	NA	NA
Contig1	413635	32	1.63	3.91	0.00576	0.4169	0.6797	A00904	412735	413668	-	mRNA	Contig1:412735:413668:-	gi|453088726|gb|EMF16766.1|; mannose-P-dolichol utilization defect 1 protein [Sphaerulina musiva SO2202]	NA	ztr:MYCGRDRAFT_100168; K09660 MPDU1 mannose-P-dolichol utilization defect 1 -- --	NA	NA	GO:0004129; cytochrome-c oxidase activity; molecular_function GO:0005746; mitochondrial respiratory chain; cellular_component GO:0009055; NA	PHI:2186; PIC5 EHA49812 318829 Magnaporthe oryzae reduced virulence	NA	NA	NA
Contig1	414955	32	1.63	3.91	0.00576	0.4169	0.6797
Contig1	415134	32	1.63	3.91	0.00576	0.4169	0.6797
Contig1	416524	32	1.63	3.91	0.00576	0.4169	0.6797	A00926	415372	420110	+	mRNA	Contig1:415372:420110:+	NA	NA	NA	NA	NA	GO:0003676; nucleic acid binding; molecular_function	NA	NA	NA	NA
Contig1	419576	32	-5.347	5.744	0.02808	-0.931	0.3593	A00926	415372	420110	+	mRNA	Contig1:415372:420110:+	NA	NA	NA	NA	NA	GO:0003676; nucleic acid binding; molecular_function	NA	NA	NA	NA
Contig1	436144	32	5.765	4.557	0.05064	1.265	0.2156
Contig1	439610	31	-4.802	5.583	0.02488	-0.8602	0.3968
Contig1	441320	30	-0.222	4.065	0.0001065	-0.05461	0.9568
Contig1	446851	32	5.765	4.557	0.05064	1.265	0.2156
Contig1	447008	32	-5.347	5.744	0.02808	-0.931	0.3593
Contig1	447387	31	3.041	4.954	0.01282	0.6138	0.5441	A01004	447029	448207	+	mRNA	Contig1:447029:448207:+	gi|453088419|gb|EMF16459.1|; aspartate aminotransferase [Sphaerulina musiva SO2202]	NA	pfj:MYCFIDRAFT_27203;	NA	NA	GO:0016846; carbon-sulfur lyase activity; molecular_function GO:0030170; pyridoxal phosphate binding; molecular_function GO:0016829; lyase activity; molecular_function GO:0006520; cellular amino acid metabolic process; biological_process GO:0009058; biosynthetic process; biological_process	NA	NA	NA	NA
Contig1	449026	32	5.765	4.557	0.05064	1.265	0.2156	A01015	448402	449117	-	mRNA	Contig1:448402:449117:-	gi|453088420|gb|EMF16460.1|; hypothetical protein [Sphaerulina musiva SO2202, SEPMUDRAFT_34938]	NA	pfj:MYCFIDRAFT_193563;	NA	NA	NA	NA	NA	YES	NA
Contig1	449703	31	3.041	4.954	0.01282	0.6138	0.5441
Contig1	450097	32	-5.347	5.744	0.02808	-0.931	0.3593
Contig1	450891	31	-4.802	5.583	0.02488	-0.8602	0.3968	A01026	450399	451343	-	mRNA	Contig1:450399:451343:-	gi|453088421|gb|EMF16461.1|; Rhodanese-like protein [Sphaerulina musiva SO2202]	O64530; STR1_ARATH Thiosulfate/3-mercaptopyruvate sulfurtransferase 1, mitochondrial OS=Arabidopsis thaliana GN=STR1 PE=1 SV=1	pfj:MYCFIDRAFT_210168; K01011 TST, MPST, sseA thiosulfate/3-mercaptopyruvate sulfurtransferase 2.8.1.1 2.8.1.2 Metabolism; Amino acid metabolism; Cysteine and methionine metabolism [PATH:ko00270] Metabolism; Energy metabolism; Sulfur metabolism [PATH:ko00920] Genetic Information Processing; Folding, sorting and degradation; Sulfur relay system [PATH:ko04122]	At1g79230; KOG1529 Mercaptopyruvate sulfurtransferase/thiosulfate sulfurtransferase V Defense mechanisms ;	NA	NA	NA	NA	NA	NA
Contig1	451536	32	1.63	3.91	0.00576	0.4169	0.6797
Contig1	451602	31	5.982	4.619	0.05467	1.295	0.2055
Contig1	453153	32	-5.347	5.744	0.02808	-0.931	0.3593
Contig1	455996	32	5.765	4.557	0.05064	1.265	0.2156
Contig1	457232	32	5.765	4.557	0.05064	1.265	0.2156
Contig1	458017	31	5.982	4.619	0.05467	1.295	0.2055
Contig1	458118	30	-4.625	5.664	0.02325	-0.8165	0.4211
Contig1	461591	32	1.63	3.91	0.00576	0.4169	0.6797
Contig1	462172	32	1.63	3.91	0.00576	0.4169	0.6797
Contig1	462396	30	6.11	4.706	0.05678	1.298	0.2048
Contig1	467527	31	1.855	3.979	0.007437	0.4662	0.6446
Contig1	469514	31	-0.4464	3.997	0.0004299	-0.1117	0.9118	A01059	469443	470763	+	mRNA	Contig1:469443:470763:+	gi|453088201|gb|EMF16241.1|; hypothetical protein [Sphaerulina musiva SO2202, SEPMUDRAFT_75177]	NA	pfj:MYCFIDRAFT_4723;	NA	NA	NA	NA	NA	NA	NA
Contig1	478174	31	-5.196	5.831	0.02665	-0.891	0.3803	A01115	477329	478401	+	mRNA	Contig1:477329:478401:+	gi|452847157|gb|EME49089.1|; hypothetical protein [Dothistroma septosporum NZE10, DOTSEDRAFT_40330]	NA	bcom:BAUCODRAFT_521236;	NA	NA	GO:0006508; proteolysis; biological_process GO:0005978; glycogen biosynthetic process; biological_process GO:0016787; hydrolase activity; molecular_function GO:0004177; aminopeptidase activity; molecular_function GO:0004373; glycogen (starch) synthase activity; molecular_function	NA	NA	NA	NA
Contig1	479651	31	15.13	6.534	0.1561	2.316	0.02782	A01137	479515	480252	-	mRNA	Contig1:479515:480252:-	gi|453088208|gb|EMF16248.1|; V-snare-domain-containing protein [Sphaerulina musiva SO2202]	P78768; VTI1_SCHPO Vesicle transport v-SNARE protein vti1 OS=Schizosaccharomyces pombe (strain 972 / ATCC 24843) GN=vti1 PE=2 SV=2	pfj:MYCFIDRAFT_78449; K08493 VTI1 vesicle transport through interaction with t-SNAREs 1 -- Genetic Information Processing; Folding, sorting and degradation; SNARE interactions in vesicular transport [PATH:ko04130]	SPBC3B9.10; KOG1666 V-SNARE U Intracellular trafficking, secretion, and vesicular transport ;	NA	GO:0008855; exodeoxyribonuclease VII activity; molecular_function GO:0016192; vesicle-mediated transport; biological_process GO:0016021; integral to membrane; cellular_component GO:0006948; induction by virus of host cell-cell fusion; biological_process GO:0008289; lipid binding; molecular_function GO:0016020; membrane; cellular_component GO:0017119; Golgi transport complex; cellular_component GO…	NA	NA	NA	NA
Contig1	494983	32	-5.347	5.744	0.02808	-0.931	0.3593	A01215	494776	497120	-	mRNA	Contig1:494776:497120:-	gi|453088216|gb|EMF16256.1|; DUF726-domain-containing protein [Sphaerulina musiva SO2202]	NA	pfj:MYCFIDRAFT_78465;	NA	NA	GO:0009058; biosynthetic process; biological_process GO:0016788; hydrolase activity, acting on ester bonds; molecular_function	NA	NA	NA	NA
Contig1	497956	31	-5.196	5.831	0.02665	-0.891	0.3803	A01226	497494	499595	+	mRNA	Contig1:497494:499595:+	gi|453088438|gb|EMF16478.1|; DUF1741-domain-containing protein [Sphaerulina musiva SO2202]	NA	pfj:MYCFIDRAFT_129541;	NA	NA	NA	NA	NA	NA	NA
Contig1	498154	31	5.982	4.619	0.05467	1.295	0.2055	A01226	497494	499595	+	mRNA	Contig1:497494:499595:+	gi|453088438|gb|EMF16478.1|; DUF1741-domain-containing protein [Sphaerulina musiva SO2202]	NA	pfj:MYCFIDRAFT_129541;	NA	NA	NA	NA	NA	NA	NA
Contig1	507097	32	-5.347	5.744	0.02808	-0.931	0.3593
Contig1	521585	30	-4.625	5.664	0.02325	-0.8165	0.4211
Contig1	527697	32	1.63	3.91	0.00576	0.4169	0.6797	A01359	527201	529882	-	mRNA	Contig1:527201:529882:-	gi|453088678|gb|EMF16718.1|; hypothetical protein [Sphaerulina musiva SO2202, SEPMUDRAFT_145900]	NA	NA	NA	NA	NA	NA	NA	NA	NA
Contig1	531861	32	-5.347	5.744	0.02808	-0.931	0.3593	A01370	530234	531997	-	mRNA	Contig1:530234:531997:-	gi|452843442|gb|EME45377.1|; hypothetical protein [Dothistroma septosporum NZE10, DOTSEDRAFT_170727]	NA	bcom:BAUCODRAFT_79798; K01062 PLA2G7, PAFAH platelet-activating factor acetylhydrolase 3.1.1.47 Metabolism; Lipid metabolism; Ether lipid metabolism [PATH:ko00565]	NA	NA	GO:0003847; 1-alkyl-2-acetylglycerophosphocholine esterase activity; molecular_function GO:0016042; lipid catabolic process; biological_process	NA	NA	NA	NA
Contig1	540632	31	1.739	3.994	0.006492	0.4353	0.6665	A01426	540267	541967	-	mRNA	Contig1:540267:541967:-	gi|631373878|ref|XP_007921319.1|; hypothetical protein [Pseudocercospora fijiensis CIRAD86, MYCFIDRAFT_213175]	Q5B2Q1; DPH2_EMENI 2-(3-amino-3-carboxypropyl)histidine synthase subunit 2 OS=Emericella nidulans (strain FGSC A4 / ATCC 38163 / CBS 112.46 / NRRL 194 / M139) GN=dph2 PE=3 SV=1	pfj:MYCFIDRAFT_213175; K17866 DPH2 diphthamide biosynthesis protein 2 -- --	NA	NA	GO:0017183; peptidyl-diphthamide biosynthetic process from peptidyl-histidine; biological_process GO:0005737; cytoplasm; cellular_component	NA	NA	NA	NA
Contig1	548625	31	1.855	3.979	0.007437	0.4662	0.6446	A01459	547700	554481	+	mRNA	Contig1:547700:554481:+	NA	NA	NA	NA	NA	NA	NA	NA	NA	NA
Contig1	560824	32	1.63	3.91	0.00576	0.4169	0.6797	A01481	558417	560990	+	mRNA	Contig1:558417:560990:+	NA	NA	NA	NA	NA	NA	NA	NA	NA	NA
Contig1	560837	32	5.765	4.557	0.05064	1.265	0.2156	A01481	558417	560990	+	mRNA	Contig1:558417:560990:+	NA	NA	NA	NA	NA	NA	NA	NA	NA	NA
Contig1	561474	30	-0.222	4.065	0.0001065	-0.05461	0.9568
Contig1	563490	32	5.765	4.557	0.05064	1.265	0.2156
Contig1	563491	32	5.765	4.557	0.05064	1.265	0.2156
Contig1	567481	31	-0.4464	3.997	0.0004299	-0.1117	0.9118	A01492	567336	569057	-	mRNA	Contig1:567336:569057:-	gi|453088975|gb|EMF17015.1|; DUF1752-domain-containing protein [Sphaerulina musiva SO2202]	NA	pfj:MYCFIDRAFT_86181;	NA	NA	GO:0003887; DNA-directed DNA polymerase activity; molecular_function GO:0003677; DNA binding; molecular_function GO:0006351; transcription, DNA-dependent; biological_process	NA	NA	NA	NA
Contig1	576592	30	-0.222	4.065	0.0001065	-0.05461	0.9568
Contig1	581029	31	-2.073	3.801	0.01016	-0.5455	0.5896	A01503	578713	581976	-	mRNA	Contig1:578713:581976:-	gi|453088883|gb|EMF16923.1|; SNF2_N-domain-containing protein [Sphaerulina musiva SO2202]	NA	pfj:MYCFIDRAFT_55645;	NA	NA	GO:0016787; hydrolase activity; molecular_function GO:0003677; DNA binding; molecular_function GO:0004386; helicase activity; molecular_function GO:0005524; ATP binding; molecular_function GO:0003676; nucleic acid binding; molecular_function	NA	NA	NA	NA
Contig1	581241	31	15.13	6.534	0.1561	2.316	0.02782	A01503	578713	581976	-	mRNA	Contig1:578713:581976:-	gi|453088883|gb|EMF16923.1|; SNF2_N-domain-containing protein [Sphaerulina musiva SO2202]	NA	pfj:MYCFIDRAFT_55645;	NA	NA	GO:0016787; hydrolase activity; molecular_function GO:0003677; DNA binding; molecular_function GO:0004386; helicase activity; molecular_function GO:0005524; ATP binding; molecular_function GO:0003676; nucleic acid binding; molecular_function	NA	NA	NA	NA
Contig1	582585	31	2.322	6.791	0.004016	0.342	0.7349
Contig1	596651	32	1.63	3.91	0.00576	0.4169	0.6797
Contig1	608609	31	1.943	7.104	0.002572	0.2735	0.7864
Contig1	608929	30	2.515	6.877	0.004756	0.3658	0.7173
Contig1	622288	32	1.775	7.008	0.002133	0.2533	0.8018	A01648	622167	624021	+	mRNA	Contig1:622167:624021:+	gi|630032954|ref|XP_007838079.1|; hypothetical protein [Pestalotiopsis fici W106-1, PFICI_11307]	NA	pcs:Pc20g15240;	NA	NA	NA	NA	NA	NA	NA
Contig1	625723	32	-0.09505	3.777	2.111e-05	-0.02517	0.9801
Contig1	626840	31	1.524	4.414	0.004093	0.3452	0.7324
Contig1	630007	31	1.943	7.104	0.002572	0.2735	0.7864	A01659	628236	630072	+	mRNA	Contig1:628236:630072:+	gi|453088544|gb|EMF16584.1|; P-loop containing nucleoside triphosphate hydrolase protein [Sphaerulina musiva SO2202]	Q8X082; RFC5_NEUCR Replication factor C subunit 5 OS=Neurospora crassa (strain ATCC 24698 / 74-OR23-1A / CBS 708.71 / DSM 1257 / FGSC 987) GN=B14D6.460 PE=3 SV=1	pfj:MYCFIDRAFT_57005; K10756 RFC3_5 replication factor C subunit 3/5 -- Genetic Information Processing; Replication and repair; DNA replication [PATH:ko03030] Genetic Information Processing; Replication and repair; Nucleotide excision repair [PATH:ko03420] Genetic Information Processing; Replication and repair; Mismatch repair [PATH:ko03430]	SPBC83.14c; KOG2035 Replication factor C, subunit RFC3 DL Cell cycle control, cell division, chromosome partitioning ; Replication, recombination and repair ;	NA	GO:0005524; ATP binding; molecular_function GO:0016887; ATPase activity; molecular_function	NA	NA	NA	NA
Contig1	633572	32	1.775	7.008	0.002133	0.2533	0.8018
Contig1	633911	32	1.324	4.344	0.003086	0.3047	0.7627	A01670	633699	635839	-	mRNA	Contig1:633699:635839:-	gi|453088973|gb|EMF17013.1|; P-loop containing nucleoside triphosphate hydrolase protein [Sphaerulina musiva SO2202]	P32916; SRPR_YEAST Signal recognition particle receptor subunit alpha homolog OS=Saccharomyces cerevisiae (strain ATCC 204508 / S288c) GN=SRP101 PE=1 SV=2	pfj:MYCFIDRAFT_76824; K13431 SRPR signal recognition particle receptor subunit alpha -- Genetic Information Processing; Folding, sorting and degradation; Protein export [PATH:ko03060]	YDR292c; KOG0781 Signal recognition particle receptor, alpha subunit U Intracellular trafficking, secretion, and vesicular transport ;	gnl|TC-DB|P32916; 3.A.5.8.1 Signal recognition particle receptor alpha subunit homolog (SR-alpha) (Docking protein alpha) (DP-alpha) - Saccharomyces cerevisiae (Baker's yeast).	GO:0098519; NA GO:0000103; sulfate assimilation; biological_process GO:0006184; GTP catabolic process; biological_process GO:0004020; adenylylsulfate kinase activity; molecular_function GO:0016491; oxidoreductase activity; molecular_function GO:0005047; signal recognition particle binding; molecular_function GO:0005524; ATP binding; molecular_function GO:0005785; signal recognition particle recep…	NA	NA	NA	NA
Contig1	638878	32	1.775	7.008	0.002133	0.2533	0.8018
Contig1	640108	31	-0.4464	3.997	0.0004299	-0.1117	0.9118	A01703	640059	641396	+	mRNA	Contig1:640059:641396:+	gi|453088887|gb|EMF16927.1|; WD40 repeat-like protein [Sphaerulina musiva SO2202]	NA	ztr:MYCGRDRAFT_70772;	NA	NA	GO:0005515; protein binding; molecular_function	NA	NA	NA	NA
Contig1	641204	32	1.324	4.344	0.003086	0.3047	0.7627	A01703	640059	641396	+	mRNA	Contig1:640059:641396:+	gi|453088887|gb|EMF16927.1|; WD40 repeat-like protein [Sphaerulina musiva SO2202]	NA	ztr:MYCGRDRAFT_70772;	NA	NA	GO:0005515; protein binding; molecular_function	NA	NA	NA	NA
Contig1	641695	30	2.515	6.877	0.004756	0.3658	0.7173
Contig1	645447	32	-0.09505	3.777	2.111e-05	-0.02517	0.9801	A01714	643435	645600	-	mRNA	Contig1:643435:645600:-	NA	NA	NA	NA	NA	NA	NA	NA	NA	NA
Contig1	646547	32	1.775	7.008	0.002133	0.2533	0.8018
Contig1	648811	31	0.1198	3.85	3.341e-05	0.03113	0.9754
Contig1	655486	31	-2.073	3.801	0.01016	-0.5455	0.5896	A01747	655474	656160	+	mRNA	Contig1:655474:656160:+	gi|453088390|gb|EMF16430.1|; SelR-domain-containing protein [Sphaerulina musiva SO2202]	Q9Y7K1; YGL4_SCHPO Uncharacterized protein C216.04c OS=Schizosaccharomyces pombe (strain 972 / ATCC 24843) GN=SPBC216.04c PE=3 SV=1	bcom:BAUCODRAFT_29974; K07305 msrB peptide-methionine (R)-S-oxide reductase 1.8.4.12 --	SPBC216.04c; KOG0856 Predicted pilin-like transcription factor O Posttranslational modification, protein turnover, chaperones ;	NA	GO:0033743; peptide-methionine (R)-S-oxide reductase activity; molecular_function GO:0055114; oxidation-reduction process; biological_process	NA	NA	NA	NA
Contig1	662362	27	-5.029	5.25	0.03541	-0.958	0.3472
Contig1	663488	31	-10.56	6.515	0.08308	-1.621	0.1158
Contig1	673996	30	-5.429	4.953	0.04114	-1.096	0.2824
Contig1	705927	31	1.855	3.979	0.007437	0.4662	0.6446	A01806	705334	706502	+	mRNA	Contig1:705334:706502:+	gi|452842510|gb|EME44446.1|; hypothetical protein [Dothistroma septosporum NZE10, DOTSEDRAFT_24483]	NA	ttt:THITE_2116227;	NA	NA	GO:0009103; lipopolysaccharide biosynthetic process; biological_process GO:0006468; protein phosphorylation; biological_process GO:0016020; membrane; cellular_component GO:0016773; phosphotransferase activity, alcohol group as acceptor; molecular_function GO:0004672; protein kinase activity; molecular_function GO:0005524; ATP binding; molecular_function	NA	NA	NA	NA
Contig1	706586	31	1.855	3.979	0.007437	0.4662	0.6446
Contig1	706814	32	1.63	3.91	0.00576	0.4169	0.6797
Contig1	711567	31	1.855	3.979	0.007437	0.4662	0.6446	A01809	710886	712658	-	mRNA	Contig1:710886:712658:-	gi|453088381|gb|EMF16421.1|; acyl-CoA dehydrogenase NM domain-like protein [Sphaerulina musiva SO2202]	Q5ATG5; APDG_EMENI Acyl-CoA dehydrogenase apdG OS=Emericella nidulans (strain FGSC A4 / ATCC 38163 / CBS 112.46 / NRRL 194 / M139) GN=apdG PE=2 SV=1	pfj:MYCFIDRAFT_160920;	NA	NA	GO:0055114; oxidation-reduction process; biological_process GO:0016491; oxidoreductase activity; molecular_function GO:0020037; heme binding; molecular_function GO:0050660; flavin adenine dinucleotide binding; molecular_function GO:0003995; acyl-CoA dehydrogenase activity; molecular_function GO:0008152; NA GO:0016627; oxidoreductase activity, acting on the CH-CH group of donors; molecular_function	NA	NA	NA	NA
Contig1	711629	30	-0.222	4.065	0.0001065	-0.05461	0.9568	A01809	710886	712658	-	mRNA	Contig1:710886:712658:-	gi|453088381|gb|EMF16421.1|; acyl-CoA dehydrogenase NM domain-like protein [Sphaerulina musiva SO2202]	Q5ATG5; APDG_EMENI Acyl-CoA dehydrogenase apdG OS=Emericella nidulans (strain FGSC A4 / ATCC 38163 / CBS 112.46 / NRRL 194 / M139) GN=apdG PE=2 SV=1	pfj:MYCFIDRAFT_160920;	NA	NA	GO:0055114; oxidation-reduction process; biological_process GO:0016491; oxidoreductase activity; molecular_function GO:0020037; heme binding; molecular_function GO:0050660; flavin adenine dinucleotide binding; molecular_function GO:0003995; acyl-CoA dehydrogenase activity; molecular_function GO:0008152; NA GO:0016627; oxidoreductase activity, acting on the CH-CH group of donors; molecular_function	NA	NA	NA	NA
Contig1	712294	31	-0.4464	3.997	0.0004299	-0.1117	0.9118	A01809	710886	712658	-	mRNA	Contig1:710886:712658:-	gi|453088381|gb|EMF16421.1|; acyl-CoA dehydrogenase NM domain-like protein [Sphaerulina musiva SO2202]	Q5ATG5; APDG_EMENI Acyl-CoA dehydrogenase apdG OS=Emericella nidulans (strain FGSC A4 / ATCC 38163 / CBS 112.46 / NRRL 194 / M139) GN=apdG PE=2 SV=1	pfj:MYCFIDRAFT_160920;	NA	NA	GO:0055114; oxidation-reduction process; biological_process GO:0016491; oxidoreductase activity; molecular_function GO:0020037; heme binding; molecular_function GO:0050660; flavin adenine dinucleotide binding; molecular_function GO:0003995; acyl-CoA dehydrogenase activity; molecular_function GO:0008152; NA GO:0016627; oxidoreductase activity, acting on the CH-CH group of donors; molecular_function	NA	NA	NA	NA
Contig1	712496	32	1.63	3.91	0.00576	0.4169	0.6797	A01809	710886	712658	-	mRNA	Contig1:710886:712658:-	gi|453088381|gb|EMF16421.1|; acyl-CoA dehydrogenase NM domain-like protein [Sphaerulina musiva SO2202]	Q5ATG5; APDG_EMENI Acyl-CoA dehydrogenase apdG OS=Emericella nidulans (strain FGSC A4 / ATCC 38163 / CBS 112.46 / NRRL 194 / M139) GN=apdG PE=2 SV=1	pfj:MYCFIDRAFT_160920;	NA	NA	GO:0055114; oxidation-reduction process; biological_process GO:0016491; oxidoreductase activity; molecular_function GO:0020037; heme binding; molecular_function GO:0050660; flavin adenine dinucleotide binding; molecular_function GO:0003995; acyl-CoA dehydrogenase activity; molecular_function GO:0008152; NA GO:0016627; oxidoreductase activity, acting on the CH-CH group of donors; molecular_function	NA	NA	NA	NA
Contig1	712511	32	1.63	3.91	0.00576	0.4169	0.6797	A01809	710886	712658	-	mRNA	Contig1:710886:712658:-	gi|453088381|gb|EMF16421.1|; acyl-CoA dehydrogenase NM domain-like protein [Sphaerulina musiva SO2202]	Q5ATG5; APDG_EMENI Acyl-CoA dehydrogenase apdG OS=Emericella nidulans (strain FGSC A4 / ATCC 38163 / CBS 112.46 / NRRL 194 / M139) GN=apdG PE=2 SV=1	pfj:MYCFIDRAFT_160920;	NA	NA	GO:0055114; oxidation-reduction process; biological_process GO:0016491; oxidoreductase activity; molecular_function GO:0020037; heme binding; molecular_function GO:0050660; flavin adenine dinucleotide binding; molecular_function GO:0003995; acyl-CoA dehydrogenase activity; molecular_function GO:0008152; NA GO:0016627; oxidoreductase activity, acting on the CH-CH group of donors; molecular_function	NA	NA	NA	NA
Contig1	712740	32	1.63	3.91	0.00576	0.4169	0.6797
Contig1	713264	32	1.63	3.91	0.00576	0.4169	0.6797
Contig1	713556	32	1.63	3.91	0.00576	0.4169	0.6797
Contig1	713596	32	1.63	3.91	0.00576	0.4169	0.6797
Contig1	713864	32	6.268	4.198	0.06919	1.493	0.1458
Contig1	713865	32	6.268	4.198	0.06919	1.493	0.1458
Contig1	713877	32	6.268	4.198	0.06919	1.493	0.1458
Contig1	714555	28	4.939	4.645	0.04168	1.063	0.2974
Contig1	714956	31	4.135	4.48	0.02855	0.9231	0.3636	A01812	714743	717007	-	mRNA	Contig1:714743:717007:-	gi|453088383|gb|EMF16423.1|; patatin-domain-containing protein [Sphaerulina musiva SO2202]	NA	ztr:MYCGRDRAFT_86046; K14674 TGL4 TAG lipase / steryl ester hydrolase / phospholipase A2 / LPA acyltransferase 3.1.1.3 3.1.1.13 3.1.1.4 2.3.1.51 Metabolism; Lipid metabolism; Steroid biosynthesis [PATH:ko00100] Metabolism; Lipid metabolism; Glycerolipid metabolism [PATH:ko00561] Metabolism; Lipid metabolism; Glycerophospholipid metabolism [PATH:ko00564] Metabolism; Lipid metabolism; Ether lipid m…	NA	NA	GO:0006629; lipid metabolic process; biological_process GO:0005515; protein binding; molecular_function	NA	NA	NA	NA
Contig1	715001	31	4.135	4.48	0.02855	0.9231	0.3636	A01812	714743	717007	-	mRNA	Contig1:714743:717007:-	gi|453088383|gb|EMF16423.1|; patatin-domain-containing protein [Sphaerulina musiva SO2202]	NA	ztr:MYCGRDRAFT_86046; K14674 TGL4 TAG lipase / steryl ester hydrolase / phospholipase A2 / LPA acyltransferase 3.1.1.3 3.1.1.13 3.1.1.4 2.3.1.51 Metabolism; Lipid metabolism; Steroid biosynthesis [PATH:ko00100] Metabolism; Lipid metabolism; Glycerolipid metabolism [PATH:ko00561] Metabolism; Lipid metabolism; Glycerophospholipid metabolism [PATH:ko00564] Metabolism; Lipid metabolism; Ether lipid m…	NA	NA	GO:0006629; lipid metabolic process; biological_process GO:0005515; protein binding; molecular_function	NA	NA	NA	NA
Contig1	715033	31	4.135	4.48	0.02855	0.9231	0.3636	A01812	714743	717007	-	mRNA	Contig1:714743:717007:-	gi|453088383|gb|EMF16423.1|; patatin-domain-containing protein [Sphaerulina musiva SO2202]	NA	ztr:MYCGRDRAFT_86046; K14674 TGL4 TAG lipase / steryl ester hydrolase / phospholipase A2 / LPA acyltransferase 3.1.1.3 3.1.1.13 3.1.1.4 2.3.1.51 Metabolism; Lipid metabolism; Steroid biosynthesis [PATH:ko00100] Metabolism; Lipid metabolism; Glycerolipid metabolism [PATH:ko00561] Metabolism; Lipid metabolism; Glycerophospholipid metabolism [PATH:ko00564] Metabolism; Lipid metabolism; Ether lipid m…	NA	NA	GO:0006629; lipid metabolic process; biological_process GO:0005515; protein binding; molecular_function	NA	NA	NA	NA
Contig1	716351	32	6.268	4.198	0.06919	1.493	0.1458	A01812	714743	717007	-	mRNA	Contig1:714743:717007:-	gi|453088383|gb|EMF16423.1|; patatin-domain-containing protein [Sphaerulina musiva SO2202]	NA	ztr:MYCGRDRAFT_86046; K14674 TGL4 TAG lipase / steryl ester hydrolase / phospholipase A2 / LPA acyltransferase 3.1.1.3 3.1.1.13 3.1.1.4 2.3.1.51 Metabolism; Lipid metabolism; Steroid biosynthesis [PATH:ko00100] Metabolism; Lipid metabolism; Glycerolipid metabolism [PATH:ko00561] Metabolism; Lipid metabolism; Glycerophospholipid metabolism [PATH:ko00564] Metabolism; Lipid metabolism; Ether lipid m…	NA	NA	GO:0006629; lipid metabolic process; biological_process GO:0005515; protein binding; molecular_function	NA	NA	NA	NA
Contig1	716992	31	6.506	4.255	0.0746	1.529	0.1371	A01812	714743	717007	-	mRNA	Contig1:714743:717007:-	gi|453088383|gb|EMF16423.1|; patatin-domain-containing protein [Sphaerulina musiva SO2202]	NA	ztr:MYCGRDRAFT_86046; K14674 TGL4 TAG lipase / steryl ester hydrolase / phospholipase A2 / LPA acyltransferase 3.1.1.3 3.1.1.13 3.1.1.4 2.3.1.51 Metabolism; Lipid metabolism; Steroid biosynthesis [PATH:ko00100] Metabolism; Lipid metabolism; Glycerolipid metabolism [PATH:ko00561] Metabolism; Lipid metabolism; Glycerophospholipid metabolism [PATH:ko00564] Metabolism; Lipid metabolism; Ether lipid m…	NA	NA	GO:0006629; lipid metabolic process; biological_process GO:0005515; protein binding; molecular_function	NA	NA	NA	NA
Contig1	717605	32	6.268	4.198	0.06919	1.493	0.1458
Contig1	717965	32	6.268	4.198	0.06919	1.493	0.1458
Contig1	718063	32	6.268	4.198	0.06919	1.493	0.1458
Contig1	719140	32	6.268	4.198	0.06919	1.493	0.1458	A01813	718510	721130	-	mRNA	Contig1:718510:721130:-	gi|453088384|gb|EMF16424.1|; Na_H_Exchanger-domain-containing protein [Sphaerulina musiva SO2202]	P40309; KHA1_YEAST K(+)/H(+) antiporter 1 OS=Saccharomyces cerevisiae (strain ATCC 204508 / S288c) GN=KHA1 PE=1 SV=1	pfj:MYCFIDRAFT_210035;	YJL094c; KOG1650 Predicted K+/H+-antiporter P Inorganic ion transport and metabolism ;	gnl|TC-DB|P40309; 2.A.37.4.1 HYPOTHETICAL 97.1 KDA PROTEIN IN BCK1-TOK1 INTERGENIC REGION - Saccharomyces cerevisiae (Baker's yeast).	GO:0015299; solute:hydrogen antiporter activity; molecular_function GO:0055085; transmembrane transport; biological_process GO:0006812; cation transport; biological_process GO:0016021; integral to membrane; cellular_component	NA	NA	NA	NA
Contig1	719209	31	6.506	4.255	0.0746	1.529	0.1371	A01813	718510	721130	-	mRNA	Contig1:718510:721130:-	gi|453088384|gb|EMF16424.1|; Na_H_Exchanger-domain-containing protein [Sphaerulina musiva SO2202]	P40309; KHA1_YEAST K(+)/H(+) antiporter 1 OS=Saccharomyces cerevisiae (strain ATCC 204508 / S288c) GN=KHA1 PE=1 SV=1	pfj:MYCFIDRAFT_210035;	YJL094c; KOG1650 Predicted K+/H+-antiporter P Inorganic ion transport and metabolism ;	gnl|TC-DB|P40309; 2.A.37.4.1 HYPOTHETICAL 97.1 KDA PROTEIN IN BCK1-TOK1 INTERGENIC REGION - Saccharomyces cerevisiae (Baker's yeast).	GO:0015299; solute:hydrogen antiporter activity; molecular_function GO:0055085; transmembrane transport; biological_process GO:0006812; cation transport; biological_process GO:0016021; integral to membrane; cellular_component	NA	NA	NA	NA
Contig1	720074	30	4.372	4.539	0.03208	0.9633	0.3437	A01813	718510	721130	-	mRNA	Contig1:718510:721130:-	gi|453088384|gb|EMF16424.1|; Na_H_Exchanger-domain-containing protein [Sphaerulina musiva SO2202]	P40309; KHA1_YEAST K(+)/H(+) antiporter 1 OS=Saccharomyces cerevisiae (strain ATCC 204508 / S288c) GN=KHA1 PE=1 SV=1	pfj:MYCFIDRAFT_210035;	YJL094c; KOG1650 Predicted K+/H+-antiporter P Inorganic ion transport and metabolism ;	gnl|TC-DB|P40309; 2.A.37.4.1 HYPOTHETICAL 97.1 KDA PROTEIN IN BCK1-TOK1 INTERGENIC REGION - Saccharomyces cerevisiae (Baker's yeast).	GO:0015299; solute:hydrogen antiporter activity; molecular_function GO:0055085; transmembrane transport; biological_process GO:0006812; cation transport; biological_process GO:0016021; integral to membrane; cellular_component	NA	NA	NA	NA
Contig1	729804	32	8.953	4.868	0.1013	1.839	0.07579	A01816	728766	730748	-	mRNA	Contig1:728766:730748:-	gi|453088446|gb|EMF16486.1|; lysophospholipase Plb2 [Sphaerulina musiva SO2202]	B0XZV8; PLB3_ASPFC Lysophospholipase 3 OS=Neosartorya fumigata (strain CEA10 / CBS 144.89 / FGSC A1163) GN=plb3 PE=1 SV=1	ztr:MYCGRDRAFT_107391; K13333 PLB lysophospholipase 3.1.1.5 Metabolism; Lipid metabolism; Glycerophospholipid metabolism [PATH:ko00564]	YMR008c; KOG1325 Lysophospholipase I Lipid transport and metabolism ;	NA	GO:0009395; phospholipid catabolic process; biological_process GO:0004620; phospholipase activity; molecular_function	NA	NA	NA	NA
Contig1	729825	32	3.193	4.64	0.01553	0.688	0.4967	A01816	728766	730748	-	mRNA	Contig1:728766:730748:-	gi|453088446|gb|EMF16486.1|; lysophospholipase Plb2 [Sphaerulina musiva SO2202]	B0XZV8; PLB3_ASPFC Lysophospholipase 3 OS=Neosartorya fumigata (strain CEA10 / CBS 144.89 / FGSC A1163) GN=plb3 PE=1 SV=1	ztr:MYCGRDRAFT_107391; K13333 PLB lysophospholipase 3.1.1.5 Metabolism; Lipid metabolism; Glycerophospholipid metabolism [PATH:ko00564]	YMR008c; KOG1325 Lysophospholipase I Lipid transport and metabolism ;	NA	GO:0009395; phospholipid catabolic process; biological_process GO:0004620; phospholipase activity; molecular_function	NA	NA	NA	NA
Contig1	730149	32	8.953	4.868	0.1013	1.839	0.07579	A01816	728766	730748	-	mRNA	Contig1:728766:730748:-	gi|453088446|gb|EMF16486.1|; lysophospholipase Plb2 [Sphaerulina musiva SO2202]	B0XZV8; PLB3_ASPFC Lysophospholipase 3 OS=Neosartorya fumigata (strain CEA10 / CBS 144.89 / FGSC A1163) GN=plb3 PE=1 SV=1	ztr:MYCGRDRAFT_107391; K13333 PLB lysophospholipase 3.1.1.5 Metabolism; Lipid metabolism; Glycerophospholipid metabolism [PATH:ko00564]	YMR008c; KOG1325 Lysophospholipase I Lipid transport and metabolism ;	NA	GO:0009395; phospholipid catabolic process; biological_process GO:0004620; phospholipase activity; molecular_function	NA	NA	NA	NA
Contig1	730499	31	-0.07347	4.986	7.487e-06	-0.01473	0.9883	A01816	728766	730748	-	mRNA	Contig1:728766:730748:-	gi|453088446|gb|EMF16486.1|; lysophospholipase Plb2 [Sphaerulina musiva SO2202]	B0XZV8; PLB3_ASPFC Lysophospholipase 3 OS=Neosartorya fumigata (strain CEA10 / CBS 144.89 / FGSC A1163) GN=plb3 PE=1 SV=1	ztr:MYCGRDRAFT_107391; K13333 PLB lysophospholipase 3.1.1.5 Metabolism; Lipid metabolism; Glycerophospholipid metabolism [PATH:ko00564]	YMR008c; KOG1325 Lysophospholipase I Lipid transport and metabolism ;	NA	GO:0009395; phospholipid catabolic process; biological_process GO:0004620; phospholipase activity; molecular_function	NA	NA	NA	NA
Contig1	730917	31	9.171	4.926	0.1067	1.861	0.07284
Contig1	731647	32	3.687	4.052	0.02685	0.9098	0.3702
Contig1	731777	32	3.193	4.64	0.01553	0.688	0.4967
Contig1	731983	31	3.395	4.709	0.01761	0.7209	0.4767
Contig1	732230	32	3.193	4.64	0.01553	0.688	0.4967	A01817	732136	733261	+	mRNA	Contig1:732136:733261:+	gi|627799399|ref|XP_007673047.1|; hypothetical protein BAUCODRAFT_50852, partial [Baudoinia compniacensis UAMH 10762]	NA	bcom:BAUCODRAFT_50852;	NA	NA	NA	NA	NA	NA	NA
Contig1	732342	32	3.687	4.052	0.02685	0.9098	0.3702	A01817	732136	733261	+	mRNA	Contig1:732136:733261:+	gi|627799399|ref|XP_007673047.1|; hypothetical protein BAUCODRAFT_50852, partial [Baudoinia compniacensis UAMH 10762]	NA	bcom:BAUCODRAFT_50852;	NA	NA	NA	NA	NA	NA	NA
Contig1	732374	32	8.953	4.868	0.1013	1.839	0.07579	A01817	732136	733261	+	mRNA	Contig1:732136:733261:+	gi|627799399|ref|XP_007673047.1|; hypothetical protein BAUCODRAFT_50852, partial [Baudoinia compniacensis UAMH 10762]	NA	bcom:BAUCODRAFT_50852;	NA	NA	NA	NA	NA	NA	NA
Contig1	732519	32	8.953	4.868	0.1013	1.839	0.07579	A01817	732136	733261	+	mRNA	Contig1:732136:733261:+	gi|627799399|ref|XP_007673047.1|; hypothetical protein BAUCODRAFT_50852, partial [Baudoinia compniacensis UAMH 10762]	NA	bcom:BAUCODRAFT_50852;	NA	NA	NA	NA	NA	NA	NA
Contig1	732946	31	9.171	4.926	0.1067	1.861	0.07284	A01817	732136	733261	+	mRNA	Contig1:732136:733261:+	gi|627799399|ref|XP_007673047.1|; hypothetical protein BAUCODRAFT_50852, partial [Baudoinia compniacensis UAMH 10762]	NA	bcom:BAUCODRAFT_50852;	NA	NA	NA	NA	NA	NA	NA
Contig1	733531	32	8.953	4.868	0.1013	1.839	0.07579
Contig1	733998	32	8.953	4.868	0.1013	1.839	0.07579	A01818	733984	734826	+	mRNA	Contig1:733984:734826:+	gi|557150968|emb|CDI75995.1|; hypothetical protein [Eimeria praecox, EPH_0045270]	NA	NA	NA	NA	NA	NA	NA	NA	NA
Contig1	734184	32	3.193	4.64	0.01553	0.688	0.4967	A01818	733984	734826	+	mRNA	Contig1:733984:734826:+	gi|557150968|emb|CDI75995.1|; hypothetical protein [Eimeria praecox, EPH_0045270]	NA	NA	NA	NA	NA	NA	NA	NA	NA
Contig1	739705	31	-2.046	5.641	0.004514	-0.3626	0.7195	A01821	738177	739941	+	mRNA	Contig1:738177:739941:+	gi|453088447|gb|EMF16487.1|; MFS general substrate transporter [Sphaerulina musiva SO2202]	NA	pfj:MYCFIDRAFT_27941;	NA	NA	GO:0005215; NA GO:0016021; integral to membrane; cellular_component GO:0006810; transport; biological_process GO:0055085; transmembrane transport; biological_process GO:0016020; membrane; cellular_component GO:0022857; transmembrane transporter activity; molecular_function	NA	NA	NA	NA
Contig1	740116	31	7.992	4.997	0.08107	1.599	0.1206	A01823	740091	740767	-	mRNA	Contig1:740091:740767:-	gi|453080235|gb|EMF08286.1|; hypothetical protein [Sphaerulina musiva SO2202, SEPMUDRAFT_151980]	NA	pfj:MYCFIDRAFT_86443; K09983 K09983 uncharacterized protein -- --	NA	NA	NA	NA	NA	NA	NA
Contig1	740117	31	7.992	4.997	0.08107	1.599	0.1206	A01823	740091	740767	-	mRNA	Contig1:740091:740767:-	gi|453080235|gb|EMF08286.1|; hypothetical protein [Sphaerulina musiva SO2202, SEPMUDRAFT_151980]	NA	pfj:MYCFIDRAFT_86443; K09983 K09983 uncharacterized protein -- --	NA	NA	NA	NA	NA	NA	NA
Contig1	741005	32	7.78	4.934	0.07653	1.577	0.1253
Contig1	743319	32	7.78	4.934	0.07653	1.577	0.1253	A01824	741574	744366	-	mRNA	Contig1:741574:744366:-	gi|453088971|gb|EMF17011.1|; hypothetical protein [Sphaerulina musiva SO2202, SEPMUDRAFT_146126]	NA	pfj:MYCFIDRAFT_55316;	NA	NA	NA	NA	NA	NA	NA
Contig1	744397	31	4.796	5.583	0.02482	0.8591	0.3974
Contig1	746925	32	7.78	4.934	0.07653	1.577	0.1253
Contig1	747618	32	7.78	4.934	0.07653	1.577	0.1253	A01826	747056	748834	+	mRNA	Contig1:747056:748834:+	gi|631380952|ref|XP_007924856.1|; hypothetical protein [Pseudocercospora fijiensis CIRAD86, MYCFIDRAFT_152492]	G3XMC0; AZAF_ASPNA Acyl-CoA ligase azaF OS=Aspergillus niger (strain ATCC 1015 / CBS 113.46 / FGSC A1144 / LSHB Ac4 / NCTC 3858a / NRRL 328 / USDA 3528.7) GN=azaF PE=2 SV=1	pfj:MYCFIDRAFT_152492;	NA	NA	GO:0003824; NA GO:0008152; NA	NA	NA	NA	NA
Contig1	747756	31	7.992	4.997	0.08107	1.599	0.1206	A01826	747056	748834	+	mRNA	Contig1:747056:748834:+	gi|631380952|ref|XP_007924856.1|; hypothetical protein [Pseudocercospora fijiensis CIRAD86, MYCFIDRAFT_152492]	G3XMC0; AZAF_ASPNA Acyl-CoA ligase azaF OS=Aspergillus niger (strain ATCC 1015 / CBS 113.46 / FGSC A1144 / LSHB Ac4 / NCTC 3858a / NRRL 328 / USDA 3528.7) GN=azaF PE=2 SV=1	pfj:MYCFIDRAFT_152492;	NA	NA	GO:0003824; NA GO:0008152; NA	NA	NA	NA	NA
Contig1	748250	32	7.78	4.934	0.07653	1.577	0.1253	A01826	747056	748834	+	mRNA	Contig1:747056:748834:+	gi|631380952|ref|XP_007924856.1|; hypothetical protein [Pseudocercospora fijiensis CIRAD86, MYCFIDRAFT_152492]	G3XMC0; AZAF_ASPNA Acyl-CoA ligase azaF OS=Aspergillus niger (strain ATCC 1015 / CBS 113.46 / FGSC A1144 / LSHB Ac4 / NCTC 3858a / NRRL 328 / USDA 3528.7) GN=azaF PE=2 SV=1	pfj:MYCFIDRAFT_152492;	NA	NA	GO:0003824; NA GO:0008152; NA	NA	NA	NA	NA
Contig1	749598	31	7.992	4.997	0.08107	1.599	0.1206	A01827	749222	749851	-	mRNA	Contig1:749222:749851:-	NA	NA	NA	NA	NA	NA	NA	NA	NA	NA
Contig1	750000	31	7.992	4.997	0.08107	1.599	0.1206
Contig1	750009	31	1.943	7.104	0.002572	0.2735	0.7864
Contig1	750138	31	7.894	5.021	0.07854	1.572	0.1268	A01828	750095	752291	-	mRNA	Contig1:750095:752291:-	gi|631374136|ref|XP_007921448.1|; hypothetical protein [Pseudocercospora fijiensis CIRAD86, MYCFIDRAFT_185098]	NA	pfj:MYCFIDRAFT_185098;	NA	NA	GO:0055085; transmembrane transport; biological_process GO:0016021; integral to membrane; cellular_component	NA	NA	NA	NA
Contig1	750543	32	7.78	4.934	0.07653	1.577	0.1253	A01828	750095	752291	-	mRNA	Contig1:750095:752291:-	gi|631374136|ref|XP_007921448.1|; hypothetical protein [Pseudocercospora fijiensis CIRAD86, MYCFIDRAFT_185098]	NA	pfj:MYCFIDRAFT_185098;	NA	NA	GO:0055085; transmembrane transport; biological_process GO:0016021; integral to membrane; cellular_component	NA	NA	NA	NA
Contig1	750938	32	7.78	4.934	0.07653	1.577	0.1253	A01828	750095	752291	-	mRNA	Contig1:750095:752291:-	gi|631374136|ref|XP_007921448.1|; hypothetical protein [Pseudocercospora fijiensis CIRAD86, MYCFIDRAFT_185098]	NA	pfj:MYCFIDRAFT_185098;	NA	NA	GO:0055085; transmembrane transport; biological_process GO:0016021; integral to membrane; cellular_component	NA	NA	NA	NA
Contig1	754644	32	7.78	4.934	0.07653	1.577	0.1253
Contig1	756309	31	7.894	5.021	0.07854	1.572	0.1268
Contig1	759386	31	3.919	4.115	0.03031	0.9521	0.3489	A01831	757104	761068	-	mRNA	Contig1:757104:761068:-	gi|453088873|gb|EMF16913.1|; hypothetical protein [Sphaerulina musiva SO2202, SEPMUDRAFT_146041]	A7ENU3; CLU_SCLS1 Clustered mitochondria protein homolog OS=Sclerotinia sclerotiorum (strain ATCC 18683 / 1980 / Ss-1) GN=clu1 PE=3 SV=1	pfj:MYCFIDRAFT_148551; K03255 --	NA	NA	GO:0005515; protein binding; molecular_function	NA	NA	NA	NA
Contig1	761847	32	7.78	4.934	0.07653	1.577	0.1253	A01832	761712	763148	-	mRNA	Contig1:761712:763148:-	gi|627796849|ref|XP_007671772.1|; hypothetical protein [Baudoinia compniacensis UAMH 10762, BAUCODRAFT_99939]	NA	bcom:BAUCODRAFT_99939;	NA	NA	NA	NA	NA	NA	NA
Contig1	762579	32	7.78	4.934	0.07653	1.577	0.1253	A01832	761712	763148	-	mRNA	Contig1:761712:763148:-	gi|627796849|ref|XP_007671772.1|; hypothetical protein [Baudoinia compniacensis UAMH 10762, BAUCODRAFT_99939]	NA	bcom:BAUCODRAFT_99939;	NA	NA	NA	NA	NA	NA	NA
Contig1	763013	31	7.992	4.997	0.08107	1.599	0.1206	A01832	761712	763148	-	mRNA	Contig1:761712:763148:-	gi|627796849|ref|XP_007671772.1|; hypothetical protein [Baudoinia compniacensis UAMH 10762, BAUCODRAFT_99939]	NA	bcom:BAUCODRAFT_99939;	NA	NA	NA	NA	NA	NA	NA
Contig1	763528	30	-1.957	5.744	0.004127	-0.3406	0.7359
Contig1	763593	31	7.894	5.021	0.07854	1.572	0.1268
Contig1	765084	31	4.796	5.583	0.02482	0.8591	0.3974
Contig1	766687	31	4.796	5.583	0.02482	0.8591	0.3974	A01835	766386	768188	+	mRNA	Contig1:766386:768188:+	gi|529277914|gb|AGS80219.1|; zinc transport protein [Cercospora nicotianae]	NA	pfj:MYCFIDRAFT_160766; K14709 SLC39A1_2_3, ZIP1_2_3 solute carrier family 39 (zinc transporter), member 1/2/3 -- --	NA	NA	GO:0016020; membrane; cellular_component GO:0055085; transmembrane transport; biological_process GO:0046873; metal ion transmembrane transporter activity; molecular_function GO:0030001; metal ion transport; biological_process	NA	NA	NA	NA
Contig1	768927	31	4.796	5.583	0.02482	0.8591	0.3974
Contig1	769293	32	7.78	4.934	0.07653	1.577	0.1253
Contig1	769653	32	7.78	4.934	0.07653	1.577	0.1253
Contig1	770458	31	-2.439	5.893	0.005871	-0.4138	0.682
Contig1	770607	31	7.992	4.997	0.08107	1.599	0.1206	A01836	770459	771055	+	mRNA	Contig1:770459:771055:+	NA	NA	NA	NA	NA	NA	NA	NA	NA	NA
Contig1	772234	31	4.796	5.583	0.02482	0.8591	0.3974
Contig1	772426	31	7.894	5.021	0.07854	1.572	0.1268
Contig1	774145	31	7.992	4.997	0.08107	1.599	0.1206	A01838	774059	780823	+	mRNA	Contig1:774059:780823:+	NA	NA	NA	NA	NA	GO:0003677; DNA binding; molecular_function GO:0005634; nucleus; cellular_component GO:0007155; cell adhesion; biological_process GO:0006355; regulation of transcription, DNA-dependent; biological_process GO:0048870; cell motility; biological_process GO:0031514; motile cilium; cellular_component GO:0005604; basement membrane; cellular_component	NA	NA	NA	NA
Contig1	775882	32	7.78	4.934	0.07653	1.577	0.1253	A01838	774059	780823	+	mRNA	Contig1:774059:780823:+	NA	NA	NA	NA	NA	GO:0003677; DNA binding; molecular_function GO:0005634; nucleus; cellular_component GO:0007155; cell adhesion; biological_process GO:0006355; regulation of transcription, DNA-dependent; biological_process GO:0048870; cell motility; biological_process GO:0031514; motile cilium; cellular_component GO:0005604; basement membrane; cellular_component	NA	NA	NA	NA
Contig1	775935	32	7.78	4.934	0.07653	1.577	0.1253	A01838	774059	780823	+	mRNA	Contig1:774059:780823:+	NA	NA	NA	NA	NA	GO:0003677; DNA binding; molecular_function GO:0005634; nucleus; cellular_component GO:0007155; cell adhesion; biological_process GO:0006355; regulation of transcription, DNA-dependent; biological_process GO:0048870; cell motility; biological_process GO:0031514; motile cilium; cellular_component GO:0005604; basement membrane; cellular_component	NA	NA	NA	NA
Contig1	776108	32	7.78	4.934	0.07653	1.577	0.1253	A01838	774059	780823	+	mRNA	Contig1:774059:780823:+	NA	NA	NA	NA	NA	GO:0003677; DNA binding; molecular_function GO:0005634; nucleus; cellular_component GO:0007155; cell adhesion; biological_process GO:0006355; regulation of transcription, DNA-dependent; biological_process GO:0048870; cell motility; biological_process GO:0031514; motile cilium; cellular_component GO:0005604; basement membrane; cellular_component	NA	NA	NA	NA
Contig1	777502	31	7.992	4.997	0.08107	1.599	0.1206	A01838	774059	780823	+	mRNA	Contig1:774059:780823:+	NA	NA	NA	NA	NA	GO:0003677; DNA binding; molecular_function GO:0005634; nucleus; cellular_component GO:0007155; cell adhesion; biological_process GO:0006355; regulation of transcription, DNA-dependent; biological_process GO:0048870; cell motility; biological_process GO:0031514; motile cilium; cellular_component GO:0005604; basement membrane; cellular_component	NA	NA	NA	NA
Contig1	777523	31	7.992	4.997	0.08107	1.599	0.1206	A01838	774059	780823	+	mRNA	Contig1:774059:780823:+	NA	NA	NA	NA	NA	GO:0003677; DNA binding; molecular_function GO:0005634; nucleus; cellular_component GO:0007155; cell adhesion; biological_process GO:0006355; regulation of transcription, DNA-dependent; biological_process GO:0048870; cell motility; biological_process GO:0031514; motile cilium; cellular_component GO:0005604; basement membrane; cellular_component	NA	NA	NA	NA
Contig1	778586	30	5.009	5.653	0.02727	0.886	0.3831	A01838	774059	780823	+	mRNA	Contig1:774059:780823:+	NA	NA	NA	NA	NA	GO:0003677; DNA binding; molecular_function GO:0005634; nucleus; cellular_component GO:0007155; cell adhesion; biological_process GO:0006355; regulation of transcription, DNA-dependent; biological_process GO:0048870; cell motility; biological_process GO:0031514; motile cilium; cellular_component GO:0005604; basement membrane; cellular_component	NA	NA	NA	NA
Contig1	779417	31	7.992	4.997	0.08107	1.599	0.1206	A01838	774059	780823	+	mRNA	Contig1:774059:780823:+	NA	NA	NA	NA	NA	GO:0003677; DNA binding; molecular_function GO:0005634; nucleus; cellular_component GO:0007155; cell adhesion; biological_process GO:0006355; regulation of transcription, DNA-dependent; biological_process GO:0048870; cell motility; biological_process GO:0031514; motile cilium; cellular_component GO:0005604; basement membrane; cellular_component	NA	NA	NA	NA
Contig1	780158	31	7.992	4.997	0.08107	1.599	0.1206	A01838	774059	780823	+	mRNA	Contig1:774059:780823:+	NA	NA	NA	NA	NA	GO:0003677; DNA binding; molecular_function GO:0005634; nucleus; cellular_component GO:0007155; cell adhesion; biological_process GO:0006355; regulation of transcription, DNA-dependent; biological_process GO:0048870; cell motility; biological_process GO:0031514; motile cilium; cellular_component GO:0005604; basement membrane; cellular_component	NA	NA	NA	NA
Contig1	780933	31	4.796	5.583	0.02482	0.8591	0.3974
Contig1	780976	30	5.009	5.653	0.02727	0.886	0.3831
Contig1	781114	32	7.78	4.934	0.07653	1.577	0.1253
Contig1	781852	32	7.78	4.934	0.07653	1.577	0.1253	A01839	781725	783423	+	mRNA	Contig1:781725:783423:+	gi|453088352|gb|EMF16392.1|; pyruvate kinase [Sphaerulina musiva SO2202]	P22360; KPYK_EMENI Pyruvate kinase OS=Emericella nidulans (strain FGSC A4 / ATCC 38163 / CBS 112.46 / NRRL 194 / M139) GN=pkiA PE=3 SV=2	pfj:MYCFIDRAFT_209751; K00873 PK, pyk pyruvate kinase 2.7.1.40 Metabolism; Carbohydrate metabolism; Glycolysis / Gluconeogenesis [PATH:ko00010] Metabolism; Nucleotide metabolism; Purine metabolism [PATH:ko00230] Metabolism; Carbohydrate metabolism; Pyruvate metabolism [PATH:ko00620] Metabolism; Overview; Carbon metabolism [PATH:ko01200] Metabolism; Overview; Biosynthesis of amino acids [PATH:ko01…	SPAC4H3.10c; KOG2323 Pyruvate kinase G Carbohydrate transport and metabolism ;	NA	GO:0000287; magnesium ion binding; molecular_function GO:0004743; pyruvate kinase activity; molecular_function GO:0030955; potassium ion binding; molecular_function GO:0016830; carbon-carbon lyase activity; molecular_function GO:0006725; cellular aromatic compound metabolic process; biological_process GO:0006096; glycolysis; biological_process	PHI:3134; pykF CAH21544 633 Yersinia pseudotuberculosis reduced virulence	NA	NA	NA
Contig1	781853	32	7.78	4.934	0.07653	1.577	0.1253	A01839	781725	783423	+	mRNA	Contig1:781725:783423:+	gi|453088352|gb|EMF16392.1|; pyruvate kinase [Sphaerulina musiva SO2202]	P22360; KPYK_EMENI Pyruvate kinase OS=Emericella nidulans (strain FGSC A4 / ATCC 38163 / CBS 112.46 / NRRL 194 / M139) GN=pkiA PE=3 SV=2	pfj:MYCFIDRAFT_209751; K00873 PK, pyk pyruvate kinase 2.7.1.40 Metabolism; Carbohydrate metabolism; Glycolysis / Gluconeogenesis [PATH:ko00010] Metabolism; Nucleotide metabolism; Purine metabolism [PATH:ko00230] Metabolism; Carbohydrate metabolism; Pyruvate metabolism [PATH:ko00620] Metabolism; Overview; Carbon metabolism [PATH:ko01200] Metabolism; Overview; Biosynthesis of amino acids [PATH:ko01…	SPAC4H3.10c; KOG2323 Pyruvate kinase G Carbohydrate transport and metabolism ;	NA	GO:0000287; magnesium ion binding; molecular_function GO:0004743; pyruvate kinase activity; molecular_function GO:0030955; potassium ion binding; molecular_function GO:0016830; carbon-carbon lyase activity; molecular_function GO:0006725; cellular aromatic compound metabolic process; biological_process GO:0006096; glycolysis; biological_process	PHI:3134; pykF CAH21544 633 Yersinia pseudotuberculosis reduced virulence	NA	NA	NA
Contig1	785003	24	-22.5	8.787	0.2296	-2.56	0.01784
Contig1	786184	22	6.292	5.398	0.06362	1.166	0.2575
Contig1	786190	24	5.556	5.203	0.04928	1.068	0.2972
Contig1	786213	24	4.053	6.309	0.01841	0.6424	0.5272
Contig1	786281	14	2.03	7.53	0.006022	0.2696	0.792
Contig1	786282	15	2.261	7.557	0.006841	0.2992	0.7695
Contig1	809006	4	-8.757	17.88	0.1072	-0.4899	0.6727
Contig1	829437	9	-13.34	9.15	0.2329	-1.458	0.1883	A01848	828898	832689	+	mRNA	Contig1:828898:832689:+	gi|261336140|dbj|BAI44772.1|; pol-like protein [Alternaria alternata]	NA	aje:HCAG_07448;	NA	NA	GO:0003676; nucleic acid binding; molecular_function GO:0004523; ribonuclease H activity; molecular_function GO:0003964; RNA-directed DNA polymerase activity; molecular_function GO:0003723; RNA binding; molecular_function GO:0006278; RNA-dependent DNA replication; biological_process	NA	NA	NA	NA
Contig1	829440	7	-13.47	10.55	0.2458	-1.277	0.2578	A01848	828898	832689	+	mRNA	Contig1:828898:832689:+	gi|261336140|dbj|BAI44772.1|; pol-like protein [Alternaria alternata]	NA	aje:HCAG_07448;	NA	NA	GO:0003676; nucleic acid binding; molecular_function GO:0004523; ribonuclease H activity; molecular_function GO:0003964; RNA-directed DNA polymerase activity; molecular_function GO:0003723; RNA binding; molecular_function GO:0006278; RNA-dependent DNA replication; biological_process	NA	NA	NA	NA
Contig1	829473	4	22.28	15.95	0.494	1.397	0.2972	A01848	828898	832689	+	mRNA	Contig1:828898:832689:+	gi|261336140|dbj|BAI44772.1|; pol-like protein [Alternaria alternata]	NA	aje:HCAG_07448;	NA	NA	GO:0003676; nucleic acid binding; molecular_function GO:0004523; ribonuclease H activity; molecular_function GO:0003964; RNA-directed DNA polymerase activity; molecular_function GO:0003723; RNA binding; molecular_function GO:0006278; RNA-dependent DNA replication; biological_process	NA	NA	NA	NA
Contig1	833664	30	0.3162	6.893	7.518e-05	0.04588	0.9637
Contig1	833959	31	0.128	6.804	1.221e-05	0.01881	0.9851
Contig1	834481	32	-0.4145	7.015	0.0001164	-0.05909	0.9533
Contig1	834664	30	0.3162	6.893	7.518e-05	0.04588	0.9637
Contig1	834804	31	-0.2515	7.113	4.31e-05	-0.03535	0.972
Contig1	835724	32	-0.4145	7.015	0.0001164	-0.05909	0.9533
Contig1	836989	32	-0.4145	7.015	0.0001164	-0.05909	0.9533	A01850	835817	838384	-	mRNA	Contig1:835817:838384:-	gi|453088611|gb|EMF16651.1|; DUF1793-domain-containing protein [Sphaerulina musiva SO2202]	Q2U4L7; GTAA_ASPOR Glutaminase A OS=Aspergillus oryzae (strain ATCC 42149 / RIB 40) GN=gtaA PE=1 SV=2	pfj:MYCFIDRAFT_27013;	NA	NA	NA	NA	NA	YES	ACU75807.1_CBM13; Caci_6977;--;Catenulispora acidiphila DSM 44928;C7Q3P2 Modules of approx. 150 residues which always appear as a threefold internal repeat. The only apparent exception to this, xylanase II of Actinomadura sp. FC7 (GenBank U08894), is in fact not completely sequenced. These modules were first identified in several plant lectins such as ricin or agglutinin of Ricinus communis which…
Contig1	838500	31	-0.2515	7.113	4.31e-05	-0.03535	0.972
Contig1	840322	32	-0.4145	7.015	0.0001164	-0.05909	0.9533	A01851	839792	841802	+	mRNA	Contig1:839792:841802:+	NA	NA	NA	NA	NA	NA	NA	NA	NA	NA
Contig1	841453	32	-0.4145	7.015	0.0001164	-0.05909	0.9533	A01851	839792	841802	+	mRNA	Contig1:839792:841802:+	NA	NA	NA	NA	NA	NA	NA	NA	NA	NA
Contig1	841616	32	-0.4145	7.015	0.0001164	-0.05909	0.9533	A01851	839792	841802	+	mRNA	Contig1:839792:841802:+	NA	NA	NA	NA	NA	NA	NA	NA	NA	NA
Contig1	843440	32	3.687	4.052	0.02685	0.9098	0.3702	A01852	841990	843794	-	mRNA	Contig1:841990:843794:-	gi|453088609|gb|EMF16649.1|; MFS general substrate transporter [Sphaerulina musiva SO2202]	NA	pfj:MYCFIDRAFT_125461;	NA	NA	GO:0016021; integral to membrane; cellular_component GO:0055085; transmembrane transport; biological_process GO:0022857; transmembrane transporter activity; molecular_function	NA	NA	NA	NA
Contig1	843969	31	-0.2515	7.113	4.31e-05	-0.03535	0.972
Contig1	844154	32	-0.4145	7.015	0.0001164	-0.05909	0.9533
Contig1	844783	32	3.687	4.052	0.02685	0.9098	0.3702
Contig1	844864	32	-0.4145	7.015	0.0001164	-0.05909	0.9533
Contig1	847232	32	-0.4145	7.015	0.0001164	-0.05909	0.9533
Contig1	847364	31	0.128	6.804	1.221e-05	0.01881	0.9851
Contig1	847546	31	0.128	6.804	1.221e-05	0.01881	0.9851
Contig1	847790	32	-0.4145	7.015	0.0001164	-0.05909	0.9533
Contig1	848013	32	-0.4145	7.015	0.0001164	-0.05909	0.9533
Contig1	848859	30	0.3162	6.893	7.518e-05	0.04588	0.9637	A01854	848149	851481	+	mRNA	Contig1:848149:851481:+	gi|453088606|gb|EMF16646.1|; galactose oxidase [Sphaerulina musiva SO2202]	NA	pfj:MYCFIDRAFT_126043;	NA	NA	GO:0005515; protein binding; molecular_function	NA	NA	NA	NA
Contig1	851577	32	3.687	4.052	0.02685	0.9098	0.3702
Contig1	851971	31	-0.2515	7.113	4.31e-05	-0.03535	0.972	A01856	851876	853678	+	mRNA	Contig1:851876:853678:+	gi|453088605|gb|EMF16645.1|; hypothetical protein [Sphaerulina musiva SO2202, SEPMUDRAFT_152816]	Q4WXV6; BBP_ASPFU Branchpoint-bridging protein OS=Neosartorya fumigata (strain ATCC MYA-4609 / Af293 / CBS 101355 / FGSC A1100) GN=bbp PE=3 SV=1	pfj:MYCFIDRAFT_97070; K13095 SF1 splicing factor 1 -- --	SPCC962.06c; KOG0119 Splicing factor 1/branch point binding protein (RRM superfamily) A RNA processing and modification ;	NA	GO:0003676; nucleic acid binding; molecular_function GO:0003723; RNA binding; molecular_function GO:0008270; zinc ion binding; molecular_function	NA	NA	NA	NA
Contig1	855664	32	-0.4145	7.015	0.0001164	-0.05909	0.9533	A01857	854704	857592	-	mRNA	Contig1:854704:857592:-	gi|453088604|gb|EMF16644.1|; glycoside hydrolase family 36 protein [Sphaerulina musiva SO2202]	NA	pfj:MYCFIDRAFT_201709;	NA	NA	NA	NA	NA	NA	CBX94864.1_GH36; ORF;--;Leptosphaeria maculans v23.1.3;E4ZTK8 &alpha;-galactosidase (EC 3.2.1.22); &alpha;-N-acetylgalactosaminidase (EC 3.2.1.49); stachyose synthase (EC 2.4.1.67); raffinose synthase (EC 2.4.1.82) Mechanistic commonality with family GH27 demonstrated by Comfort et al. (2007) Biochemistry, 46: 3319-3330 (PMID: 17323919)
Contig1	859489	31	1.534	6.798	0.001752	0.2256	0.8231	A01859	859358	860887	-	mRNA	Contig1:859358:860887:-	gi|453088602|gb|EMF16642.1|; FAD-binding domain-containing protein [Sphaerulina musiva SO2202]	NA	aor:AO090103000453;	NA	NA	GO:0008762; UDP-N-acetylmuramate dehydrogenase activity; molecular_function GO:0050660; flavin adenine dinucleotide binding; molecular_function GO:0016491; oxidoreductase activity; molecular_function GO:0055114; oxidation-reduction process; biological_process	NA	NA	NA	NA
Contig1	859978	32	-0.4145	7.015	0.0001164	-0.05909	0.9533	A01859	859358	860887	-	mRNA	Contig1:859358:860887:-	gi|453088602|gb|EMF16642.1|; FAD-binding domain-containing protein [Sphaerulina musiva SO2202]	NA	aor:AO090103000453;	NA	NA	GO:0008762; UDP-N-acetylmuramate dehydrogenase activity; molecular_function GO:0050660; flavin adenine dinucleotide binding; molecular_function GO:0016491; oxidoreductase activity; molecular_function GO:0055114; oxidation-reduction process; biological_process	NA	NA	NA	NA
Contig1	861924	31	0.128	6.804	1.221e-05	0.01881	0.9851
Contig1	863163	32	-0.4145	7.015	0.0001164	-0.05909	0.9533	A01860	862261	864058	+	mRNA	Contig1:862261:864058:+	gi|452840569|gb|EME42507.1|; hypothetical protein [Dothistroma septosporum NZE10, DOTSEDRAFT_175624]	NA	psco:LY89DRAFT_594537;	NA	NA	GO:0016020; membrane; cellular_component GO:0015097; mercury ion transmembrane transporter activity; molecular_function GO:0015694; mercury ion transport; biological_process	NA	NA	NA	NA
Contig1	865076	32	-0.4145	7.015	0.0001164	-0.05909	0.9533
Contig1	869147	32	-0.4145	7.015	0.0001164	-0.05909	0.9533	A01862	868835	869305	+	mRNA	Contig1:868835:869305:+	NA	NA	NA	NA	NA	NA	NA	NA	NA	NA
Contig1	872153	31	1.54	4.221	0.004571	0.3649	0.7178
Contig1	872373	32	-0.4145	7.015	0.0001164	-0.05909	0.9533
Contig1	873157	32	-0.4145	7.015	0.0001164	-0.05909	0.9533	A01864	872921	874732	+	mRNA	Contig1:872921:874732:+	gi|453088494|gb|EMF16534.1|; general substrate transporter [Sphaerulina musiva SO2202]	NA	ztr:MYCGRDRAFT_40422;	NA	NA	GO:0016021; integral to membrane; cellular_component GO:0005215; NA GO:0022857; transmembrane transporter activity; molecular_function GO:0006810; transport; biological_process GO:0055085; transmembrane transport; biological_process GO:0016020; membrane; cellular_component	NA	NA	NA	NA
Contig1	874135	31	1.534	6.798	0.001752	0.2256	0.8231	A01864	872921	874732	+	mRNA	Contig1:872921:874732:+	gi|453088494|gb|EMF16534.1|; general substrate transporter [Sphaerulina musiva SO2202]	NA	ztr:MYCGRDRAFT_40422;	NA	NA	GO:0016021; integral to membrane; cellular_component GO:0005215; NA GO:0022857; transmembrane transporter activity; molecular_function GO:0006810; transport; biological_process GO:0055085; transmembrane transport; biological_process GO:0016020; membrane; cellular_component	NA	NA	NA	NA
Contig1	878680	29	0.4197	7.016	0.0001325	0.05982	0.9527
Contig1	881719	30	2.515	6.877	0.004756	0.3658	0.7173
Contig1	885467	32	6.478	5.705	0.04121	1.136	0.2651	A01869	885401	886792	+	mRNA	Contig1:885401:886792:+	gi|627799657|ref|XP_007673176.1|; hypothetical protein [Baudoinia compniacensis UAMH 10762, BAUCODRAFT_144880]	NA	bcom:BAUCODRAFT_144880;	NA	NA	GO:0016491; oxidoreductase activity; molecular_function GO:0008152; NA	NA	NA	NA	NA
Contig1	888183	32	1.775	7.008	0.002133	0.2533	0.8018
Contig1	888364	32	0.7288	5.133	0.0006714	0.142	0.8881
Contig1	888899	32	-0.4145	7.015	0.0001164	-0.05909	0.9533
Contig1	895128	31	0.128	6.804	1.221e-05	0.01881	0.9851
Contig1	896717	32	1.775	7.008	0.002133	0.2533	0.8018	A01872	896050	897004	+	mRNA	Contig1:896050:897004:+	gi|453088231|gb|EMF16271.1|; hypothetical protein [Sphaerulina musiva SO2202, SEPMUDRAFT_55419]	NA	pfj:MYCFIDRAFT_100636; K12839 SMNDC1, SPF30 survival of motor neuron-related-splicing factor 30 -- Genetic Information Processing; Transcription; Spliceosome [PATH:ko03040]	NA	NA	NA	NA	NA	NA	NA
Contig1	897684	32	-0.4145	7.015	0.0001164	-0.05909	0.9533
Contig1	899904	27	1.821	8.6	0.00179	0.2117	0.8341	A01873	898303	906039	+	mRNA	Contig1:898303:906039:+	NA	NA	NA	NA	NA	GO:0003723; RNA binding; molecular_function GO:0003964; RNA-directed DNA polymerase activity; molecular_function GO:0006278; RNA-dependent DNA replication; biological_process	NA	NA	NA	NA
Contig1	905589	32	3.687	4.052	0.02685	0.9098	0.3702	A01873	898303	906039	+	mRNA	Contig1:898303:906039:+	NA	NA	NA	NA	NA	GO:0003723; RNA binding; molecular_function GO:0003964; RNA-directed DNA polymerase activity; molecular_function GO:0006278; RNA-dependent DNA replication; biological_process	NA	NA	NA	NA
Contig1	905701	31	-0.2515	7.113	4.31e-05	-0.03535	0.972	A01873	898303	906039	+	mRNA	Contig1:898303:906039:+	NA	NA	NA	NA	NA	GO:0003723; RNA binding; molecular_function GO:0003964; RNA-directed DNA polymerase activity; molecular_function GO:0006278; RNA-dependent DNA replication; biological_process	NA	NA	NA	NA
Contig1	905870	31	0.128	6.804	1.221e-05	0.01881	0.9851	A01873	898303	906039	+	mRNA	Contig1:898303:906039:+	NA	NA	NA	NA	NA	GO:0003723; RNA binding; molecular_function GO:0003964; RNA-directed DNA polymerase activity; molecular_function GO:0006278; RNA-dependent DNA replication; biological_process	NA	NA	NA	NA
Contig1	906014	31	1.534	6.798	0.001752	0.2256	0.8231	A01873	898303	906039	+	mRNA	Contig1:898303:906039:+	NA	NA	NA	NA	NA	GO:0003723; RNA binding; molecular_function GO:0003964; RNA-directed DNA polymerase activity; molecular_function GO:0006278; RNA-dependent DNA replication; biological_process	NA	NA	NA	NA
Contig1	906084	32	-0.4145	7.015	0.0001164	-0.05909	0.9533
Contig1	906632	32	-0.4145	7.015	0.0001164	-0.05909	0.9533	A01874	906200	906834	-	mRNA	Contig1:906200:906834:-	NA	NA	npa:UCRNP2_516; K22213 PATG 6-methylsalicylate decarboxylase 4.1.1.52	NA	NA	GO:0008152; NA GO:0003824; NA	NA	NA	NA	NA
Contig1	906756	32	-0.4145	7.015	0.0001164	-0.05909	0.9533	A01874	906200	906834	-	mRNA	Contig1:906200:906834:-	NA	NA	npa:UCRNP2_516; K22213 PATG 6-methylsalicylate decarboxylase 4.1.1.52	NA	NA	GO:0008152; NA GO:0003824; NA	NA	NA	NA	NA
Contig1	907212	31	0.128	6.804	1.221e-05	0.01881	0.9851
Contig1	907597	31	0.128	6.804	1.221e-05	0.01881	0.9851	A01875	907534	908158	-	mRNA	Contig1:907534:908158:-	gi|453088626|gb|EMF16666.1|; hypothetical protein [Sphaerulina musiva SO2202, SEPMUDRAFT_145862]	NA	pfj:MYCFIDRAFT_159335;	NA	NA	NA	NA	NA	NA	NA
Contig1	911666	31	0.128	6.804	1.221e-05	0.01881	0.9851	A01876	909995	911843	-	mRNA	Contig1:909995:911843:-	NA	NA	NA	NA	NA	GO:0005634; nucleus; cellular_component GO:0008270; zinc ion binding; molecular_function GO:0000981; sequence-specific DNA binding RNA polymerase II transcription factor activity; molecular_function GO:0006355; regulation of transcription, DNA-dependent; biological_process	NA	NA	NA	NA
Contig1	912379	32	-0.4145	7.015	0.0001164	-0.05909	0.9533	A01878	912326	913353	+	mRNA	Contig1:912326:913353:+	NA	NA	NA	NA	NA	NA	NA	NA	NA	NA
Contig1	913477	30	2.515	6.877	0.004756	0.3658	0.7173
Contig1	914050	32	-0.4145	7.015	0.0001164	-0.05909	0.9533
Contig1	916452	32	-0.4145	7.015	0.0001164	-0.05909	0.9533	A01879	914728	917418	+	mRNA	Contig1:914728:917418:+	NA	NA	NA	NA	NA	GO:0006355; regulation of transcription, DNA-dependent; biological_process GO:0005882; intermediate filament; cellular_component GO:0005198; NA GO:0006094; gluconeogenesis; biological_process GO:0032784; regulation of transcription elongation, DNA-dependent; biological_process GO:0051539; 4 iron, 4 sulfur cluster binding; molecular_function GO:0003941; L-serine ammonia-lyase activity; molecular_f…	NA	NA	NA	NA
Contig1	916771	32	-0.4145	7.015	0.0001164	-0.05909	0.9533	A01879	914728	917418	+	mRNA	Contig1:914728:917418:+	NA	NA	NA	NA	NA	GO:0006355; regulation of transcription, DNA-dependent; biological_process GO:0005882; intermediate filament; cellular_component GO:0005198; NA GO:0006094; gluconeogenesis; biological_process GO:0032784; regulation of transcription elongation, DNA-dependent; biological_process GO:0051539; 4 iron, 4 sulfur cluster binding; molecular_function GO:0003941; L-serine ammonia-lyase activity; molecular_f…	NA	NA	NA	NA
Contig1	917534	32	1.775	7.008	0.002133	0.2533	0.8018
Contig1	918518	30	-11.04	8.989	0.05109	-1.228	0.2298	A01880	918347	918961	+	mRNA	Contig1:918347:918961:+	NA	NA	NA	NA	NA	NA	NA	NA	NA	NA
Contig1	918521	30	-12.51	7.408	0.09249	-1.689	0.1023	A01880	918347	918961	+	mRNA	Contig1:918347:918961:+	NA	NA	NA	NA	NA	NA	NA	NA	NA	NA
Contig1	919123	25	0.5355	6.948	0.0002582	0.07708	0.9392
Contig1	919127	25	0.5355	6.948	0.0002582	0.07708	0.9392
Contig1	919162	27	1.505	4.25	0.00499	0.3541	0.7262
Contig1	921194	4	2.55	20.18	0.007921	0.1264	0.911
Contig1	921426	32	-0.4145	7.015	0.0001164	-0.05909	0.9533
Contig1	921440	32	-0.4145	7.015	0.0001164	-0.05909	0.9533
Contig1	921489	32	-0.4145	7.015	0.0001164	-0.05909	0.9533
Contig1	921499	31	-0.3434	7.137	7.981e-05	-0.04811	0.962
Contig1	921520	31	-0.3434	7.137	7.981e-05	-0.04811	0.962
Contig1	921524	31	-0.3434	7.137	7.981e-05	-0.04811	0.962
Contig1	921531	31	-0.3434	7.137	7.981e-05	-0.04811	0.962
Contig1	921534	31	-0.3434	7.137	7.981e-05	-0.04811	0.962
Contig1	921567	29	-2.798	6.612	0.006587	-0.4231	0.6756
Contig1	921568	28	-2.687	6.742	0.006072	-0.3985	0.6935
Contig1	921602	20	-0.2468	7.414	6.155e-05	-0.03329	0.9738
Contig1	921606	22	-0.3457	7	0.0001219	-0.04938	0.9611
Contig1	921622	19	-1.962	7.43	0.004086	-0.2641	0.7949
Contig1	921686	22	1.11	7.662	0.001049	0.1449	0.8862
Contig1	924670	31	-5.917	6.994	0.02409	-0.846	0.4045
Contig1	924683	31	-8.46	8.188	0.03551	-1.033	0.31
Contig1	924723	31	-9.033	8.797	0.03508	-1.027	0.313
Contig1	934001	7	-18.62	15.69	0.2196	-1.186	0.2889
Contig1	934017	5	-13.11	16.97	0.1659	-0.7724	0.4961
Contig1	934021	5	-13.11	16.97	0.1659	-0.7724	0.4961
Contig1	934048	4	12.52	18.17	0.1917	0.6887	0.5622
Contig1	934088	3	-17.49	30.27	0.2503	-0.5778	0.6664
Contig1	934252	2	-69.91	inf	1	NA	NA
Contig1	934998	15	-0.9368	8.127	0.001021	-0.1153	0.91
Contig1	935162	10	5.294	12.78	0.02099	0.4142	0.6896
Contig1	935395	27	-0.9987	6.373	0.0009812	-0.1567	0.8767
Contig1	935461	31	8.611	8.812	0.03188	0.9773	0.3365
Contig1	936400	32	18.37	7.474	0.1676	2.458	0.01998
Contig1	936608	23	3.068	12.93	0.002672	0.2372	0.8148
Contig1	945055	28	0.5317	7.147	0.0002129	0.0744	0.9413
Contig1	945128	31	0.128	6.804	1.221e-05	0.01881	0.9851
Contig1	957180	32	-0.4145	7.015	0.0001164	-0.05909	0.9533
Contig1	957260	31	0.128	6.804	1.221e-05	0.01881	0.9851
Contig1	958515	32	6.478	5.705	0.04121	1.136	0.2651	A01889	958067	959493	-	mRNA	Contig1:958067:959493:-	gi|453088358|gb|EMF16398.1|; hypothetical protein [Sphaerulina musiva SO2202, SEPMUDRAFT_145659]	NA	pfj:MYCFIDRAFT_148747;	NA	NA	NA	NA	NA	NA	NA
Contig1	961405	32	-0.4145	7.015	0.0001164	-0.05909	0.9533
Contig1	964324	32	-0.4145	7.015	0.0001164	-0.05909	0.9533
Contig1	966772	32	-0.4145	7.015	0.0001164	-0.05909	0.9533	A01893	966153	968538	+	mRNA	Contig1:966153:968538:+	gi|631374086|ref|XP_007921423.1|; hypothetical protein [Pseudocercospora fijiensis CIRAD86, MYCFIDRAFT_185068]	NA	pfj:MYCFIDRAFT_185068;	NA	NA	GO:0005634; nucleus; cellular_component GO:0006351; transcription, DNA-dependent; biological_process GO:0008924; malate dehydrogenase (quinone) activity; molecular_function GO:0003677; DNA binding; molecular_function GO:0006099; tricarboxylic acid cycle; biological_process GO:0008270; zinc ion binding; molecular_function GO:0000981; sequence-specific DNA binding RNA polymerase II transcription fa…	PHI:1874; GzZC189 FGSG_07591 5518 Fusarium graminearum unaffected pathogenicity	NA	NA	NA
Contig1	969219	32	-0.4145	7.015	0.0001164	-0.05909	0.9533	A01894	968689	969982	-	mRNA	Contig1:968689:969982:-	gi|398405494|ref|XP_003854213.1|; hypothetical protein [Zymoseptoria tritici IPO323, MYCGRDRAFT_38191]	NA	ztr:MYCGRDRAFT_38191;	NA	NA	GO:0018112; proline racemase activity; molecular_function	NA	NA	NA	NA
Contig1	974595	32	10.55	8.485	0.04904	1.244	0.2232
Contig1	975835	31	1.754	8.456	0.001482	0.2074	0.8371
Contig1	979060	31	0.128	6.804	1.221e-05	0.01881	0.9851	A01896	976069	979260	+	mRNA	Contig1:976069:979260:+	NA	NA	pte:PTT_16368;	NA	NA	GO:0055085; transmembrane transport; biological_process GO:0003676; nucleic acid binding; molecular_function GO:0016021; integral to membrane; cellular_component GO:0003677; DNA binding; molecular_function	NA	SS1G_01499.1; hypothetical protein [Sclerotinia sclerotiorum]	NA	NA
Contig1	979592	31	-0.2515	7.113	4.31e-05	-0.03535	0.972	A01897	979440	981066	-	mRNA	Contig1:979440:981066:-	gi|453088283|gb|EMF16323.1|; P-loop containing nucleoside triphosphate hydrolase protein [Sphaerulina musiva SO2202]	NA	pfj:MYCFIDRAFT_32664;	NA	NA	GO:0003724; RNA helicase activity; molecular_function GO:0003723; RNA binding; molecular_function GO:0005524; ATP binding; molecular_function	NA	NA	NA	NA
Contig1	979650	31	3.919	4.115	0.03031	0.9521	0.3489	A01897	979440	981066	-	mRNA	Contig1:979440:981066:-	gi|453088283|gb|EMF16323.1|; P-loop containing nucleoside triphosphate hydrolase protein [Sphaerulina musiva SO2202]	NA	pfj:MYCFIDRAFT_32664;	NA	NA	GO:0003724; RNA helicase activity; molecular_function GO:0003723; RNA binding; molecular_function GO:0005524; ATP binding; molecular_function	NA	NA	NA	NA
Contig1	981266	32	-0.4145	7.015	0.0001164	-0.05909	0.9533
Contig1	984118	32	6.478	5.705	0.04121	1.136	0.2651
Contig1	984711	32	3.687	4.052	0.02685	0.9098	0.3702	A01900	984125	985141	+	mRNA	Contig1:984125:985141:+	gi|453088409|gb|EMF16449.1|; Grp1_Fun34_YaaH-domain-containing protein [Sphaerulina musiva SO2202]	Q5B2K4; ACPA_EMENI Acetate permease A OS=Emericella nidulans (strain FGSC A4 / ATCC 38163 / CBS 112.46 / NRRL 194 / M139) GN=acpA PE=2 SV=1	pfj:MYCFIDRAFT_50227; K07034 K07034 uncharacterized protein -- --	NA	gnl|TC-DB|Q5B2K4; 2.A.96.1.3 Putative uncharacterized protein (Acetate permease) OS=Emericella nidulans GN=acpA PE=4 SV=1	GO:0016020; membrane; cellular_component	NA	NA	NA	NA
Contig1	989148	31	0.128	6.804	1.221e-05	0.01881	0.9851
Contig1	990158	32	-0.4145	7.015	0.0001164	-0.05909	0.9533
Contig1	991464	31	5.176	4.653	0.04093	1.112	0.2751
Contig1	991690	31	5.176	4.653	0.04093	1.112	0.2751	A01902	991618	992894	+	mRNA	Contig1:991618:992894:+	NA	NA	NA	NA	NA	GO:0008270; zinc ion binding; molecular_function GO:0005515; protein binding; molecular_function	NA	NA	NA	NA
Contig1	997949	31	1.54	4.221	0.004571	0.3649	0.7178	A01904	995023	998043	-	mRNA	Contig1:995023:998043:-	gi|453088164|gb|EMF16204.1|; hypothetical protein [Sphaerulina musiva SO2202, SEPMUDRAFT_145523]	NA	pfj:MYCFIDRAFT_160676;	NA	NA	NA	NA	NA	NA	NA
Contig1	997998	31	0.128	6.804	1.221e-05	0.01881	0.9851	A01904	995023	998043	-	mRNA	Contig1:995023:998043:-	gi|453088164|gb|EMF16204.1|; hypothetical protein [Sphaerulina musiva SO2202, SEPMUDRAFT_145523]	NA	pfj:MYCFIDRAFT_160676;	NA	NA	NA	NA	NA	NA	NA
Contig1	998529	32	-0.4145	7.015	0.0001164	-0.05909	0.9533
Contig1	1000983	32	0.7288	5.133	0.0006714	0.142	0.8881	A01905	1000237	1002141	+	mRNA	Contig1:1000237:1002141:+	gi|453088347|gb|EMF16387.1|; Ferric_reduct-domain-containing protein [Sphaerulina musiva SO2202]	NA	pfj:MYCFIDRAFT_57022;	NA	NA	GO:0055114; oxidation-reduction process; biological_process GO:0016491; oxidoreductase activity; molecular_function	NA	NA	NA	NA
Contig1	1001367	31	1.316	4.98	0.002401	0.2642	0.7935	A01905	1000237	1002141	+	mRNA	Contig1:1000237:1002141:+	gi|453088347|gb|EMF16387.1|; Ferric_reduct-domain-containing protein [Sphaerulina musiva SO2202]	NA	pfj:MYCFIDRAFT_57022;	NA	NA	GO:0055114; oxidation-reduction process; biological_process GO:0016491; oxidoreductase activity; molecular_function	NA	NA	NA	NA
Contig1	1002826	31	1.316	4.98	0.002401	0.2642	0.7935	A01906	1002461	1003114	-	mRNA	Contig1:1002461:1003114:-	NA	NA	NA	NA	NA	NA	NA	NA	NA	NA
Contig1	1002928	31	1.534	6.798	0.001752	0.2256	0.8231	A01906	1002461	1003114	-	mRNA	Contig1:1002461:1003114:-	NA	NA	NA	NA	NA	NA	NA	NA	NA	NA
Contig1	1005116	31	-4.263	7.486	0.01106	-0.5695	0.5734
Contig1	1006727	30	1.772	4.286	0.00607	0.4135	0.6824
Contig1	1007753	32	-0.09505	3.777	2.111e-05	-0.02517	0.9801
Contig1	1007989	32	6.478	5.705	0.04121	1.136	0.2651
Contig1	1009846	30	1.525	5.05	0.003245	0.3019	0.7649
Contig1	1009901	30	2.581	7.488	0.004226	0.3447	0.7329
Contig1	1011850	30	1.525	5.05	0.003245	0.3019	0.7649
Contig1	1012085	30	1.603	7.289	0.001725	0.2199	0.8275	A01909	1011988	1013479	+	mRNA	Contig1:1011988:1013479:+	gi|453088976|gb|EMF17016.1|; hypothetical protein [Sphaerulina musiva SO2202, SEPMUDRAFT_129854]	NA	pfj:MYCFIDRAFT_109892;	NA	NA	GO:0046873; metal ion transmembrane transporter activity; molecular_function GO:0055085; transmembrane transport; biological_process GO:0016020; membrane; cellular_component GO:0030001; metal ion transport; biological_process	NA	NA	NA	NA
Contig1	1016078	32	0.7288	5.133	0.0006714	0.142	0.8881
Contig1	1017352	31	1.316	4.98	0.002401	0.2642	0.7935	A01913	1016914	1020480	-	mRNA	Contig1:1016914:1020480:-	gi|453088723|gb|EMF16763.1|; hypothetical protein [Sphaerulina musiva SO2202, SEPMUDRAFT_152899]	NA	pfj:MYCFIDRAFT_206237;	NA	NA	GO:0016020; membrane; cellular_component GO:0055085; transmembrane transport; biological_process GO:0046873; metal ion transmembrane transporter activity; molecular_function GO:0030001; metal ion transport; biological_process GO:0005515; protein binding; molecular_function	NA	NA	NA	NA
Contig1	1017618	32	0.7288	5.133	0.0006714	0.142	0.8881	A01913	1016914	1020480	-	mRNA	Contig1:1016914:1020480:-	gi|453088723|gb|EMF16763.1|; hypothetical protein [Sphaerulina musiva SO2202, SEPMUDRAFT_152899]	NA	pfj:MYCFIDRAFT_206237;	NA	NA	GO:0016020; membrane; cellular_component GO:0055085; transmembrane transport; biological_process GO:0046873; metal ion transmembrane transporter activity; molecular_function GO:0030001; metal ion transport; biological_process GO:0005515; protein binding; molecular_function	NA	NA	NA	NA
Contig1	1018230	31	1.316	4.98	0.002401	0.2642	0.7935	A01913	1016914	1020480	-	mRNA	Contig1:1016914:1020480:-	gi|453088723|gb|EMF16763.1|; hypothetical protein [Sphaerulina musiva SO2202, SEPMUDRAFT_152899]	NA	pfj:MYCFIDRAFT_206237;	NA	NA	GO:0016020; membrane; cellular_component GO:0055085; transmembrane transport; biological_process GO:0046873; metal ion transmembrane transporter activity; molecular_function GO:0030001; metal ion transport; biological_process GO:0005515; protein binding; molecular_function	NA	NA	NA	NA
Contig1	1020537	32	0.7288	5.133	0.0006714	0.142	0.8881
Contig1	1021617	30	1.725	6.885	0.002237	0.2506	0.804	A01914	1021458	1022447	+	mRNA	Contig1:1021458:1022447:+	gi|453088296|gb|EMF16336.1|; NAD(P)-binding protein [Sphaerulina musiva SO2202]	NA	pfj:MYCFIDRAFT_206236; K10251 HSD17B12, KAR, IFA38 17beta-estradiol 17-dehydrogenase / very-long-chain 3-oxoacyl-CoA reductase 1.1.1.62 1.1.1.330 Metabolism; Lipid metabolism; Fatty acid elongation [PATH:ko00062] Metabolism; Lipid metabolism; Steroid hormone biosynthesis [PATH:ko00140] Metabolism; Lipid metabolism; Biosynthesis of unsaturated fatty acids [PATH:ko01040] Metabolism; Overview; Fatty…	NA	NA	GO:0006631; fatty acid metabolic process; biological_process GO:0055114; oxidation-reduction process; biological_process GO:0016491; oxidoreductase activity; molecular_function GO:0008152; NA GO:0003857; 3-hydroxyacyl-CoA dehydrogenase activity; molecular_function	NA	NA	NA	NA
Contig1	1023587	32	3.687	4.052	0.02685	0.9098	0.3702	A01915	1022609	1025931	-	mRNA	Contig1:1022609:1025931:-	NA	NA	NA	NA	NA	GO:0051536; iron-sulfur cluster binding; molecular_function	NA	NA	NA	NA
Contig1	1024825	32	3.687	4.052	0.02685	0.9098	0.3702	A01915	1022609	1025931	-	mRNA	Contig1:1022609:1025931:-	NA	NA	NA	NA	NA	GO:0051536; iron-sulfur cluster binding; molecular_function	NA	NA	NA	NA
Contig1	1025644	32	0.7288	5.133	0.0006714	0.142	0.8881	A01915	1022609	1025931	-	mRNA	Contig1:1022609:1025931:-	NA	NA	NA	NA	NA	GO:0051536; iron-sulfur cluster binding; molecular_function	NA	NA	NA	NA
Contig1	1025890	32	6.478	5.705	0.04121	1.136	0.2651	A01915	1022609	1025931	-	mRNA	Contig1:1022609:1025931:-	NA	NA	NA	NA	NA	GO:0051536; iron-sulfur cluster binding; molecular_function	NA	NA	NA	NA
Contig1	1028124	31	1.316	4.98	0.002401	0.2642	0.7935	A01917	1027941	1031510	+	mRNA	Contig1:1027941:1031510:+	gi|453088297|gb|EMF16337.1|; hypothetical protein [Sphaerulina musiva SO2202, SEPMUDRAFT_152582]	NA	pfj:MYCFIDRAFT_191737; K20409 WDR59 WD repeat-containing protein 59 --	NA	NA	GO:0005515; protein binding; molecular_function GO:0008270; zinc ion binding; molecular_function	NA	NA	NA	NA
Contig1	1030351	31	1.316	4.98	0.002401	0.2642	0.7935	A01917	1027941	1031510	+	mRNA	Contig1:1027941:1031510:+	gi|453088297|gb|EMF16337.1|; hypothetical protein [Sphaerulina musiva SO2202, SEPMUDRAFT_152582]	NA	pfj:MYCFIDRAFT_191737; K20409 WDR59 WD repeat-containing protein 59 --	NA	NA	GO:0005515; protein binding; molecular_function GO:0008270; zinc ion binding; molecular_function	NA	NA	NA	NA
Contig1	1032083	32	0.7288	5.133	0.0006714	0.142	0.8881
Contig1	1032200	32	0.7288	5.133	0.0006714	0.142	0.8881
Contig1	1032928	30	1.525	5.05	0.003245	0.3019	0.7649	A01918	1032609	1033410	+	mRNA	Contig1:1032609:1033410:+	gi|453088298|gb|EMF16338.1|; hypothetical protein [Sphaerulina musiva SO2202, SEPMUDRAFT_129303]	NA	NA	NA	NA	NA	NA	NA	YES	NA
Contig1	1033458	32	0.7288	5.133	0.0006714	0.142	0.8881
Contig1	1033845	32	-0.4145	7.015	0.0001164	-0.05909	0.9533
Contig1	1034461	31	1.534	6.798	0.001752	0.2256	0.8231
Contig1	1034898	32	-0.4145	7.015	0.0001164	-0.05909	0.9533	A01919	1034783	1035968	-	mRNA	Contig1:1034783:1035968:-	gi|453088600|gb|EMF16640.1|; SMP-30/Gluconolaconase/LRE domain protein [Sphaerulina musiva SO2202]	NA	pfj:MYCFIDRAFT_32647;	NA	NA	NA	NA	NA	NA	NA
Contig1	1046866	32	0.7288	5.133	0.0006714	0.142	0.8881
Contig1	1094387	32	-1.86	4.665	0.00527	-0.3987	0.693	A01945	1094282	1096309	-	mRNA	Contig1:1094282:1096309:-	gi|453088530|gb|EMF16570.1|; ubiquitin binding protein [Sphaerulina musiva SO2202]	Q0U4Z8; VPS27_PHANO Vacuolar protein sorting-associated protein 27 OS=Phaeosphaeria nodorum (strain SN15 / ATCC MYA-4574 / FGSC 10173) GN=VPS27 PE=3 SV=1	pfj:MYCFIDRAFT_150005; K12182 HGS, HRS, VPS27 hepatocyte growth factor-regulated tyrosine kinase substrate -- Cellular Processes; Transport and catabolism; Endocytosis [PATH:ko04144] Cellular Processes; Transport and catabolism; Phagosome [PATH:ko04145]	NA	NA	GO:0071436; sodium ion export; biological_process GO:0015081; sodium ion transmembrane transporter activity; molecular_function GO:0008948; oxaloacetate decarboxylase activity; molecular_function GO:0046872; metal ion binding; molecular_function GO:0017137; Rab GTPase binding; molecular_function GO:0009401; phosphoenolpyruvate-dependent sugar phosphotransferase system; biological_process GO:00056…	NA	NA	NA	NA
Contig1	1107346	32	1.775	7.008	0.002133	0.2533	0.8018
Contig1	1109040	32	0.7288	5.133	0.0006714	0.142	0.8881	A01949	1107547	1109532	+	mRNA	Contig1:1107547:1109532:+	gi|453088525|gb|EMF16565.1|; kinase-like protein [Sphaerulina musiva SO2202]	Q09898; SID2_SCHPO Serine/threonine-protein kinase sid2 OS=Schizosaccharomyces pombe (strain 972 / ATCC 24843) GN=sid2 PE=1 SV=1	ztr:MYCGRDRAFT_93058;	SPAC24B11.11c; KOG0605 NDR and related serine/threonine kinases R General function prediction only ;	NA	GO:0005524; ATP binding; molecular_function GO:0004672; protein kinase activity; molecular_function GO:0006468; protein phosphorylation; biological_process GO:0004674; protein serine/threonine kinase activity; molecular_function	NA	NA	NA	NA
Contig1	1111166	31	-1.688	4.741	0.004353	-0.3561	0.7244	A01950	1110105	1111413	-	mRNA	Contig1:1110105:1111413:-	gi|453088524|gb|EMF16564.1|; Clavaminate synthase-like protein [Sphaerulina musiva SO2202]	NA	pfj:MYCFIDRAFT_210169;	NA	NA	GO:0016491; oxidoreductase activity; molecular_function GO:0016706; oxidoreductase activity, acting on paired donors, with incorporation or reduction of molecular oxygen, 2-oxoglutarate as one donor, and incorporation of one atom each of oxygen into both donors; molecular_function GO:0055114; oxidation-reduction process; biological_process	NA	NA	NA	NA
Contig1	1111834	32	-0.4145	7.015	0.0001164	-0.05909	0.9533
Contig1	1129601	32	1.775	7.008	0.002133	0.2533	0.8018	A01957	1129296	1135778	+	mRNA	Contig1:1129296:1135778:+	gi|631373058|ref|XP_007920909.1|; Ion transport protein [Pseudocercospora fijiensis CIRAD86]	NA	pfj:MYCFIDRAFT_212909; K21864 CCH1 voltage-dependent calcium channel --	NA	NA	GO:0006811; ion transport; biological_process GO:0055085; transmembrane transport; biological_process GO:0016020; membrane; cellular_component GO:0005509; calcium ion binding; molecular_function GO:0005216; ion channel activity; molecular_function	NA	NA	NA	NA
Contig1	1146273	32	-1.86	4.665	0.00527	-0.3987	0.693	A01962	1146093	1148893	+	mRNA	Contig1:1146093:1148893:+	gi|453088711|gb|EMF16751.1|; hypothetical protein [Sphaerulina musiva SO2202, SEPMUDRAFT_122225]	NA	bcom:BAUCODRAFT_63157;	NA	NA	NA	NA	NA	NA	NA
Contig1	1166437	31	2.322	6.791	0.004016	0.342	0.7349
Contig1	1166909	32	0.7288	5.133	0.0006714	0.142	0.8881
Contig1	1172602	31	2.322	6.791	0.004016	0.342	0.7349
Contig1	1182723	30	2.515	6.877	0.004756	0.3658	0.7173	A01975	1178693	1183569	-	mRNA	Contig1:1178693:1183569:-	gi|557727860|dbj|GAD93575.1|; G1/S regulator NimO, putative [Byssochlamys spectabilis No. 5]	NA	pfj:MYCFIDRAFT_128396; K02309 DBF4 regulatory subunit for Cdc7p protein kinase -- Cellular Processes; Cell growth and death; Cell cycle - yeast [PATH:ko04111] Cellular Processes; Cell growth and death; Meiosis - yeast [PATH:ko04113]	NA	NA	GO:0030145; manganese ion binding; molecular_function GO:0003676; nucleic acid binding; molecular_function GO:0070403; NAD+ binding; molecular_function GO:0008270; zinc ion binding; molecular_function GO:0004177; aminopeptidase activity; molecular_function	NA	NA	NA	NA
Contig1	1193193	32	1.775	7.008	0.002133	0.2533	0.8018	A01979	1191504	1196147	-	mRNA	Contig1:1191504:1196147:-	gi|453088253|gb|EMF16293.1|; hypothetical protein [Sphaerulina musiva SO2202, SEPMUDRAFT_145583]	NA	pfj:MYCFIDRAFT_150140;	NA	NA	GO:0005524; ATP binding; molecular_function GO:0009584; detection of visible light; biological_process GO:0007165; signal transduction; biological_process GO:0005515; protein binding; molecular_function GO:0000156; two-component response regulator activity; molecular_function GO:0000155; two-component sensor activity; molecular_function GO:0018298; protein-chromophore linkage; biological_process …	NA	NA	NA	NA
Contig1	1195865	30	-1.062	4.609	0.001894	-0.2305	0.8194	A01979	1191504	1196147	-	mRNA	Contig1:1191504:1196147:-	gi|453088253|gb|EMF16293.1|; hypothetical protein [Sphaerulina musiva SO2202, SEPMUDRAFT_145583]	NA	pfj:MYCFIDRAFT_150140;	NA	NA	GO:0005524; ATP binding; molecular_function GO:0009584; detection of visible light; biological_process GO:0007165; signal transduction; biological_process GO:0005515; protein binding; molecular_function GO:0000156; two-component response regulator activity; molecular_function GO:0000155; two-component sensor activity; molecular_function GO:0018298; protein-chromophore linkage; biological_process …	NA	NA	NA	NA
Contig1	1196665	32	-0.4145	7.015	0.0001164	-0.05909	0.9533
Contig1	1202616	30	1.525	5.05	0.003245	0.3019	0.7649
Contig1	1207888	32	1.775	7.008	0.002133	0.2533	0.8018	A01986	1207053	1209056	+	mRNA	Contig1:1207053:1209056:+	gi|453088280|gb|EMF16320.1|; hypothetical protein [Sphaerulina musiva SO2202, SEPMUDRAFT_121880]	NA	pfj:MYCFIDRAFT_76841; K17560 URI1 unconventional prefoldin RPB5 interactor 1 -- --	NA	NA	GO:0016272; prefoldin complex; cellular_component GO:0006457; protein folding; biological_process GO:0051082; unfolded protein binding; molecular_function	NA	NA	NA	NA
Contig1	1223413	32	-0.4145	7.015	0.0001164	-0.05909	0.9533	A01993	1222484	1226833	+	mRNA	Contig1:1222484:1226833:+	gi|631373796|ref|XP_007921278.1|; hypothetical protein [Pseudocercospora fijiensis CIRAD86, MYCFIDRAFT_213147]	NA	pfj:MYCFIDRAFT_213147; K15165 SSN2, MED13 mediator of RNA polymerase II transcription subunit 13, fungi type -- --	NA	NA	GO:0006357; regulation of transcription from RNA polymerase II promoter; biological_process GO:0016592; mediator complex; cellular_component GO:0001104; RNA polymerase II transcription cofactor activity; molecular_function	NA	NA	NA	NA
Contig1	1225288	32	0.7288	5.133	0.0006714	0.142	0.8881	A01993	1222484	1226833	+	mRNA	Contig1:1222484:1226833:+	gi|631373796|ref|XP_007921278.1|; hypothetical protein [Pseudocercospora fijiensis CIRAD86, MYCFIDRAFT_213147]	NA	pfj:MYCFIDRAFT_213147; K15165 SSN2, MED13 mediator of RNA polymerase II transcription subunit 13, fungi type -- --	NA	NA	GO:0006357; regulation of transcription from RNA polymerase II promoter; biological_process GO:0016592; mediator complex; cellular_component GO:0001104; RNA polymerase II transcription cofactor activity; molecular_function	NA	NA	NA	NA
Contig1	1229044	30	1.525	5.05	0.003245	0.3019	0.7649	A01995	1228369	1231068	+	mRNA	Contig1:1228369:1231068:+	NA	NA	NA	NA	NA	NA	NA	NA	NA	NA
Contig1	1267692	32	1.775	7.008	0.002133	0.2533	0.8018
Contig1	1269597	32	-0.4145	7.015	0.0001164	-0.05909	0.9533	A02013	1268018	1270817	+	mRNA	Contig1:1268018:1270817:+	gi|453088747|gb|EMF16787.1|; Met_10-domain-containing protein [Sphaerulina musiva SO2202]	C7YK87; TRM5_NECH7 tRNA (guanine(37)-N1)-methyltransferase OS=Nectria haematococca (strain 77-13-4 / ATCC MYA-4622 / FGSC 9596 / MPVI) GN=TRM5 PE=3 SV=1	pfj:MYCFIDRAFT_48564; K15429 TRM5, TRMT5 tRNA (guanine37-N1)-methyltransferase 2.1.1.228 --	NA	NA	GO:0016491; oxidoreductase activity; molecular_function GO:0008152; NA GO:0050662; coenzyme binding; molecular_function GO:0044237; cellular metabolic process; biological_process GO:0003824; NA GO:0016740; transferase activity; molecular_function	NA	NA	NA	NA
Contig1	1270061	31	0.128	6.804	1.221e-05	0.01881	0.9851	A02013	1268018	1270817	+	mRNA	Contig1:1268018:1270817:+	gi|453088747|gb|EMF16787.1|; Met_10-domain-containing protein [Sphaerulina musiva SO2202]	C7YK87; TRM5_NECH7 tRNA (guanine(37)-N1)-methyltransferase OS=Nectria haematococca (strain 77-13-4 / ATCC MYA-4622 / FGSC 9596 / MPVI) GN=TRM5 PE=3 SV=1	pfj:MYCFIDRAFT_48564; K15429 TRM5, TRMT5 tRNA (guanine37-N1)-methyltransferase 2.1.1.228 --	NA	NA	GO:0016491; oxidoreductase activity; molecular_function GO:0008152; NA GO:0050662; coenzyme binding; molecular_function GO:0044237; cellular metabolic process; biological_process GO:0003824; NA GO:0016740; transferase activity; molecular_function	NA	NA	NA	NA
Contig1	1270699	31	0.128	6.804	1.221e-05	0.01881	0.9851	A02013	1268018	1270817	+	mRNA	Contig1:1268018:1270817:+	gi|453088747|gb|EMF16787.1|; Met_10-domain-containing protein [Sphaerulina musiva SO2202]	C7YK87; TRM5_NECH7 tRNA (guanine(37)-N1)-methyltransferase OS=Nectria haematococca (strain 77-13-4 / ATCC MYA-4622 / FGSC 9596 / MPVI) GN=TRM5 PE=3 SV=1	pfj:MYCFIDRAFT_48564; K15429 TRM5, TRMT5 tRNA (guanine37-N1)-methyltransferase 2.1.1.228 --	NA	NA	GO:0016491; oxidoreductase activity; molecular_function GO:0008152; NA GO:0050662; coenzyme binding; molecular_function GO:0044237; cellular metabolic process; biological_process GO:0003824; NA GO:0016740; transferase activity; molecular_function	NA	NA	NA	NA
Contig1	1273023	32	-0.4145	7.015	0.0001164	-0.05909	0.9533	A02014	1271242	1273229	-	mRNA	Contig1:1271242:1273229:-	gi|453088585|gb|EMF16625.1|; succinate dehydrogenase [Sphaerulina musiva SO2202]	Q9UTJ7; SDHA_SCHPO Probable succinate dehydrogenase [ubiquinone] flavoprotein subunit, mitochondrial OS=Schizosaccharomyces pombe (strain 972 / ATCC 24843) GN=sdh1 PE=2 SV=1	bcom:BAUCODRAFT_114209; K00234 SDHA, SDH1 succinate dehydrogenase (ubiquinone) flavoprotein subunit 1.3.5.1 Metabolism; Carbohydrate metabolism; Citrate cycle (TCA cycle) [PATH:ko00020] Metabolism; Energy metabolism; Oxidative phosphorylation [PATH:ko00190] Metabolism; Overview; Carbon metabolism [PATH:ko01200] Human Diseases; Endocrine and metabolic diseases; Non-alcoholic fatty liver disease (N…	SPAC1556.02c; KOG2403 Succinate dehydrogenase, flavoprotein subunit C Energy production and conversion ;	gnl|TC-DB|F9VN10; 3.D.10.1.4 Succinate dehydrogenase flavoprotein subunit OS=Sulfolobus tokodaii (strain DSM 16993 / JCM 10545 / NBRC 100140 / 7) GN=sdhA PE=4 SV=1	GO:0055114; oxidation-reduction process; biological_process GO:0008033; tRNA processing; biological_process GO:0016491; oxidoreductase activity; molecular_function GO:0050660; flavin adenine dinucleotide binding; molecular_function	PHI:4966; sdi1 EGP92150 1047171 Zymoseptoria tritici unaffected pathogenicity	NA	NA	NA
Contig1	1273591	31	0.128	6.804	1.221e-05	0.01881	0.9851
Contig1	1273779	31	0.128	6.804	1.221e-05	0.01881	0.9851
Contig1	1274059	31	0.128	6.804	1.221e-05	0.01881	0.9851
Contig1	1274132	32	-0.4145	7.015	0.0001164	-0.05909	0.9533	A02015	1274107	1275346	+	mRNA	Contig1:1274107:1275346:+	gi|453088587|gb|EMF16627.1|; NAD(P)-binding protein [Sphaerulina musiva SO2202]	NA	ztr:MYCGRDRAFT_34603;	NA	NA	GO:0016491; oxidoreductase activity; molecular_function GO:0008152; NA	NA	NA	NA	NA
Contig1	1274406	31	0.128	6.804	1.221e-05	0.01881	0.9851	A02015	1274107	1275346	+	mRNA	Contig1:1274107:1275346:+	gi|453088587|gb|EMF16627.1|; NAD(P)-binding protein [Sphaerulina musiva SO2202]	NA	ztr:MYCGRDRAFT_34603;	NA	NA	GO:0016491; oxidoreductase activity; molecular_function GO:0008152; NA	NA	NA	NA	NA
Contig1	1274464	31	2.322	6.791	0.004016	0.342	0.7349	A02015	1274107	1275346	+	mRNA	Contig1:1274107:1275346:+	gi|453088587|gb|EMF16627.1|; NAD(P)-binding protein [Sphaerulina musiva SO2202]	NA	ztr:MYCGRDRAFT_34603;	NA	NA	GO:0016491; oxidoreductase activity; molecular_function GO:0008152; NA	NA	NA	NA	NA
Contig1	1274759	32	-0.4145	7.015	0.0001164	-0.05909	0.9533	A02015	1274107	1275346	+	mRNA	Contig1:1274107:1275346:+	gi|453088587|gb|EMF16627.1|; NAD(P)-binding protein [Sphaerulina musiva SO2202]	NA	ztr:MYCGRDRAFT_34603;	NA	NA	GO:0016491; oxidoreductase activity; molecular_function GO:0008152; NA	NA	NA	NA	NA
Contig1	1275438	30	1.525	5.05	0.003245	0.3019	0.7649
Contig1	1275617	31	0.128	6.804	1.221e-05	0.01881	0.9851
Contig1	1276550	31	-1.265	4.539	0.00267	-0.2786	0.7825
Contig1	1278875	30	-0.172	7.24	2.015e-05	-0.02375	0.9812	A02017	1278819	1280816	+	mRNA	Contig1:1278819:1280816:+	gi|631372092|ref|XP_007920426.1|; hypothetical protein [Pseudocercospora fijiensis CIRAD86, MYCFIDRAFT_76007]	NA	pfj:MYCFIDRAFT_76007;	NA	NA	NA	NA	NA	NA	NA
Contig1	1279229	31	0.128	6.804	1.221e-05	0.01881	0.9851	A02017	1278819	1280816	+	mRNA	Contig1:1278819:1280816:+	gi|631372092|ref|XP_007920426.1|; hypothetical protein [Pseudocercospora fijiensis CIRAD86, MYCFIDRAFT_76007]	NA	pfj:MYCFIDRAFT_76007;	NA	NA	NA	NA	NA	NA	NA
Contig1	1279934	31	-0.2515	7.113	4.31e-05	-0.03535	0.972	A02017	1278819	1280816	+	mRNA	Contig1:1278819:1280816:+	gi|631372092|ref|XP_007920426.1|; hypothetical protein [Pseudocercospora fijiensis CIRAD86, MYCFIDRAFT_76007]	NA	pfj:MYCFIDRAFT_76007;	NA	NA	NA	NA	NA	NA	NA
Contig1	1280462	32	-0.4145	7.015	0.0001164	-0.05909	0.9533	A02017	1278819	1280816	+	mRNA	Contig1:1278819:1280816:+	gi|631372092|ref|XP_007920426.1|; hypothetical protein [Pseudocercospora fijiensis CIRAD86, MYCFIDRAFT_76007]	NA	pfj:MYCFIDRAFT_76007;	NA	NA	NA	NA	NA	NA	NA
Contig1	1281162	32	-0.09505	3.777	2.111e-05	-0.02517	0.9801
Contig1	1281280	32	0.7288	5.133	0.0006714	0.142	0.8881
Contig1	1283418	31	-0.2515	7.113	4.31e-05	-0.03535	0.972	A02019	1283252	1286142	-	mRNA	Contig1:1283252:1286142:-	gi|453088591|gb|EMF16631.1|; hypothetical protein [Sphaerulina musiva SO2202, SEPMUDRAFT_129541]	NA	NA	NA	NA	GO:0015035; protein disulfide oxidoreductase activity; molecular_function GO:0045454; cell redox homeostasis; biological_process GO:0009055; NA	NA	NA	NA	NA
Contig1	1285608	32	-0.4145	7.015	0.0001164	-0.05909	0.9533	A02019	1283252	1286142	-	mRNA	Contig1:1283252:1286142:-	gi|453088591|gb|EMF16631.1|; hypothetical protein [Sphaerulina musiva SO2202, SEPMUDRAFT_129541]	NA	NA	NA	NA	GO:0015035; protein disulfide oxidoreductase activity; molecular_function GO:0045454; cell redox homeostasis; biological_process GO:0009055; NA	NA	NA	NA	NA
Contig1	1285715	32	-0.4145	7.015	0.0001164	-0.05909	0.9533	A02019	1283252	1286142	-	mRNA	Contig1:1283252:1286142:-	gi|453088591|gb|EMF16631.1|; hypothetical protein [Sphaerulina musiva SO2202, SEPMUDRAFT_129541]	NA	NA	NA	NA	GO:0015035; protein disulfide oxidoreductase activity; molecular_function GO:0045454; cell redox homeostasis; biological_process GO:0009055; NA	NA	NA	NA	NA
Contig1	1287061	32	0.7288	5.133	0.0006714	0.142	0.8881
Contig1	1287850	31	1.316	4.98	0.002401	0.2642	0.7935	A02020	1287439	1289658	-	mRNA	Contig1:1287439:1289658:-	gi|453088594|gb|EMF16634.1|; ELMO/CED-12 family protein [Sphaerulina musiva SO2202]	NA	pfj:MYCFIDRAFT_129907;	NA	NA	GO:0005856; cytoskeleton; cellular_component GO:0006909; phagocytosis; biological_process	NA	NA	NA	NA
Contig1	1288176	31	0.128	6.804	1.221e-05	0.01881	0.9851	A02020	1287439	1289658	-	mRNA	Contig1:1287439:1289658:-	gi|453088594|gb|EMF16634.1|; ELMO/CED-12 family protein [Sphaerulina musiva SO2202]	NA	pfj:MYCFIDRAFT_129907;	NA	NA	GO:0005856; cytoskeleton; cellular_component GO:0006909; phagocytosis; biological_process	NA	NA	NA	NA
Contig1	1289897	32	-11.08	6.717	0.08317	-1.65	0.1095
Contig1	1290907	32	0.7288	5.133	0.0006714	0.142	0.8881	A02023	1290304	1292011	-	mRNA	Contig1:1290304:1292011:-	gi|453088595|gb|EMF16635.1|; hypothetical protein [Sphaerulina musiva SO2202, SEPMUDRAFT_145841]	NA	pfj:MYCFIDRAFT_85630;	NA	NA	NA	NA	NA	NA	NA
Contig1	1308410	32	0.7288	5.133	0.0006714	0.142	0.8881
Contig1	1317329	32	0.7288	5.133	0.0006714	0.142	0.8881	A02034	1316617	1317941	-	mRNA	Contig1:1316617:1317941:-	gi|453088569|gb|EMF16609.1|; peroxisomal membrane protein [Sphaerulina musiva SO2202]	A5PJL1; PXMP4_BOVIN Peroxisomal membrane protein 4 OS=Bos taurus GN=PXMP4 PE=2 SV=1	pfj:MYCFIDRAFT_184877; K13350 PXMP4, PMP24 peroxisomal membrane protein 4 -- Cellular Processes; Transport and catabolism; Peroxisome [PATH:ko04146]	NA	gnl|TC-DB|A2R8R0; 1.B.69.1.4 Similarity to hypothetical protein PMP24 - Mus musculus OS=Aspergillus niger (strain CBS 513.88 / FGSC A1513) GN=An16g08040 PE=4 SV=1	NA	NA	NA	NA	NA
Contig1	1319949	31	0.9082	5.21	0.001047	0.1743	0.8628
Contig1	1320777	30	1.525	5.05	0.003245	0.3019	0.7649	A02036	1320001	1323124	-	mRNA	Contig1:1320001:1323124:-	gi|453088649|gb|EMF16689.1|; hypothetical protein [Sphaerulina musiva SO2202, SEPMUDRAFT_145879]	NA	bcom:BAUCODRAFT_149913;	NA	NA	NA	NA	NA	NA	NA
Contig1	1336446	32	6.563	5.956	0.0389	1.102	0.2793	A02039	1334379	1336961	+	mRNA	Contig1:1334379:1336961:+	NA	NA	aje:HCAG_02164;	NA	NA	GO:0003964; RNA-directed DNA polymerase activity; molecular_function GO:0003723; RNA binding; molecular_function GO:0006278; RNA-dependent DNA replication; biological_process	NA	NA	NA	NA
Contig1	1348534	32	-4.494	7.509	0.0118	-0.5985	0.554
Contig1	1348946	32	0.1901	7.554	2.111e-05	0.02517	0.9801
Contig1	1349390	32	0.1901	7.554	2.111e-05	0.02517	0.9801
Contig1	1349394	32	0.1901	7.554	2.111e-05	0.02517	0.9801
Contig1	1349638	31	4.147	7.601	0.01016	0.5455	0.5896
Contig1	1349847	32	-1.204	7.324	0.0009001	-0.1644	0.8705
Contig1	1349928	32	0.1901	7.554	2.111e-05	0.02517	0.9801
Contig1	1349954	31	4.147	7.601	0.01016	0.5455	0.5896
Contig1	1350092	32	1.342	6.788	0.001301	0.1977	0.8446
Contig1	1350213	32	1.342	6.788	0.001301	0.1977	0.8446
Contig1	1350567	32	-1.204	7.324	0.0009001	-0.1644	0.8705
Contig1	1350879	32	2.38	9.344	0.002157	0.2547	0.8007
Contig1	1350881	32	8.941	9.21	0.03045	0.9707	0.3394
Contig1	1350890	32	-5.693	8.15	0.01601	-0.6986	0.4902
Contig1	1351884	32	0.7288	5.133	0.0006714	0.142	0.8881	A02045	1351327	1353168	+	mRNA	Contig1:1351327:1353168:+	gi|453088647|gb|EMF16687.1|; hypothetical protein [Sphaerulina musiva SO2202, SEPMUDRAFT_76130]	NA	pfj:MYCFIDRAFT_193043;	NA	NA	NA	NA	NA	NA	NA
Contig1	1354876	32	1.775	7.008	0.002133	0.2533	0.8018
Contig1	1357722	32	-0.4145	7.015	0.0001164	-0.05909	0.9533
Contig1	1362101	31	2.322	6.791	0.004016	0.342	0.7349
Contig1	1367164	32	-0.4145	7.015	0.0001164	-0.05909	0.9533	A02051	1366430	1367998	-	mRNA	Contig1:1366430:1367998:-	gi|453088743|gb|EMF16783.1|; hypothetical protein [Sphaerulina musiva SO2202, SEPMUDRAFT_145941]	NA	pfj:MYCFIDRAFT_213168;	NA	NA	NA	NA	NA	NA	NA
Contig1	1368018	32	1.775	7.008	0.002133	0.2533	0.8018
Contig1	1374656	31	-0.2515	7.113	4.31e-05	-0.03535	0.972
Contig1	1403091	32	-8.953	6.961	0.05225	-1.286	0.2083
Contig1	1403239	32	1.994	7.141	0.002593	0.2792	0.782
Contig1	1403281	32	-14.73	7.059	0.1268	-2.087	0.04545	A02067	1403248	1404042	+	mRNA	Contig1:1403248:1404042:+	NA	NA	NA	NA	NA	GO:0051082; unfolded protein binding; molecular_function GO:0016272; prefoldin complex; cellular_component GO:0006457; protein folding; biological_process	NA	NA	NA	NA
Contig1	1407195	31	1.316	4.98	0.002401	0.2642	0.7935
Contig1	1412049	30	1.772	4.286	0.00607	0.4135	0.6824
Contig1	1413122	31	1.943	7.104	0.002572	0.2735	0.7864	A02072	1412856	1420563	-	mRNA	Contig1:1412856:1420563:-	NA	NA	NA	NA	NA	GO:0003964; RNA-directed DNA polymerase activity; molecular_function GO:0003723; RNA binding; molecular_function GO:0006278; RNA-dependent DNA replication; biological_process GO:0015074; DNA integration; biological_process	NA	NA	NA	NA
Contig1	1414388	32	1.775	7.008	0.002133	0.2533	0.8018	A02072	1412856	1420563	-	mRNA	Contig1:1412856:1420563:-	NA	NA	NA	NA	NA	GO:0003964; RNA-directed DNA polymerase activity; molecular_function GO:0003723; RNA binding; molecular_function GO:0006278; RNA-dependent DNA replication; biological_process GO:0015074; DNA integration; biological_process	NA	NA	NA	NA
Contig1	1425067	31	1.316	4.98	0.002401	0.2642	0.7935
Contig1	1435076	32	-0.4145	7.015	0.0001164	-0.05909	0.9533
Contig1	1438514	31	0.128	6.804	1.221e-05	0.01881	0.9851
Contig1	1459353	32	0.7288	5.133	0.0006714	0.142	0.8881
Contig1	1476023	32	1.775	7.008	0.002133	0.2533	0.8018
Contig1	1476067	31	2.322	6.791	0.004016	0.342	0.7349
Contig1	1476107	32	1.775	7.008	0.002133	0.2533	0.8018
Contig1	1478156	32	1.775	7.008	0.002133	0.2533	0.8018
Contig1	1493202	32	-11.08	6.717	0.08317	-1.65	0.1095	A02101	1491996	1493738	-	mRNA	Contig1:1491996:1493738:-	gi|631375364|ref|XP_007922062.1|; hypothetical protein MYCFIDRAFT_126812, partial [Pseudocercospora fijiensis CIRAD86]	NA	pfj:MYCFIDRAFT_126812;	NA	NA	GO:0006351; transcription, DNA-dependent; biological_process GO:0005634; nucleus; cellular_component GO:0008270; zinc ion binding; molecular_function GO:0003677; DNA binding; molecular_function	NA	NA	NA	NA
Contig1	1538122	32	-5.347	5.744	0.02808	-0.931	0.3593	A02118	1537912	1540551	-	mRNA	Contig1:1537912:1540551:-	gi|453088243|gb|EMF16283.1|; hypothetical protein [Sphaerulina musiva SO2202, SEPMUDRAFT_159787]	NA	pfj:MYCFIDRAFT_75822;	NA	NA	GO:0005525; GTP binding; molecular_function GO:0005622; intracellular; cellular_component GO:0003924; GTPase activity; molecular_function GO:0007264; small GTPase mediated signal transduction; biological_process	NA	NA	NA	NA
Contig1	1545032	32	-5.347	5.744	0.02808	-0.931	0.3593	A02120	1544691	1545082	+	mRNA	Contig1:1544691:1545082:+	gi|453088245|gb|EMF16285.1|; dolichol phosphate-mannose biosynthesis regulatory [Sphaerulina musiva SO2202]	Q9USW6; DPM2_SCHPO Dolichol phosphate-mannose biosynthesis regulatory protein OS=Schizosaccharomyces pombe (strain 972 / ATCC 24843) GN=dpm2 PE=3 SV=1	pfj:MYCFIDRAFT_103775; K09658 DPM2 dolichyl-phosphate mannosyltransferase polypeptide 2, regulatory subunit -- Metabolism; Glycan biosynthesis and metabolism; N-Glycan biosynthesis [PATH:ko00510] Metabolism; Glycan biosynthesis and metabolism; Glycosylphosphatidylinositol(GPI)-anchor biosynthesis [PATH:ko00563]	SPBC21B10.11; KOG3488 Dolichol phosphate-mannose regulatory protein (DPM2) O Posttranslational modification, protein turnover, chaperones ;	NA	GO:0016020; membrane; cellular_component GO:0008535; respiratory chain complex IV assembly; biological_process GO:0030176; integral to endoplasmic reticulum membrane; cellular_component GO:0006461; protein complex assembly; biological_process GO:0009059; macromolecule biosynthetic process; biological_process	NA	NA	NA	NA
Contig1	1549282	31	-4.802	5.583	0.02488	-0.8602	0.3968
Contig1	1573177	32	14.94	6.464	0.1511	2.311	0.02789	A02136	1572048	1573334	-	mRNA	Contig1:1572048:1573334:-	gi|453088688|gb|EMF16728.1|; hypothetical protein [Sphaerulina musiva SO2202, SEPMUDRAFT_122205]	NA	bcom:BAUCODRAFT_149938;	NA	NA	NA	NA	NA	NA	NA
Contig1	1573809	31	-1.265	4.539	0.00267	-0.2786	0.7825
Contig1	1593285	32	0.7288	5.133	0.0006714	0.142	0.8881	A02142	1587596	1602688	-	mRNA	Contig1:1587596:1602688:-	gi|453088198|gb|EMF16238.1|; hypothetical protein [Sphaerulina musiva SO2202, SEPMUDRAFT_145542]	NA	pfj:MYCFIDRAFT_86240; K10592 HUWE1, MULE, ARF-BP1 E3 ubiquitin-protein ligase HUWE1 2.3.2.26 Genetic Information Processing; Folding, sorting and degradation; Ubiquitin mediated proteolysis [PATH:ko04120]	NA	NA	GO:0016791; phosphatase activity; molecular_function GO:0004842; ubiquitin-protein ligase activity; molecular_function GO:0016311; dephosphorylation; biological_process GO:0005515; protein binding; molecular_function	NA	NA	NA	NA	terpene
Contig1	1595497	31	1.316	4.98	0.002401	0.2642	0.7935	A02142	1587596	1602688	-	mRNA	Contig1:1587596:1602688:-	gi|453088198|gb|EMF16238.1|; hypothetical protein [Sphaerulina musiva SO2202, SEPMUDRAFT_145542]	NA	pfj:MYCFIDRAFT_86240; K10592 HUWE1, MULE, ARF-BP1 E3 ubiquitin-protein ligase HUWE1 2.3.2.26 Genetic Information Processing; Folding, sorting and degradation; Ubiquitin mediated proteolysis [PATH:ko04120]	NA	NA	GO:0016791; phosphatase activity; molecular_function GO:0004842; ubiquitin-protein ligase activity; molecular_function GO:0016311; dephosphorylation; biological_process GO:0005515; protein binding; molecular_function	NA	NA	NA	NA	terpene
Contig1	1597775	32	14.94	6.464	0.1511	2.311	0.02789	A02142	1587596	1602688	-	mRNA	Contig1:1587596:1602688:-	gi|453088198|gb|EMF16238.1|; hypothetical protein [Sphaerulina musiva SO2202, SEPMUDRAFT_145542]	NA	pfj:MYCFIDRAFT_86240; K10592 HUWE1, MULE, ARF-BP1 E3 ubiquitin-protein ligase HUWE1 2.3.2.26 Genetic Information Processing; Folding, sorting and degradation; Ubiquitin mediated proteolysis [PATH:ko04120]	NA	NA	GO:0016791; phosphatase activity; molecular_function GO:0004842; ubiquitin-protein ligase activity; molecular_function GO:0016311; dephosphorylation; biological_process GO:0005515; protein binding; molecular_function	NA	NA	NA	NA	terpene
Contig1	1602900	32	-5.347	5.744	0.02808	-0.931	0.3593
Contig1	1609702	32	-5.347	5.744	0.02808	-0.931	0.3593
Contig1	1634601	32	-0.9855	6.804	0.0006988	-0.1448	0.8858
Contig1	1634637	32	1.867	6.907	0.002429	0.2703	0.7888
Contig1	1635581	32	-5.347	5.744	0.02808	-0.931	0.3593	A02151	1635308	1636579	+	mRNA	Contig1:1635308:1636579:+	gi|453088170|gb|EMF16210.1|; PLP-dependent transferase [Sphaerulina musiva SO2202]	O14209; YDT4_SCHPO Uncharacterized aminotransferase C6B12.04c OS=Schizosaccharomyces pombe (strain 972 / ATCC 24843) GN=SPAC6B12.04c PE=3 SV=1	pfj:MYCFIDRAFT_209990; K14264 BNA3 kynurenine aminotransferase 2.6.1.7 Metabolism; Amino acid metabolism; Tryptophan metabolism [PATH:ko00380]	SPAC6B12.04c; KOG0256 1-aminocyclopropane-1-carboxylate synthase, and related proteins T Signal transduction mechanisms ;	NA	GO:0009058; biosynthetic process; biological_process GO:0016829; lyase activity; molecular_function GO:0006520; cellular amino acid metabolic process; biological_process GO:0030170; pyridoxal phosphate binding; molecular_function GO:0008152; NA	NA	NA	NA	NA
Contig1	1636001	31	0.8095	5.228	0.000826	0.1548	0.878	A02151	1635308	1636579	+	mRNA	Contig1:1635308:1636579:+	gi|453088170|gb|EMF16210.1|; PLP-dependent transferase [Sphaerulina musiva SO2202]	O14209; YDT4_SCHPO Uncharacterized aminotransferase C6B12.04c OS=Schizosaccharomyces pombe (strain 972 / ATCC 24843) GN=SPAC6B12.04c PE=3 SV=1	pfj:MYCFIDRAFT_209990; K14264 BNA3 kynurenine aminotransferase 2.6.1.7 Metabolism; Amino acid metabolism; Tryptophan metabolism [PATH:ko00380]	SPAC6B12.04c; KOG0256 1-aminocyclopropane-1-carboxylate synthase, and related proteins T Signal transduction mechanisms ;	NA	GO:0009058; biosynthetic process; biological_process GO:0016829; lyase activity; molecular_function GO:0006520; cellular amino acid metabolic process; biological_process GO:0030170; pyridoxal phosphate binding; molecular_function GO:0008152; NA	NA	NA	NA	NA
Contig1	1647624	31	-2.073	3.801	0.01016	-0.5455	0.5896	A02157	1646961	1648017	-	mRNA	Contig1:1646961:1648017:-	gi|453088168|gb|EMF16208.1|; hypothetical protein [Sphaerulina musiva SO2202, SEPMUDRAFT_33946]	NA	pfj:MYCFIDRAFT_27322;	NA	NA	GO:0007130; synaptonemal complex assembly; biological_process GO:0007131; reciprocal meiotic recombination; biological_process GO:0007283; spermatogenesis; biological_process	NA	NA	NA	NA
Contig1	1650720	31	-0.572	4.75	0.0004998	-0.1204	0.905
Contig1	1651429	31	3.661	7.967	0.007227	0.4595	0.6493	A02158	1651401	1657715	-	mRNA	Contig1:1651401:1657715:-	NA	NA	NA	NA	NA	GO:0015074; DNA integration; biological_process	NA	NA	NA	NA
Contig1	1652145	31	-0.8721	6.862	0.0005567	-0.1271	0.8997	A02158	1651401	1657715	-	mRNA	Contig1:1651401:1657715:-	NA	NA	NA	NA	NA	GO:0015074; DNA integration; biological_process	NA	NA	NA	NA
Contig1	1652170	32	-4.103	7.289	0.01045	-0.5629	0.5777	A02158	1651401	1657715	-	mRNA	Contig1:1651401:1657715:-	NA	NA	NA	NA	NA	GO:0015074; DNA integration; biological_process	NA	NA	NA	NA
Contig1	1652534	31	-5.3	6.617	0.02164	-0.801	0.4297	A02158	1651401	1657715	-	mRNA	Contig1:1651401:1657715:-	NA	NA	NA	NA	NA	GO:0015074; DNA integration; biological_process	NA	NA	NA	NA
Contig1	1652725	31	4.36	7.106	0.01282	0.6136	0.5443	A02158	1651401	1657715	-	mRNA	Contig1:1651401:1657715:-	NA	NA	NA	NA	NA	GO:0015074; DNA integration; biological_process	NA	NA	NA	NA
Contig1	1655005	31	0.3162	7.365	6.354e-05	0.04293	0.9661	A02158	1651401	1657715	-	mRNA	Contig1:1651401:1657715:-	NA	NA	NA	NA	NA	GO:0015074; DNA integration; biological_process	NA	NA	NA	NA
Contig1	1655010	31	1.569	7.635	0.001455	0.2055	0.8386	A02158	1651401	1657715	-	mRNA	Contig1:1651401:1657715:-	NA	NA	NA	NA	NA	GO:0015074; DNA integration; biological_process	NA	NA	NA	NA
Contig1	1656347	32	-0.7604	7.842	0.0003133	-0.09696	0.9234	A02158	1651401	1657715	-	mRNA	Contig1:1651401:1657715:-	NA	NA	NA	NA	NA	GO:0015074; DNA integration; biological_process	NA	NA	NA	NA
Contig1	1656386	32	-2.175	7.543	0.002764	-0.2883	0.7751	A02158	1651401	1657715	-	mRNA	Contig1:1651401:1657715:-	NA	NA	NA	NA	NA	GO:0015074; DNA integration; biological_process	NA	NA	NA	NA
Contig1	1656791	32	-0.7604	7.842	0.0003133	-0.09696	0.9234	A02158	1651401	1657715	-	mRNA	Contig1:1651401:1657715:-	NA	NA	NA	NA	NA	GO:0015074; DNA integration; biological_process	NA	NA	NA	NA
Contig1	1656913	31	1.569	7.635	0.001455	0.2055	0.8386	A02158	1651401	1657715	-	mRNA	Contig1:1651401:1657715:-	NA	NA	NA	NA	NA	GO:0015074; DNA integration; biological_process	NA	NA	NA	NA
Contig1	1656952	32	-2.175	7.543	0.002764	-0.2883	0.7751	A02158	1651401	1657715	-	mRNA	Contig1:1651401:1657715:-	NA	NA	NA	NA	NA	GO:0015074; DNA integration; biological_process	NA	NA	NA	NA
Contig1	1779808	32	-1.336	4.101	0.003527	-0.3259	0.7468	A02189	1777077	1781964	+	mRNA	Contig1:1777077:1781964:+	gi|116214413|ref|XP_001230217.1|; hypothetical protein [Chaetomium globosum CBS 148.51, CHGG_11047]	NA	aor:AO090010000290;	NA	NA	GO:0006278; RNA-dependent DNA replication; biological_process GO:0003964; RNA-directed DNA polymerase activity; molecular_function GO:0003723; RNA binding; molecular_function	NA	NA	NA	NA
Contig1	1787152	17	19.36	9.366	0.2217	2.067	0.05643	A02192	1786681	1791306	+	mRNA	Contig1:1786681:1791306:+	NA	NA	NA	NA	NA	GO:0046983; protein dimerization activity; molecular_function	NA	NA	NA	NA	nrps
Contig1	1787254	27	-5.584	5.268	0.043	-1.06	0.2993	A02192	1786681	1791306	+	mRNA	Contig1:1786681:1791306:+	NA	NA	NA	NA	NA	GO:0046983; protein dimerization activity; molecular_function	NA	NA	NA	NA	nrps
Contig1	1791338	31	-10.75	6.859	0.07807	-1.567	0.128
Contig1	1804921	32	0.1901	7.554	2.111e-05	0.02517	0.9801	A02195	1801323	1806481	-	mRNA	Contig1:1801323:1806481:-	NA	NA	NA	NA	NA	GO:0055114; oxidation-reduction process; biological_process GO:0020037; heme binding; molecular_function GO:0005506; iron ion binding; molecular_function GO:0016705; oxidoreductase activity, acting on paired donors, with incorporation or reduction of molecular oxygen; molecular_function GO:0046983; protein dimerization activity; molecular_function	NA	NA	NA	NA	nrps
Contig1	1804991	32	0.1901	7.554	2.111e-05	0.02517	0.9801	A02195	1801323	1806481	-	mRNA	Contig1:1801323:1806481:-	NA	NA	NA	NA	NA	GO:0055114; oxidation-reduction process; biological_process GO:0020037; heme binding; molecular_function GO:0005506; iron ion binding; molecular_function GO:0016705; oxidoreductase activity, acting on paired donors, with incorporation or reduction of molecular oxygen; molecular_function GO:0046983; protein dimerization activity; molecular_function	NA	NA	NA	NA	nrps
Contig1	1821528	31	-2.585	5.634	0.007205	-0.4588	0.6498	A02196	1809257	1844135	+	mRNA	Contig1:1809257:1844135:+	NA	NA	NA	NA	NA	GO:0016747; transferase activity, transferring acyl groups other than amino-acyl groups; molecular_function GO:0003824; NA GO:0008152; NA	NA	NA	NA	NA	nrps
Contig1	1832457	32	-1.204	7.324	0.0009001	-0.1644	0.8705	A02196	1809257	1844135	+	mRNA	Contig1:1809257:1844135:+	NA	NA	NA	NA	NA	GO:0016747; transferase activity, transferring acyl groups other than amino-acyl groups; molecular_function GO:0003824; NA GO:0008152; NA	NA	NA	NA	NA	nrps
Contig1	1879973	32	2.066	5.121	0.005396	0.4034	0.6895	A02205	1879581	1882895	+	mRNA	Contig1:1879581:1882895:+	NA	NA	NA	NA	NA	GO:0005507; copper ion binding; molecular_function GO:0006825; copper ion transport; biological_process GO:0003723; RNA binding; molecular_function GO:0005758; mitochondrial intermembrane space; cellular_component GO:0003964; RNA-directed DNA polymerase activity; molecular_function GO:0016531; copper chaperone activity; molecular_function GO:0006278; RNA-dependent DNA replication; biological_proc…	NA	NA	NA	NA
Contig1	1884396	32	0.07373	6.846	3.866e-06	0.01077	0.9915	A02206	1883255	1884824	+	mRNA	Contig1:1883255:1884824:+	NA	NA	NA	NA	NA	NA	NA	NA	NA	NA
Contig1	1893798	31	1.366	4.98	0.002588	0.2743	0.7858	A02209	1892993	1895519	-	mRNA	Contig1:1892993:1895519:-	gi|453088539|gb|EMF16579.1|; WD40 repeat-like protein [Sphaerulina musiva SO2202]	NA	ztr:MYCGRDRAFT_71863; K10751 CHAF1B chromatin assembly factor 1 subunit B -- --	NA	NA	GO:0016020; membrane; cellular_component GO:0006508; proteolysis; biological_process GO:0005515; protein binding; molecular_function	NA	NA	NA	NA
Contig1	1894697	31	1.366	4.98	0.002588	0.2743	0.7858	A02209	1892993	1895519	-	mRNA	Contig1:1892993:1895519:-	gi|453088539|gb|EMF16579.1|; WD40 repeat-like protein [Sphaerulina musiva SO2202]	NA	ztr:MYCGRDRAFT_71863; K10751 CHAF1B chromatin assembly factor 1 subunit B -- --	NA	NA	GO:0016020; membrane; cellular_component GO:0006508; proteolysis; biological_process GO:0005515; protein binding; molecular_function	NA	NA	NA	NA
Contig1	1901498	31	1.366	4.98	0.002588	0.2743	0.7858	A02211	1901480	1902582	-	mRNA	Contig1:1901480:1902582:-	gi|452846561|gb|EME48493.1|; hypothetical protein [Dothistroma septosporum NZE10, DOTSEDRAFT_67508]	O13614; RS10B_SCHPO 40S ribosomal protein S10-B OS=Schizosaccharomyces pombe (strain 972 / ATCC 24843) GN=rps1002 PE=3 SV=1	pfj:MYCFIDRAFT_160741; K02947 RP-S10e, RPS10 small subunit ribosomal protein S10e -- Genetic Information Processing; Translation; Ribosome [PATH:ko03010]	SPBP22H7.08; KOG3344 40s ribosomal protein s10 J Translation, ribosomal structure and biogenesis ;	NA	NA	NA	NA	NA	NA
Contig1	1909257	32	-1.336	4.101	0.003527	-0.3259	0.7468
Contig1	1913923	31	1.366	4.98	0.002588	0.2743	0.7858	A02215	1913103	1914263	+	mRNA	Contig1:1913103:1914263:+	gi|452847715|gb|EME49647.1|; hypothetical protein [Dothistroma septosporum NZE10, DOTSEDRAFT_164212]	NA	roa:Pd630_LPD04556; K18382 adh1 NAD+-dependent secondary alcohol dehydrogenase Adh1 1.1.1.- Metabolism; Carbohydrate metabolism; Propanoate metabolism [PATH:ko00640]	NA	NA	GO:0055114; oxidation-reduction process; biological_process GO:0009089; lysine biosynthetic process via diaminopimelate; biological_process GO:0008168; methyltransferase activity; molecular_function GO:0008270; zinc ion binding; molecular_function GO:0003857; 3-hydroxyacyl-CoA dehydrogenase activity; molecular_function GO:0008839; dihydrodipicolinate reductase activity; molecular_function GO:0006…	NA	NA	NA	NA
Contig1	1923299	31	1.366	4.98	0.002588	0.2743	0.7858	A02216	1921144	1924703	-	mRNA	Contig1:1921144:1924703:-	gi|453088623|gb|EMF16663.1|; P-loop containing nucleoside triphosphate hydrolase protein [Sphaerulina musiva SO2202]	NA	pfj:MYCFIDRAFT_147918;	NA	NA	GO:0005604; basement membrane; cellular_component GO:0043093; cytokinesis by binary fission; biological_process GO:0000917; barrier septum formation; biological_process GO:0005737; cytoplasm; cellular_component GO:0007155; cell adhesion; biological_process	NA	NA	NA	NA
Contig1	1924881	32	4.382	4.608	0.02926	0.9508	0.3493
Contig1	1925734	31	0.1198	3.85	3.341e-05	0.03113	0.9754	A02217	1924920	1927749	+	mRNA	Contig1:1924920:1927749:+	gi|453088624|gb|EMF16664.1|; POPLD-domain-containing protein [Sphaerulina musiva SO2202]	NA	pfj:MYCFIDRAFT_89000; K01164 POP1 ribonuclease P/MRP protein subunit POP1 3.1.26.5 Genetic Information Processing; Translation; Ribosome biogenesis in eukaryotes [PATH:ko03008] Genetic Information Processing; Translation; RNA transport [PATH:ko03013]	NA	NA	GO:0006396; RNA processing; biological_process GO:0004526; ribonuclease P activity; molecular_function GO:0001682; tRNA 5'-leader removal; biological_process	NA	NA	NA	NA
Contig1	1926246	32	4.382	4.608	0.02926	0.9508	0.3493	A02217	1924920	1927749	+	mRNA	Contig1:1924920:1927749:+	gi|453088624|gb|EMF16664.1|; POPLD-domain-containing protein [Sphaerulina musiva SO2202]	NA	pfj:MYCFIDRAFT_89000; K01164 POP1 ribonuclease P/MRP protein subunit POP1 3.1.26.5 Genetic Information Processing; Translation; Ribosome biogenesis in eukaryotes [PATH:ko03008] Genetic Information Processing; Translation; RNA transport [PATH:ko03013]	NA	NA	GO:0006396; RNA processing; biological_process GO:0004526; ribonuclease P activity; molecular_function GO:0001682; tRNA 5'-leader removal; biological_process	NA	NA	NA	NA
Contig1	1927836	28	3.879	4.736	0.02515	0.819	0.4202
Contig1	1930211	32	4.382	4.608	0.02926	0.9508	0.3493	A02219	1929764	1931457	-	mRNA	Contig1:1929764:1931457:-	gi|453088676|gb|EMF16716.1|; N-myristoyl transferase [Sphaerulina musiva SO2202]	Q8TFN1; NMT_EMENI Glycylpeptide N-tetradecanoyltransferase OS=Emericella nidulans (strain FGSC A4 / ATCC 38163 / CBS 112.46 / NRRL 194 / M139) GN=swoF PE=1 SV=2	pfj:MYCFIDRAFT_117697; K00671 NMT glycylpeptide N-tetradecanoyltransferase 2.3.1.97 --	SPBC2G2.11; KOG2779 N-myristoyl transferase I Lipid transport and metabolism ;	NA	GO:0008080; N-acetyltransferase activity; molecular_function GO:0004379; glycylpeptide N-tetradecanoyltransferase activity; molecular_function GO:0006355; regulation of transcription, DNA-dependent; biological_process GO:0000796; condensin complex; cellular_component GO:0005634; nucleus; cellular_component GO:0007076; mitotic chromosome condensation; biological_process	NA	NA	NA	NA
Contig1	1931397	32	4.382	4.608	0.02926	0.9508	0.3493	A02219	1929764	1931457	-	mRNA	Contig1:1929764:1931457:-	gi|453088676|gb|EMF16716.1|; N-myristoyl transferase [Sphaerulina musiva SO2202]	Q8TFN1; NMT_EMENI Glycylpeptide N-tetradecanoyltransferase OS=Emericella nidulans (strain FGSC A4 / ATCC 38163 / CBS 112.46 / NRRL 194 / M139) GN=swoF PE=1 SV=2	pfj:MYCFIDRAFT_117697; K00671 NMT glycylpeptide N-tetradecanoyltransferase 2.3.1.97 --	SPBC2G2.11; KOG2779 N-myristoyl transferase I Lipid transport and metabolism ;	NA	GO:0008080; N-acetyltransferase activity; molecular_function GO:0004379; glycylpeptide N-tetradecanoyltransferase activity; molecular_function GO:0006355; regulation of transcription, DNA-dependent; biological_process GO:0000796; condensin complex; cellular_component GO:0005634; nucleus; cellular_component GO:0007076; mitotic chromosome condensation; biological_process	NA	NA	NA	NA
Contig1	1931588	32	4.382	4.608	0.02926	0.9508	0.3493
Contig1	1932955	32	4.382	4.608	0.02926	0.9508	0.3493	A02222	1932933	1933469	-	mRNA	Contig1:1932933:1933469:-	NA	NA	NA	NA	NA	NA	NA	NA	NA	NA
Contig1	1933665	31	4.591	4.674	0.03219	0.9822	0.3341
Contig1	1934882	32	4.382	4.608	0.02926	0.9508	0.3493	A02223	1934035	1936138	-	mRNA	Contig1:1934035:1936138:-	gi|358380969|gb|EHK18646.1|; glycoside hydrolase family 5 protein [Trichoderma virens Gv29-8]	A1DGM6; EXGB_NEOFI Probable glucan endo-1,6-beta-glucosidase B OS=Neosartorya fischeri (strain ATCC 1020 / DSM 3700 / CBS 544.65 / FGSC A1164 / JCM 1740 / NRRL 181 / WB 181) GN=exgB PE=3 SV=1	maw:MAC_09197; K22277 EXGB glucan endo-1,6-beta-glucosidase 3.2.1.75	NA	NA	GO:0005975; carbohydrate metabolic process; biological_process GO:0004553; hydrolase activity, hydrolyzing O-glycosyl compounds; molecular_function	PHI:323; VFGLU1 AAO63562 93591 Lecanicillium fungicola reduced virulence	NA	YES	EFY84753.1_GH5; MAC_09197;--;Metarhizium acridum CQMa 102;-- endo-&beta;-1,4-glucanase / cellulase (EC 3.2.1.4); endo-&beta;-1,4-xylanase (EC 3.2.1.8); &beta;-glucosidase (EC 3.2.1.21); &beta;-mannosidase (EC 3.2.1.25); &beta;-glucosylceramidase (EC 3.2.1.45); glucan &beta;-1,3-glucosidase (EC 3.2.1.58); licheninase (EC 3.2.1.73); exo-&beta;-1,4-glucanase / cellodextrinase (EC 3.2.1.74); glucan e…
Contig1	1935508	32	4.382	4.608	0.02926	0.9508	0.3493	A02223	1934035	1936138	-	mRNA	Contig1:1934035:1936138:-	gi|358380969|gb|EHK18646.1|; glycoside hydrolase family 5 protein [Trichoderma virens Gv29-8]	A1DGM6; EXGB_NEOFI Probable glucan endo-1,6-beta-glucosidase B OS=Neosartorya fischeri (strain ATCC 1020 / DSM 3700 / CBS 544.65 / FGSC A1164 / JCM 1740 / NRRL 181 / WB 181) GN=exgB PE=3 SV=1	maw:MAC_09197; K22277 EXGB glucan endo-1,6-beta-glucosidase 3.2.1.75	NA	NA	GO:0005975; carbohydrate metabolic process; biological_process GO:0004553; hydrolase activity, hydrolyzing O-glycosyl compounds; molecular_function	PHI:323; VFGLU1 AAO63562 93591 Lecanicillium fungicola reduced virulence	NA	YES	EFY84753.1_GH5; MAC_09197;--;Metarhizium acridum CQMa 102;-- endo-&beta;-1,4-glucanase / cellulase (EC 3.2.1.4); endo-&beta;-1,4-xylanase (EC 3.2.1.8); &beta;-glucosidase (EC 3.2.1.21); &beta;-mannosidase (EC 3.2.1.25); &beta;-glucosylceramidase (EC 3.2.1.45); glucan &beta;-1,3-glucosidase (EC 3.2.1.58); licheninase (EC 3.2.1.73); exo-&beta;-1,4-glucanase / cellodextrinase (EC 3.2.1.74); glucan e…
Contig1	1936529	31	4.591	4.674	0.03219	0.9822	0.3341
Contig1	1939554	32	4.382	4.608	0.02926	0.9508	0.3493	A02225	1939243	1940293	-	mRNA	Contig1:1939243:1940293:-	gi|453088775|gb|EMF16815.1|; cell wall integrity signaling protein Lsp1/Pil1 [Sphaerulina musiva SO2202]	P53252; PIL1_YEAST Sphingolipid long chain base-responsive protein PIL1 OS=Saccharomyces cerevisiae (strain ATCC 204508 / S288c) GN=PIL1 PE=1 SV=1	ztr:MYCGRDRAFT_102447;	NA	NA	NA	NA	NA	NA	NA
Contig1	1939972	31	4.591	4.674	0.03219	0.9822	0.3341	A02225	1939243	1940293	-	mRNA	Contig1:1939243:1940293:-	gi|453088775|gb|EMF16815.1|; cell wall integrity signaling protein Lsp1/Pil1 [Sphaerulina musiva SO2202]	P53252; PIL1_YEAST Sphingolipid long chain base-responsive protein PIL1 OS=Saccharomyces cerevisiae (strain ATCC 204508 / S288c) GN=PIL1 PE=1 SV=1	ztr:MYCGRDRAFT_102447;	NA	NA	NA	NA	NA	NA	NA
Contig1	1941157	32	-13.76	6.55	0.1282	-2.1	0.04424
Contig1	1943235	31	-10.56	6.515	0.08308	-1.621	0.1158	A02226	1942543	1944180	+	mRNA	Contig1:1942543:1944180:+	gi|453088793|gb|EMF16833.1|; tRNA-synt_1b-domain-containing protein [Sphaerulina musiva SO2202]	P28669; SYYM_PODAS Tyrosine--tRNA ligase, mitochondrial OS=Podospora anserina GN=YTS1 PE=3 SV=1	pfj:MYCFIDRAFT_27144; K01866 YARS, tyrS tyrosyl-tRNA synthetase 6.1.1.1 Genetic Information Processing; Translation; Aminoacyl-tRNA biosynthesis [PATH:ko00970]	NA	NA	GO:0005524; ATP binding; molecular_function GO:0004812; aminoacyl-tRNA ligase activity; molecular_function GO:0000166; nucleotide binding; molecular_function GO:0006418; tRNA aminoacylation for protein translation; biological_process GO:0003723; RNA binding; molecular_function	NA	NA	NA	NA
Contig1	1943343	32	4.382	4.608	0.02926	0.9508	0.3493	A02226	1942543	1944180	+	mRNA	Contig1:1942543:1944180:+	gi|453088793|gb|EMF16833.1|; tRNA-synt_1b-domain-containing protein [Sphaerulina musiva SO2202]	P28669; SYYM_PODAS Tyrosine--tRNA ligase, mitochondrial OS=Podospora anserina GN=YTS1 PE=3 SV=1	pfj:MYCFIDRAFT_27144; K01866 YARS, tyrS tyrosyl-tRNA synthetase 6.1.1.1 Genetic Information Processing; Translation; Aminoacyl-tRNA biosynthesis [PATH:ko00970]	NA	NA	GO:0005524; ATP binding; molecular_function GO:0004812; aminoacyl-tRNA ligase activity; molecular_function GO:0000166; nucleotide binding; molecular_function GO:0006418; tRNA aminoacylation for protein translation; biological_process GO:0003723; RNA binding; molecular_function	NA	NA	NA	NA
Contig1	1943623	32	4.382	4.608	0.02926	0.9508	0.3493	A02226	1942543	1944180	+	mRNA	Contig1:1942543:1944180:+	gi|453088793|gb|EMF16833.1|; tRNA-synt_1b-domain-containing protein [Sphaerulina musiva SO2202]	P28669; SYYM_PODAS Tyrosine--tRNA ligase, mitochondrial OS=Podospora anserina GN=YTS1 PE=3 SV=1	pfj:MYCFIDRAFT_27144; K01866 YARS, tyrS tyrosyl-tRNA synthetase 6.1.1.1 Genetic Information Processing; Translation; Aminoacyl-tRNA biosynthesis [PATH:ko00970]	NA	NA	GO:0005524; ATP binding; molecular_function GO:0004812; aminoacyl-tRNA ligase activity; molecular_function GO:0000166; nucleotide binding; molecular_function GO:0006418; tRNA aminoacylation for protein translation; biological_process GO:0003723; RNA binding; molecular_function	NA	NA	NA	NA
Contig1	1944637	31	1.366	4.98	0.002588	0.2743	0.7858	A02227	1944388	1946067	+	mRNA	Contig1:1944388:1946067:+	gi|453088792|gb|EMF16832.1|; hypothetical protein [Sphaerulina musiva SO2202, SEPMUDRAFT_160219]	NA	NA	NA	NA	NA	NA	NA	YES	NA
Contig1	1945587	31	1.366	4.98	0.002588	0.2743	0.7858	A02227	1944388	1946067	+	mRNA	Contig1:1944388:1946067:+	gi|453088792|gb|EMF16832.1|; hypothetical protein [Sphaerulina musiva SO2202, SEPMUDRAFT_160219]	NA	NA	NA	NA	NA	NA	NA	YES	NA
Contig1	1945798	32	4.382	4.608	0.02926	0.9508	0.3493	A02227	1944388	1946067	+	mRNA	Contig1:1944388:1946067:+	gi|453088792|gb|EMF16832.1|; hypothetical protein [Sphaerulina musiva SO2202, SEPMUDRAFT_160219]	NA	NA	NA	NA	NA	NA	NA	YES	NA
Contig1	1947794	32	4.382	4.608	0.02926	0.9508	0.3493
Contig1	1947925	32	4.382	4.608	0.02926	0.9508	0.3493
Contig1	1949882	32	4.382	4.608	0.02926	0.9508	0.3493	A02228	1948108	1950115	+	mRNA	Contig1:1948108:1950115:+	gi|453088789|gb|EMF16829.1|; 2-methylcitrate dehydratase [Sphaerulina musiva SO2202]	Q6C354; PRPD_YARLI 2-methylcitrate dehydratase, mitochondrial OS=Yarrowia lipolytica (strain CLIB 122 / E 150) GN=PDH1 PE=1 SV=1	pfj:MYCFIDRAFT_57025; K01720 prpD 2-methylcitrate dehydratase 4.2.1.79 Metabolism; Carbohydrate metabolism; Propanoate metabolism [PATH:ko00640]	NA	NA	GO:0007059; chromosome segregation; biological_process GO:0007131; reciprocal meiotic recombination; biological_process GO:0047547; 2-methylcitrate dehydratase activity; molecular_function GO:0019543; propionate catabolic process; biological_process	NA	NA	NA	NA
Contig1	1950331	32	4.382	4.608	0.02926	0.9508	0.3493
Contig1	1953629	31	1.366	4.98	0.002588	0.2743	0.7858	A02230	1952787	1955941	+	mRNA	Contig1:1952787:1955941:+	gi|453088790|gb|EMF16830.1|; succinate-semialdehyde dehydrogenase mitochondrial precursor [Sphaerulina musiva SO2202]	Q9US47; SSDH1_SCHPO Putative succinate-semialdehyde dehydrogenase C1002.12c [NADP(+)] OS=Schizosaccharomyces pombe (strain 972 / ATCC 24843) GN=SPAC1002.12c PE=3 SV=2	ztr:MYCGRDRAFT_66166; K00135 gabD succinate-semialdehyde dehydrogenase / glutarate-semialdehyde dehydrogenase 1.2.1.16 1.2.1.79 1.2.1.20 Metabolism; Amino acid metabolism; Alanine, aspartate and glutamate metabolism [PATH:ko00250] Metabolism; Amino acid metabolism; Lysine degradation [PATH:ko00310] Metabolism; Amino acid metabolism; Tyrosine metabolism [PATH:ko00350] Metabolism; Carbohydrate meta…	SPAC1002.12c; KOG2451 Aldehyde dehydrogenase C Energy production and conversion ;	NA	GO:0008152; NA GO:0016491; oxidoreductase activity; molecular_function GO:0055114; oxidation-reduction process; biological_process	PHI:3914; Sdh1 EAT92394 13684 Parastagonospora nodorum reduced virulence	NA	NA	NA
Contig1	1961741	31	-4.899	4.903	0.03328	-0.9992	0.326
Contig1	1965457	31	-2.073	3.801	0.01016	-0.5455	0.5896
Contig1	1969754	31	0.1198	3.85	3.341e-05	0.03113	0.9754
Contig1	1970890	30	-1.859	3.872	0.00816	-0.48	0.635	A02234	1970045	1972248	-	mRNA	Contig1:1970045:1972248:-	NA	NA	NA	NA	NA	NA	NA	NA	NA	NA
Contig1	1970916	30	-1.859	3.872	0.00816	-0.48	0.635	A02234	1970045	1972248	-	mRNA	Contig1:1970045:1972248:-	NA	NA	NA	NA	NA	NA	NA	NA	NA	NA
Contig1	1971796	31	0.1198	3.85	3.341e-05	0.03113	0.9754	A02234	1970045	1972248	-	mRNA	Contig1:1970045:1972248:-	NA	NA	NA	NA	NA	NA	NA	NA	NA	NA
Contig1	1973340	32	-0.09505	3.777	2.111e-05	-0.02517	0.9801	A02235	1972521	1973546	-	mRNA	Contig1:1972521:1973546:-	gi|453088779|gb|EMF16819.1|; hypothetical protein [Sphaerulina musiva SO2202, SEPMUDRAFT_32614]	NA	pfj:MYCFIDRAFT_209929;	NA	NA	NA	NA	NA	NA	NA
Contig1	1973613	32	-0.09505	3.777	2.111e-05	-0.02517	0.9801
Contig1	1975735	31	0.1198	3.85	3.341e-05	0.03113	0.9754
Contig1	1977255	30	-1.859	3.872	0.00816	-0.48	0.635	A02237	1976610	1977587	+	mRNA	Contig1:1976610:1977587:+	gi|453088778|gb|EMF16818.1|; short-chain dehydrogenase [Sphaerulina musiva SO2202]	NA	pfj:MYCFIDRAFT_28887;	NA	NA	GO:0016491; oxidoreductase activity; molecular_function GO:0008152; NA	NA	NA	NA	NA
Contig1	1977260	30	-1.859	3.872	0.00816	-0.48	0.635	A02237	1976610	1977587	+	mRNA	Contig1:1976610:1977587:+	gi|453088778|gb|EMF16818.1|; short-chain dehydrogenase [Sphaerulina musiva SO2202]	NA	pfj:MYCFIDRAFT_28887;	NA	NA	GO:0016491; oxidoreductase activity; molecular_function GO:0008152; NA	NA	NA	NA	NA
Contig1	1977780	31	0.1198	3.85	3.341e-05	0.03113	0.9754
Contig1	1978822	32	-0.09505	3.777	2.111e-05	-0.02517	0.9801	A02238	1978391	1981114	-	mRNA	Contig1:1978391:1981114:-	NA	NA	NA	NA	NA	NA	NA	NA	YES	NA
Contig1	1978983	31	0.1198	3.85	3.341e-05	0.03113	0.9754	A02238	1978391	1981114	-	mRNA	Contig1:1978391:1981114:-	NA	NA	NA	NA	NA	NA	NA	NA	YES	NA
Contig1	1978996	32	-0.09505	3.777	2.111e-05	-0.02517	0.9801	A02238	1978391	1981114	-	mRNA	Contig1:1978391:1981114:-	NA	NA	NA	NA	NA	NA	NA	NA	YES	NA
Contig1	1979140	30	-1.859	3.872	0.00816	-0.48	0.635	A02238	1978391	1981114	-	mRNA	Contig1:1978391:1981114:-	NA	NA	NA	NA	NA	NA	NA	NA	YES	NA
Contig1	1981597	31	0.1198	3.85	3.341e-05	0.03113	0.9754
Contig1	1983127	31	0.1198	3.85	3.341e-05	0.03113	0.9754	A02239	1982698	1983192	+	mRNA	Contig1:1982698:1983192:+	NA	NA	NA	NA	NA	GO:0016881; acid-amino acid ligase activity; molecular_function	NA	NA	NA	NA
Contig1	1984965	31	-2.073	3.801	0.01016	-0.5455	0.5896
Contig1	1986455	32	-0.09505	3.777	2.111e-05	-0.02517	0.9801
Contig1	1986916	31	-2.073	3.801	0.01016	-0.5455	0.5896
Contig1	1987954	32	-0.09505	3.777	2.111e-05	-0.02517	0.9801
Contig1	1989111	32	-0.09505	3.777	2.111e-05	-0.02517	0.9801
Contig1	1989143	31	0.1198	3.85	3.341e-05	0.03113	0.9754
Contig1	1992077	32	-0.09505	3.777	2.111e-05	-0.02517	0.9801
Contig1	1992593	32	-0.09505	3.777	2.111e-05	-0.02517	0.9801	A02242	1992100	1993812	-	mRNA	Contig1:1992100:1993812:-	gi|667828050|ref|XP_007778195.1|; hypothetical protein [Coniosporium apollinis CBS 100218, W97_02103]	NA	NA	NA	NA	GO:0005515; protein binding; molecular_function	NA	NA	NA	NA
Contig1	1993604	31	-2.073	3.801	0.01016	-0.5455	0.5896	A02242	1992100	1993812	-	mRNA	Contig1:1992100:1993812:-	gi|667828050|ref|XP_007778195.1|; hypothetical protein [Coniosporium apollinis CBS 100218, W97_02103]	NA	NA	NA	NA	GO:0005515; protein binding; molecular_function	NA	NA	NA	NA
Contig1	1993913	31	0.1198	3.85	3.341e-05	0.03113	0.9754
Contig1	1994588	31	0.1198	3.85	3.341e-05	0.03113	0.9754	A02245	1994237	1995980	-	mRNA	Contig1:1994237:1995980:-	gi|453088770|gb|EMF16810.1|; hypothetical protein [Sphaerulina musiva SO2202, SEPMUDRAFT_145959]	NA	NA	NA	NA	NA	NA	NA	NA	NA
Contig1	1996156	31	-5.306	5.119	0.03573	-1.037	0.3085
Contig1	1996525	31	-13.62	6.648	0.1265	-2.049	0.04961
Contig1	1997325	32	-5.457	5.037	0.03765	-1.083	0.2873
Contig1	1998459	32	4.382	4.608	0.02926	0.9508	0.3493
Contig1	1999329	32	-5.457	5.037	0.03765	-1.083	0.2873
Contig1	2000439	32	-5.457	5.037	0.03765	-1.083	0.2873
Contig1	2000733	31	-6.144	4.778	0.05394	-1.286	0.2086
Contig1	2000780	31	-6.144	4.778	0.05394	-1.286	0.2086
Contig1	2006693	32	-0.09505	3.777	2.111e-05	-0.02517	0.9801	A02248	2005063	2006703	-	mRNA	Contig1:2005063:2006703:-	gi|398412065|ref|XP_003857363.1|; hypothetical protein [Zymoseptoria tritici IPO323, MYCGRDRAFT_98499]	E7KIA3; FOLE_YEASA Folylpolyglutamate synthase OS=Saccharomyces cerevisiae (strain AWRI796) GN=MET7 PE=3 SV=2	pfj:MYCFIDRAFT_126772; K01930 FPGS folylpolyglutamate synthase 6.3.2.17 Metabolism; Metabolism of cofactors and vitamins; Folate biosynthesis [PATH:ko00790]	YOR241w; KOG2525 Folylpolyglutamate synthase H Coenzyme transport and metabolism ;	NA	GO:0005524; ATP binding; molecular_function GO:0009058; biosynthetic process; biological_process	NA	NA	NA	NA
Contig1	2031184	32	-5.457	5.037	0.03765	-1.083	0.2873
Contig1	2032057	31	-2.585	5.634	0.007205	-0.4588	0.6498	A02260	2031274	2032143	-	mRNA	Contig1:2031274:2032143:-	gi|453088601|gb|EMF16641.1|; FAD/NAD(P)-binding domain-containing protein, partial [Sphaerulina musiva SO2202]	NA	pfj:MYCFIDRAFT_76889; K00480 E1.14.13.1 salicylate hydroxylase 1.14.13.1 Metabolism; Xenobiotics biodegradation and metabolism; Dioxin degradation [PATH:ko00621] Metabolism; Xenobiotics biodegradation and metabolism; Polycyclic aromatic hydrocarbon degradation [PATH:ko00624] Metabolism; Xenobiotics biodegradation and metabolism; Naphthalene degradation [PATH:ko00626] Metabolism; Overview; Degrada…	NA	NA	GO:0055114; oxidation-reduction process; biological_process GO:0016491; oxidoreductase activity; molecular_function GO:0008168; methyltransferase activity; molecular_function	NA	NA	NA	NA
Contig1	2032115	32	-5.457	5.037	0.03765	-1.083	0.2873	A02260	2031274	2032143	-	mRNA	Contig1:2031274:2032143:-	gi|453088601|gb|EMF16641.1|; FAD/NAD(P)-binding domain-containing protein, partial [Sphaerulina musiva SO2202]	NA	pfj:MYCFIDRAFT_76889; K00480 E1.14.13.1 salicylate hydroxylase 1.14.13.1 Metabolism; Xenobiotics biodegradation and metabolism; Dioxin degradation [PATH:ko00621] Metabolism; Xenobiotics biodegradation and metabolism; Polycyclic aromatic hydrocarbon degradation [PATH:ko00624] Metabolism; Xenobiotics biodegradation and metabolism; Naphthalene degradation [PATH:ko00626] Metabolism; Overview; Degrada…	NA	NA	GO:0055114; oxidation-reduction process; biological_process GO:0016491; oxidoreductase activity; molecular_function GO:0008168; methyltransferase activity; molecular_function	NA	NA	NA	NA
Contig1	2038441	31	-4.899	4.903	0.03328	-0.9992	0.326	A02263	2036953	2039676	+	mRNA	Contig1:2036953:2039676:+	gi|453088560|gb|EMF16600.1|; hypothetical protein [Sphaerulina musiva SO2202, SEPMUDRAFT_145820]	NA	pfj:MYCFIDRAFT_213137;	NA	NA	NA	NA	NA	NA	NA
Contig1	2040293	32	-5.457	5.037	0.03765	-1.083	0.2873
Contig1	2043458	31	1.366	4.98	0.002588	0.2743	0.7858	A02264	2040627	2043704	+	mRNA	Contig1:2040627:2043704:+	gi|453088473|gb|EMF16513.1|; hypothetical protein [Sphaerulina musiva SO2202, SEPMUDRAFT_122027]	NA	NA	NA	NA	NA	NA	NA	NA	NA
Contig1	2043665	31	-2.073	3.801	0.01016	-0.5455	0.5896	A02264	2040627	2043704	+	mRNA	Contig1:2040627:2043704:+	gi|453088473|gb|EMF16513.1|; hypothetical protein [Sphaerulina musiva SO2202, SEPMUDRAFT_122027]	NA	NA	NA	NA	NA	NA	NA	NA	NA
Contig1	2044477	31	-5.306	5.119	0.03573	-1.037	0.3085
Contig1	2044482	31	-5.306	5.119	0.03573	-1.037	0.3085
Contig1	2044508	31	-5.306	5.119	0.03573	-1.037	0.3085
Contig1	2044533	31	-5.306	5.119	0.03573	-1.037	0.3085
Contig1	2044953	31	-4.899	4.903	0.03328	-0.9992	0.326
Contig1	2045164	30	1.575	5.049	0.003464	0.312	0.7574
Contig1	2045472	32	-5.457	5.037	0.03765	-1.083	0.2873
Contig1	2046360	31	-5.306	5.119	0.03573	-1.037	0.3085
Contig1	2046977	31	1.366	4.98	0.002588	0.2743	0.7858
Contig1	2047472	31	1.366	4.98	0.002588	0.2743	0.7858
Contig1	2049583	32	4.382	4.608	0.02926	0.9508	0.3493
Contig1	2050173	32	4.382	4.608	0.02926	0.9508	0.3493
Contig1	2050242	32	-5.457	5.037	0.03765	-1.083	0.2873
Contig1	2050391	31	-10.56	6.515	0.08308	-1.621	0.1158
Contig1	2050709	31	1.366	4.98	0.002588	0.2743	0.7858	A02267	2050686	2052140	+	mRNA	Contig1:2050686:2052140:+	gi|631375522|ref|XP_007922141.1|; hypothetical protein [Pseudocercospora fijiensis CIRAD86, MYCFIDRAFT_150180]	P38680; MTR_NEUCR N amino acid transport system protein OS=Neurospora crassa (strain ATCC 24698 / 74-OR23-1A / CBS 708.71 / DSM 1257 / FGSC 987) GN=mtr PE=3 SV=2	pfj:MYCFIDRAFT_150180;	NA	gnl|TC-DB|Q6IT47; 2.A.18.4.2 Aromatic and neutral aliphatic amino acid permease - Penicillium chrysogenum (Penicillium notatum).	GO:0016021; integral to membrane; cellular_component	NA	NA	NA	NA
Contig1	2053712	30	1.575	5.049	0.003464	0.312	0.7574
Contig1	2054071	32	4.382	4.608	0.02926	0.9508	0.3493
Contig1	2055940	31	13.11	6.354	0.1279	2.062	0.04822
Contig1	2056152	31	13.11	6.354	0.1279	2.062	0.04822
Contig1	2056349	31	13.11	6.354	0.1279	2.062	0.04822	A02269	2056274	2057074	-	mRNA	Contig1:2056274:2057074:-	gi|453088440|gb|EMF16480.1|; SRF-TF-domain-containing protein [Sphaerulina musiva SO2202]	Q5AFP3; MCM1_CANAL Transcription factor of morphogenesis MCM1 OS=Candida albicans (strain SC5314 / ATCC MYA-2876) GN=MCM1 PE=1 SV=1	bcom:BAUCODRAFT_562991; K12412 MCM1 pheromone receptor transcription factor -- Environmental Information Processing; Signal transduction; MAPK signaling pathway - yeast [PATH:ko04011] Cellular Processes; Cell growth and death; Cell cycle - yeast [PATH:ko04111]	YMR043w; KOG0015 Regulator of arginine metabolism and related MADS box-containing transcription factors K Transcription ;	NA	GO:0006270; DNA-dependent DNA replication initiation; biological_process GO:0046983; protein dimerization activity; molecular_function GO:0003677; DNA binding; molecular_function	PHI:1536; GzMADS003 FGSG_09339 5518 Fusarium graminearum reduced virulence	NA	NA	NA
Contig1	2056672	32	14.44	5.195	0.2048	2.78	0.009303	A02269	2056274	2057074	-	mRNA	Contig1:2056274:2057074:-	gi|453088440|gb|EMF16480.1|; SRF-TF-domain-containing protein [Sphaerulina musiva SO2202]	Q5AFP3; MCM1_CANAL Transcription factor of morphogenesis MCM1 OS=Candida albicans (strain SC5314 / ATCC MYA-2876) GN=MCM1 PE=1 SV=1	bcom:BAUCODRAFT_562991; K12412 MCM1 pheromone receptor transcription factor -- Environmental Information Processing; Signal transduction; MAPK signaling pathway - yeast [PATH:ko04011] Cellular Processes; Cell growth and death; Cell cycle - yeast [PATH:ko04111]	YMR043w; KOG0015 Regulator of arginine metabolism and related MADS box-containing transcription factors K Transcription ;	NA	GO:0006270; DNA-dependent DNA replication initiation; biological_process GO:0046983; protein dimerization activity; molecular_function GO:0003677; DNA binding; molecular_function	PHI:1536; GzMADS003 FGSG_09339 5518 Fusarium graminearum reduced virulence	NA	NA	NA
Contig1	2057683	32	14.44	5.195	0.2048	2.78	0.009303
Contig1	2058142	31	13.11	6.354	0.1279	2.062	0.04822
Contig1	2058312	31	13.11	6.354	0.1279	2.062	0.04822
Contig1	2058643	31	13.11	6.354	0.1279	2.062	0.04822
Contig1	2058840	30	13.32	6.417	0.1334	2.076	0.04716	A02270	2058665	2058959	-	mRNA	Contig1:2058665:2058959:-	NA	NA	NA	NA	NA	NA	NA	NA	NA	NA
Contig1	2059056	31	13.11	6.354	0.1279	2.062	0.04822
Contig1	2059097	32	14.44	5.195	0.2048	2.78	0.009303
Contig1	2059208	32	14.44	5.195	0.2048	2.78	0.009303
Contig1	2061676	32	14.44	5.195	0.2048	2.78	0.009303
Contig1	2061731	32	14.44	5.195	0.2048	2.78	0.009303
Contig1	2062356	31	13.11	6.354	0.1279	2.062	0.04822	A02272	2062125	2063142	+	mRNA	Contig1:2062125:2063142:+	NA	NA	NA	NA	NA	NA	NA	NA	NA	NA
Contig1	2062928	31	14.66	5.246	0.2121	2.794	0.009125	A02272	2062125	2063142	+	mRNA	Contig1:2062125:2063142:+	NA	NA	NA	NA	NA	NA	NA	NA	NA	NA
Contig1	2063115	32	14.44	5.195	0.2048	2.78	0.009303	A02272	2062125	2063142	+	mRNA	Contig1:2062125:2063142:+	NA	NA	NA	NA	NA	NA	NA	NA	NA	NA
Contig1	2068439	30	13.32	6.417	0.1334	2.076	0.04716
Contig1	2068443	30	13.32	6.417	0.1334	2.076	0.04716
Contig1	2068465	31	13.11	6.354	0.1279	2.062	0.04822
Contig1	2068810	32	14.44	5.195	0.2048	2.78	0.009303
Contig1	2068848	32	14.44	5.195	0.2048	2.78	0.009303
Contig1	2068907	32	14.44	5.195	0.2048	2.78	0.009303
Contig1	2070377	31	13.11	6.354	0.1279	2.062	0.04822	A02275	2069036	2072134	-	mRNA	Contig1:2069036:2072134:-	gi|453088540|gb|EMF16580.1|; TRP-domain-containing protein [Sphaerulina musiva SO2202]	NA	bcom:BAUCODRAFT_50270;	NA	NA	NA	NA	NA	NA	NA
Contig1	2072425	32	14.44	5.195	0.2048	2.78	0.009303
Contig1	2073438	32	14.44	5.195	0.2048	2.78	0.009303
Contig1	2073447	32	14.44	5.195	0.2048	2.78	0.009303
Contig1	2073499	32	14.44	5.195	0.2048	2.78	0.009303
Contig1	2074202	32	14.44	5.195	0.2048	2.78	0.009303
Contig1	2078207	31	-10.56	6.515	0.08308	-1.621	0.1158
Contig1	2079804	31	13.11	6.354	0.1279	2.062	0.04822	A02278	2078425	2080980	+	mRNA	Contig1:2078425:2080980:+	NA	NA	NA	NA	NA	GO:0048870; cell motility; biological_process GO:0042803; protein homodimerization activity; molecular_function GO:0005576; NA GO:0019905; syntaxin binding; molecular_function GO:0031514; motile cilium; cellular_component GO:0006914; autophagy; biological_process GO:0008537; proteasome activator complex; cellular_component GO:0042157; lipoprotein metabolic process; biological_process GO:0045502; …	NA	NA	NA	NA
Contig1	2080441	32	14.44	5.195	0.2048	2.78	0.009303	A02278	2078425	2080980	+	mRNA	Contig1:2078425:2080980:+	NA	NA	NA	NA	NA	GO:0048870; cell motility; biological_process GO:0042803; protein homodimerization activity; molecular_function GO:0005576; NA GO:0019905; syntaxin binding; molecular_function GO:0031514; motile cilium; cellular_component GO:0006914; autophagy; biological_process GO:0008537; proteasome activator complex; cellular_component GO:0042157; lipoprotein metabolic process; biological_process GO:0045502; …	NA	NA	NA	NA
Contig1	2082258	32	14.44	5.195	0.2048	2.78	0.009303
Contig1	2084251	31	13.11	6.354	0.1279	2.062	0.04822
Contig1	2085395	31	13.11	6.354	0.1279	2.062	0.04822	A02280	2084511	2085398	-	mRNA	Contig1:2084511:2085398:-	NA	NA	NA	NA	NA	GO:0003677; DNA binding; molecular_function GO:0003899; DNA-directed RNA polymerase activity; molecular_function GO:0005666; DNA-directed RNA polymerase III complex; cellular_component GO:0006383; transcription from RNA polymerase III promoter; biological_process GO:0016021; integral to membrane; cellular_component GO:0004190; aspartic-type endopeptidase activity; molecular_function GO:0015743; m…	NA	NA	NA	NA
Contig1	2087009	31	13.11	6.354	0.1279	2.062	0.04822	A02281	2086744	2090871	-	mRNA	Contig1:2086744:2090871:-	gi|453088889|gb|EMF16929.1|; phospholipid-translocating P-type ATPase [Sphaerulina musiva SO2202]	NA	pfj:MYCFIDRAFT_86408; K01530 E3.6.3.1 phospholipid-translocating ATPase 3.6.3.1 --	NA	NA	GO:0046872; metal ion binding; molecular_function GO:0000166; nucleotide binding; molecular_function	NA	NA	NA	NA
Contig1	2088359	32	14.44	5.195	0.2048	2.78	0.009303	A02281	2086744	2090871	-	mRNA	Contig1:2086744:2090871:-	gi|453088889|gb|EMF16929.1|; phospholipid-translocating P-type ATPase [Sphaerulina musiva SO2202]	NA	pfj:MYCFIDRAFT_86408; K01530 E3.6.3.1 phospholipid-translocating ATPase 3.6.3.1 --	NA	NA	GO:0046872; metal ion binding; molecular_function GO:0000166; nucleotide binding; molecular_function	NA	NA	NA	NA
Contig1	2088507	32	-0.09505	3.777	2.111e-05	-0.02517	0.9801	A02281	2086744	2090871	-	mRNA	Contig1:2086744:2090871:-	gi|453088889|gb|EMF16929.1|; phospholipid-translocating P-type ATPase [Sphaerulina musiva SO2202]	NA	pfj:MYCFIDRAFT_86408; K01530 E3.6.3.1 phospholipid-translocating ATPase 3.6.3.1 --	NA	NA	GO:0046872; metal ion binding; molecular_function GO:0000166; nucleotide binding; molecular_function	NA	NA	NA	NA
Contig1	2089181	31	14.66	5.246	0.2121	2.794	0.009125	A02281	2086744	2090871	-	mRNA	Contig1:2086744:2090871:-	gi|453088889|gb|EMF16929.1|; phospholipid-translocating P-type ATPase [Sphaerulina musiva SO2202]	NA	pfj:MYCFIDRAFT_86408; K01530 E3.6.3.1 phospholipid-translocating ATPase 3.6.3.1 --	NA	NA	GO:0046872; metal ion binding; molecular_function GO:0000166; nucleotide binding; molecular_function	NA	NA	NA	NA
Contig1	2090242	32	14.44	5.195	0.2048	2.78	0.009303	A02281	2086744	2090871	-	mRNA	Contig1:2086744:2090871:-	gi|453088889|gb|EMF16929.1|; phospholipid-translocating P-type ATPase [Sphaerulina musiva SO2202]	NA	pfj:MYCFIDRAFT_86408; K01530 E3.6.3.1 phospholipid-translocating ATPase 3.6.3.1 --	NA	NA	GO:0046872; metal ion binding; molecular_function GO:0000166; nucleotide binding; molecular_function	NA	NA	NA	NA
Contig1	2090512	32	14.44	5.195	0.2048	2.78	0.009303	A02281	2086744	2090871	-	mRNA	Contig1:2086744:2090871:-	gi|453088889|gb|EMF16929.1|; phospholipid-translocating P-type ATPase [Sphaerulina musiva SO2202]	NA	pfj:MYCFIDRAFT_86408; K01530 E3.6.3.1 phospholipid-translocating ATPase 3.6.3.1 --	NA	NA	GO:0046872; metal ion binding; molecular_function GO:0000166; nucleotide binding; molecular_function	NA	NA	NA	NA
Contig1	2090909	32	14.44	5.195	0.2048	2.78	0.009303
Contig1	2090961	32	14.44	5.195	0.2048	2.78	0.009303
Contig1	2091206	31	14.66	5.246	0.2121	2.794	0.009125
Contig1	2091259	31	14.66	5.246	0.2121	2.794	0.009125
Contig1	2091306	31	14.66	5.246	0.2121	2.794	0.009125
Contig1	2093302	31	14.66	5.246	0.2121	2.794	0.009125
Contig1	2093350	32	14.44	5.195	0.2048	2.78	0.009303
Contig1	2093774	32	14.44	5.195	0.2048	2.78	0.009303
Contig1	2094902	32	14.44	5.195	0.2048	2.78	0.009303
Contig1	2098384	32	14.44	5.195	0.2048	2.78	0.009303
Contig1	2099494	32	-11.08	6.717	0.08317	-1.65	0.1095	A02284	2099232	2100329	-	mRNA	Contig1:2099232:2100329:-	gi|526202758|gb|EPS43079.1|; hypothetical protein [Dactylellina haptotyla CBS 200.50, H072_2933]	NA	vda:VDAG_07075; K00213 DHCR7 7-dehydrocholesterol reductase 1.3.1.21 Metabolism; Lipid metabolism; Steroid biosynthesis [PATH:ko00100]	NA	NA	GO:0016020; membrane; cellular_component	NA	NA	NA	NA
Contig1	2101013	32	14.44	5.195	0.2048	2.78	0.009303
Contig1	2102971	31	13.11	6.354	0.1279	2.062	0.04822
Contig1	2105462	31	16.35	4.237	0.3393	3.859	0.0005856
Contig1	2105958	31	0.1198	3.85	3.341e-05	0.03113	0.9754
Contig1	2106225	32	-0.09505	3.777	2.111e-05	-0.02517	0.9801
Contig1	2107317	32	14.44	5.195	0.2048	2.78	0.009303	A02286	2106447	2108324	+	mRNA	Contig1:2106447:2108324:+	gi|671379564|ref|XP_008719671.1|; hypothetical protein [Cyphellophora europaea CBS 101466, HMPREF1541_07124]	O81027; HMGCL_ARATH Hydroxymethylglutaryl-CoA lyase, mitochondrial OS=Arabidopsis thaliana GN=HMGCL PE=1 SV=2	cfj:CFIO01_01617;	At2g26800; KOG2368 Hydroxymethylglutaryl-CoA lyase CE Energy production and conversion ; Amino acid transport and metabolism ;	NA	GO:0008152; NA GO:0003824; NA	NA	NA	NA	NA
Contig1	2107516	32	14.44	5.195	0.2048	2.78	0.009303	A02286	2106447	2108324	+	mRNA	Contig1:2106447:2108324:+	gi|671379564|ref|XP_008719671.1|; hypothetical protein [Cyphellophora europaea CBS 101466, HMPREF1541_07124]	O81027; HMGCL_ARATH Hydroxymethylglutaryl-CoA lyase, mitochondrial OS=Arabidopsis thaliana GN=HMGCL PE=1 SV=2	cfj:CFIO01_01617;	At2g26800; KOG2368 Hydroxymethylglutaryl-CoA lyase CE Energy production and conversion ; Amino acid transport and metabolism ;	NA	GO:0008152; NA GO:0003824; NA	NA	NA	NA	NA
Contig1	2109455	32	14.44	5.195	0.2048	2.78	0.009303	A02287	2108488	2110378	-	mRNA	Contig1:2108488:2110378:-	gi|627804567|ref|XP_007675631.1|; hypothetical protein [Baudoinia compniacensis UAMH 10762, BAUCODRAFT_121575]	NA	bcom:BAUCODRAFT_121575;	NA	NA	GO:0016021; integral to membrane; cellular_component GO:0055085; transmembrane transport; biological_process	NA	NA	NA	NA
Contig1	2109807	31	13.11	6.354	0.1279	2.062	0.04822	A02287	2108488	2110378	-	mRNA	Contig1:2108488:2110378:-	gi|627804567|ref|XP_007675631.1|; hypothetical protein [Baudoinia compniacensis UAMH 10762, BAUCODRAFT_121575]	NA	bcom:BAUCODRAFT_121575;	NA	NA	GO:0016021; integral to membrane; cellular_component GO:0055085; transmembrane transport; biological_process	NA	NA	NA	NA
Contig1	2110152	32	-0.09505	3.777	2.111e-05	-0.02517	0.9801	A02287	2108488	2110378	-	mRNA	Contig1:2108488:2110378:-	gi|627804567|ref|XP_007675631.1|; hypothetical protein [Baudoinia compniacensis UAMH 10762, BAUCODRAFT_121575]	NA	bcom:BAUCODRAFT_121575;	NA	NA	GO:0016021; integral to membrane; cellular_component GO:0055085; transmembrane transport; biological_process	NA	NA	NA	NA
Contig1	2110919	31	0.1198	3.85	3.341e-05	0.03113	0.9754
Contig1	2112934	32	-8.18	4.086	0.1178	-2.002	0.05443	A02290	2112535	2117121	-	mRNA	Contig1:2112535:2117121:-	NA	NA	NA	NA	NA	GO:0003964; RNA-directed DNA polymerase activity; molecular_function GO:0003723; RNA binding; molecular_function GO:0006278; RNA-dependent DNA replication; biological_process GO:0015074; DNA integration; biological_process	NA	NA	NA	NA
Contig1	2118678	32	-8.18	4.086	0.1178	-2.002	0.05443
Contig1	2122906	32	-8.18	4.086	0.1178	-2.002	0.05443	A02291	2119521	2123995	-	mRNA	Contig1:2119521:2123995:-	NA	NA	NA	NA	NA	GO:0006633; fatty acid biosynthetic process; biological_process GO:0008152; NA GO:0046983; protein dimerization activity; molecular_function GO:0004315; 3-oxoacyl-[acyl-carrier-protein] synthase activity; molecular_function GO:0016747; transferase activity, transferring acyl groups other than amino-acyl groups; molecular_function	NA	NA	NA	NA
Contig1	2125908	32	-8.18	4.086	0.1178	-2.002	0.05443
Contig1	2132693	31	0.1198	3.85	3.341e-05	0.03113	0.9754
Contig1	2136583	30	-7.453	4.061	0.1074	-1.835	0.07713	A02296	2135610	2137655	-	mRNA	Contig1:2135610:2137655:-	gi|452846386|gb|EME48318.1|; hypothetical protein [Dothistroma septosporum NZE10, DOTSEDRAFT_67413]	NA	pfj:MYCFIDRAFT_100904;	NA	NA	GO:0006464; protein modification process; biological_process GO:0008176; tRNA (guanine-N7-)-methyltransferase activity; molecular_function GO:0008610; lipid biosynthetic process; biological_process GO:0008168; methyltransferase activity; molecular_function GO:0008152; NA GO:0006400; tRNA modification; biological_process GO:0008171; O-methyltransferase activity; molecular_function GO:0004719; prot…	NA	NA	NA	NA
Contig1	2153682	32	-8.18	4.086	0.1178	-2.002	0.05443	A02304	2152995	2154432	-	mRNA	Contig1:2152995:2154432:-	gi|453088656|gb|EMF16696.1|; hypothetical protein [Sphaerulina musiva SO2202, SEPMUDRAFT_145883]	NA	bcom:BAUCODRAFT_73227; K01613 psd, PISD phosphatidylserine decarboxylase 4.1.1.65 Metabolism; Lipid metabolism; Glycerophospholipid metabolism [PATH:ko00564]	NA	NA	GO:0008654; phospholipid biosynthetic process; biological_process GO:0004609; phosphatidylserine decarboxylase activity; molecular_function	NA	NA	NA	NA
Contig1	2158247	32	-0.09505	3.777	2.111e-05	-0.02517	0.9801	A02306	2158032	2160329	+	mRNA	Contig1:2158032:2160329:+	gi|453088659|gb|EMF16699.1|; cryptochrome [Sphaerulina musiva SO2202]	Q7SI68; CRYD_NEUCR Putative cryptochrome DASH, mitochondrial OS=Neurospora crassa (strain ATCC 24698 / 74-OR23-1A / CBS 708.71 / DSM 1257 / FGSC 987) GN=cry PE=3 SV=1	pfj:MYCFIDRAFT_202046; K01669 phrB deoxyribodipyrimidine photo-lyase 4.1.99.3 --	NA	NA	GO:0003913; DNA photolyase activity; molecular_function GO:0006281; DNA repair; biological_process	NA	NA	NA	NA
Contig1	2171518	32	-8.18	4.086	0.1178	-2.002	0.05443
Contig1	2171523	32	-8.18	4.086	0.1178	-2.002	0.05443
Contig1	2172895	31	-7.611	3.988	0.1116	-1.908	0.06628	A02312	2172789	2175657	+	mRNA	Contig1:2172789:2175657:+	gi|453088863|gb|EMF16903.1|; hypothetical protein [Sphaerulina musiva SO2202, SEPMUDRAFT_146033]	NA	ztr:MYCGRDRAFT_92291;	NA	NA	GO:0000981; sequence-specific DNA binding RNA polymerase II transcription factor activity; molecular_function GO:0006355; regulation of transcription, DNA-dependent; biological_process GO:0005634; nucleus; cellular_component GO:0008270; zinc ion binding; molecular_function	PHI:1895; GzZC210 FGSG_05682 5518 Fusarium graminearum unaffected pathogenicity	NA	NA	NA
Contig1	2173983	32	-8.18	4.086	0.1178	-2.002	0.05443	A02312	2172789	2175657	+	mRNA	Contig1:2172789:2175657:+	gi|453088863|gb|EMF16903.1|; hypothetical protein [Sphaerulina musiva SO2202, SEPMUDRAFT_146033]	NA	ztr:MYCGRDRAFT_92291;	NA	NA	GO:0000981; sequence-specific DNA binding RNA polymerase II transcription factor activity; molecular_function GO:0006355; regulation of transcription, DNA-dependent; biological_process GO:0005634; nucleus; cellular_component GO:0008270; zinc ion binding; molecular_function	PHI:1895; GzZC210 FGSG_05682 5518 Fusarium graminearum unaffected pathogenicity	NA	NA	NA
Contig1	2174340	31	-7.611	3.988	0.1116	-1.908	0.06628	A02312	2172789	2175657	+	mRNA	Contig1:2172789:2175657:+	gi|453088863|gb|EMF16903.1|; hypothetical protein [Sphaerulina musiva SO2202, SEPMUDRAFT_146033]	NA	ztr:MYCGRDRAFT_92291;	NA	NA	GO:0000981; sequence-specific DNA binding RNA polymerase II transcription factor activity; molecular_function GO:0006355; regulation of transcription, DNA-dependent; biological_process GO:0005634; nucleus; cellular_component GO:0008270; zinc ion binding; molecular_function	PHI:1895; GzZC210 FGSG_05682 5518 Fusarium graminearum unaffected pathogenicity	NA	NA	NA
Contig1	2175444	32	-8.18	4.086	0.1178	-2.002	0.05443	A02312	2172789	2175657	+	mRNA	Contig1:2172789:2175657:+	gi|453088863|gb|EMF16903.1|; hypothetical protein [Sphaerulina musiva SO2202, SEPMUDRAFT_146033]	NA	ztr:MYCGRDRAFT_92291;	NA	NA	GO:0000981; sequence-specific DNA binding RNA polymerase II transcription factor activity; molecular_function GO:0006355; regulation of transcription, DNA-dependent; biological_process GO:0005634; nucleus; cellular_component GO:0008270; zinc ion binding; molecular_function	PHI:1895; GzZC210 FGSG_05682 5518 Fusarium graminearum unaffected pathogenicity	NA	NA	NA
Contig1	2176113	32	-8.18	4.086	0.1178	-2.002	0.05443
Contig1	2178190	32	-8.18	4.086	0.1178	-2.002	0.05443
Contig1	2178270	31	-7.611	3.988	0.1116	-1.908	0.06628
Contig1	2178581	31	-7.611	3.988	0.1116	-1.908	0.06628	A02313	2178449	2182268	-	mRNA	Contig1:2178449:2182268:-	gi|631372762|ref|XP_007920761.1|; hypothetical protein MYCFIDRAFT_94287, partial [Pseudocercospora fijiensis CIRAD86]	NA	pfj:MYCFIDRAFT_94287;	NA	NA	GO:0006468; protein phosphorylation; biological_process GO:0009103; lipopolysaccharide biosynthetic process; biological_process GO:0016773; phosphotransferase activity, alcohol group as acceptor; molecular_function GO:0004672; protein kinase activity; molecular_function GO:0005524; ATP binding; molecular_function GO:0016020; membrane; cellular_component	NA	NA	NA	NA
Contig1	2181747	32	-8.18	4.086	0.1178	-2.002	0.05443	A02313	2178449	2182268	-	mRNA	Contig1:2178449:2182268:-	gi|631372762|ref|XP_007920761.1|; hypothetical protein MYCFIDRAFT_94287, partial [Pseudocercospora fijiensis CIRAD86]	NA	pfj:MYCFIDRAFT_94287;	NA	NA	GO:0006468; protein phosphorylation; biological_process GO:0009103; lipopolysaccharide biosynthetic process; biological_process GO:0016773; phosphotransferase activity, alcohol group as acceptor; molecular_function GO:0004672; protein kinase activity; molecular_function GO:0005524; ATP binding; molecular_function GO:0016020; membrane; cellular_component	NA	NA	NA	NA
Contig1	2182095	31	-7.611	3.988	0.1116	-1.908	0.06628	A02313	2178449	2182268	-	mRNA	Contig1:2178449:2182268:-	gi|631372762|ref|XP_007920761.1|; hypothetical protein MYCFIDRAFT_94287, partial [Pseudocercospora fijiensis CIRAD86]	NA	pfj:MYCFIDRAFT_94287;	NA	NA	GO:0006468; protein phosphorylation; biological_process GO:0009103; lipopolysaccharide biosynthetic process; biological_process GO:0016773; phosphotransferase activity, alcohol group as acceptor; molecular_function GO:0004672; protein kinase activity; molecular_function GO:0005524; ATP binding; molecular_function GO:0016020; membrane; cellular_component	NA	NA	NA	NA
Contig1	2182916	31	-7.611	3.988	0.1116	-1.908	0.06628
Contig1	2184857	32	-8.18	4.086	0.1178	-2.002	0.05443
Contig1	2185500	32	-8.18	4.086	0.1178	-2.002	0.05443
Contig1	2185812	31	-7.611	3.988	0.1116	-1.908	0.06628
Contig1	2186198	32	-8.18	4.086	0.1178	-2.002	0.05443	A02314	2186034	2187253	-	mRNA	Contig1:2186034:2187253:-	gi|453088860|gb|EMF16900.1|; hypothetical protein [Sphaerulina musiva SO2202, SEPMUDRAFT_146030]	NA	ztr:MYCGRDRAFT_92288;	NA	NA	GO:0046872; metal ion binding; molecular_function	NA	NA	NA	NA
Contig1	2188892	32	-8.18	4.086	0.1178	-2.002	0.05443
Contig1	2189356	32	-8.18	4.086	0.1178	-2.002	0.05443
Contig1	2190246	32	-8.18	4.086	0.1178	-2.002	0.05443
Contig1	2191458	31	-8.051	4.163	0.1143	-1.934	0.06291
Contig1	2191693	31	-8.051	4.163	0.1143	-1.934	0.06291
Contig1	2192942	31	-7.611	3.988	0.1116	-1.908	0.06628
Contig1	2193710	31	-8.051	4.163	0.1143	-1.934	0.06291
Contig1	2195264	31	-7.611	3.988	0.1116	-1.908	0.06628
Contig1	2195926	32	-8.18	4.086	0.1178	-2.002	0.05443
Contig1	2196028	31	-7.611	3.988	0.1116	-1.908	0.06628
Contig1	2196629	32	-8.18	4.086	0.1178	-2.002	0.05443	A02315	2196193	2197448	+	mRNA	Contig1:2196193:2197448:+	gi|453088861|gb|EMF16901.1|; hypothetical protein [Sphaerulina musiva SO2202, SEPMUDRAFT_146031]	NA	ztr:MYCGRDRAFT_70672; K19877 CHS5 chitin biosynthesis protein CHS5 --	NA	NA	GO:0005515; protein binding; molecular_function	NA	NA	NA	NA
Contig1	2198241	31	-7.611	3.988	0.1116	-1.908	0.06628
Contig1	2199731	32	-8.18	4.086	0.1178	-2.002	0.05443	A02316	2198828	2200849	+	mRNA	Contig1:2198828:2200849:+	gi|453088858|gb|EMF16898.1|; purine permease [Sphaerulina musiva SO2202]	P48777; UAPC_EMENI Purine permease OS=Emericella nidulans (strain FGSC A4 / ATCC 38163 / CBS 112.46 / NRRL 194 / M139) GN=uapC PE=2 SV=2	ztr:MYCGRDRAFT_70670;	NA	gnl|TC-DB|P48777; 2.A.40.4.4 PURINE PERMEASE - Emericella nidulans (Aspergillus nidulans).	GO:0055085; transmembrane transport; biological_process GO:0006810; transport; biological_process GO:0016020; membrane; cellular_component GO:0005215; NA	NA	NA	NA	NA
Contig1	2199943	31	-7.611	3.988	0.1116	-1.908	0.06628	A02316	2198828	2200849	+	mRNA	Contig1:2198828:2200849:+	gi|453088858|gb|EMF16898.1|; purine permease [Sphaerulina musiva SO2202]	P48777; UAPC_EMENI Purine permease OS=Emericella nidulans (strain FGSC A4 / ATCC 38163 / CBS 112.46 / NRRL 194 / M139) GN=uapC PE=2 SV=2	ztr:MYCGRDRAFT_70670;	NA	gnl|TC-DB|P48777; 2.A.40.4.4 PURINE PERMEASE - Emericella nidulans (Aspergillus nidulans).	GO:0055085; transmembrane transport; biological_process GO:0006810; transport; biological_process GO:0016020; membrane; cellular_component GO:0005215; NA	NA	NA	NA	NA
Contig1	2200043	32	-8.18	4.086	0.1178	-2.002	0.05443	A02316	2198828	2200849	+	mRNA	Contig1:2198828:2200849:+	gi|453088858|gb|EMF16898.1|; purine permease [Sphaerulina musiva SO2202]	P48777; UAPC_EMENI Purine permease OS=Emericella nidulans (strain FGSC A4 / ATCC 38163 / CBS 112.46 / NRRL 194 / M139) GN=uapC PE=2 SV=2	ztr:MYCGRDRAFT_70670;	NA	gnl|TC-DB|P48777; 2.A.40.4.4 PURINE PERMEASE - Emericella nidulans (Aspergillus nidulans).	GO:0055085; transmembrane transport; biological_process GO:0006810; transport; biological_process GO:0016020; membrane; cellular_component GO:0005215; NA	NA	NA	NA	NA
Contig1	2201434	32	-8.18	4.086	0.1178	-2.002	0.05443
Contig1	2201660	31	-7.611	3.988	0.1116	-1.908	0.06628
Contig1	2202000	30	-7.453	4.061	0.1074	-1.835	0.07713
Contig1	2202227	32	-8.18	4.086	0.1178	-2.002	0.05443
Contig1	2202296	31	-5.933	4.34	0.06054	-1.367	0.1821
Contig1	2203349	23	-4.895	4.869	0.04592	-1.005	0.3262	A02317	2203347	2203982	-	mRNA	Contig1:2203347:2203982:-	gi|398404211|ref|XP_003853572.1|; hypothetical protein [Zymoseptoria tritici IPO323, MYCGRDRAFT_40719]	Q0QLE6; MII_EUBBA 3-methylitaconate isomerase OS=Eubacterium barkeri GN=mii PE=1 SV=1	ztr:MYCGRDRAFT_40719;	NA	NA	GO:0018112; proline racemase activity; molecular_function	NA	NA	NA	NA
Contig1	2203961	32	-8.18	4.086	0.1178	-2.002	0.05443	A02317	2203347	2203982	-	mRNA	Contig1:2203347:2203982:-	gi|398404211|ref|XP_003853572.1|; hypothetical protein [Zymoseptoria tritici IPO323, MYCGRDRAFT_40719]	Q0QLE6; MII_EUBBA 3-methylitaconate isomerase OS=Eubacterium barkeri GN=mii PE=1 SV=1	ztr:MYCGRDRAFT_40719;	NA	NA	GO:0018112; proline racemase activity; molecular_function	NA	NA	NA	NA
Contig1	2205608	32	-8.18	4.086	0.1178	-2.002	0.05443
Contig1	2206732	31	-8.051	4.163	0.1143	-1.934	0.06291
Contig1	2207499	30	-7.564	4.074	0.1096	-1.857	0.0739
Contig1	2209273	30	-7.453	4.061	0.1074	-1.835	0.07713	A02318	2208760	2210749	+	mRNA	Contig1:2208760:2210749:+	gi|452846565|gb|EME48497.1|; hypothetical protein [Dothistroma septosporum NZE10, DOTSEDRAFT_67510]	Q1DI07; SUB2_COCIM ATP-dependent RNA helicase SUB2 OS=Coccidioides immitis (strain RS) GN=SUB2 PE=3 SV=1	bcom:BAUCODRAFT_35821; K12812 UAP56, BAT1, SUB2 ATP-dependent RNA helicase UAP56/SUB2 3.6.4.13 Genetic Information Processing; Translation; RNA transport [PATH:ko03013] Genetic Information Processing; Translation; mRNA surveillance pathway [PATH:ko03015] Genetic Information Processing; Transcription; Spliceosome [PATH:ko03040] Human Diseases; Infectious diseases; Influenza A [PATH:ko05164]	SPAC17G6.14c; KOG0329 ATP-dependent RNA helicase A RNA processing and modification ;	gnl|TC-DB|Q07478; 3.A.22.1.1 ATP-dependent RNA helicase SUB2 OS=Saccharomyces cerevisiae (strain ATCC 204508 / S288c) GN=SUB2 PE=1 SV=1	GO:0004386; helicase activity; molecular_function GO:0006897; endocytosis; biological_process GO:0003676; nucleic acid binding; molecular_function GO:0007015; actin filament organization; biological_process GO:0005524; ATP binding; molecular_function GO:0016787; hydrolase activity; molecular_function GO:0008026; ATP-dependent helicase activity; molecular_function GO:0003677; DNA binding; molecula…	NA	NA	NA	NA
Contig1	2209673	30	-7.453	4.061	0.1074	-1.835	0.07713	A02318	2208760	2210749	+	mRNA	Contig1:2208760:2210749:+	gi|452846565|gb|EME48497.1|; hypothetical protein [Dothistroma septosporum NZE10, DOTSEDRAFT_67510]	Q1DI07; SUB2_COCIM ATP-dependent RNA helicase SUB2 OS=Coccidioides immitis (strain RS) GN=SUB2 PE=3 SV=1	bcom:BAUCODRAFT_35821; K12812 UAP56, BAT1, SUB2 ATP-dependent RNA helicase UAP56/SUB2 3.6.4.13 Genetic Information Processing; Translation; RNA transport [PATH:ko03013] Genetic Information Processing; Translation; mRNA surveillance pathway [PATH:ko03015] Genetic Information Processing; Transcription; Spliceosome [PATH:ko03040] Human Diseases; Infectious diseases; Influenza A [PATH:ko05164]	SPAC17G6.14c; KOG0329 ATP-dependent RNA helicase A RNA processing and modification ;	gnl|TC-DB|Q07478; 3.A.22.1.1 ATP-dependent RNA helicase SUB2 OS=Saccharomyces cerevisiae (strain ATCC 204508 / S288c) GN=SUB2 PE=1 SV=1	GO:0004386; helicase activity; molecular_function GO:0006897; endocytosis; biological_process GO:0003676; nucleic acid binding; molecular_function GO:0007015; actin filament organization; biological_process GO:0005524; ATP binding; molecular_function GO:0016787; hydrolase activity; molecular_function GO:0008026; ATP-dependent helicase activity; molecular_function GO:0003677; DNA binding; molecula…	NA	NA	NA	NA
Contig1	2210166	32	-8.18	4.086	0.1178	-2.002	0.05443	A02318	2208760	2210749	+	mRNA	Contig1:2208760:2210749:+	gi|452846565|gb|EME48497.1|; hypothetical protein [Dothistroma septosporum NZE10, DOTSEDRAFT_67510]	Q1DI07; SUB2_COCIM ATP-dependent RNA helicase SUB2 OS=Coccidioides immitis (strain RS) GN=SUB2 PE=3 SV=1	bcom:BAUCODRAFT_35821; K12812 UAP56, BAT1, SUB2 ATP-dependent RNA helicase UAP56/SUB2 3.6.4.13 Genetic Information Processing; Translation; RNA transport [PATH:ko03013] Genetic Information Processing; Translation; mRNA surveillance pathway [PATH:ko03015] Genetic Information Processing; Transcription; Spliceosome [PATH:ko03040] Human Diseases; Infectious diseases; Influenza A [PATH:ko05164]	SPAC17G6.14c; KOG0329 ATP-dependent RNA helicase A RNA processing and modification ;	gnl|TC-DB|Q07478; 3.A.22.1.1 ATP-dependent RNA helicase SUB2 OS=Saccharomyces cerevisiae (strain ATCC 204508 / S288c) GN=SUB2 PE=1 SV=1	GO:0004386; helicase activity; molecular_function GO:0006897; endocytosis; biological_process GO:0003676; nucleic acid binding; molecular_function GO:0007015; actin filament organization; biological_process GO:0005524; ATP binding; molecular_function GO:0016787; hydrolase activity; molecular_function GO:0008026; ATP-dependent helicase activity; molecular_function GO:0003677; DNA binding; molecula…	NA	NA	NA	NA
Contig1	2211296	31	-8.051	4.163	0.1143	-1.934	0.06291	A02319	2211045	2213151	+	mRNA	Contig1:2211045:2213151:+	gi|453088853|gb|EMF16893.1|; hypothetical protein [Sphaerulina musiva SO2202, SEPMUDRAFT_112916]	NA	NA	NA	NA	NA	NA	NA	YES	NA
Contig1	2212272	31	-7.611	3.988	0.1116	-1.908	0.06628	A02319	2211045	2213151	+	mRNA	Contig1:2211045:2213151:+	gi|453088853|gb|EMF16893.1|; hypothetical protein [Sphaerulina musiva SO2202, SEPMUDRAFT_112916]	NA	NA	NA	NA	NA	NA	NA	YES	NA
Contig1	2212658	30	-7.453	4.061	0.1074	-1.835	0.07713	A02319	2211045	2213151	+	mRNA	Contig1:2211045:2213151:+	gi|453088853|gb|EMF16893.1|; hypothetical protein [Sphaerulina musiva SO2202, SEPMUDRAFT_112916]	NA	NA	NA	NA	NA	NA	NA	YES	NA
Contig1	2213477	30	-7.453	4.061	0.1074	-1.835	0.07713
Contig1	2214064	31	-7.611	3.988	0.1116	-1.908	0.06628
Contig1	2214422	30	-7.564	4.074	0.1096	-1.857	0.0739
Contig1	2214880	32	-8.18	4.086	0.1178	-2.002	0.05443
Contig1	2215084	32	-8.18	4.086	0.1178	-2.002	0.05443
Contig1	2215219	32	14.94	6.464	0.1511	2.311	0.02789
Contig1	2215696	32	-8.18	4.086	0.1178	-2.002	0.05443
Contig1	2215782	32	-8.18	4.086	0.1178	-2.002	0.05443
Contig1	2215888	32	-8.18	4.086	0.1178	-2.002	0.05443
Contig1	2215923	31	-8.051	4.163	0.1143	-1.934	0.06291
Contig1	2215963	31	-10.94	6.817	0.08159	-1.605	0.1193
Contig1	2216591	32	-8.18	4.086	0.1178	-2.002	0.05443
Contig1	2216693	32	-8.18	4.086	0.1178	-2.002	0.05443
Contig1	2216745	32	-8.18	4.086	0.1178	-2.002	0.05443
Contig1	2216891	31	-8.051	4.163	0.1143	-1.934	0.06291
Contig1	2216899	31	-8.051	4.163	0.1143	-1.934	0.06291
Contig1	2217329	30	-8.022	4.253	0.1128	-1.886	0.06966
Contig1	2217871	32	-8.18	4.086	0.1178	-2.002	0.05443
Contig1	2218249	32	-8.18	4.086	0.1178	-2.002	0.05443
Contig1	2218899	32	-8.18	4.086	0.1178	-2.002	0.05443
Contig1	2219710	30	-7.453	4.061	0.1074	-1.835	0.07713
Contig1	2220243	32	-8.18	4.086	0.1178	-2.002	0.05443
Contig1	2220396	29	-7.181	4.115	0.1013	-1.745	0.09238
Contig1	2220850	32	-8.18	4.086	0.1178	-2.002	0.05443
Contig1	2221097	31	-7.611	3.988	0.1116	-1.908	0.06628
Contig1	2221144	32	-8.18	4.086	0.1178	-2.002	0.05443
Contig1	2221276	31	-7.611	3.988	0.1116	-1.908	0.06628
Contig1	2221413	32	-8.18	4.086	0.1178	-2.002	0.05443
Contig1	2223473	32	-8.18	4.086	0.1178	-2.002	0.05443
Contig1	2223932	32	-8.18	4.086	0.1178	-2.002	0.05443
Contig1	2223936	32	-8.18	4.086	0.1178	-2.002	0.05443
Contig1	2227599	32	-8.18	4.086	0.1178	-2.002	0.05443
Contig1	2228667	31	-7.611	3.988	0.1116	-1.908	0.06628	A02322	2228196	2231842	+	mRNA	Contig1:2228196:2231842:+	gi|453088730|gb|EMF16770.1|; acetyl-CoA synthetase-like protein [Sphaerulina musiva SO2202]	NA	pfj:MYCFIDRAFT_60682;	NA	NA	GO:0005886; plasma membrane; cellular_component GO:0006508; proteolysis; biological_process GO:0008654; phospholipid biosynthetic process; biological_process GO:0003824; NA GO:0004222; metalloendopeptidase activity; molecular_function GO:0008152; NA GO:0043772; acyl-phosphate glycerol-3-phosphate acyltransferase activity; molecular_function	NA	NA	NA	NA
Contig1	2230858	31	-8.051	4.163	0.1143	-1.934	0.06291	A02322	2228196	2231842	+	mRNA	Contig1:2228196:2231842:+	gi|453088730|gb|EMF16770.1|; acetyl-CoA synthetase-like protein [Sphaerulina musiva SO2202]	NA	pfj:MYCFIDRAFT_60682;	NA	NA	GO:0005886; plasma membrane; cellular_component GO:0006508; proteolysis; biological_process GO:0008654; phospholipid biosynthetic process; biological_process GO:0003824; NA GO:0004222; metalloendopeptidase activity; molecular_function GO:0008152; NA GO:0043772; acyl-phosphate glycerol-3-phosphate acyltransferase activity; molecular_function	NA	NA	NA	NA
Contig1	2233422	32	-8.18	4.086	0.1178	-2.002	0.05443
Contig1	2233542	32	-8.18	4.086	0.1178	-2.002	0.05443
Contig1	2235091	32	-8.18	4.086	0.1178	-2.002	0.05443	A02324	2235034	2236255	-	mRNA	Contig1:2235034:2236255:-	gi|453088565|gb|EMF16605.1|; S-adenosyl-L-methionine-dependent methyltransferase [Sphaerulina musiva SO2202]	NA	ztr:MYCGRDRAFT_33363; K00559 E2.1.1.41, SMT1, ERG6 sterol 24-C-methyltransferase 2.1.1.41 Metabolism; Lipid metabolism; Steroid biosynthesis [PATH:ko00100]	NA	NA	GO:0008610; lipid biosynthetic process; biological_process GO:0008168; methyltransferase activity; molecular_function GO:0008152; NA GO:0006464; protein modification process; biological_process GO:0004719; protein-L-isoaspartate (D-aspartate) O-methyltransferase activity; molecular_function	NA	NA	NA	NA
Contig1	2236252	31	-8.051	4.163	0.1143	-1.934	0.06291	A02324	2235034	2236255	-	mRNA	Contig1:2235034:2236255:-	gi|453088565|gb|EMF16605.1|; S-adenosyl-L-methionine-dependent methyltransferase [Sphaerulina musiva SO2202]	NA	ztr:MYCGRDRAFT_33363; K00559 E2.1.1.41, SMT1, ERG6 sterol 24-C-methyltransferase 2.1.1.41 Metabolism; Lipid metabolism; Steroid biosynthesis [PATH:ko00100]	NA	NA	GO:0008610; lipid biosynthetic process; biological_process GO:0008168; methyltransferase activity; molecular_function GO:0008152; NA GO:0006464; protein modification process; biological_process GO:0004719; protein-L-isoaspartate (D-aspartate) O-methyltransferase activity; molecular_function	NA	NA	NA	NA
Contig1	2236388	31	-7.611	3.988	0.1116	-1.908	0.06628
Contig1	2237125	31	-7.611	3.988	0.1116	-1.908	0.06628
Contig1	2237236	31	-7.611	3.988	0.1116	-1.908	0.06628
Contig1	2238512	31	-7.611	3.988	0.1116	-1.908	0.06628	A02325	2237476	2240196	-	mRNA	Contig1:2237476:2240196:-	gi|453088564|gb|EMF16604.1|; ARM repeat-containing protein [Sphaerulina musiva SO2202]	NA	ztr:MYCGRDRAFT_32040; K17541 SCYL2 SCY1-like protein 2 -- --	NA	NA	GO:0006468; protein phosphorylation; biological_process GO:0004672; protein kinase activity; molecular_function GO:0005524; ATP binding; molecular_function	PHI:1246; FGSG_09513 FGSG_09513 5518 Fusarium graminearum unaffected pathogenicity	NA	NA	NA
Contig1	2240905	32	-8.18	4.086	0.1178	-2.002	0.05443
Contig1	2241850	32	-8.18	4.086	0.1178	-2.002	0.05443	A02326	2241257	2244897	+	mRNA	Contig1:2241257:2244897:+	gi|453088561|gb|EMF16601.1|; branched-chain-amino-acid aminotransferase [Sphaerulina musiva SO2202]	P47176; BCA2_YEAST Branched-chain-amino-acid aminotransferase, cytosolic OS=Saccharomyces cerevisiae (strain ATCC 204508 / S288c) GN=BAT2 PE=1 SV=1	pfj:MYCFIDRAFT_53873; K00826 E2.6.1.42, ilvE branched-chain amino acid aminotransferase 2.6.1.42 Metabolism; Amino acid metabolism; Valine, leucine and isoleucine degradation [PATH:ko00280] Metabolism; Amino acid metabolism; Valine, leucine and isoleucine biosynthesis [PATH:ko00290] Metabolism; Metabolism of cofactors and vitamins; Pantothenate and CoA biosynthesis [PATH:ko00770] Metabolism; Over…	YJR148w; KOG0975 Branched chain aminotransferase BCAT1, pyridoxal phosphate enzymes type IV superfamily E Amino acid transport and metabolism ;	NA	GO:0003824; NA GO:0008152; NA	NA	NA	NA	NA
Contig1	2242229	32	-8.18	4.086	0.1178	-2.002	0.05443	A02326	2241257	2244897	+	mRNA	Contig1:2241257:2244897:+	gi|453088561|gb|EMF16601.1|; branched-chain-amino-acid aminotransferase [Sphaerulina musiva SO2202]	P47176; BCA2_YEAST Branched-chain-amino-acid aminotransferase, cytosolic OS=Saccharomyces cerevisiae (strain ATCC 204508 / S288c) GN=BAT2 PE=1 SV=1	pfj:MYCFIDRAFT_53873; K00826 E2.6.1.42, ilvE branched-chain amino acid aminotransferase 2.6.1.42 Metabolism; Amino acid metabolism; Valine, leucine and isoleucine degradation [PATH:ko00280] Metabolism; Amino acid metabolism; Valine, leucine and isoleucine biosynthesis [PATH:ko00290] Metabolism; Metabolism of cofactors and vitamins; Pantothenate and CoA biosynthesis [PATH:ko00770] Metabolism; Over…	YJR148w; KOG0975 Branched chain aminotransferase BCAT1, pyridoxal phosphate enzymes type IV superfamily E Amino acid transport and metabolism ;	NA	GO:0003824; NA GO:0008152; NA	NA	NA	NA	NA
Contig1	2242422	31	-7.611	3.988	0.1116	-1.908	0.06628	A02326	2241257	2244897	+	mRNA	Contig1:2241257:2244897:+	gi|453088561|gb|EMF16601.1|; branched-chain-amino-acid aminotransferase [Sphaerulina musiva SO2202]	P47176; BCA2_YEAST Branched-chain-amino-acid aminotransferase, cytosolic OS=Saccharomyces cerevisiae (strain ATCC 204508 / S288c) GN=BAT2 PE=1 SV=1	pfj:MYCFIDRAFT_53873; K00826 E2.6.1.42, ilvE branched-chain amino acid aminotransferase 2.6.1.42 Metabolism; Amino acid metabolism; Valine, leucine and isoleucine degradation [PATH:ko00280] Metabolism; Amino acid metabolism; Valine, leucine and isoleucine biosynthesis [PATH:ko00290] Metabolism; Metabolism of cofactors and vitamins; Pantothenate and CoA biosynthesis [PATH:ko00770] Metabolism; Over…	YJR148w; KOG0975 Branched chain aminotransferase BCAT1, pyridoxal phosphate enzymes type IV superfamily E Amino acid transport and metabolism ;	NA	GO:0003824; NA GO:0008152; NA	NA	NA	NA	NA
Contig1	2242537	31	-7.611	3.988	0.1116	-1.908	0.06628	A02326	2241257	2244897	+	mRNA	Contig1:2241257:2244897:+	gi|453088561|gb|EMF16601.1|; branched-chain-amino-acid aminotransferase [Sphaerulina musiva SO2202]	P47176; BCA2_YEAST Branched-chain-amino-acid aminotransferase, cytosolic OS=Saccharomyces cerevisiae (strain ATCC 204508 / S288c) GN=BAT2 PE=1 SV=1	pfj:MYCFIDRAFT_53873; K00826 E2.6.1.42, ilvE branched-chain amino acid aminotransferase 2.6.1.42 Metabolism; Amino acid metabolism; Valine, leucine and isoleucine degradation [PATH:ko00280] Metabolism; Amino acid metabolism; Valine, leucine and isoleucine biosynthesis [PATH:ko00290] Metabolism; Metabolism of cofactors and vitamins; Pantothenate and CoA biosynthesis [PATH:ko00770] Metabolism; Over…	YJR148w; KOG0975 Branched chain aminotransferase BCAT1, pyridoxal phosphate enzymes type IV superfamily E Amino acid transport and metabolism ;	NA	GO:0003824; NA GO:0008152; NA	NA	NA	NA	NA
Contig1	2243100	32	-8.18	4.086	0.1178	-2.002	0.05443	A02326	2241257	2244897	+	mRNA	Contig1:2241257:2244897:+	gi|453088561|gb|EMF16601.1|; branched-chain-amino-acid aminotransferase [Sphaerulina musiva SO2202]	P47176; BCA2_YEAST Branched-chain-amino-acid aminotransferase, cytosolic OS=Saccharomyces cerevisiae (strain ATCC 204508 / S288c) GN=BAT2 PE=1 SV=1	pfj:MYCFIDRAFT_53873; K00826 E2.6.1.42, ilvE branched-chain amino acid aminotransferase 2.6.1.42 Metabolism; Amino acid metabolism; Valine, leucine and isoleucine degradation [PATH:ko00280] Metabolism; Amino acid metabolism; Valine, leucine and isoleucine biosynthesis [PATH:ko00290] Metabolism; Metabolism of cofactors and vitamins; Pantothenate and CoA biosynthesis [PATH:ko00770] Metabolism; Over…	YJR148w; KOG0975 Branched chain aminotransferase BCAT1, pyridoxal phosphate enzymes type IV superfamily E Amino acid transport and metabolism ;	NA	GO:0003824; NA GO:0008152; NA	NA	NA	NA	NA
Contig1	2243318	31	-8.051	4.163	0.1143	-1.934	0.06291	A02326	2241257	2244897	+	mRNA	Contig1:2241257:2244897:+	gi|453088561|gb|EMF16601.1|; branched-chain-amino-acid aminotransferase [Sphaerulina musiva SO2202]	P47176; BCA2_YEAST Branched-chain-amino-acid aminotransferase, cytosolic OS=Saccharomyces cerevisiae (strain ATCC 204508 / S288c) GN=BAT2 PE=1 SV=1	pfj:MYCFIDRAFT_53873; K00826 E2.6.1.42, ilvE branched-chain amino acid aminotransferase 2.6.1.42 Metabolism; Amino acid metabolism; Valine, leucine and isoleucine degradation [PATH:ko00280] Metabolism; Amino acid metabolism; Valine, leucine and isoleucine biosynthesis [PATH:ko00290] Metabolism; Metabolism of cofactors and vitamins; Pantothenate and CoA biosynthesis [PATH:ko00770] Metabolism; Over…	YJR148w; KOG0975 Branched chain aminotransferase BCAT1, pyridoxal phosphate enzymes type IV superfamily E Amino acid transport and metabolism ;	NA	GO:0003824; NA GO:0008152; NA	NA	NA	NA	NA
Contig1	2244953	32	-8.18	4.086	0.1178	-2.002	0.05443
Contig1	2245101	32	-8.18	4.086	0.1178	-2.002	0.05443
Contig1	2245392	31	-8.051	4.163	0.1143	-1.934	0.06291
Contig1	2245896	32	-8.18	4.086	0.1178	-2.002	0.05443	A02327	2245829	2247532	+	mRNA	Contig1:2245829:2247532:+	gi|453088399|gb|EMF16439.1|; hypothetical protein [Sphaerulina musiva SO2202, SEPMUDRAFT_145685]	NA	pfj:MYCFIDRAFT_185816;	NA	NA	GO:0005737; cytoplasm; cellular_component GO:0003743; translation initiation factor activity; molecular_function GO:0005852; eukaryotic translation initiation factor 3 complex; cellular_component GO:0019028; viral capsid; cellular_component	NA	NA	NA	NA
Contig1	2246782	30	-7.453	4.061	0.1074	-1.835	0.07713	A02327	2245829	2247532	+	mRNA	Contig1:2245829:2247532:+	gi|453088399|gb|EMF16439.1|; hypothetical protein [Sphaerulina musiva SO2202, SEPMUDRAFT_145685]	NA	pfj:MYCFIDRAFT_185816;	NA	NA	GO:0005737; cytoplasm; cellular_component GO:0003743; translation initiation factor activity; molecular_function GO:0005852; eukaryotic translation initiation factor 3 complex; cellular_component GO:0019028; viral capsid; cellular_component	NA	NA	NA	NA
Contig1	2248019	31	-8.051	4.163	0.1143	-1.934	0.06291
Contig1	2249002	28	-7.336	4.249	0.1028	-1.726	0.09615
Contig1	2251541	32	-8.18	4.086	0.1178	-2.002	0.05443
Contig1	2256065	31	-7.611	3.988	0.1116	-1.908	0.06628	A02330	2254311	2256201	+	mRNA	Contig1:2254311:2256201:+	gi|452847710|gb|EME49642.1|; hypothetical protein [Dothistroma septosporum NZE10, DOTSEDRAFT_68427]	NA	NA	NA	NA	NA	NA	NA	NA	NA
Contig1	2258922	32	-8.18	4.086	0.1178	-2.002	0.05443	A02333	2258900	2259490	+	mRNA	Contig1:2258900:2259490:+	gi|453084653|gb|EMF12697.1|; hypothetical protein [Sphaerulina musiva SO2202, SEPMUDRAFT_66005]	NA	ztr:MYCGRDRAFT_90751;	NA	NA	NA	NA	NA	NA	NA
Contig1	2258927	31	-8.051	4.163	0.1143	-1.934	0.06291	A02333	2258900	2259490	+	mRNA	Contig1:2258900:2259490:+	gi|453084653|gb|EMF12697.1|; hypothetical protein [Sphaerulina musiva SO2202, SEPMUDRAFT_66005]	NA	ztr:MYCGRDRAFT_90751;	NA	NA	NA	NA	NA	NA	NA
Contig1	2261275	32	-8.18	4.086	0.1178	-2.002	0.05443
Contig1	2261495	31	-7.611	3.988	0.1116	-1.908	0.06628
Contig1	2261669	31	-7.611	3.988	0.1116	-1.908	0.06628
Contig1	2262575	31	-7.611	3.988	0.1116	-1.908	0.06628	A02335	2261700	2263488	-	mRNA	Contig1:2261700:2263488:-	gi|453089450|gb|EMF17490.1|; hypothetical protein [Sphaerulina musiva SO2202, SEPMUDRAFT_146504]	NA	pfj:MYCFIDRAFT_148745;	NA	NA	GO:0005622; intracellular; cellular_component GO:0006810; transport; biological_process GO:0003676; nucleic acid binding; molecular_function	NA	NA	NA	NA
Contig1	2269315	32	-11.08	6.717	0.08317	-1.65	0.1095	A02337	2267241	2270978	+	mRNA	Contig1:2267241:2270978:+	NA	NA	NA	NA	NA	NA	NA	NA	NA	NA
Contig1	2269529	32	-8.18	4.086	0.1178	-2.002	0.05443	A02337	2267241	2270978	+	mRNA	Contig1:2267241:2270978:+	NA	NA	NA	NA	NA	NA	NA	NA	NA	NA
Contig1	2269683	32	-8.18	4.086	0.1178	-2.002	0.05443	A02337	2267241	2270978	+	mRNA	Contig1:2267241:2270978:+	NA	NA	NA	NA	NA	NA	NA	NA	NA	NA
Contig1	2270123	31	-7.611	3.988	0.1116	-1.908	0.06628	A02337	2267241	2270978	+	mRNA	Contig1:2267241:2270978:+	NA	NA	NA	NA	NA	NA	NA	NA	NA	NA
Contig1	2270675	32	-8.18	4.086	0.1178	-2.002	0.05443	A02337	2267241	2270978	+	mRNA	Contig1:2267241:2270978:+	NA	NA	NA	NA	NA	NA	NA	NA	NA	NA
Contig1	2271023	31	-7.611	3.988	0.1116	-1.908	0.06628
Contig1	2276707	32	14.94	6.464	0.1511	2.311	0.02789	A02340	2273817	2279663	-	mRNA	Contig1:2273817:2279663:-	gi|453088551|gb|EMF16591.1|; isoleucyl-tRNA synthetase [Sphaerulina musiva SO2202]	NA	ztr:MYCGRDRAFT_107212; K01870 IARS, ileS isoleucyl-tRNA synthetase 6.1.1.5 Genetic Information Processing; Translation; Aminoacyl-tRNA biosynthesis [PATH:ko00970]	NA	NA	GO:0005524; ATP binding; molecular_function GO:0003824; NA GO:0006418; tRNA aminoacylation for protein translation; biological_process GO:0002161; aminoacyl-tRNA editing activity; molecular_function GO:0004812; aminoacyl-tRNA ligase activity; molecular_function GO:0000166; nucleotide binding; molecular_function GO:0005515; protein binding; molecular_function GO:0042802; identical protein binding;…	PHI:4733; dnaJ CAG46145 263 Francisella tularensis unaffected pathogenicity	NA	NA	NA
Contig1	2277303	30	-7.453	4.061	0.1074	-1.835	0.07713	A02340	2273817	2279663	-	mRNA	Contig1:2273817:2279663:-	gi|453088551|gb|EMF16591.1|; isoleucyl-tRNA synthetase [Sphaerulina musiva SO2202]	NA	ztr:MYCGRDRAFT_107212; K01870 IARS, ileS isoleucyl-tRNA synthetase 6.1.1.5 Genetic Information Processing; Translation; Aminoacyl-tRNA biosynthesis [PATH:ko00970]	NA	NA	GO:0005524; ATP binding; molecular_function GO:0003824; NA GO:0006418; tRNA aminoacylation for protein translation; biological_process GO:0002161; aminoacyl-tRNA editing activity; molecular_function GO:0004812; aminoacyl-tRNA ligase activity; molecular_function GO:0000166; nucleotide binding; molecular_function GO:0005515; protein binding; molecular_function GO:0042802; identical protein binding;…	PHI:4733; dnaJ CAG46145 263 Francisella tularensis unaffected pathogenicity	NA	NA	NA
Contig1	2277362	31	-8.051	4.163	0.1143	-1.934	0.06291	A02340	2273817	2279663	-	mRNA	Contig1:2273817:2279663:-	gi|453088551|gb|EMF16591.1|; isoleucyl-tRNA synthetase [Sphaerulina musiva SO2202]	NA	ztr:MYCGRDRAFT_107212; K01870 IARS, ileS isoleucyl-tRNA synthetase 6.1.1.5 Genetic Information Processing; Translation; Aminoacyl-tRNA biosynthesis [PATH:ko00970]	NA	NA	GO:0005524; ATP binding; molecular_function GO:0003824; NA GO:0006418; tRNA aminoacylation for protein translation; biological_process GO:0002161; aminoacyl-tRNA editing activity; molecular_function GO:0004812; aminoacyl-tRNA ligase activity; molecular_function GO:0000166; nucleotide binding; molecular_function GO:0005515; protein binding; molecular_function GO:0042802; identical protein binding;…	PHI:4733; dnaJ CAG46145 263 Francisella tularensis unaffected pathogenicity	NA	NA	NA
Contig1	2277762	31	-2.073	3.801	0.01016	-0.5455	0.5896	A02340	2273817	2279663	-	mRNA	Contig1:2273817:2279663:-	gi|453088551|gb|EMF16591.1|; isoleucyl-tRNA synthetase [Sphaerulina musiva SO2202]	NA	ztr:MYCGRDRAFT_107212; K01870 IARS, ileS isoleucyl-tRNA synthetase 6.1.1.5 Genetic Information Processing; Translation; Aminoacyl-tRNA biosynthesis [PATH:ko00970]	NA	NA	GO:0005524; ATP binding; molecular_function GO:0003824; NA GO:0006418; tRNA aminoacylation for protein translation; biological_process GO:0002161; aminoacyl-tRNA editing activity; molecular_function GO:0004812; aminoacyl-tRNA ligase activity; molecular_function GO:0000166; nucleotide binding; molecular_function GO:0005515; protein binding; molecular_function GO:0042802; identical protein binding;…	PHI:4733; dnaJ CAG46145 263 Francisella tularensis unaffected pathogenicity	NA	NA	NA
Contig1	2277777	31	-7.611	3.988	0.1116	-1.908	0.06628	A02340	2273817	2279663	-	mRNA	Contig1:2273817:2279663:-	gi|453088551|gb|EMF16591.1|; isoleucyl-tRNA synthetase [Sphaerulina musiva SO2202]	NA	ztr:MYCGRDRAFT_107212; K01870 IARS, ileS isoleucyl-tRNA synthetase 6.1.1.5 Genetic Information Processing; Translation; Aminoacyl-tRNA biosynthesis [PATH:ko00970]	NA	NA	GO:0005524; ATP binding; molecular_function GO:0003824; NA GO:0006418; tRNA aminoacylation for protein translation; biological_process GO:0002161; aminoacyl-tRNA editing activity; molecular_function GO:0004812; aminoacyl-tRNA ligase activity; molecular_function GO:0000166; nucleotide binding; molecular_function GO:0005515; protein binding; molecular_function GO:0042802; identical protein binding;…	PHI:4733; dnaJ CAG46145 263 Francisella tularensis unaffected pathogenicity	NA	NA	NA
Contig1	2277921	31	-7.611	3.988	0.1116	-1.908	0.06628	A02340	2273817	2279663	-	mRNA	Contig1:2273817:2279663:-	gi|453088551|gb|EMF16591.1|; isoleucyl-tRNA synthetase [Sphaerulina musiva SO2202]	NA	ztr:MYCGRDRAFT_107212; K01870 IARS, ileS isoleucyl-tRNA synthetase 6.1.1.5 Genetic Information Processing; Translation; Aminoacyl-tRNA biosynthesis [PATH:ko00970]	NA	NA	GO:0005524; ATP binding; molecular_function GO:0003824; NA GO:0006418; tRNA aminoacylation for protein translation; biological_process GO:0002161; aminoacyl-tRNA editing activity; molecular_function GO:0004812; aminoacyl-tRNA ligase activity; molecular_function GO:0000166; nucleotide binding; molecular_function GO:0005515; protein binding; molecular_function GO:0042802; identical protein binding;…	PHI:4733; dnaJ CAG46145 263 Francisella tularensis unaffected pathogenicity	NA	NA	NA
Contig1	2279489	32	-8.18	4.086	0.1178	-2.002	0.05443	A02340	2273817	2279663	-	mRNA	Contig1:2273817:2279663:-	gi|453088551|gb|EMF16591.1|; isoleucyl-tRNA synthetase [Sphaerulina musiva SO2202]	NA	ztr:MYCGRDRAFT_107212; K01870 IARS, ileS isoleucyl-tRNA synthetase 6.1.1.5 Genetic Information Processing; Translation; Aminoacyl-tRNA biosynthesis [PATH:ko00970]	NA	NA	GO:0005524; ATP binding; molecular_function GO:0003824; NA GO:0006418; tRNA aminoacylation for protein translation; biological_process GO:0002161; aminoacyl-tRNA editing activity; molecular_function GO:0004812; aminoacyl-tRNA ligase activity; molecular_function GO:0000166; nucleotide binding; molecular_function GO:0005515; protein binding; molecular_function GO:0042802; identical protein binding;…	PHI:4733; dnaJ CAG46145 263 Francisella tularensis unaffected pathogenicity	NA	NA	NA
Contig1	2281915	32	-8.18	4.086	0.1178	-2.002	0.05443	A02342	2280775	2282478	-	mRNA	Contig1:2280775:2282478:-	gi|453088549|gb|EMF16589.1|; hypothetical protein [Sphaerulina musiva SO2202, SEPMUDRAFT_160026]	NA	bcom:BAUCODRAFT_169256;	NA	NA	GO:0006505; GPI anchor metabolic process; biological_process GO:0006886; intracellular protein transport; biological_process GO:0016788; hydrolase activity, acting on ester bonds; molecular_function	NA	NA	NA	NA
Contig1	2287800	32	-8.18	4.086	0.1178	-2.002	0.05443
Contig1	2288142	32	-8.18	4.086	0.1178	-2.002	0.05443	A02346	2287994	2290207	-	mRNA	Contig1:2287994:2290207:-	gi|453088542|gb|EMF16582.1|; hypothetical protein [Sphaerulina musiva SO2202, SEPMUDRAFT_145801]	NA	pfj:MYCFIDRAFT_96822;	NA	NA	GO:0008855; exodeoxyribonuclease VII activity; molecular_function	NA	NA	NA	NA
Contig1	2290321	32	-8.18	4.086	0.1178	-2.002	0.05443
Contig1	2290582	30	-7.453	4.061	0.1074	-1.835	0.07713
Contig1	2291181	32	-8.18	4.086	0.1178	-2.002	0.05443	A02347	2290883	2292353	-	mRNA	Contig1:2290883:2292353:-	gi|453088543|gb|EMF16583.1|; hypothetical protein [Sphaerulina musiva SO2202, SEPMUDRAFT_145803]	NA	pfj:MYCFIDRAFT_98585;	NA	NA	NA	NA	NA	NA	NA
Contig1	2291377	31	-7.611	3.988	0.1116	-1.908	0.06628	A02347	2290883	2292353	-	mRNA	Contig1:2290883:2292353:-	gi|453088543|gb|EMF16583.1|; hypothetical protein [Sphaerulina musiva SO2202, SEPMUDRAFT_145803]	NA	pfj:MYCFIDRAFT_98585;	NA	NA	NA	NA	NA	NA	NA
Contig1	2292743	31	-7.611	3.988	0.1116	-1.908	0.06628
Contig1	2294956	32	-8.18	4.086	0.1178	-2.002	0.05443	A02349	2293880	2296699	+	mRNA	Contig1:2293880:2296699:+	gi|398409658|ref|XP_003856294.1|; hypothetical protein [Zymoseptoria tritici IPO323, MYCGRDRAFT_66114]	NA	ztr:MYCGRDRAFT_66114;	NA	NA	GO:0006355; regulation of transcription, DNA-dependent; biological_process GO:0000981; sequence-specific DNA binding RNA polymerase II transcription factor activity; molecular_function GO:0008270; zinc ion binding; molecular_function GO:0005634; nucleus; cellular_component	PHI:1779; GzZC094 FGSG_11186 5518 Fusarium graminearum unaffected pathogenicity	NA	NA	NA
Contig1	2295260	32	-8.18	4.086	0.1178	-2.002	0.05443	A02349	2293880	2296699	+	mRNA	Contig1:2293880:2296699:+	gi|398409658|ref|XP_003856294.1|; hypothetical protein [Zymoseptoria tritici IPO323, MYCGRDRAFT_66114]	NA	ztr:MYCGRDRAFT_66114;	NA	NA	GO:0006355; regulation of transcription, DNA-dependent; biological_process GO:0000981; sequence-specific DNA binding RNA polymerase II transcription factor activity; molecular_function GO:0008270; zinc ion binding; molecular_function GO:0005634; nucleus; cellular_component	PHI:1779; GzZC094 FGSG_11186 5518 Fusarium graminearum unaffected pathogenicity	NA	NA	NA
Contig1	2295622	32	-8.18	4.086	0.1178	-2.002	0.05443	A02349	2293880	2296699	+	mRNA	Contig1:2293880:2296699:+	gi|398409658|ref|XP_003856294.1|; hypothetical protein [Zymoseptoria tritici IPO323, MYCGRDRAFT_66114]	NA	ztr:MYCGRDRAFT_66114;	NA	NA	GO:0006355; regulation of transcription, DNA-dependent; biological_process GO:0000981; sequence-specific DNA binding RNA polymerase II transcription factor activity; molecular_function GO:0008270; zinc ion binding; molecular_function GO:0005634; nucleus; cellular_component	PHI:1779; GzZC094 FGSG_11186 5518 Fusarium graminearum unaffected pathogenicity	NA	NA	NA
Contig1	2295859	31	-7.611	3.988	0.1116	-1.908	0.06628	A02349	2293880	2296699	+	mRNA	Contig1:2293880:2296699:+	gi|398409658|ref|XP_003856294.1|; hypothetical protein [Zymoseptoria tritici IPO323, MYCGRDRAFT_66114]	NA	ztr:MYCGRDRAFT_66114;	NA	NA	GO:0006355; regulation of transcription, DNA-dependent; biological_process GO:0000981; sequence-specific DNA binding RNA polymerase II transcription factor activity; molecular_function GO:0008270; zinc ion binding; molecular_function GO:0005634; nucleus; cellular_component	PHI:1779; GzZC094 FGSG_11186 5518 Fusarium graminearum unaffected pathogenicity	NA	NA	NA
Contig1	2296955	31	-7.611	3.988	0.1116	-1.908	0.06628	A02350	2296738	2298303	-	mRNA	Contig1:2296738:2298303:-	gi|453088879|gb|EMF16919.1|; hypothetical protein [Sphaerulina musiva SO2202, SEPMUDRAFT_146046]	NA	NA	NA	NA	GO:0051082; unfolded protein binding; molecular_function	NA	NA	NA	NA
Contig1	2297785	31	-7.611	3.988	0.1116	-1.908	0.06628	A02350	2296738	2298303	-	mRNA	Contig1:2296738:2298303:-	gi|453088879|gb|EMF16919.1|; hypothetical protein [Sphaerulina musiva SO2202, SEPMUDRAFT_146046]	NA	NA	NA	NA	GO:0051082; unfolded protein binding; molecular_function	NA	NA	NA	NA
Contig1	2298704	31	-8.051	4.163	0.1143	-1.934	0.06291
Contig1	2298758	32	-8.18	4.086	0.1178	-2.002	0.05443
Contig1	2298995	32	-8.18	4.086	0.1178	-2.002	0.05443	A02351	2298962	2300534	-	mRNA	Contig1:2298962:2300534:-	gi|398409640|ref|XP_003856285.1|; hypothetical protein [Zymoseptoria tritici IPO323, MYCGRDRAFT_89384]	NA	ztr:MYCGRDRAFT_89384;	NA	NA	NA	NA	NA	NA	NA
Contig1	2299943	32	-8.18	4.086	0.1178	-2.002	0.05443	A02351	2298962	2300534	-	mRNA	Contig1:2298962:2300534:-	gi|398409640|ref|XP_003856285.1|; hypothetical protein [Zymoseptoria tritici IPO323, MYCGRDRAFT_89384]	NA	ztr:MYCGRDRAFT_89384;	NA	NA	NA	NA	NA	NA	NA
Contig1	2303005	32	-8.18	4.086	0.1178	-2.002	0.05443
Contig1	2304119	32	-8.18	4.086	0.1178	-2.002	0.05443
Contig1	2304306	31	-7.611	3.988	0.1116	-1.908	0.06628
Contig1	2305858	31	-7.611	3.988	0.1116	-1.908	0.06628	A02356	2304890	2307142	+	mRNA	Contig1:2304890:2307142:+	gi|453088874|gb|EMF16914.1|; spindle pole body interacting protein [Sphaerulina musiva SO2202]	Q5BGR2; MESA_EMENI Protein mesA OS=Emericella nidulans (strain FGSC A4 / ATCC 38163 / CBS 112.46 / NRRL 194 / M139) GN=mesA PE=1 SV=2	pfj:MYCFIDRAFT_26635;	NA	NA	NA	NA	NA	NA	NA
Contig1	2306485	32	-8.18	4.086	0.1178	-2.002	0.05443	A02356	2304890	2307142	+	mRNA	Contig1:2304890:2307142:+	gi|453088874|gb|EMF16914.1|; spindle pole body interacting protein [Sphaerulina musiva SO2202]	Q5BGR2; MESA_EMENI Protein mesA OS=Emericella nidulans (strain FGSC A4 / ATCC 38163 / CBS 112.46 / NRRL 194 / M139) GN=mesA PE=1 SV=2	pfj:MYCFIDRAFT_26635;	NA	NA	NA	NA	NA	NA	NA
Contig1	2309149	31	-7.611	3.988	0.1116	-1.908	0.06628	A02358	2308778	2312786	-	mRNA	Contig1:2308778:2312786:-	gi|453088516|gb|EMF16556.1|; hypothetical protein [Sphaerulina musiva SO2202, SEPMUDRAFT_145783]	NA	pfj:MYCFIDRAFT_85964;	NA	NA	GO:0003723; RNA binding; molecular_function	NA	NA	NA	NA
Contig1	2311615	31	-7.611	3.988	0.1116	-1.908	0.06628	A02358	2308778	2312786	-	mRNA	Contig1:2308778:2312786:-	gi|453088516|gb|EMF16556.1|; hypothetical protein [Sphaerulina musiva SO2202, SEPMUDRAFT_145783]	NA	pfj:MYCFIDRAFT_85964;	NA	NA	GO:0003723; RNA binding; molecular_function	NA	NA	NA	NA
Contig1	2312337	32	-8.18	4.086	0.1178	-2.002	0.05443	A02358	2308778	2312786	-	mRNA	Contig1:2308778:2312786:-	gi|453088516|gb|EMF16556.1|; hypothetical protein [Sphaerulina musiva SO2202, SEPMUDRAFT_145783]	NA	pfj:MYCFIDRAFT_85964;	NA	NA	GO:0003723; RNA binding; molecular_function	NA	NA	NA	NA
Contig1	2313284	31	-7.611	3.988	0.1116	-1.908	0.06628
Contig1	2313872	32	-6.872	6.73	0.03359	-1.021	0.3154
Contig1	2313892	32	-3.422	8.192	0.005784	-0.4178	0.6791
Contig1	2321371	32	-8.18	4.086	0.1178	-2.002	0.05443	A02360	2320552	2322108	-	mRNA	Contig1:2320552:2322108:-	gi|453088515|gb|EMF16555.1|; PLP-dependent transferase [Sphaerulina musiva SO2202]	P52893; ALAM_YEAST Probable alanine aminotransferase, mitochondrial OS=Saccharomyces cerevisiae (strain ATCC 204508 / S288c) GN=ALT1 PE=1 SV=1	pfj:MYCFIDRAFT_125681; K00814 GPT, ALT alanine transaminase 2.6.1.2 Metabolism; Amino acid metabolism; Alanine, aspartate and glutamate metabolism [PATH:ko00250] Metabolism; Energy metabolism; Carbon fixation in photosynthetic organisms [PATH:ko00710] Metabolism; Overview; Carbon metabolism [PATH:ko01200] Metabolism; Overview; 2-Oxocarboxylic acid metabolism [PATH:ko01210] Metabolism; Overview; B…	YLR089c; KOG0258 Alanine aminotransferase E Amino acid transport and metabolism ;	NA	GO:0030170; pyridoxal phosphate binding; molecular_function GO:0009058; biosynthetic process; biological_process	NA	NA	NA	NA
Contig1	2322477	31	-7.611	3.988	0.1116	-1.908	0.06628
Contig1	2322632	31	-7.611	3.988	0.1116	-1.908	0.06628
Contig1	2323101	31	-8.051	4.163	0.1143	-1.934	0.06291	A02361	2322931	2324529	+	mRNA	Contig1:2322931:2324529:+	gi|453088514|gb|EMF16554.1|; hypothetical protein [Sphaerulina musiva SO2202, SEPMUDRAFT_145780]	NA	pfj:MYCFIDRAFT_209700;	NA	NA	GO:0042157; lipoprotein metabolic process; biological_process GO:0005576; NA GO:0006869; lipid transport; biological_process GO:0008289; lipid binding; molecular_function	NA	NA	NA	NA
Contig1	2323989	31	-7.611	3.988	0.1116	-1.908	0.06628	A02361	2322931	2324529	+	mRNA	Contig1:2322931:2324529:+	gi|453088514|gb|EMF16554.1|; hypothetical protein [Sphaerulina musiva SO2202, SEPMUDRAFT_145780]	NA	pfj:MYCFIDRAFT_209700;	NA	NA	GO:0042157; lipoprotein metabolic process; biological_process GO:0005576; NA GO:0006869; lipid transport; biological_process GO:0008289; lipid binding; molecular_function	NA	NA	NA	NA
Contig1	2324245	31	-7.611	3.988	0.1116	-1.908	0.06628	A02361	2322931	2324529	+	mRNA	Contig1:2322931:2324529:+	gi|453088514|gb|EMF16554.1|; hypothetical protein [Sphaerulina musiva SO2202, SEPMUDRAFT_145780]	NA	pfj:MYCFIDRAFT_209700;	NA	NA	GO:0042157; lipoprotein metabolic process; biological_process GO:0005576; NA GO:0006869; lipid transport; biological_process GO:0008289; lipid binding; molecular_function	NA	NA	NA	NA
Contig1	2327122	30	-7.453	4.061	0.1074	-1.835	0.07713	A02363	2327005	2330392	-	mRNA	Contig1:2327005:2330392:-	gi|453088512|gb|EMF16552.1|; ARM repeat-containing protein [Sphaerulina musiva SO2202]	NA	pfj:MYCFIDRAFT_26178; K20221 IPO4, RANBP4 importin-4 --	NA	NA	GO:0046961; proton-transporting ATPase activity, rotational mechanism; molecular_function GO:0006886; intracellular protein transport; biological_process GO:0015991; ATP hydrolysis coupled proton transport; biological_process GO:0030117; membrane coat; cellular_component GO:0005515; protein binding; molecular_function GO:0016192; vesicle-mediated transport; biological_process GO:0004674; protein …	NA	NA	NA	NA
Contig1	2330200	31	-8.051	4.163	0.1143	-1.934	0.06291	A02363	2327005	2330392	-	mRNA	Contig1:2327005:2330392:-	gi|453088512|gb|EMF16552.1|; ARM repeat-containing protein [Sphaerulina musiva SO2202]	NA	pfj:MYCFIDRAFT_26178; K20221 IPO4, RANBP4 importin-4 --	NA	NA	GO:0046961; proton-transporting ATPase activity, rotational mechanism; molecular_function GO:0006886; intracellular protein transport; biological_process GO:0015991; ATP hydrolysis coupled proton transport; biological_process GO:0030117; membrane coat; cellular_component GO:0005515; protein binding; molecular_function GO:0016192; vesicle-mediated transport; biological_process GO:0004674; protein …	NA	NA	NA	NA
Contig1	2330207	32	-8.18	4.086	0.1178	-2.002	0.05443	A02363	2327005	2330392	-	mRNA	Contig1:2327005:2330392:-	gi|453088512|gb|EMF16552.1|; ARM repeat-containing protein [Sphaerulina musiva SO2202]	NA	pfj:MYCFIDRAFT_26178; K20221 IPO4, RANBP4 importin-4 --	NA	NA	GO:0046961; proton-transporting ATPase activity, rotational mechanism; molecular_function GO:0006886; intracellular protein transport; biological_process GO:0015991; ATP hydrolysis coupled proton transport; biological_process GO:0030117; membrane coat; cellular_component GO:0005515; protein binding; molecular_function GO:0016192; vesicle-mediated transport; biological_process GO:0004674; protein …	NA	NA	NA	NA
Contig1	2331505	32	-8.18	4.086	0.1178	-2.002	0.05443
Contig1	2334848	32	-8.18	4.086	0.1178	-2.002	0.05443
Contig1	2335496	31	-7.611	3.988	0.1116	-1.908	0.06628
Contig1	2336623	31	-8.051	4.163	0.1143	-1.934	0.06291	A02365	2336271	2338262	+	mRNA	Contig1:2336271:2338262:+	gi|631375236|ref|XP_007921998.1|; ABC transporter, ABC-G family, WBC-type [Pseudocercospora fijiensis CIRAD86]	NA	pfj:MYCFIDRAFT_160502;	NA	NA	GO:0016887; ATPase activity; molecular_function GO:0016020; membrane; cellular_component GO:0005525; GTP binding; molecular_function GO:0003924; GTPase activity; molecular_function GO:0006139; nucleobase, nucleoside, nucleotide and nucleic acid metabolic process; biological_process GO:0004127; cytidylate kinase activity; molecular_function GO:0003723; RNA binding; molecular_function GO:0003724; R…	NA	NA	NA	NA
Contig1	2337227	32	-8.18	4.086	0.1178	-2.002	0.05443	A02365	2336271	2338262	+	mRNA	Contig1:2336271:2338262:+	gi|631375236|ref|XP_007921998.1|; ABC transporter, ABC-G family, WBC-type [Pseudocercospora fijiensis CIRAD86]	NA	pfj:MYCFIDRAFT_160502;	NA	NA	GO:0016887; ATPase activity; molecular_function GO:0016020; membrane; cellular_component GO:0005525; GTP binding; molecular_function GO:0003924; GTPase activity; molecular_function GO:0006139; nucleobase, nucleoside, nucleotide and nucleic acid metabolic process; biological_process GO:0004127; cytidylate kinase activity; molecular_function GO:0003723; RNA binding; molecular_function GO:0003724; R…	NA	NA	NA	NA
Contig1	2337566	31	-7.611	3.988	0.1116	-1.908	0.06628	A02365	2336271	2338262	+	mRNA	Contig1:2336271:2338262:+	gi|631375236|ref|XP_007921998.1|; ABC transporter, ABC-G family, WBC-type [Pseudocercospora fijiensis CIRAD86]	NA	pfj:MYCFIDRAFT_160502;	NA	NA	GO:0016887; ATPase activity; molecular_function GO:0016020; membrane; cellular_component GO:0005525; GTP binding; molecular_function GO:0003924; GTPase activity; molecular_function GO:0006139; nucleobase, nucleoside, nucleotide and nucleic acid metabolic process; biological_process GO:0004127; cytidylate kinase activity; molecular_function GO:0003723; RNA binding; molecular_function GO:0003724; R…	NA	NA	NA	NA
Contig1	2338772	9	1.407	8.172	0.004215	0.1721	0.8682
Contig1	2346085	28	-7.11	4.211	0.09882	-1.688	0.1033
Contig1	2346263	32	-8.18	4.086	0.1178	-2.002	0.05443
Contig1	2346379	32	-13.76	6.55	0.1282	-2.1	0.04424	A02368	2346379	2350307	-	mRNA	Contig1:2346379:2350307:-	gi|453088509|gb|EMF16549.1|; multidrug efflux transporter AcrB transmembrane domain-containing protein [Sphaerulina musiva SO2202]	Q12200; NPC1_YEAST Niemann-Pick type C-related protein 1 OS=Saccharomyces cerevisiae (strain ATCC 204508 / S288c) GN=NCR1 PE=1 SV=1	pfj:MYCFIDRAFT_201879; K12385 NPC1 Niemann-Pick C1 protein -- Cellular Processes; Transport and catabolism; Lysosome [PATH:ko04142]	YPL006w; KOG1933 Cholesterol transport protein (Niemann-Pick C disease protein) I Lipid transport and metabolism ;	gnl|TC-DB|Q12200; 2.A.6.6.3 HYPOTHETICAL 132.6 kDa PROTEIN YPL006W - Saccharomyces cerevisiae (Baker's yeast).	GO:0016020; membrane; cellular_component GO:0008158; hedgehog receptor activity; molecular_function	PHI:1167; NPC1 FGSG_09254 5518 Fusarium graminearum reduced virulence	NA	NA	NA
Contig1	2348210	31	-8.051	4.163	0.1143	-1.934	0.06291	A02368	2346379	2350307	-	mRNA	Contig1:2346379:2350307:-	gi|453088509|gb|EMF16549.1|; multidrug efflux transporter AcrB transmembrane domain-containing protein [Sphaerulina musiva SO2202]	Q12200; NPC1_YEAST Niemann-Pick type C-related protein 1 OS=Saccharomyces cerevisiae (strain ATCC 204508 / S288c) GN=NCR1 PE=1 SV=1	pfj:MYCFIDRAFT_201879; K12385 NPC1 Niemann-Pick C1 protein -- Cellular Processes; Transport and catabolism; Lysosome [PATH:ko04142]	YPL006w; KOG1933 Cholesterol transport protein (Niemann-Pick C disease protein) I Lipid transport and metabolism ;	gnl|TC-DB|Q12200; 2.A.6.6.3 HYPOTHETICAL 132.6 kDa PROTEIN YPL006W - Saccharomyces cerevisiae (Baker's yeast).	GO:0016020; membrane; cellular_component GO:0008158; hedgehog receptor activity; molecular_function	PHI:1167; NPC1 FGSG_09254 5518 Fusarium graminearum reduced virulence	NA	NA	NA
Contig1	2355702	31	-7.611	3.988	0.1116	-1.908	0.06628	A02371	2355535	2360170	+	mRNA	Contig1:2355535:2360170:+	gi|453089389|gb|EMF17429.1|; hypothetical protein [Sphaerulina musiva SO2202, SEPMUDRAFT_146468]	NA	pfj:MYCFIDRAFT_104310; K19983 EXOC1, SEC3 exocyst complex component 1 --	NA	NA	GO:0007015; actin filament organization; biological_process GO:0006897; endocytosis; biological_process	NA	NA	NA	NA
Contig1	2356321	32	-8.18	4.086	0.1178	-2.002	0.05443	A02371	2355535	2360170	+	mRNA	Contig1:2355535:2360170:+	gi|453089389|gb|EMF17429.1|; hypothetical protein [Sphaerulina musiva SO2202, SEPMUDRAFT_146468]	NA	pfj:MYCFIDRAFT_104310; K19983 EXOC1, SEC3 exocyst complex component 1 --	NA	NA	GO:0007015; actin filament organization; biological_process GO:0006897; endocytosis; biological_process	NA	NA	NA	NA
Contig1	2359307	31	-8.051	4.163	0.1143	-1.934	0.06291	A02371	2355535	2360170	+	mRNA	Contig1:2355535:2360170:+	gi|453089389|gb|EMF17429.1|; hypothetical protein [Sphaerulina musiva SO2202, SEPMUDRAFT_146468]	NA	pfj:MYCFIDRAFT_104310; K19983 EXOC1, SEC3 exocyst complex component 1 --	NA	NA	GO:0007015; actin filament organization; biological_process GO:0006897; endocytosis; biological_process	NA	NA	NA	NA
Contig1	2361059	32	-8.18	4.086	0.1178	-2.002	0.05443
Contig1	2361074	32	-8.18	4.086	0.1178	-2.002	0.05443
Contig1	2362591	31	-7.611	3.988	0.1116	-1.908	0.06628
Contig1	2363264	31	-8.051	4.163	0.1143	-1.934	0.06291	A02373	2362709	2364696	-	mRNA	Contig1:2362709:2364696:-	gi|453089387|gb|EMF17427.1|; hypothetical protein [Sphaerulina musiva SO2202, SEPMUDRAFT_146467]	NA	bcom:BAUCODRAFT_30061; K20062 ART4_5_7 arrestin-related trafficking adapter 4/5/7 --	NA	NA	NA	NA	NA	NA	NA
Contig1	2364055	32	-8.18	4.086	0.1178	-2.002	0.05443	A02373	2362709	2364696	-	mRNA	Contig1:2362709:2364696:-	gi|453089387|gb|EMF17427.1|; hypothetical protein [Sphaerulina musiva SO2202, SEPMUDRAFT_146467]	NA	bcom:BAUCODRAFT_30061; K20062 ART4_5_7 arrestin-related trafficking adapter 4/5/7 --	NA	NA	NA	NA	NA	NA	NA
Contig1	2364742	30	-7.453	4.061	0.1074	-1.835	0.07713
Contig1	2366240	32	-8.18	4.086	0.1178	-2.002	0.05443	A02374	2365417	2367313	-	mRNA	Contig1:2365417:2367313:-	gi|453089386|gb|EMF17426.1|; WD40 repeat-like protein [Sphaerulina musiva SO2202]	A1DMI8; CREC_NEOFI Probable catabolite repression protein creC OS=Neosartorya fischeri (strain ATCC 1020 / DSM 3700 / CBS 544.65 / FGSC A1164 / JCM 1740 / NRRL 181 / WB 181) GN=creC PE=3 SV=1	pfj:MYCFIDRAFT_185649;	NA	NA	GO:0005515; protein binding; molecular_function GO:0006511; ubiquitin-dependent protein catabolic process; biological_process GO:0004175; endopeptidase activity; molecular_function GO:0019773; proteasome core complex, alpha-subunit complex; cellular_component	NA	NA	NA	NA
Contig1	2367535	30	-7.453	4.061	0.1074	-1.835	0.07713
Contig1	2367631	31	-7.611	3.988	0.1116	-1.908	0.06628
Contig1	2367837	32	-8.18	4.086	0.1178	-2.002	0.05443
Contig1	2368291	31	-7.611	3.988	0.1116	-1.908	0.06628	A02375	2367858	2369921	+	mRNA	Contig1:2367858:2369921:+	gi|453089385|gb|EMF17425.1|; mitochondrial Rho GTPase [Sphaerulina musiva SO2202]	Q7RZA2; GEM1_NEUCR Mitochondrial Rho GTPase 1 OS=Neurospora crassa (strain ATCC 24698 / 74-OR23-1A / CBS 708.71 / DSM 1257 / FGSC 987) GN=gem-1 PE=3 SV=1	pfj:MYCFIDRAFT_201872; K07870 RHOT1, ARHT1 mitochondrial Rho GTPase 1 3.6.5.- --	YAL048c; KOG1707 Predicted Ras related/Rac-GTP binding protein V Defense mechanisms ;	NA	GO:0000166; nucleotide binding; molecular_function GO:0007264; small GTPase mediated signal transduction; biological_process GO:0005622; intracellular; cellular_component GO:0005525; GTP binding; molecular_function GO:0003924; GTPase activity; molecular_function GO:0005509; calcium ion binding; molecular_function GO:0003677; DNA binding; molecular_function GO:0016021; integral to membrane; cellul…	NA	NA	NA	NA
Contig1	2369108	31	-7.611	3.988	0.1116	-1.908	0.06628	A02375	2367858	2369921	+	mRNA	Contig1:2367858:2369921:+	gi|453089385|gb|EMF17425.1|; mitochondrial Rho GTPase [Sphaerulina musiva SO2202]	Q7RZA2; GEM1_NEUCR Mitochondrial Rho GTPase 1 OS=Neurospora crassa (strain ATCC 24698 / 74-OR23-1A / CBS 708.71 / DSM 1257 / FGSC 987) GN=gem-1 PE=3 SV=1	pfj:MYCFIDRAFT_201872; K07870 RHOT1, ARHT1 mitochondrial Rho GTPase 1 3.6.5.- --	YAL048c; KOG1707 Predicted Ras related/Rac-GTP binding protein V Defense mechanisms ;	NA	GO:0000166; nucleotide binding; molecular_function GO:0007264; small GTPase mediated signal transduction; biological_process GO:0005622; intracellular; cellular_component GO:0005525; GTP binding; molecular_function GO:0003924; GTPase activity; molecular_function GO:0005509; calcium ion binding; molecular_function GO:0003677; DNA binding; molecular_function GO:0016021; integral to membrane; cellul…	NA	NA	NA	NA
Contig1	2369168	31	-7.611	3.988	0.1116	-1.908	0.06628	A02375	2367858	2369921	+	mRNA	Contig1:2367858:2369921:+	gi|453089385|gb|EMF17425.1|; mitochondrial Rho GTPase [Sphaerulina musiva SO2202]	Q7RZA2; GEM1_NEUCR Mitochondrial Rho GTPase 1 OS=Neurospora crassa (strain ATCC 24698 / 74-OR23-1A / CBS 708.71 / DSM 1257 / FGSC 987) GN=gem-1 PE=3 SV=1	pfj:MYCFIDRAFT_201872; K07870 RHOT1, ARHT1 mitochondrial Rho GTPase 1 3.6.5.- --	YAL048c; KOG1707 Predicted Ras related/Rac-GTP binding protein V Defense mechanisms ;	NA	GO:0000166; nucleotide binding; molecular_function GO:0007264; small GTPase mediated signal transduction; biological_process GO:0005622; intracellular; cellular_component GO:0005525; GTP binding; molecular_function GO:0003924; GTPase activity; molecular_function GO:0005509; calcium ion binding; molecular_function GO:0003677; DNA binding; molecular_function GO:0016021; integral to membrane; cellul…	NA	NA	NA	NA
Contig1	2369578	31	-7.611	3.988	0.1116	-1.908	0.06628	A02375	2367858	2369921	+	mRNA	Contig1:2367858:2369921:+	gi|453089385|gb|EMF17425.1|; mitochondrial Rho GTPase [Sphaerulina musiva SO2202]	Q7RZA2; GEM1_NEUCR Mitochondrial Rho GTPase 1 OS=Neurospora crassa (strain ATCC 24698 / 74-OR23-1A / CBS 708.71 / DSM 1257 / FGSC 987) GN=gem-1 PE=3 SV=1	pfj:MYCFIDRAFT_201872; K07870 RHOT1, ARHT1 mitochondrial Rho GTPase 1 3.6.5.- --	YAL048c; KOG1707 Predicted Ras related/Rac-GTP binding protein V Defense mechanisms ;	NA	GO:0000166; nucleotide binding; molecular_function GO:0007264; small GTPase mediated signal transduction; biological_process GO:0005622; intracellular; cellular_component GO:0005525; GTP binding; molecular_function GO:0003924; GTPase activity; molecular_function GO:0005509; calcium ion binding; molecular_function GO:0003677; DNA binding; molecular_function GO:0016021; integral to membrane; cellul…	NA	NA	NA	NA
Contig1	2369749	31	-7.611	3.988	0.1116	-1.908	0.06628	A02375	2367858	2369921	+	mRNA	Contig1:2367858:2369921:+	gi|453089385|gb|EMF17425.1|; mitochondrial Rho GTPase [Sphaerulina musiva SO2202]	Q7RZA2; GEM1_NEUCR Mitochondrial Rho GTPase 1 OS=Neurospora crassa (strain ATCC 24698 / 74-OR23-1A / CBS 708.71 / DSM 1257 / FGSC 987) GN=gem-1 PE=3 SV=1	pfj:MYCFIDRAFT_201872; K07870 RHOT1, ARHT1 mitochondrial Rho GTPase 1 3.6.5.- --	YAL048c; KOG1707 Predicted Ras related/Rac-GTP binding protein V Defense mechanisms ;	NA	GO:0000166; nucleotide binding; molecular_function GO:0007264; small GTPase mediated signal transduction; biological_process GO:0005622; intracellular; cellular_component GO:0005525; GTP binding; molecular_function GO:0003924; GTPase activity; molecular_function GO:0005509; calcium ion binding; molecular_function GO:0003677; DNA binding; molecular_function GO:0016021; integral to membrane; cellul…	NA	NA	NA	NA
Contig1	2369906	30	-7.453	4.061	0.1074	-1.835	0.07713	A02375	2367858	2369921	+	mRNA	Contig1:2367858:2369921:+	gi|453089385|gb|EMF17425.1|; mitochondrial Rho GTPase [Sphaerulina musiva SO2202]	Q7RZA2; GEM1_NEUCR Mitochondrial Rho GTPase 1 OS=Neurospora crassa (strain ATCC 24698 / 74-OR23-1A / CBS 708.71 / DSM 1257 / FGSC 987) GN=gem-1 PE=3 SV=1	pfj:MYCFIDRAFT_201872; K07870 RHOT1, ARHT1 mitochondrial Rho GTPase 1 3.6.5.- --	YAL048c; KOG1707 Predicted Ras related/Rac-GTP binding protein V Defense mechanisms ;	NA	GO:0000166; nucleotide binding; molecular_function GO:0007264; small GTPase mediated signal transduction; biological_process GO:0005622; intracellular; cellular_component GO:0005525; GTP binding; molecular_function GO:0003924; GTPase activity; molecular_function GO:0005509; calcium ion binding; molecular_function GO:0003677; DNA binding; molecular_function GO:0016021; integral to membrane; cellul…	NA	NA	NA	NA
Contig1	2370554	32	-8.18	4.086	0.1178	-2.002	0.05443
Contig1	2370846	32	-8.18	4.086	0.1178	-2.002	0.05443
Contig1	2371235	31	-7.611	3.988	0.1116	-1.908	0.06628
Contig1	2371684	32	-8.18	4.086	0.1178	-2.002	0.05443
Contig1	2371759	32	-8.18	4.086	0.1178	-2.002	0.05443
Contig1	2371782	32	-8.18	4.086	0.1178	-2.002	0.05443
Contig1	2372109	31	-7.611	3.988	0.1116	-1.908	0.06628
Contig1	2372387	31	-8.158	4.172	0.1165	-1.956	0.06022
Contig1	2373012	32	-8.18	4.086	0.1178	-2.002	0.05443	A02376	2372523	2375189	+	mRNA	Contig1:2372523:2375189:+	gi|631375222|ref|XP_007921991.1|; hypothetical protein [Pseudocercospora fijiensis CIRAD86, MYCFIDRAFT_213610]	NA	pfj:MYCFIDRAFT_213610;	NA	NA	GO:0005515; protein binding; molecular_function	NA	NA	NA	NA
Contig1	2373489	32	-8.18	4.086	0.1178	-2.002	0.05443	A02376	2372523	2375189	+	mRNA	Contig1:2372523:2375189:+	gi|631375222|ref|XP_007921991.1|; hypothetical protein [Pseudocercospora fijiensis CIRAD86, MYCFIDRAFT_213610]	NA	pfj:MYCFIDRAFT_213610;	NA	NA	GO:0005515; protein binding; molecular_function	NA	NA	NA	NA
Contig1	2374528	31	-8.051	4.163	0.1143	-1.934	0.06291	A02376	2372523	2375189	+	mRNA	Contig1:2372523:2375189:+	gi|631375222|ref|XP_007921991.1|; hypothetical protein [Pseudocercospora fijiensis CIRAD86, MYCFIDRAFT_213610]	NA	pfj:MYCFIDRAFT_213610;	NA	NA	GO:0005515; protein binding; molecular_function	NA	NA	NA	NA
Contig1	2375670	32	-1.978	3.905	0.008481	-0.5066	0.6162	A02378	2375304	2377115	-	mRNA	Contig1:2375304:2377115:-	gi|627799923|ref|XP_007673309.1|; hypothetical protein [Baudoinia compniacensis UAMH 10762, BAUCODRAFT_348426]	NA	bcom:BAUCODRAFT_348426;	NA	NA	NA	NA	NA	NA	NA
Contig1	2377470	31	-7.611	3.988	0.1116	-1.908	0.06628
Contig1	2380754	31	-7.611	3.988	0.1116	-1.908	0.06628
Contig1	2384571	31	15.13	6.534	0.1561	2.316	0.02782	A02382	2383926	2386585	-	mRNA	Contig1:2383926:2386585:-	gi|453089380|gb|EMF17420.1|; hypothetical protein [Sphaerulina musiva SO2202, SEPMUDRAFT_113413]	NA	NA	NA	NA	GO:0004842; ubiquitin-protein ligase activity; molecular_function	NA	NA	NA	NA
Contig1	2386645	32	-8.18	4.086	0.1178	-2.002	0.05443
Contig1	2386885	31	-7.611	3.988	0.1116	-1.908	0.06628
Contig1	2388497	32	-8.18	4.086	0.1178	-2.002	0.05443	A02383	2386895	2389134	+	mRNA	Contig1:2386895:2389134:+	gi|453089379|gb|EMF17419.1|; DEAD-domain-containing protein, partial [Sphaerulina musiva SO2202]	Q4WMS3; MAK5_ASPFU ATP-dependent RNA helicase mak5 OS=Neosartorya fumigata (strain ATCC MYA-4609 / Af293 / CBS 101355 / FGSC A1100) GN=mak5 PE=3 SV=2	pfj:MYCFIDRAFT_185631; K14805 DDX24, MAK5 ATP-dependent RNA helicase DDX24/MAK5 3.6.4.13 --	NA	NA	GO:0003676; nucleic acid binding; molecular_function GO:0005524; ATP binding; molecular_function GO:0004386; helicase activity; molecular_function GO:0003677; DNA binding; molecular_function GO:0016787; hydrolase activity; molecular_function GO:0008026; ATP-dependent helicase activity; molecular_function	NA	NA	NA	NA
Contig1	2389529	30	-8.022	4.253	0.1128	-1.886	0.06966	A02384	2389196	2390362	-	mRNA	Contig1:2389196:2390362:-	gi|398399224|ref|XP_003853069.1|; hypothetical protein [Zymoseptoria tritici IPO323, MYCGRDRAFT_71347]	P11960; ODBA_RAT 2-oxoisovalerate dehydrogenase subunit alpha, mitochondrial (Fragment) OS=Rattus norvegicus GN=Bckdha PE=1 SV=1	ztr:MYCGRDRAFT_71347; K00166 BCKDHA, bkdA1 2-oxoisovalerate dehydrogenase E1 component alpha subunit 1.2.4.4 Metabolism; Amino acid metabolism; Valine, leucine and isoleucine degradation [PATH:ko00280]	Hs11386135; KOG1182 Branched chain alpha-keto acid dehydrogenase complex, alpha subunit C Energy production and conversion ;	NA	GO:0016624; oxidoreductase activity, acting on the aldehyde or oxo group of donors, disulfide as acceptor; molecular_function GO:0016114; terpenoid biosynthetic process; biological_process GO:0008152; NA GO:0008661; 1-deoxy-D-xylulose-5-phosphate synthase activity; molecular_function	NA	NA	NA	NA
Contig1	2390817	31	-7.611	3.988	0.1116	-1.908	0.06628
Contig1	2394183	32	-8.18	4.086	0.1178	-2.002	0.05443
Contig1	2395378	31	-7.611	3.988	0.1116	-1.908	0.06628
Contig1	2396909	31	-13.62	6.648	0.1265	-2.049	0.04961	A02387	2395713	2398700	+	mRNA	Contig1:2395713:2398700:+	gi|453089374|gb|EMF17414.1|; hypothetical protein [Sphaerulina musiva SO2202, SEPMUDRAFT_146449]	NA	ztr:MYCGRDRAFT_71341; K11763 RSC9 chromatin structure-remodeling complex subunit RSC9 -- --	NA	NA	GO:0005622; intracellular; cellular_component GO:0003677; DNA binding; molecular_function	PHI:1299; GzAT003 FGSG_09495 5518 Fusarium graminearum unaffected pathogenicity	NA	NA	NA
Contig1	2398643	31	15.13	6.534	0.1561	2.316	0.02782	A02387	2395713	2398700	+	mRNA	Contig1:2395713:2398700:+	gi|453089374|gb|EMF17414.1|; hypothetical protein [Sphaerulina musiva SO2202, SEPMUDRAFT_146449]	NA	ztr:MYCGRDRAFT_71341; K11763 RSC9 chromatin structure-remodeling complex subunit RSC9 -- --	NA	NA	GO:0005622; intracellular; cellular_component GO:0003677; DNA binding; molecular_function	PHI:1299; GzAT003 FGSG_09495 5518 Fusarium graminearum unaffected pathogenicity	NA	NA	NA
Contig1	2400782	32	14.94	6.464	0.1511	2.311	0.02789
Contig1	2402224	32	-8.18	4.086	0.1178	-2.002	0.05443
Contig1	2402253	32	-8.18	4.086	0.1178	-2.002	0.05443
Contig1	2403998	31	-8.051	4.163	0.1143	-1.934	0.06291
Contig1	2404363	32	-1.978	3.905	0.008481	-0.5066	0.6162
Contig1	2404693	31	-7.611	3.988	0.1116	-1.908	0.06628
Contig1	2406072	30	-7.453	4.061	0.1074	-1.835	0.07713
Contig1	2408188	32	-8.18	4.086	0.1178	-2.002	0.05443
Contig1	2408576	31	-1.793	3.98	0.006951	-0.4505	0.6557	A02394	2408199	2410755	-	mRNA	Contig1:2408199:2410755:-	gi|452846923|gb|EME48855.1|; hypothetical protein [Dothistroma septosporum NZE10, DOTSEDRAFT_67798]	NA	bcom:BAUCODRAFT_526662;	NA	NA	GO:0050660; flavin adenine dinucleotide binding; molecular_function GO:0016491; oxidoreductase activity; molecular_function GO:0055114; oxidation-reduction process; biological_process GO:0050661; NADP binding; molecular_function GO:0004499; flavin-containing monooxygenase activity; molecular_function	NA	NA	NA	NA
Contig1	2409710	32	-1.978	3.905	0.008481	-0.5066	0.6162	A02394	2408199	2410755	-	mRNA	Contig1:2408199:2410755:-	gi|452846923|gb|EME48855.1|; hypothetical protein [Dothistroma septosporum NZE10, DOTSEDRAFT_67798]	NA	bcom:BAUCODRAFT_526662;	NA	NA	GO:0050660; flavin adenine dinucleotide binding; molecular_function GO:0016491; oxidoreductase activity; molecular_function GO:0055114; oxidation-reduction process; biological_process GO:0050661; NADP binding; molecular_function GO:0004499; flavin-containing monooxygenase activity; molecular_function	NA	NA	NA	NA
Contig1	2410678	31	2.132	3.743	0.01106	0.5695	0.5734	A02394	2408199	2410755	-	mRNA	Contig1:2408199:2410755:-	gi|452846923|gb|EME48855.1|; hypothetical protein [Dothistroma septosporum NZE10, DOTSEDRAFT_67798]	NA	bcom:BAUCODRAFT_526662;	NA	NA	GO:0050660; flavin adenine dinucleotide binding; molecular_function GO:0016491; oxidoreductase activity; molecular_function GO:0055114; oxidation-reduction process; biological_process GO:0050661; NADP binding; molecular_function GO:0004499; flavin-containing monooxygenase activity; molecular_function	NA	NA	NA	NA
Contig1	2411835	29	-1.187	4.073	0.003135	-0.2914	0.773
Contig1	2412488	32	14.94	6.464	0.1511	2.311	0.02789
Contig1	2412692	31	-8.051	4.163	0.1143	-1.934	0.06291
Contig1	2412778	30	-7.453	4.061	0.1074	-1.835	0.07713
Contig1	2413784	32	14.94	6.464	0.1511	2.311	0.02789	A02395	2413185	2414108	+	mRNA	Contig1:2413185:2414108:+	gi|631375742|ref|XP_007922251.1|; hypothetical protein [Pseudocercospora fijiensis CIRAD86, MYCFIDRAFT_185919]	P13703; HMGCL_PSEMV Hydroxymethylglutaryl-CoA lyase OS=Pseudomonas mevalonii GN=mvaB PE=3 SV=1	pfj:MYCFIDRAFT_185919; K01640 E4.1.3.4, HMGCL, hmgL hydroxymethylglutaryl-CoA lyase 4.1.3.4 Metabolism; Lipid metabolism; Synthesis and degradation of ketone bodies [PATH:ko00072] Metabolism; Amino acid metabolism; Valine, leucine and isoleucine degradation [PATH:ko00280] Metabolism; Metabolism of terpenoids and polyketides; Geraniol degradation [PATH:ko00281] Metabolism; Carbohydrate metabolism;…	7297201; KOG2368 Hydroxymethylglutaryl-CoA lyase CE Energy production and conversion ; Amino acid transport and metabolism ;	NA	GO:0003824; NA	NA	NA	NA	NA
Contig1	2414476	31	-7.611	3.988	0.1116	-1.908	0.06628	A02396	2414430	2414867	-	mRNA	Contig1:2414430:2414867:-	gi|453088471|gb|EMF16511.1|; hypothetical protein [Sphaerulina musiva SO2202, SEPMUDRAFT_112554]	NA	pfj:MYCFIDRAFT_75613;	NA	NA	NA	NA	NA	NA	NA
Contig1	2414609	31	-4.441	3.912	0.04255	-1.135	0.2655	A02396	2414430	2414867	-	mRNA	Contig1:2414430:2414867:-	gi|453088471|gb|EMF16511.1|; hypothetical protein [Sphaerulina musiva SO2202, SEPMUDRAFT_112554]	NA	pfj:MYCFIDRAFT_75613;	NA	NA	NA	NA	NA	NA	NA
Contig1	2414616	32	-1.978	3.905	0.008481	-0.5066	0.6162	A02396	2414430	2414867	-	mRNA	Contig1:2414430:2414867:-	gi|453088471|gb|EMF16511.1|; hypothetical protein [Sphaerulina musiva SO2202, SEPMUDRAFT_112554]	NA	pfj:MYCFIDRAFT_75613;	NA	NA	NA	NA	NA	NA	NA
Contig1	2414652	32	-1.978	3.905	0.008481	-0.5066	0.6162	A02396	2414430	2414867	-	mRNA	Contig1:2414430:2414867:-	gi|453088471|gb|EMF16511.1|; hypothetical protein [Sphaerulina musiva SO2202, SEPMUDRAFT_112554]	NA	pfj:MYCFIDRAFT_75613;	NA	NA	NA	NA	NA	NA	NA
Contig1	2414968	32	-8.18	4.086	0.1178	-2.002	0.05443
Contig1	2415113	31	-7.611	3.988	0.1116	-1.908	0.06628
Contig1	2415515	31	-1.793	3.98	0.006951	-0.4505	0.6557	A02397	2415156	2418611	+	mRNA	Contig1:2415156:2418611:+	gi|453088468|gb|EMF16508.1|; leucyl-tRNA synthetase [Sphaerulina musiva SO2202]	P10857; SYLC_NEUCR Leucine--tRNA ligase, cytoplasmic OS=Neurospora crassa (strain ATCC 24698 / 74-OR23-1A / CBS 708.71 / DSM 1257 / FGSC 987) GN=leu-6 PE=3 SV=2	pfj:MYCFIDRAFT_148392; K01869 LARS, leuS leucyl-tRNA synthetase 6.1.1.4 Genetic Information Processing; Translation; Aminoacyl-tRNA biosynthesis [PATH:ko00970]	SPAC26F1.13c; KOG0437 Leucyl-tRNA synthetase J Translation, ribosomal structure and biogenesis ;	NA	GO:0005524; ATP binding; molecular_function GO:0006418; tRNA aminoacylation for protein translation; biological_process GO:0000166; nucleotide binding; molecular_function GO:0004812; aminoacyl-tRNA ligase activity; molecular_function	NA	NA	NA	NA
Contig1	2415731	32	-8.18	4.086	0.1178	-2.002	0.05443	A02397	2415156	2418611	+	mRNA	Contig1:2415156:2418611:+	gi|453088468|gb|EMF16508.1|; leucyl-tRNA synthetase [Sphaerulina musiva SO2202]	P10857; SYLC_NEUCR Leucine--tRNA ligase, cytoplasmic OS=Neurospora crassa (strain ATCC 24698 / 74-OR23-1A / CBS 708.71 / DSM 1257 / FGSC 987) GN=leu-6 PE=3 SV=2	pfj:MYCFIDRAFT_148392; K01869 LARS, leuS leucyl-tRNA synthetase 6.1.1.4 Genetic Information Processing; Translation; Aminoacyl-tRNA biosynthesis [PATH:ko00970]	SPAC26F1.13c; KOG0437 Leucyl-tRNA synthetase J Translation, ribosomal structure and biogenesis ;	NA	GO:0005524; ATP binding; molecular_function GO:0006418; tRNA aminoacylation for protein translation; biological_process GO:0000166; nucleotide binding; molecular_function GO:0004812; aminoacyl-tRNA ligase activity; molecular_function	NA	NA	NA	NA
Contig1	2418258	32	14.94	6.464	0.1511	2.311	0.02789	A02397	2415156	2418611	+	mRNA	Contig1:2415156:2418611:+	gi|453088468|gb|EMF16508.1|; leucyl-tRNA synthetase [Sphaerulina musiva SO2202]	P10857; SYLC_NEUCR Leucine--tRNA ligase, cytoplasmic OS=Neurospora crassa (strain ATCC 24698 / 74-OR23-1A / CBS 708.71 / DSM 1257 / FGSC 987) GN=leu-6 PE=3 SV=2	pfj:MYCFIDRAFT_148392; K01869 LARS, leuS leucyl-tRNA synthetase 6.1.1.4 Genetic Information Processing; Translation; Aminoacyl-tRNA biosynthesis [PATH:ko00970]	SPAC26F1.13c; KOG0437 Leucyl-tRNA synthetase J Translation, ribosomal structure and biogenesis ;	NA	GO:0005524; ATP binding; molecular_function GO:0006418; tRNA aminoacylation for protein translation; biological_process GO:0000166; nucleotide binding; molecular_function GO:0004812; aminoacyl-tRNA ligase activity; molecular_function	NA	NA	NA	NA
Contig1	2418282	32	-8.18	4.086	0.1178	-2.002	0.05443	A02397	2415156	2418611	+	mRNA	Contig1:2415156:2418611:+	gi|453088468|gb|EMF16508.1|; leucyl-tRNA synthetase [Sphaerulina musiva SO2202]	P10857; SYLC_NEUCR Leucine--tRNA ligase, cytoplasmic OS=Neurospora crassa (strain ATCC 24698 / 74-OR23-1A / CBS 708.71 / DSM 1257 / FGSC 987) GN=leu-6 PE=3 SV=2	pfj:MYCFIDRAFT_148392; K01869 LARS, leuS leucyl-tRNA synthetase 6.1.1.4 Genetic Information Processing; Translation; Aminoacyl-tRNA biosynthesis [PATH:ko00970]	SPAC26F1.13c; KOG0437 Leucyl-tRNA synthetase J Translation, ribosomal structure and biogenesis ;	NA	GO:0005524; ATP binding; molecular_function GO:0006418; tRNA aminoacylation for protein translation; biological_process GO:0000166; nucleotide binding; molecular_function GO:0004812; aminoacyl-tRNA ligase activity; molecular_function	NA	NA	NA	NA
Contig1	2418663	31	-8.051	4.163	0.1143	-1.934	0.06291
Contig1	2418896	32	-8.18	4.086	0.1178	-2.002	0.05443
Contig1	2420658	30	-7.453	4.061	0.1074	-1.835	0.07713
Contig1	2423876	32	-8.18	4.086	0.1178	-2.002	0.05443	A02402	2423047	2424709	+	mRNA	Contig1:2423047:2424709:+	gi|627808577|ref|XP_007677636.1|; hypothetical protein [Baudoinia compniacensis UAMH 10762, BAUCODRAFT_518344]	NA	bcom:BAUCODRAFT_518344;	NA	NA	NA	NA	NA	NA	CAP70884.1_AA11; unnamed protein product;--;Podospora anserina S mat+ (Podan2);-- AA11 proteins are copper-dependent lytic polysaccharide monooxygenases (LPMOs); cleavage of chitin chains with oxidation of C-1 has been demonstrated for a AA11 LPMO from Aspergillus oryzae; Family built after Hemsworth et al. Nature Chem. Biol. (2014) 10, 122-126 (PMID 24362702); distantly related to family AA9.
Contig1	2424079	31	-1.793	3.98	0.006951	-0.4505	0.6557	A02402	2423047	2424709	+	mRNA	Contig1:2423047:2424709:+	gi|627808577|ref|XP_007677636.1|; hypothetical protein [Baudoinia compniacensis UAMH 10762, BAUCODRAFT_518344]	NA	bcom:BAUCODRAFT_518344;	NA	NA	NA	NA	NA	NA	CAP70884.1_AA11; unnamed protein product;--;Podospora anserina S mat+ (Podan2);-- AA11 proteins are copper-dependent lytic polysaccharide monooxygenases (LPMOs); cleavage of chitin chains with oxidation of C-1 has been demonstrated for a AA11 LPMO from Aspergillus oryzae; Family built after Hemsworth et al. Nature Chem. Biol. (2014) 10, 122-126 (PMID 24362702); distantly related to family AA9.
Contig1	2424083	31	-8.051	4.163	0.1143	-1.934	0.06291	A02402	2423047	2424709	+	mRNA	Contig1:2423047:2424709:+	gi|627808577|ref|XP_007677636.1|; hypothetical protein [Baudoinia compniacensis UAMH 10762, BAUCODRAFT_518344]	NA	bcom:BAUCODRAFT_518344;	NA	NA	NA	NA	NA	NA	CAP70884.1_AA11; unnamed protein product;--;Podospora anserina S mat+ (Podan2);-- AA11 proteins are copper-dependent lytic polysaccharide monooxygenases (LPMOs); cleavage of chitin chains with oxidation of C-1 has been demonstrated for a AA11 LPMO from Aspergillus oryzae; Family built after Hemsworth et al. Nature Chem. Biol. (2014) 10, 122-126 (PMID 24362702); distantly related to family AA9.
Contig1	2424147	31	-1.793	3.98	0.006951	-0.4505	0.6557	A02402	2423047	2424709	+	mRNA	Contig1:2423047:2424709:+	gi|627808577|ref|XP_007677636.1|; hypothetical protein [Baudoinia compniacensis UAMH 10762, BAUCODRAFT_518344]	NA	bcom:BAUCODRAFT_518344;	NA	NA	NA	NA	NA	NA	CAP70884.1_AA11; unnamed protein product;--;Podospora anserina S mat+ (Podan2);-- AA11 proteins are copper-dependent lytic polysaccharide monooxygenases (LPMOs); cleavage of chitin chains with oxidation of C-1 has been demonstrated for a AA11 LPMO from Aspergillus oryzae; Family built after Hemsworth et al. Nature Chem. Biol. (2014) 10, 122-126 (PMID 24362702); distantly related to family AA9.
Contig1	2424759	32	14.94	6.464	0.1511	2.311	0.02789
Contig1	2426603	30	-7.453	4.061	0.1074	-1.835	0.07713	A02404	2426350	2427194	+	mRNA	Contig1:2426350:2427194:+	gi|453088463|gb|EMF16503.1|; 2-deoxy-D-gluconate 3-dehydrogenase [Sphaerulina musiva SO2202]	P50842; KDUD_BACSU 2-dehydro-3-deoxy-D-gluconate 5-dehydrogenase OS=Bacillus subtilis (strain 168) GN=kduD PE=2 SV=1	pfj:MYCFIDRAFT_28145; K00065 kduD 2-dehydro-3-deoxy-D-gluconate 5-dehydrogenase 1.1.1.127 Metabolism; Carbohydrate metabolism; Pentose and glucuronate interconversions [PATH:ko00040]	NA	NA	GO:0006631; fatty acid metabolic process; biological_process GO:0008831; dTDP-4-dehydrorhamnose reductase activity; molecular_function GO:0016491; oxidoreductase activity; molecular_function GO:0045226; extracellular polysaccharide biosynthetic process; biological_process GO:0043115; precorrin-2 dehydrogenase activity; molecular_function GO:0008677; 2-dehydropantoate 2-reductase activity; molecul…	PHI:2312; THR HM 486909 5530 Metarhizium anisopliae increased virulence (hypervirulence)	NA	NA	NA
Contig1	2426963	32	-1.978	3.905	0.008481	-0.5066	0.6162	A02404	2426350	2427194	+	mRNA	Contig1:2426350:2427194:+	gi|453088463|gb|EMF16503.1|; 2-deoxy-D-gluconate 3-dehydrogenase [Sphaerulina musiva SO2202]	P50842; KDUD_BACSU 2-dehydro-3-deoxy-D-gluconate 5-dehydrogenase OS=Bacillus subtilis (strain 168) GN=kduD PE=2 SV=1	pfj:MYCFIDRAFT_28145; K00065 kduD 2-dehydro-3-deoxy-D-gluconate 5-dehydrogenase 1.1.1.127 Metabolism; Carbohydrate metabolism; Pentose and glucuronate interconversions [PATH:ko00040]	NA	NA	GO:0006631; fatty acid metabolic process; biological_process GO:0008831; dTDP-4-dehydrorhamnose reductase activity; molecular_function GO:0016491; oxidoreductase activity; molecular_function GO:0045226; extracellular polysaccharide biosynthetic process; biological_process GO:0043115; precorrin-2 dehydrogenase activity; molecular_function GO:0008677; 2-dehydropantoate 2-reductase activity; molecul…	PHI:2312; THR HM 486909 5530 Metarhizium anisopliae increased virulence (hypervirulence)	NA	NA	NA
Contig1	2426977	31	-1.793	3.98	0.006951	-0.4505	0.6557	A02404	2426350	2427194	+	mRNA	Contig1:2426350:2427194:+	gi|453088463|gb|EMF16503.1|; 2-deoxy-D-gluconate 3-dehydrogenase [Sphaerulina musiva SO2202]	P50842; KDUD_BACSU 2-dehydro-3-deoxy-D-gluconate 5-dehydrogenase OS=Bacillus subtilis (strain 168) GN=kduD PE=2 SV=1	pfj:MYCFIDRAFT_28145; K00065 kduD 2-dehydro-3-deoxy-D-gluconate 5-dehydrogenase 1.1.1.127 Metabolism; Carbohydrate metabolism; Pentose and glucuronate interconversions [PATH:ko00040]	NA	NA	GO:0006631; fatty acid metabolic process; biological_process GO:0008831; dTDP-4-dehydrorhamnose reductase activity; molecular_function GO:0016491; oxidoreductase activity; molecular_function GO:0045226; extracellular polysaccharide biosynthetic process; biological_process GO:0043115; precorrin-2 dehydrogenase activity; molecular_function GO:0008677; 2-dehydropantoate 2-reductase activity; molecul…	PHI:2312; THR HM 486909 5530 Metarhizium anisopliae increased virulence (hypervirulence)	NA	NA	NA
Contig1	2426990	32	14.94	6.464	0.1511	2.311	0.02789	A02404	2426350	2427194	+	mRNA	Contig1:2426350:2427194:+	gi|453088463|gb|EMF16503.1|; 2-deoxy-D-gluconate 3-dehydrogenase [Sphaerulina musiva SO2202]	P50842; KDUD_BACSU 2-dehydro-3-deoxy-D-gluconate 5-dehydrogenase OS=Bacillus subtilis (strain 168) GN=kduD PE=2 SV=1	pfj:MYCFIDRAFT_28145; K00065 kduD 2-dehydro-3-deoxy-D-gluconate 5-dehydrogenase 1.1.1.127 Metabolism; Carbohydrate metabolism; Pentose and glucuronate interconversions [PATH:ko00040]	NA	NA	GO:0006631; fatty acid metabolic process; biological_process GO:0008831; dTDP-4-dehydrorhamnose reductase activity; molecular_function GO:0016491; oxidoreductase activity; molecular_function GO:0045226; extracellular polysaccharide biosynthetic process; biological_process GO:0043115; precorrin-2 dehydrogenase activity; molecular_function GO:0008677; 2-dehydropantoate 2-reductase activity; molecul…	PHI:2312; THR HM 486909 5530 Metarhizium anisopliae increased virulence (hypervirulence)	NA	NA	NA
Contig1	2429437	31	15.13	6.534	0.1561	2.316	0.02782
Contig1	2429550	31	-4.441	3.912	0.04255	-1.135	0.2655
Contig1	2430474	32	-8.18	4.086	0.1178	-2.002	0.05443	A02406	2430012	2432768	-	mRNA	Contig1:2430012:2432768:-	gi|453088461|gb|EMF16501.1|; Bromodomain-containing protein [Sphaerulina musiva SO2202]	NA	pfj:MYCFIDRAFT_85828; K11684 BDF1 bromodomain-containing factor 1 -- --	NA	NA	GO:0006914; autophagy; biological_process GO:0005515; protein binding; molecular_function	NA	NA	NA	NA
Contig1	2431026	31	-7.611	3.988	0.1116	-1.908	0.06628	A02406	2430012	2432768	-	mRNA	Contig1:2430012:2432768:-	gi|453088461|gb|EMF16501.1|; Bromodomain-containing protein [Sphaerulina musiva SO2202]	NA	pfj:MYCFIDRAFT_85828; K11684 BDF1 bromodomain-containing factor 1 -- --	NA	NA	GO:0006914; autophagy; biological_process GO:0005515; protein binding; molecular_function	NA	NA	NA	NA
Contig1	2431946	31	-7.611	3.988	0.1116	-1.908	0.06628	A02406	2430012	2432768	-	mRNA	Contig1:2430012:2432768:-	gi|453088461|gb|EMF16501.1|; Bromodomain-containing protein [Sphaerulina musiva SO2202]	NA	pfj:MYCFIDRAFT_85828; K11684 BDF1 bromodomain-containing factor 1 -- --	NA	NA	GO:0006914; autophagy; biological_process GO:0005515; protein binding; molecular_function	NA	NA	NA	NA
Contig1	2432153	31	-7.611	3.988	0.1116	-1.908	0.06628	A02406	2430012	2432768	-	mRNA	Contig1:2430012:2432768:-	gi|453088461|gb|EMF16501.1|; Bromodomain-containing protein [Sphaerulina musiva SO2202]	NA	pfj:MYCFIDRAFT_85828; K11684 BDF1 bromodomain-containing factor 1 -- --	NA	NA	GO:0006914; autophagy; biological_process GO:0005515; protein binding; molecular_function	NA	NA	NA	NA
Contig1	2432487	32	-1.978	3.905	0.008481	-0.5066	0.6162	A02406	2430012	2432768	-	mRNA	Contig1:2430012:2432768:-	gi|453088461|gb|EMF16501.1|; Bromodomain-containing protein [Sphaerulina musiva SO2202]	NA	pfj:MYCFIDRAFT_85828; K11684 BDF1 bromodomain-containing factor 1 -- --	NA	NA	GO:0006914; autophagy; biological_process GO:0005515; protein binding; molecular_function	NA	NA	NA	NA
Contig1	2432658	32	-1.978	3.905	0.008481	-0.5066	0.6162	A02406	2430012	2432768	-	mRNA	Contig1:2430012:2432768:-	gi|453088461|gb|EMF16501.1|; Bromodomain-containing protein [Sphaerulina musiva SO2202]	NA	pfj:MYCFIDRAFT_85828; K11684 BDF1 bromodomain-containing factor 1 -- --	NA	NA	GO:0006914; autophagy; biological_process GO:0005515; protein binding; molecular_function	NA	NA	NA	NA
Contig1	2432727	32	-8.18	4.086	0.1178	-2.002	0.05443	A02406	2430012	2432768	-	mRNA	Contig1:2430012:2432768:-	gi|453088461|gb|EMF16501.1|; Bromodomain-containing protein [Sphaerulina musiva SO2202]	NA	pfj:MYCFIDRAFT_85828; K11684 BDF1 bromodomain-containing factor 1 -- --	NA	NA	GO:0006914; autophagy; biological_process GO:0005515; protein binding; molecular_function	NA	NA	NA	NA
Contig1	2434183	30	-7.453	4.061	0.1074	-1.835	0.07713	A02407	2433930	2435324	+	mRNA	Contig1:2433930:2435324:+	gi|453088460|gb|EMF16500.1|; NUC189-domain-containing protein [Sphaerulina musiva SO2202]	NA	pfj:MYCFIDRAFT_213018; K14546 UTP5, WDR43 U3 small nucleolar RNA-associated protein 5 -- Genetic Information Processing; Translation; Ribosome biogenesis in eukaryotes [PATH:ko03008]	NA	NA	GO:0032040; small-subunit processome; cellular_component	NA	NA	NA	NA
Contig1	2434340	32	-8.18	4.086	0.1178	-2.002	0.05443	A02407	2433930	2435324	+	mRNA	Contig1:2433930:2435324:+	gi|453088460|gb|EMF16500.1|; NUC189-domain-containing protein [Sphaerulina musiva SO2202]	NA	pfj:MYCFIDRAFT_213018; K14546 UTP5, WDR43 U3 small nucleolar RNA-associated protein 5 -- Genetic Information Processing; Translation; Ribosome biogenesis in eukaryotes [PATH:ko03008]	NA	NA	GO:0032040; small-subunit processome; cellular_component	NA	NA	NA	NA
Contig1	2434643	32	14.94	6.464	0.1511	2.311	0.02789	A02407	2433930	2435324	+	mRNA	Contig1:2433930:2435324:+	gi|453088460|gb|EMF16500.1|; NUC189-domain-containing protein [Sphaerulina musiva SO2202]	NA	pfj:MYCFIDRAFT_213018; K14546 UTP5, WDR43 U3 small nucleolar RNA-associated protein 5 -- Genetic Information Processing; Translation; Ribosome biogenesis in eukaryotes [PATH:ko03008]	NA	NA	GO:0032040; small-subunit processome; cellular_component	NA	NA	NA	NA
Contig1	2435331	32	-8.18	4.086	0.1178	-2.002	0.05443
Contig1	2435799	31	-8.051	4.163	0.1143	-1.934	0.06291	A02408	2435653	2436252	+	mRNA	Contig1:2435653:2436252:+	NA	NA	NA	NA	NA	GO:0019028; viral capsid; cellular_component	NA	NA	NA	NA
Contig1	2436071	31	-4.441	3.912	0.04255	-1.135	0.2655	A02408	2435653	2436252	+	mRNA	Contig1:2435653:2436252:+	NA	NA	NA	NA	NA	GO:0019028; viral capsid; cellular_component	NA	NA	NA	NA
Contig1	2436423	32	-8.18	4.086	0.1178	-2.002	0.05443
Contig1	2436934	32	-8.18	4.086	0.1178	-2.002	0.05443
Contig1	2437608	32	-8.18	4.086	0.1178	-2.002	0.05443	A02409	2436958	2438034	+	mRNA	Contig1:2436958:2438034:+	gi|453088459|gb|EMF16499.1|; hypothetical protein [Sphaerulina musiva SO2202, SEPMUDRAFT_112543]	NA	pfj:MYCFIDRAFT_209611;	NA	NA	NA	NA	NA	NA	NA
Contig1	2438089	32	-8.18	4.086	0.1178	-2.002	0.05443
Contig1	2438233	31	15.04	6.568	0.1532	2.29	0.02947
Contig1	2438534	32	-8.18	4.086	0.1178	-2.002	0.05443	A02411	2438371	2439267	-	mRNA	Contig1:2438371:2439267:-	NA	NA	NA	NA	NA	NA	NA	NA	NA	NA
Contig1	2438593	32	14.94	6.464	0.1511	2.311	0.02789	A02411	2438371	2439267	-	mRNA	Contig1:2438371:2439267:-	NA	NA	NA	NA	NA	NA	NA	NA	NA	NA
Contig1	2438713	32	14.94	6.464	0.1511	2.311	0.02789	A02411	2438371	2439267	-	mRNA	Contig1:2438371:2439267:-	NA	NA	NA	NA	NA	NA	NA	NA	NA	NA
Contig1	2438830	32	14.94	6.464	0.1511	2.311	0.02789	A02411	2438371	2439267	-	mRNA	Contig1:2438371:2439267:-	NA	NA	NA	NA	NA	NA	NA	NA	NA	NA
Contig1	2439162	30	-7.453	4.061	0.1074	-1.835	0.07713	A02411	2438371	2439267	-	mRNA	Contig1:2438371:2439267:-	NA	NA	NA	NA	NA	NA	NA	NA	NA	NA
Contig1	2441071	31	-4.441	3.912	0.04255	-1.135	0.2655
Contig1	2441116	31	-7.611	3.988	0.1116	-1.908	0.06628
Contig1	2441474	31	-7.611	3.988	0.1116	-1.908	0.06628
Contig1	2441806	31	-8.051	4.163	0.1143	-1.934	0.06291
Contig1	2442011	31	0.1198	3.85	3.341e-05	0.03113	0.9754
Contig1	2442524	32	14.94	6.464	0.1511	2.311	0.02789
Contig1	2442764	32	-8.18	4.086	0.1178	-2.002	0.05443
Contig1	2442914	30	-4.256	3.985	0.03915	-1.068	0.2946
Contig1	2443206	32	-1.978	3.905	0.008481	-0.5066	0.6162	A02412	2443031	2445370	-	mRNA	Contig1:2443031:2445370:-	gi|627808799|ref|XP_007677747.1|; hypothetical protein [Baudoinia compniacensis UAMH 10762, BAUCODRAFT_527822]	NA	bcom:BAUCODRAFT_527822;	NA	NA	GO:0055114; oxidation-reduction process; biological_process GO:0008033; tRNA processing; biological_process GO:0016491; oxidoreductase activity; molecular_function GO:0050660; flavin adenine dinucleotide binding; molecular_function GO:0050661; NADP binding; molecular_function GO:0004499; flavin-containing monooxygenase activity; molecular_function	NA	NA	NA	NA
Contig1	2443394	30	-7.453	4.061	0.1074	-1.835	0.07713	A02412	2443031	2445370	-	mRNA	Contig1:2443031:2445370:-	gi|627808799|ref|XP_007677747.1|; hypothetical protein [Baudoinia compniacensis UAMH 10762, BAUCODRAFT_527822]	NA	bcom:BAUCODRAFT_527822;	NA	NA	GO:0055114; oxidation-reduction process; biological_process GO:0008033; tRNA processing; biological_process GO:0016491; oxidoreductase activity; molecular_function GO:0050660; flavin adenine dinucleotide binding; molecular_function GO:0050661; NADP binding; molecular_function GO:0004499; flavin-containing monooxygenase activity; molecular_function	NA	NA	NA	NA
Contig1	2443862	31	-7.611	3.988	0.1116	-1.908	0.06628	A02412	2443031	2445370	-	mRNA	Contig1:2443031:2445370:-	gi|627808799|ref|XP_007677747.1|; hypothetical protein [Baudoinia compniacensis UAMH 10762, BAUCODRAFT_527822]	NA	bcom:BAUCODRAFT_527822;	NA	NA	GO:0055114; oxidation-reduction process; biological_process GO:0008033; tRNA processing; biological_process GO:0016491; oxidoreductase activity; molecular_function GO:0050660; flavin adenine dinucleotide binding; molecular_function GO:0050661; NADP binding; molecular_function GO:0004499; flavin-containing monooxygenase activity; molecular_function	NA	NA	NA	NA
Contig1	2444177	30	-7.453	4.061	0.1074	-1.835	0.07713	A02412	2443031	2445370	-	mRNA	Contig1:2443031:2445370:-	gi|627808799|ref|XP_007677747.1|; hypothetical protein [Baudoinia compniacensis UAMH 10762, BAUCODRAFT_527822]	NA	bcom:BAUCODRAFT_527822;	NA	NA	GO:0055114; oxidation-reduction process; biological_process GO:0008033; tRNA processing; biological_process GO:0016491; oxidoreductase activity; molecular_function GO:0050660; flavin adenine dinucleotide binding; molecular_function GO:0050661; NADP binding; molecular_function GO:0004499; flavin-containing monooxygenase activity; molecular_function	NA	NA	NA	NA
Contig1	2444784	32	-11.08	6.717	0.08317	-1.65	0.1095	A02412	2443031	2445370	-	mRNA	Contig1:2443031:2445370:-	gi|627808799|ref|XP_007677747.1|; hypothetical protein [Baudoinia compniacensis UAMH 10762, BAUCODRAFT_527822]	NA	bcom:BAUCODRAFT_527822;	NA	NA	GO:0055114; oxidation-reduction process; biological_process GO:0008033; tRNA processing; biological_process GO:0016491; oxidoreductase activity; molecular_function GO:0050660; flavin adenine dinucleotide binding; molecular_function GO:0050661; NADP binding; molecular_function GO:0004499; flavin-containing monooxygenase activity; molecular_function	NA	NA	NA	NA
Contig1	2445154	30	-7.453	4.061	0.1074	-1.835	0.07713	A02412	2443031	2445370	-	mRNA	Contig1:2443031:2445370:-	gi|627808799|ref|XP_007677747.1|; hypothetical protein [Baudoinia compniacensis UAMH 10762, BAUCODRAFT_527822]	NA	bcom:BAUCODRAFT_527822;	NA	NA	GO:0055114; oxidation-reduction process; biological_process GO:0008033; tRNA processing; biological_process GO:0016491; oxidoreductase activity; molecular_function GO:0050660; flavin adenine dinucleotide binding; molecular_function GO:0050661; NADP binding; molecular_function GO:0004499; flavin-containing monooxygenase activity; molecular_function	NA	NA	NA	NA
Contig1	2445754	32	14.94	6.464	0.1511	2.311	0.02789
Contig1	2447678	32	-8.18	4.086	0.1178	-2.002	0.05443
Contig1	2447802	31	-8.051	4.163	0.1143	-1.934	0.06291	A02414	2447790	2449886	+	mRNA	Contig1:2447790:2449886:+	gi|453088236|gb|EMF16276.1|; hypothetical protein [Sphaerulina musiva SO2202, SEPMUDRAFT_55433]	NA	pfj:MYCFIDRAFT_205799; K04508 TBL1 transducin (beta)-like 1 -- Environmental Information Processing; Signal transduction; Wnt signaling pathway [PATH:ko04310]	NA	NA	GO:0005515; protein binding; molecular_function	NA	NA	NA	NA
Contig1	2447916	32	-8.18	4.086	0.1178	-2.002	0.05443	A02414	2447790	2449886	+	mRNA	Contig1:2447790:2449886:+	gi|453088236|gb|EMF16276.1|; hypothetical protein [Sphaerulina musiva SO2202, SEPMUDRAFT_55433]	NA	pfj:MYCFIDRAFT_205799; K04508 TBL1 transducin (beta)-like 1 -- Environmental Information Processing; Signal transduction; Wnt signaling pathway [PATH:ko04310]	NA	NA	GO:0005515; protein binding; molecular_function	NA	NA	NA	NA
Contig1	2449290	31	-7.611	3.988	0.1116	-1.908	0.06628	A02414	2447790	2449886	+	mRNA	Contig1:2447790:2449886:+	gi|453088236|gb|EMF16276.1|; hypothetical protein [Sphaerulina musiva SO2202, SEPMUDRAFT_55433]	NA	pfj:MYCFIDRAFT_205799; K04508 TBL1 transducin (beta)-like 1 -- Environmental Information Processing; Signal transduction; Wnt signaling pathway [PATH:ko04310]	NA	NA	GO:0005515; protein binding; molecular_function	NA	NA	NA	NA
Contig1	2449983	31	-7.611	3.988	0.1116	-1.908	0.06628
Contig1	2454828	32	-8.18	4.086	0.1178	-2.002	0.05443	A02416	2451986	2455638	+	mRNA	Contig1:2451986:2455638:+	NA	NA	NA	NA	NA	GO:0006914; autophagy; biological_process GO:0006457; protein folding; biological_process GO:0003824; NA GO:0019031; viral envelope; cellular_component GO:0016787; hydrolase activity; molecular_function GO:0051087; chaperone binding; molecular_function GO:0042803; protein homodimerization activity; molecular_function GO:0000774; adenyl-nucleotide exchange factor activity; molecular_function GO:00…	NA	NA	NA	NA
Contig1	2455305	32	14.94	6.464	0.1511	2.311	0.02789	A02416	2451986	2455638	+	mRNA	Contig1:2451986:2455638:+	NA	NA	NA	NA	NA	GO:0006914; autophagy; biological_process GO:0006457; protein folding; biological_process GO:0003824; NA GO:0019031; viral envelope; cellular_component GO:0016787; hydrolase activity; molecular_function GO:0051087; chaperone binding; molecular_function GO:0042803; protein homodimerization activity; molecular_function GO:0000774; adenyl-nucleotide exchange factor activity; molecular_function GO:00…	NA	NA	NA	NA
Contig1	2455655	32	-8.18	4.086	0.1178	-2.002	0.05443
Contig1	2455896	31	-4.441	3.912	0.04255	-1.135	0.2655
Contig1	2456526	30	-7.453	4.061	0.1074	-1.835	0.07713	A02417	2455962	2458193	-	mRNA	Contig1:2455962:2458193:-	gi|453088339|gb|EMF16379.1|; HbrB-like protein [Sphaerulina musiva SO2202]	NA	pfj:MYCFIDRAFT_184674;	NA	NA	NA	NA	NA	NA	NA
Contig1	2456678	32	-1.978	3.905	0.008481	-0.5066	0.6162	A02417	2455962	2458193	-	mRNA	Contig1:2455962:2458193:-	gi|453088339|gb|EMF16379.1|; HbrB-like protein [Sphaerulina musiva SO2202]	NA	pfj:MYCFIDRAFT_184674;	NA	NA	NA	NA	NA	NA	NA
Contig1	2457857	32	-8.18	4.086	0.1178	-2.002	0.05443	A02417	2455962	2458193	-	mRNA	Contig1:2455962:2458193:-	gi|453088339|gb|EMF16379.1|; HbrB-like protein [Sphaerulina musiva SO2202]	NA	pfj:MYCFIDRAFT_184674;	NA	NA	NA	NA	NA	NA	NA
Contig1	2458152	32	-8.18	4.086	0.1178	-2.002	0.05443	A02417	2455962	2458193	-	mRNA	Contig1:2455962:2458193:-	gi|453088339|gb|EMF16379.1|; HbrB-like protein [Sphaerulina musiva SO2202]	NA	pfj:MYCFIDRAFT_184674;	NA	NA	NA	NA	NA	NA	NA
Contig1	2459259	32	-8.18	4.086	0.1178	-2.002	0.05443
Contig1	2459895	32	-8.18	4.086	0.1178	-2.002	0.05443
Contig1	2461209	31	-8.051	4.163	0.1143	-1.934	0.06291	A02418	2459940	2461575	-	mRNA	Contig1:2459940:2461575:-	gi|453088336|gb|EMF16376.1|; protein transport protein SEC61 subunit alpha [Sphaerulina musiva SO2202]	Q870W0; SC61A_NEUCR Protein transport protein SEC61 subunit alpha OS=Neurospora crassa (strain ATCC 24698 / 74-OR23-1A / CBS 708.71 / DSM 1257 / FGSC 987) GN=sec-61 PE=3 SV=1	pfj:MYCFIDRAFT_126231; K10956 SEC61A protein transport protein SEC61 subunit alpha -- Genetic Information Processing; Folding, sorting and degradation; Protein export [PATH:ko03060] Genetic Information Processing; Folding, sorting and degradation; Protein processing in endoplasmic reticulum [PATH:ko04141] Cellular Processes; Transport and catabolism; Phagosome [PATH:ko04145] Human Diseases; Infec…	Hs7019415; KOG1373 Transport protein Sec61, alpha subunit UO Intracellular trafficking, secretion, and vesicular transport ; Posttranslational modification, protein turnover, chaperones ;	gnl|TC-DB|G9M9M7; 3.A.5.9.2 Sec61 alpha subunit OS=Penicillium ochrochloron GN=PoSec61 PE=2 SV=1	GO:0016020; membrane; cellular_component GO:0015031; protein transport; biological_process	NA	NA	NA	NA
Contig1	2463665	32	-8.18	4.086	0.1178	-2.002	0.05443	A02419	2462492	2464002	-	mRNA	Contig1:2462492:2464002:-	gi|453088331|gb|EMF16371.1|; pyruvate dehydrogenase kinase [Sphaerulina musiva SO2202]	Q9P6P9; PDK_SCHPO [Pyruvate dehydrogenase (acetyl-transferring)] kinase, mitochondrial OS=Schizosaccharomyces pombe (strain 972 / ATCC 24843) GN=pkp1 PE=3 SV=1	pfj:MYCFIDRAFT_48088; K00898 PDK2_3_4 pyruvate dehydrogenase kinase 2/3/4 2.7.11.2 --	SPAC644.11c; KOG0787 Dehydrogenase kinase T Signal transduction mechanisms ;	NA	GO:0005524; ATP binding; molecular_function	PHI:1289; FGSG_04416 FGSG_04416 5518 Fusarium graminearum unaffected pathogenicity	NA	NA	NA
Contig1	2464156	32	-8.18	4.086	0.1178	-2.002	0.05443
Contig1	2465512	32	14.94	6.464	0.1511	2.311	0.02789	A02420	2464619	2466769	-	mRNA	Contig1:2464619:2466769:-	gi|453088333|gb|EMF16373.1|; mitochondrial phenylalanyl-tRNA synthetase alpha subunit, active as a monomer [Sphaerulina musiva SO2202]	P08425; SYFM_YEAST Phenylalanine--tRNA ligase, mitochondrial OS=Saccharomyces cerevisiae (strain ATCC 204508 / S288c) GN=MSF1 PE=1 SV=3	pfj:MYCFIDRAFT_184695; K01889 FARSA, pheS phenylalanyl-tRNA synthetase alpha chain 6.1.1.20 Genetic Information Processing; Translation; Aminoacyl-tRNA biosynthesis [PATH:ko00970]	YPR047w; KOG2783 Phenylalanyl-tRNA synthetase J Translation, ribosomal structure and biogenesis ;	NA	GO:0043039; tRNA aminoacylation; biological_process GO:0005524; ATP binding; molecular_function GO:0004826; phenylalanine-tRNA ligase activity; molecular_function GO:0004812; aminoacyl-tRNA ligase activity; molecular_function GO:0006432; phenylalanyl-tRNA aminoacylation; biological_process GO:0000287; magnesium ion binding; molecular_function GO:0005737; cytoplasm; cellular_component GO:0008033; …	NA	NA	NA	NA
Contig1	2466756	32	14.94	6.464	0.1511	2.311	0.02789	A02420	2464619	2466769	-	mRNA	Contig1:2464619:2466769:-	gi|453088333|gb|EMF16373.1|; mitochondrial phenylalanyl-tRNA synthetase alpha subunit, active as a monomer [Sphaerulina musiva SO2202]	P08425; SYFM_YEAST Phenylalanine--tRNA ligase, mitochondrial OS=Saccharomyces cerevisiae (strain ATCC 204508 / S288c) GN=MSF1 PE=1 SV=3	pfj:MYCFIDRAFT_184695; K01889 FARSA, pheS phenylalanyl-tRNA synthetase alpha chain 6.1.1.20 Genetic Information Processing; Translation; Aminoacyl-tRNA biosynthesis [PATH:ko00970]	YPR047w; KOG2783 Phenylalanyl-tRNA synthetase J Translation, ribosomal structure and biogenesis ;	NA	GO:0043039; tRNA aminoacylation; biological_process GO:0005524; ATP binding; molecular_function GO:0004826; phenylalanine-tRNA ligase activity; molecular_function GO:0004812; aminoacyl-tRNA ligase activity; molecular_function GO:0006432; phenylalanyl-tRNA aminoacylation; biological_process GO:0000287; magnesium ion binding; molecular_function GO:0005737; cytoplasm; cellular_component GO:0008033; …	NA	NA	NA	NA
Contig1	2466807	32	-8.18	4.086	0.1178	-2.002	0.05443
Contig1	2468598	32	-8.18	4.086	0.1178	-2.002	0.05443	A02423	2468179	2468613	+	mRNA	Contig1:2468179:2468613:+	gi|453088329|gb|EMF16369.1|; hypothetical protein SEPMUDRAFT_21408, partial [Sphaerulina musiva SO2202]	NA	pfj:MYCFIDRAFT_102265; K11270 CTF8 chromosome transmission fidelity protein 8 -- --	NA	NA	NA	NA	NA	NA	NA
Contig1	2469086	32	-8.18	4.086	0.1178	-2.002	0.05443
Contig1	2470028	31	-7.611	3.988	0.1116	-1.908	0.06628	A02424	2469382	2471137	+	mRNA	Contig1:2469382:2471137:+	gi|453088330|gb|EMF16370.1|; benzoate 4-monooxygenase cytochrome P450, partial [Sphaerulina musiva SO2202]	O13317; TRI11_FUSSP Isotrichodermin C-15 hydroxylase OS=Fusarium sporotrichioides GN=TRI11 PE=3 SV=1	pfj:MYCFIDRAFT_71270;	NA	NA	GO:0005506; iron ion binding; molecular_function GO:0055114; oxidation-reduction process; biological_process GO:0020037; heme binding; molecular_function GO:0016705; oxidoreductase activity, acting on paired donors, with incorporation or reduction of molecular oxygen; molecular_function	NA	estExt_fgenesh1_pm.C_10205; [Mycosphaerella fijiensis]	NA	NA
Contig1	2470768	32	-8.18	4.086	0.1178	-2.002	0.05443	A02424	2469382	2471137	+	mRNA	Contig1:2469382:2471137:+	gi|453088330|gb|EMF16370.1|; benzoate 4-monooxygenase cytochrome P450, partial [Sphaerulina musiva SO2202]	O13317; TRI11_FUSSP Isotrichodermin C-15 hydroxylase OS=Fusarium sporotrichioides GN=TRI11 PE=3 SV=1	pfj:MYCFIDRAFT_71270;	NA	NA	GO:0005506; iron ion binding; molecular_function GO:0055114; oxidation-reduction process; biological_process GO:0020037; heme binding; molecular_function GO:0016705; oxidoreductase activity, acting on paired donors, with incorporation or reduction of molecular oxygen; molecular_function	NA	estExt_fgenesh1_pm.C_10205; [Mycosphaerella fijiensis]	NA	NA
Contig1	2473051	32	-8.18	4.086	0.1178	-2.002	0.05443	A02425	2471405	2474609	-	mRNA	Contig1:2471405:2474609:-	gi|453088340|gb|EMF16380.1|; RabGAP/TBC [Sphaerulina musiva SO2202]	NA	pfj:MYCFIDRAFT_125656;	NA	NA	GO:0032313; regulation of Rab GTPase activity; biological_process GO:0006355; regulation of transcription, DNA-dependent; biological_process GO:0006914; autophagy; biological_process GO:0005097; Rab GTPase activator activity; molecular_function GO:0005634; nucleus; cellular_component GO:0003677; DNA binding; molecular_function	NA	NA	NA	NA
Contig1	2473083	32	14.94	6.464	0.1511	2.311	0.02789	A02425	2471405	2474609	-	mRNA	Contig1:2471405:2474609:-	gi|453088340|gb|EMF16380.1|; RabGAP/TBC [Sphaerulina musiva SO2202]	NA	pfj:MYCFIDRAFT_125656;	NA	NA	GO:0032313; regulation of Rab GTPase activity; biological_process GO:0006355; regulation of transcription, DNA-dependent; biological_process GO:0006914; autophagy; biological_process GO:0005097; Rab GTPase activator activity; molecular_function GO:0005634; nucleus; cellular_component GO:0003677; DNA binding; molecular_function	NA	NA	NA	NA
Contig1	2473135	31	-8.051	4.163	0.1143	-1.934	0.06291	A02425	2471405	2474609	-	mRNA	Contig1:2471405:2474609:-	gi|453088340|gb|EMF16380.1|; RabGAP/TBC [Sphaerulina musiva SO2202]	NA	pfj:MYCFIDRAFT_125656;	NA	NA	GO:0032313; regulation of Rab GTPase activity; biological_process GO:0006355; regulation of transcription, DNA-dependent; biological_process GO:0006914; autophagy; biological_process GO:0005097; Rab GTPase activator activity; molecular_function GO:0005634; nucleus; cellular_component GO:0003677; DNA binding; molecular_function	NA	NA	NA	NA
Contig1	2473772	31	-7.611	3.988	0.1116	-1.908	0.06628	A02425	2471405	2474609	-	mRNA	Contig1:2471405:2474609:-	gi|453088340|gb|EMF16380.1|; RabGAP/TBC [Sphaerulina musiva SO2202]	NA	pfj:MYCFIDRAFT_125656;	NA	NA	GO:0032313; regulation of Rab GTPase activity; biological_process GO:0006355; regulation of transcription, DNA-dependent; biological_process GO:0006914; autophagy; biological_process GO:0005097; Rab GTPase activator activity; molecular_function GO:0005634; nucleus; cellular_component GO:0003677; DNA binding; molecular_function	NA	NA	NA	NA
Contig1	2476996	31	-7.611	3.988	0.1116	-1.908	0.06628
Contig1	2477082	32	-8.18	4.086	0.1178	-2.002	0.05443	A02427	2477063	2480294	+	mRNA	Contig1:2477063:2480294:+	gi|453088342|gb|EMF16382.1|; hypothetical protein [Sphaerulina musiva SO2202, SEPMUDRAFT_145638]	NA	pfj:MYCFIDRAFT_158765;	NA	NA	NA	NA	NA	NA	NA
Contig1	2477499	32	-8.18	4.086	0.1178	-2.002	0.05443	A02427	2477063	2480294	+	mRNA	Contig1:2477063:2480294:+	gi|453088342|gb|EMF16382.1|; hypothetical protein [Sphaerulina musiva SO2202, SEPMUDRAFT_145638]	NA	pfj:MYCFIDRAFT_158765;	NA	NA	NA	NA	NA	NA	NA
Contig1	2477500	32	-8.18	4.086	0.1178	-2.002	0.05443	A02427	2477063	2480294	+	mRNA	Contig1:2477063:2480294:+	gi|453088342|gb|EMF16382.1|; hypothetical protein [Sphaerulina musiva SO2202, SEPMUDRAFT_145638]	NA	pfj:MYCFIDRAFT_158765;	NA	NA	NA	NA	NA	NA	NA
Contig1	2479092	31	-7.611	3.988	0.1116	-1.908	0.06628	A02427	2477063	2480294	+	mRNA	Contig1:2477063:2480294:+	gi|453088342|gb|EMF16382.1|; hypothetical protein [Sphaerulina musiva SO2202, SEPMUDRAFT_145638]	NA	pfj:MYCFIDRAFT_158765;	NA	NA	NA	NA	NA	NA	NA
Contig1	2479904	32	-8.18	4.086	0.1178	-2.002	0.05443	A02427	2477063	2480294	+	mRNA	Contig1:2477063:2480294:+	gi|453088342|gb|EMF16382.1|; hypothetical protein [Sphaerulina musiva SO2202, SEPMUDRAFT_145638]	NA	pfj:MYCFIDRAFT_158765;	NA	NA	NA	NA	NA	NA	NA
Contig1	2480557	31	-7.611	3.988	0.1116	-1.908	0.06628
Contig1	2480905	31	-7.611	3.988	0.1116	-1.908	0.06628	A02428	2480684	2482194	-	mRNA	Contig1:2480684:2482194:-	gi|453088344|gb|EMF16384.1|; hypothetical protein [Sphaerulina musiva SO2202, SEPMUDRAFT_145640]	NA	NA	NA	NA	NA	NA	NA	NA	NA
Contig1	2481856	31	-7.611	3.988	0.1116	-1.908	0.06628	A02428	2480684	2482194	-	mRNA	Contig1:2480684:2482194:-	gi|453088344|gb|EMF16384.1|; hypothetical protein [Sphaerulina musiva SO2202, SEPMUDRAFT_145640]	NA	NA	NA	NA	NA	NA	NA	NA	NA
Contig1	2482041	30	-7.453	4.061	0.1074	-1.835	0.07713	A02428	2480684	2482194	-	mRNA	Contig1:2480684:2482194:-	gi|453088344|gb|EMF16384.1|; hypothetical protein [Sphaerulina musiva SO2202, SEPMUDRAFT_145640]	NA	NA	NA	NA	NA	NA	NA	NA	NA
Contig1	2482173	30	-1.859	3.872	0.00816	-0.48	0.635	A02428	2480684	2482194	-	mRNA	Contig1:2480684:2482194:-	gi|453088344|gb|EMF16384.1|; hypothetical protein [Sphaerulina musiva SO2202, SEPMUDRAFT_145640]	NA	NA	NA	NA	NA	NA	NA	NA	NA
Contig1	2482717	31	-7.611	3.988	0.1116	-1.908	0.06628
Contig1	2483052	31	-7.611	3.988	0.1116	-1.908	0.06628
Contig1	2483142	31	-7.611	3.988	0.1116	-1.908	0.06628
[truncated: 19,785 more rows]
