# Supplementary material for: Comparative genomics and association analysis identifies virulence genes of Cercospora sojina in soybean
Source: BMC Genomics. 2020 Feb 19;21:172. doi: 10.1186/s12864-020-6581-5 (PMC7032006; doi:10.1186/s12864-020-6581-5)
Supplement: Supplementary file 13 — Additional file 13: Table S13. Genes including at least one SNP. [file 12864_2020_6581_MOESM13_ESM.xlsx]

## Sheet: Sheet1
	TableS13 Genes included at least one SNP
Gene_ID	CHR（Chromosome code）	start（starting position）	end（ending position）	strand（sense or antisense strands）	snp_loc_num（Number of SNP loci）	snp_loc（SNP loci）	nr（NCBI Non-redundant Database annotation）	SwissProt（SwissProt annotation）	KEGG（KEGG annotation）	KOG（KOG annotation）	TCDB（Transporter Classification Database annotation）	GO（GO annotation）	P450（P450 Database annotation）	PHI（Pathogen-Host Interactions database annotation）	Secretory_Protein	CAZy(Carbohydrate-Active enZYmes Database annotation)	Secondary_Metabolism type
A00174	Contig10	187937	189306	-	4	187979;188474;188733;188835;	gi|320039040|gb|EFW20975.1|; casein kinase I [Coccidioides posadasii str. Silveira]	P35508; KC1D_BOVIN Casein kinase I isoform delta OS=Bos taurus GN=CSNK1D PE=2 SV=2	cim:CIMG_03159; K14758 HRR25 casein kinase I homolog HRR25 2.7.11.1 Genetic Information Processing; Translation; Ribosome biogenesis in eukaryotes [PATH:ko03008]	Hs20149530; KOG1164 Casein kinase (serine/threonine/tyrosine protein kinase) T Signal transduction mechanisms ;	NA	GO:0005524; ATP binding; molecular_function GO:0004672; protein kinase activity; molecular_function GO:0006468; protein phosphorylation; biological_process	NA	PHI:1235; FGSG_08731 FGSG_08731 5518 Fusarium graminearum lethal	NA	NA	NA
A00175	Contig10	190521	194571	-	1	192248;	gi|631379944|ref|XP_007924352.1|; ABC transporter, ABC-B family, MDR type [Pseudocercospora fijiensis CIRAD86]	NA	pfj:MYCFIDRAFT_82870; K05658 ABCB1, CD243 ATP-binding cassette, subfamily B (MDR/TAP), member 1 3.6.3.44 Environmental Information Processing; Membrane transport; ABC transporters [PATH:ko02010] Organismal Systems; Digestive system; Bile secretion [PATH:ko04976] Human Diseases; Cancers; MicroRNAs in cancer [PATH:ko05206]	NA	NA	GO:0031683; G-protein beta/gamma-subunit complex binding; molecular_function GO:0005622; intracellular; cellular_component GO:0019001; guanyl nucleotide binding; molecular_function GO:0003723; RNA binding; molecular_function GO:0055085; transmembrane transport; biological_process GO:0007186; G-protein coupled receptor protein signaling pathway; biological_process GO:0006414; translational elongat…	NA	NA	NA	NA	NA
A00183	Contig10	234484	239381	+	29	234987;235079;235114;235143;235578;235730;235817;235946;236043;236148;236215;236517;236556;236745;237276;237351;237415;237682;237690;237698;237801;237811;238078;238094;238106;238433;238458;238478;238487;	NA	NA	NA	NA	NA	GO:0008152; NA GO:0003824; NA	NA	NA	NA	NA	nrps
A00192	Contig10	274850	277528	+	3	277098;277222;277310;	gi|342882035|gb|EGU82794.1|; hypothetical protein [Fusarium oxysporum Fo5176, FOXB_06693]	NA	NA	NA	NA	GO:0046983; protein dimerization activity; molecular_function	NA	NA	NA	NA	nrps
A00194	Contig10	279298	286561	+	52	279572;280121;280122;280720;281119;281374;281529;281639;281744;281887;282023;282038;282039;282089;282222;282402;282893;283274;283295;283478;283509;283846;283936;283984;284011;284336;284340;284359;284365;284454;284461;284490;284503;284507;284527;284531;284557;284569;284699;284728;284760;284771;284990;285029;285331;285668;285769;285795;285815;285838;286079;286270	NA	NA	NA	NA	NA	GO:0003824; NA GO:0008152; NA GO:0046914; transition metal ion binding; molecular_function	NA	NA	NA	NA	nrps
A00197	Contig10	297837	300179	+	3	298406;299305;300033;	gi|453083659|gb|EMF11704.1|; hypothetical protein [Sphaerulina musiva SO2202, SEPMUDRAFT_133710]	NA	bcom:BAUCODRAFT_32724;	NA	NA	NA	NA	NA	NA	NA	nrps
A00199	Contig10	304348	305280	+	1	305063;	gi|452841767|gb|EME43704.1|; hypothetical protein [Dothistroma septosporum NZE10, DOTSEDRAFT_131753]	D4ARV2; AIM6_ARTBC Altered inheritance of mitochondria protein 6 homolog ARB_06966 OS=Arthroderma benhamiae (strain ATCC MYA-4681 / CBS 112371) GN=ARB_06966 PE=1 SV=1	pfj:MYCFIDRAFT_30409;	NA	NA	NA	NA	NA	YES	NA	nrps
A00200	Contig10	305323	305988	-	2	305550;305831;	gi|453083655|gb|EMF11700.1|; thymidylate kinase [Sphaerulina musiva SO2202]	Q0WW55; ZEUS1_ARATH Thymidylate kinase OS=Arabidopsis thaliana GN=ZEU1 PE=2 SV=1	ztr:MYCGRDRAFT_47065; K00943 tmk, DTYMK dTMP kinase 2.7.4.9 Metabolism; Nucleotide metabolism; Pyrimidine metabolism [PATH:ko00240]	At5g59440; KOG3327 Thymidylate kinase/adenylate kinase F Nucleotide transport and metabolism ;	NA	GO:0000166; nucleotide binding; molecular_function GO:0006614; SRP-dependent cotranslational protein targeting to membrane; biological_process GO:0005524; ATP binding; molecular_function GO:0005525; GTP binding; molecular_function GO:0000103; sulfate assimilation; biological_process GO:0004020; adenylylsulfate kinase activity; molecular_function	NA	NA	NA	NA	nrps
A00201	Contig10	306180	307773	+	2	307009;307222;	gi|453083654|gb|EMF11699.1|; tRNA-guanine transglycosylase [Sphaerulina musiva SO2202]	NA	bcom:BAUCODRAFT_75044; K00773 tgt, QTRT1 queuine tRNA-ribosyltransferase 2.4.2.29 --	NA	NA	GO:0008616; queuosine biosynthetic process; biological_process GO:0006400; tRNA modification; biological_process GO:0008479; queuine tRNA-ribosyltransferase activity; molecular_function	NA	NA	NA	NA	nrps
A00202	Contig10	308898	310145	-	2	309735;310085;	gi|453084161|gb|EMF12206.1|; kinase-like protein [Sphaerulina musiva SO2202]	NA	NA	NA	NA	GO:0006468; protein phosphorylation; biological_process GO:0004672; protein kinase activity; molecular_function GO:0005524; ATP binding; molecular_function	NA	NA	NA	NA	NA
A00206	Contig10	321425	325168	-	9	321601;321674;322054;322512;323085;323086;323487;324254;324623;	gi|453084162|gb|EMF12207.1|; hypothetical protein [Sphaerulina musiva SO2202, SEPMUDRAFT_149941]	NA	ztr:MYCGRDRAFT_101041;	NA	NA	NA	NA	NA	NA	NA	NA
A00207	Contig10	325854	327325	+	2	326657;326980;	gi|452841518|gb|EME43455.1|; hypothetical protein [Dothistroma septosporum NZE10, DOTSEDRAFT_72741]	NA	NA	NA	NA	GO:0006351; transcription, DNA-dependent; biological_process GO:0003899; DNA-directed RNA polymerase activity; molecular_function GO:0003677; DNA binding; molecular_function	NA	NA	NA	NA	NA
A00214	Contig10	345821	350233	-	2	347253;347570;	NA	NA	NA	NA	NA	GO:0015074; DNA integration; biological_process	NA	NA	NA	NA	NA
A00220	Contig10	360841	362496	+	1	360870;	gi|154282395|ref|XP_001541993.1|; predicted protein [Ajellomyces capsulatus NAm1]	NA	aje:HCAG_02164;	NA	NA	GO:0003964; RNA-directed DNA polymerase activity; molecular_function GO:0003723; RNA binding; molecular_function GO:0006278; RNA-dependent DNA replication; biological_process GO:0004553; hydrolase activity, hydrolyzing O-glycosyl compounds; molecular_function	NA	NA	NA	NA	NA
A00273	Contig10	603398	604355	+	1	604314;	gi|296817459|ref|XP_002849066.1|; conserved hypothetical protein [Arthroderma otae CBS 113480]	NA	pcs:Pc21g22150;	NA	NA	NA	NA	NA	NA	NA	NA
A00275	Contig10	616779	617405	-	1	617328;	gi|452841153|gb|EME43090.1|; hypothetical protein [Dothistroma septosporum NZE10, DOTSEDRAFT_72464]	O14095; PLP1_SCHPO Thioredoxin domain-containing protein plp1 OS=Schizosaccharomyces pombe (strain 972 / ATCC 24843) GN=plp1 PE=1 SV=2	ztr:MYCGRDRAFT_61626;	SPAC2F3.13c_2; KOG1672 ATP binding protein OC Posttranslational modification, protein turnover, chaperones ; Energy production and conversion ;	NA	GO:0045454; cell redox homeostasis; biological_process	NA	NA	NA	NA	NA
A00276	Contig10	618072	619334	+	6	618342;618344;618563;618866;619280;619331;	gi|453083879|gb|EMF11924.1|; Golgi GDP-mannose transporter [Sphaerulina musiva SO2202]	A1C9R4; GMT_ASPCL GDP-mannose transporter OS=Aspergillus clavatus (strain ATCC 1007 / CBS 513.65 / DSM 816 / NCTC 3887 / NRRL 1) GN=gmt1 PE=3 SV=1	pfj:MYCFIDRAFT_197434; K15356 VRG4, GONST1 GDP-mannose transporter -- --	SPAC144.18; KOG1444 Nucleotide-sugar transporter VRG4/SQV-7 GOU Carbohydrate transport and metabolism ; Posttranslational modification, protein turnover, chaperones ; Intracellular trafficking, secretion, and vesicular transport ;	gnl|TC-DB|Q5A477; 2.A.7.13.2 GDP-mannose transporter	NA	NA	NA	NA	NA	NA
A00277	Contig10	620910	622745	+	4	620946;621158;621846;622144;	gi|596698410|ref|XP_007282090.1|; cytochrome p450 pisatin [Colletotrichum gloeosporioides Nara gc5]	NA	fvr:FVEG_04340;	NA	NA	GO:0005506; iron ion binding; molecular_function GO:0020037; heme binding; molecular_function GO:0055114; oxidation-reduction process; biological_process GO:0016705; oxidoreductase activity, acting on paired donors, with incorporation or reduction of molecular oxygen; molecular_function	ACLA_044480; [Aspergillus clavatus NRRL 1]	NA	NA	NA	NA
A00278	Contig10	623667	624716	-	2	624321;624538;	gi|453083861|gb|EMF11906.1|; mitochondrial carrier [Sphaerulina musiva SO2202]	Q95J75; MFTC_MACFA Mitochondrial folate transporter/carrier OS=Macaca fascicularis GN=SLC25A32 PE=2 SV=1	pfj:MYCFIDRAFT_83540; K15115 SLC25A32, MFT solute carrier family 25 (mitochondrial folate transporter), member 32 -- --	Hs21314739; KOG0764 Mitochondrial FAD carrier protein C Energy production and conversion ;	gnl|TC-DB|Q9H2D1; 2.A.29.10.2 FOLATE TRANSPORTER/CARRIER - Homo sapiens (Human).	NA	NA	NA	NA	NA	NA
A00283	Contig10	634551	638873	+	2	638428;638733;	gi|453083894|gb|EMF11939.1|; hypothetical protein [Sphaerulina musiva SO2202, SEPMUDRAFT_142145]	NA	pfj:MYCFIDRAFT_82279;	NA	NA	NA	NA	NA	NA	NA	NA
A00290	Contig10	652815	654827	-	1	653280;	gi|453083651|gb|EMF11696.1|; methylenetetrahydrofolate reductase 2 [Sphaerulina musiva SO2202]	O74927; MTHR2_SCHPO Methylenetetrahydrofolate reductase 2 OS=Schizosaccharomyces pombe (strain 972 / ATCC 24843) GN=met11 PE=1 SV=2	pfj:MYCFIDRAFT_49642; K00297 metF, MTHFR methylenetetrahydrofolate reductase (NADPH) 1.5.1.20 Metabolism; Metabolism of cofactors and vitamins; One carbon pool by folate [PATH:ko00670] Metabolism; Energy metabolism; Carbon fixation pathways in prokaryotes [PATH:ko00720] Metabolism; Overview; Carbon metabolism [PATH:ko01200]	SPAC343.10; KOG0564 5,10-methylenetetrahydrofolate reductase E Amino acid transport and metabolism ;	NA	GO:0055114; oxidation-reduction process; biological_process GO:0004489; methylenetetrahydrofolate reductase (NADPH) activity; molecular_function GO:0006555; methionine metabolic process; biological_process	NA	PHI:3824; MET12 EHA55336 318829 Magnaporthe oryzae loss of pathogenicity	NA	NA	NA
A00293	Contig10	667448	672695	-	1	668333;	gi|7522604|pir||T18348; probable pol polyprotein, truncated [rice blast fungus magnaporthe gypsy retrotransposon]	NA	ani:AN2671.2;	NA	NA	GO:0003964; RNA-directed DNA polymerase activity; molecular_function GO:0003723; RNA binding; molecular_function GO:0006278; RNA-dependent DNA replication; biological_process GO:0015074; DNA integration; biological_process	NA	NA	NA	NA	nrps
A00340	Contig10	791958	793679	+	1	793519;	gi|453084034|gb|EMF12079.1|; glycosyltransferase family 8 protein [Sphaerulina musiva SO2202]	NA	pfj:MYCFIDRAFT_181907;	NA	NA	GO:0016757; transferase activity, transferring glycosyl groups; molecular_function GO:0006486; protein glycosylation; biological_process	NA	NA	NA	NA	NA
A00366	Contig10	870836	871879	-	1	871295;	NA	NA	NA	NA	NA	NA	NA	NA	NA	NA	NA
A00564	Contig11	380459	381357	-	1	381234;	NA	NA	NA	NA	NA	NA	NA	NA	NA	NA	NA
A00775	Contig1	3147243	3150868	+	1	3150625;	gi|189190282|ref|XP_001931480.1|; conserved hypothetical protein [Pyrenophora tritici-repentis Pt-1C-BFP]	NA	mbe:MBM_02203;	NA	NA	GO:0015074; DNA integration; biological_process	NA	NA	NA	NA	NA
A00776	Contig1	3151219	3156134	-	3	3151443;3151462;3156045;	gi|189207364|ref|XP_001940016.1|; conserved hypothetical protein [Pyrenophora tritici-repentis Pt-1C-BFP]	NA	mbe:MBM_01349;	NA	NA	GO:0015074; DNA integration; biological_process	NA	NA	NA	NA	NA
A00777	Contig1	3159817	3166675	+	3	3160377;3160473;3160554;	gi|342871285|gb|EGU73979.1|; hypothetical protein [Fusarium oxysporum Fo5176, FOXB_15510]	NA	ani:AN2671.2;	NA	NA	GO:0003964; RNA-directed DNA polymerase activity; molecular_function GO:0007264; small GTPase mediated signal transduction; biological_process GO:0005622; intracellular; cellular_component GO:0010508; positive regulation of autophagy; biological_process GO:0003723; RNA binding; molecular_function GO:0005099; Ras GTPase activator activity; molecular_function GO:0006278; RNA-dependent DNA replicati…	NA	NA	NA	NA	NA
A00783	Contig1	3181047	3182189	+	1	3181335;	gi|453086969|gb|EMF15010.1|; DnaJ-domain-containing protein, partial [Sphaerulina musiva SO2202]	NA	ztr:MYCGRDRAFT_87823; K09537 DNAJC17 DnaJ homolog subfamily C member 17 -- --	NA	NA	NA	NA	PHI:4733; dnaJ CAG46145 263 Francisella tularensis unaffected pathogenicity	NA	NA	NA
A00784	Contig1	3188237	3189785	-	2	3188987;3189373;	gi|452844286|gb|EME46220.1|; hypothetical protein [Dothistroma septosporum NZE10, DOTSEDRAFT_42761]	NA	mgr:MGG_15347;	NA	NA	GO:0055114; oxidation-reduction process; biological_process GO:0050660; flavin adenine dinucleotide binding; molecular_function GO:0016614; oxidoreductase activity, acting on CH-OH group of donors; molecular_function	NA	NA	NA	XP_003715938.1_AA3; MGG_15347;--;Magnaporthe grisea 70-15 (Maggr1);-- cellobiose dehydrogenase (EC 1.1.99.18); glucose 1-oxidase (EC 1.1.3.4); aryl alcohol oxidase (EC 1.1.3.7); alcohol oxidase (EC 1.1.3.13); pyranose oxidase (EC 1.1.3.10) AA3 enzymes belong to the glucose-methanol-choline (GMC) oxidoreductases family. AA3 enzymes are flavoproteins containing a flavin-adenine dinucleotide (FAD)-b…	NA
A00785	Contig1	3191313	3192404	-	1	3191667;	gi|453087041|gb|EMF15082.1|; WD repeat protein [Sphaerulina musiva SO2202]	NA	pfj:MYCFIDRAFT_64949; K14962 WDR82, SWD2, CPS35 COMPASS component SWD2 -- Genetic Information Processing; Translation; mRNA surveillance pathway [PATH:ko03015]	NA	NA	GO:0005515; protein binding; molecular_function	NA	NA	NA	NA	NA
A00809	Contig1	3237853	3245417	-	1	3244965;	gi|472242049|gb|EMR86751.1|; putative polyketide synthase protein [Botrytis cinerea BcDW1]	NA	ssl:SS1G_09240;	NA	NA	GO:0016491; oxidoreductase activity; molecular_function GO:0006694; steroid biosynthetic process; biological_process GO:0003854; 3-beta-hydroxy-delta5-steroid dehydrogenase activity; molecular_function GO:0003824; NA GO:0016616; oxidoreductase activity, acting on the CH-OH group of donors, NAD or NADP as acceptor; molecular_function GO:0055114; oxidation-reduction process; biological_process GO:0…	NA	PHI:719; GzFUS1 FGSG_07798 5518 Fusarium graminearum unaffected pathogenicity	NA	NA	t1pks
A00868	Contig1	3397046	3398258	+	1	3398210;	gi|453087702|gb|EMF15743.1|; hypothetical protein [Sphaerulina musiva SO2202, SEPMUDRAFT_147540]	NA	pfj:MYCFIDRAFT_53414;	NA	NA	GO:0008855; exodeoxyribonuclease VII activity; molecular_function GO:0046872; metal ion binding; molecular_function GO:0006869; lipid transport; biological_process GO:0015986; ATP synthesis coupled proton transport; biological_process GO:0008289; lipid binding; molecular_function GO:0042157; lipoprotein metabolic process; biological_process GO:0045263; proton-transporting ATP synthase complex, co…	NA	NA	NA	NA	NA
A00877	Contig1	3424512	3425919	-	1	3425277;	gi|453087397|gb|EMF15438.1|; hypothetical protein [Sphaerulina musiva SO2202, SEPMUDRAFT_60263]	NA	pfj:MYCFIDRAFT_194566;	NA	NA	GO:0001104; RNA polymerase II transcription cofactor activity; molecular_function GO:0006323; DNA packaging; biological_process GO:0016592; mediator complex; cellular_component GO:0006357; regulation of transcription from RNA polymerase II promoter; biological_process	NA	NA	NA	NA	NA
A00892	Contig1	3459745	3461259	+	1	3460621;	gi|631377988|ref|XP_007923374.1|; hypothetical protein [Pseudocercospora fijiensis CIRAD86, MYCFIDRAFT_214057]	B2WKR4; AMPP2_PYRTR Probable Xaa-Pro aminopeptidase PTRG_10574 OS=Pyrenophora tritici-repentis (strain Pt-1C-BFP) GN=PTRG_10574 PE=3 SV=1	pfj:MYCFIDRAFT_214057; K14213 PEPD Xaa-Pro dipeptidase 3.4.13.9 --	NA	NA	GO:0030145; manganese ion binding; molecular_function GO:0004177; aminopeptidase activity; molecular_function	NA	NA	NA	NA	NA
A00916	Contig1	3522634	3525873	-	1	3523870;	gi|452845086|gb|EME47019.1|; hypothetical protein [Dothistroma septosporum NZE10, DOTSEDRAFT_69112]	NA	bcom:BAUCODRAFT_33929; K10858 PMS2 DNA mismatch repair protein PMS2 -- Genetic Information Processing; Replication and repair; Mismatch repair [PATH:ko03430] Genetic Information Processing; Replication and repair; Fanconi anemia pathway [PATH:ko03460]	NA	NA	GO:0005524; ATP binding; molecular_function GO:0006298; mismatch repair; biological_process GO:0030983; mismatched DNA binding; molecular_function	NA	PHI:1616; GzssDB001 FGSG_01929 5518 Fusarium graminearum unaffected pathogenicity	NA	NA	NA
A00928	Contig1	3545709	3546365	+	1	3546158;	gi|453087783|gb|EMF15824.1|; hypothetical protein [Sphaerulina musiva SO2202, SEPMUDRAFT_61098]	NA	pfj:MYCFIDRAFT_133117;	NA	NA	NA	NA	NA	NA	NA	NA
A00931	Contig1	3555412	3558404	-	1	3556621;	gi|453087780|gb|EMF15821.1|; hypothetical protein [Sphaerulina musiva SO2202, SEPMUDRAFT_147602]	NA	pfj:MYCFIDRAFT_106452;	NA	NA	GO:0005524; ATP binding; molecular_function GO:0016021; integral to membrane; cellular_component GO:0016887; ATPase activity; molecular_function	NA	NA	NA	NA	NA
A00933	Contig1	3563717	3569220	+	1	3566080;	gi|261336140|dbj|BAI44772.1|; pol-like protein [Alternaria alternata]	NA	aje:HCAG_07448;	NA	NA	GO:0009036; Type II site-specific deoxyribonuclease activity; molecular_function GO:0003723; RNA binding; molecular_function GO:0006278; RNA-dependent DNA replication; biological_process GO:0003677; DNA binding; molecular_function GO:0003676; nucleic acid binding; molecular_function GO:0003964; RNA-directed DNA polymerase activity; molecular_function GO:0004523; ribonuclease H activity; molecular…	NA	NA	NA	NA	NA
A00980	Contig1	3666940	3669465	+	3	3666996;3668673;3669111;	gi|453087001|gb|EMF15042.1|; cell division control protein [Sphaerulina musiva SO2202]	Q5AWS6; CDC48_EMENI Cell division control protein 48 OS=Emericella nidulans (strain FGSC A4 / ATCC 38163 / CBS 112.46 / NRRL 194 / M139) GN=cdc48 PE=1 SV=2	pfj:MYCFIDRAFT_151730; K13525 VCP, CDC48 transitional endoplasmic reticulum ATPase -- Genetic Information Processing; Folding, sorting and degradation; Protein processing in endoplasmic reticulum [PATH:ko04141] Human Diseases; Infectious diseases; Legionellosis [PATH:ko05134]	YDL126c; KOG0730 AAA+-type ATPase O Posttranslational modification, protein turnover, chaperones ;	gnl|TC-DB|P25694; 3.A.16.1.2 Cell division control protein 48 - Saccharomyces cerevisiae (Baker's yeast).	GO:0015995; chlorophyll biosynthetic process; biological_process GO:0005524; ATP binding; molecular_function GO:0016787; hydrolase activity; molecular_function GO:0016851; magnesium chelatase activity; molecular_function GO:0070526; threonylcarbamoyladenosine biosynthetic process; biological_process GO:0003724; RNA helicase activity; molecular_function GO:0003743; translation initiation factor ac…	NA	NA	NA	NA	NA
A01005	Contig1	3727882	3728478	-	1	3728435;	NA	NA	NA	NA	NA	GO:0003824; NA GO:0005992; trehalose biosynthetic process; biological_process	NA	NA	NA	NA	NA
A02269	Contig1	2056274	2057074	-	1	2056672;	gi|453088440|gb|EMF16480.1|; SRF-TF-domain-containing protein [Sphaerulina musiva SO2202]	Q5AFP3; MCM1_CANAL Transcription factor of morphogenesis MCM1 OS=Candida albicans (strain SC5314 / ATCC MYA-2876) GN=MCM1 PE=1 SV=1	bcom:BAUCODRAFT_562991; K12412 MCM1 pheromone receptor transcription factor -- Environmental Information Processing; Signal transduction; MAPK signaling pathway - yeast [PATH:ko04011] Cellular Processes; Cell growth and death; Cell cycle - yeast [PATH:ko04111]	YMR043w; KOG0015 Regulator of arginine metabolism and related MADS box-containing transcription factors K Transcription ;	NA	GO:0006270; DNA-dependent DNA replication initiation; biological_process GO:0046983; protein dimerization activity; molecular_function GO:0003677; DNA binding; molecular_function	NA	PHI:1536; GzMADS003 FGSG_09339 5518 Fusarium graminearum reduced virulence	NA	NA	NA
A02272	Contig1	2062125	2063142	+	2	2062928;2063115;	NA	NA	NA	NA	NA	NA	NA	NA	NA	NA	NA
A02278	Contig1	2078425	2080980	+	1	2080441;	NA	NA	NA	NA	NA	GO:0048870; cell motility; biological_process GO:0042803; protein homodimerization activity; molecular_function GO:0005576; NA GO:0019905; syntaxin binding; molecular_function GO:0031514; motile cilium; cellular_component GO:0006914; autophagy; biological_process GO:0008537; proteasome activator complex; cellular_component GO:0042157; lipoprotein metabolic process; biological_process GO:0045502; …	NA	NA	NA	NA	NA
A02281	Contig1	2086744	2090871	-	4	2088359;2089181;2090242;2090512;	gi|453088889|gb|EMF16929.1|; phospholipid-translocating P-type ATPase [Sphaerulina musiva SO2202]	NA	pfj:MYCFIDRAFT_86408; K01530 E3.6.3.1 phospholipid-translocating ATPase 3.6.3.1 --	NA	NA	GO:0046872; metal ion binding; molecular_function GO:0000166; nucleotide binding; molecular_function	NA	NA	NA	NA	NA
A02286	Contig1	2106447	2108324	+	2	2107317;2107516;	gi|671379564|ref|XP_008719671.1|; hypothetical protein [Cyphellophora europaea CBS 101466, HMPREF1541_07124]	O81027; HMGCL_ARATH Hydroxymethylglutaryl-CoA lyase, mitochondrial OS=Arabidopsis thaliana GN=HMGCL PE=1 SV=2	cfj:CFIO01_01617;	At2g26800; KOG2368 Hydroxymethylglutaryl-CoA lyase CE Energy production and conversion ; Amino acid transport and metabolism ;	NA	GO:0008152; NA GO:0003824; NA	NA	NA	NA	NA	NA
A02287	Contig1	2108488	2110378	-	1	2109455;	gi|627804567|ref|XP_007675631.1|; hypothetical protein [Baudoinia compniacensis UAMH 10762, BAUCODRAFT_121575]	NA	bcom:BAUCODRAFT_121575;	NA	NA	GO:0016021; integral to membrane; cellular_component GO:0055085; transmembrane transport; biological_process	NA	NA	NA	NA	NA
A02288	Contig1	261745	263916	-	2	263023;263097;	NA	NA	NA	NA	NA	NA	NA	NA	NA	NA	NA
A02533	Contig1	2717194	2719233	-	1	2718631;	gi|453089790|gb|EMF17830.1|; hypothetical protein [Sphaerulina musiva SO2202, SEPMUDRAFT_146761]	NA	pfj:MYCFIDRAFT_212907;	NA	NA	NA	NA	NA	NA	NA	NA
A02540	Contig1	2736309	2737504	+	2	2736543;2737483;	gi|453089776|gb|EMF17816.1|; family A G protein-coupled receptor-like protein [Sphaerulina musiva SO2202]	Q9UW81; NOP1_NEUCR Opsin-1 OS=Neurospora crassa (strain ATCC 24698 / 74-OR23-1A / CBS 708.71 / DSM 1257 / FGSC 987) GN=nop-1 PE=1 SV=1	pfj:MYCFIDRAFT_54557;	NA	gnl|TC-DB|Q9HGT7; 3.E.1.4.3 Opsin - Leptosphaeria maculans (Blackleg fungus).	GO:0016020; membrane; cellular_component GO:0006811; ion transport; biological_process GO:0005216; ion channel activity; molecular_function	NA	NA	NA	NA	NA
A02542	Contig1	2741180	2743447	+	2	2741502;2743129;	gi|453089780|gb|EMF17820.1|; DSPc-domain-containing protein [Sphaerulina musiva SO2202]	NA	bcom:BAUCODRAFT_144190; K11240 MSG5 tyrosine-protein phosphatase MSG5 3.1.3.48 Environmental Information Processing; Signal transduction; MAPK signaling pathway - yeast [PATH:ko04011]	NA	NA	GO:0004725; protein tyrosine phosphatase activity; molecular_function GO:0006470; protein dephosphorylation; biological_process GO:0008138; protein tyrosine/serine/threonine phosphatase activity; molecular_function	NA	NA	NA	NA	NA
A02553	Contig1	2763020	2764804	+	1	2764801;	gi|453089393|gb|EMF17433.1|; hypothetical protein [Sphaerulina musiva SO2202, SEPMUDRAFT_113424]	NA	pfj:MYCFIDRAFT_213660;	NA	NA	NA	NA	NA	NA	NA	NA
A02561	Contig1	2778430	2781654	+	1	2780254;	gi|453088502|gb|EMF16542.1|; eukaryotic translation initiation factor 3 subunit EifCa [Sphaerulina musiva SO2202]	A2Q8I1; EIF3A_ASPNC Eukaryotic translation initiation factor 3 subunit A OS=Aspergillus niger (strain CBS 513.88 / FGSC A1513) GN=tif32 PE=3 SV=1	ztr:MYCGRDRAFT_107402; K03254 EIF3A translation initiation factor 3 subunit A -- Genetic Information Processing; Translation; RNA transport [PATH:ko03013]	SPBC17D11.05; KOG2072 Translation initiation factor 3, subunit a (eIF-3a) J Translation, ribosomal structure and biogenesis ;	NA	GO:0005515; protein binding; molecular_function	NA	NA	NA	NA	NA
A02562	Contig1	2782441	2785725	+	1	2785133;	gi|453088500|gb|EMF16540.1|; hypothetical protein [Sphaerulina musiva SO2202, SEPMUDRAFT_145771]	NA	pfj:MYCFIDRAFT_213655;	NA	NA	NA	NA	NA	NA	NA	NA
A02583	Contig1	2825761	2828526	-	3	2826160;2826250;2827062;	NA	NA	NA	NA	NA	GO:0004672; protein kinase activity; molecular_function GO:0005524; ATP binding; molecular_function GO:0006468; protein phosphorylation; biological_process	NA	NA	NA	NA	NA
A03169	Contig2	4443173	4445299	-	1	4444934;	gi|453083486|gb|EMF11532.1|; class II aaRS and biotin synthetase [Sphaerulina musiva SO2202]	NA	pfj:MYCFIDRAFT_46146; K01942 HLCS biotin---protein ligase 6.3.4.9 6.3.4.10 6.3.4.11 6.3.4.15 Metabolism; Metabolism of cofactors and vitamins; Biotin metabolism [PATH:ko00780]	NA	NA	GO:0003824; NA GO:0006464; protein modification process; biological_process	NA	NA	NA	NA	NA
A03181	Contig2	4471001	4472232	-	1	4471207;	gi|453082972|gb|EMF11018.1|; hypothetical protein [Sphaerulina musiva SO2202, SEPMUDRAFT_150057]	NA	NA	NA	NA	GO:0055114; oxidation-reduction process; biological_process GO:0097197; NA GO:0016020; membrane; cellular_component GO:0001772; immunological synapse; cellular_component GO:0008940; nitrate reductase activity; molecular_function GO:0016021; integral to membrane; cellular_component GO:0009325; nitrate reductase complex; cellular_component	NA	NA	NA	NA	NA
A03185	Contig2	4487151	4488079	+	1	4487525;	NA	NA	NA	NA	NA	GO:0003677; DNA binding; molecular_function GO:0030089; phycobilisome; cellular_component	NA	NA	NA	NA	NA
A03192	Contig2	4498302	4499495	-	1	4499387;	NA	NA	NA	NA	NA	NA	NA	NA	NA	NA	NA
A03194	Contig2	4502911	4505301	-	1	4504662;	gi|453084263|gb|EMF12308.1|; cysteinyl-tRNA synthetase [Sphaerulina musiva SO2202]	Q9ER72; SYCC_MOUSE Cysteine--tRNA ligase, cytoplasmic OS=Mus musculus GN=Cars PE=1 SV=2	ztr:MYCGRDRAFT_74458; K01883 CARS, cysS cysteinyl-tRNA synthetase 6.1.1.16 Genetic Information Processing; Translation; Aminoacyl-tRNA biosynthesis [PATH:ko00970]	NA	NA	GO:0005524; ATP binding; molecular_function GO:0004812; aminoacyl-tRNA ligase activity; molecular_function GO:0000166; nucleotide binding; molecular_function GO:0006418; tRNA aminoacylation for protein translation; biological_process	NA	NA	NA	NA	NA
A03197	Contig2	4510932	4512767	-	1	4512591;	gi|631385310|ref|XP_007927035.1|; glycoside hydrolase family 43 protein [Pseudocercospora fijiensis CIRAD86]	NA	pfj:MYCFIDRAFT_49653;	NA	NA	GO:0004553; hydrolase activity, hydrolyzing O-glycosyl compounds; molecular_function GO:0005975; carbohydrate metabolic process; biological_process	NA	NA	NA	AAV98256.1_GH43; Xyl27;--;Fusarium graminearum F4;Q3ZM11 &beta;-xylosidase (EC 3.2.1.37); &alpha;-L-arabinofuranosidase (EC 3.2.1.55); arabinanase (EC 3.2.1.99); xylanase (EC 3.2.1.8); galactan 1,3-&beta;-galactosidase (EC 3.2.1.145); &alpha;-1,2-L-arabinofuranosidase (EC 3.2.1.-); exo-&alpha;-1,5-L-arabinofuranosidase (EC 3.2.1.-); [inverting] exo-&alpha;-1,5-L-arabinanase (EC 3.2.1.-); &beta;-1…	NA
A03214	Contig2	4545524	4546970	-	2	4546601;4546953;	gi|453084008|gb|EMF12053.1|; MFS general substrate transporter [Sphaerulina musiva SO2202]	NA	ztr:MYCGRDRAFT_110461;	NA	NA	GO:0016021; integral to membrane; cellular_component GO:0055085; transmembrane transport; biological_process GO:0022857; transmembrane transporter activity; molecular_function	NA	NA	NA	NA	NA
A03220	Contig2	4558930	4560378	-	1	4560178;	gi|631385292|ref|XP_007927026.1|; hypothetical protein [Pseudocercospora fijiensis CIRAD86, MYCFIDRAFT_47442]	NA	pfj:MYCFIDRAFT_47442; K15463 RIT1 tRNA A64-2'-O-ribosylphosphate transferase 2.4.2.- --	NA	NA	GO:0016763; transferase activity, transferring pentosyl groups; molecular_function	NA	NA	NA	NA	nrps
A03229	Contig2	4580348	4595065	-	3	4582859;4591412;4591886;	gi|453083423|gb|EMF11469.1|; peptide synthetase [Sphaerulina musiva SO2202]	NA	bcom:BAUCODRAFT_95688; K22148 SIDC ferricrocin synthase --	NA	NA	GO:0045017; glycerolipid biosynthetic process; biological_process GO:0003824; NA GO:0004144; diacylglycerol O-acyltransferase activity; molecular_function GO:0016747; transferase activity, transferring acyl groups other than amino-acyl groups; molecular_function GO:0008152; NA	NA	NA	NA	NA	nrps
A03235	Contig2	4608236	4611892	+	1	4608937;	gi|453083417|gb|EMF11463.1|; timeless-domain-containing protein, partial [Sphaerulina musiva SO2202]	Q0UJF3; TOF1_PHANO Topoisomerase 1-associated factor 1 OS=Phaeosphaeria nodorum (strain SN15 / ATCC MYA-4574 / FGSC 10173) GN=TOF1 PE=3 SV=1	ztr:MYCGRDRAFT_68421; K10997 TOF1, SWI1 replication fork protection complex subunit Tof1/Swi1 -- --	NA	NA	NA	NA	NA	NA	NA	nrps
A03236	Contig2	4613596	4615212	+	1	4614722;	NA	NA	NA	NA	NA	NA	NA	NA	NA	NA	nrps
A03240	Contig2	4626426	4628647	-	1	4627430;	gi|398388389|ref|XP_003847656.1|; hypothetical protein [Zymoseptoria tritici IPO323, MYCGRDRAFT_106564]	Q05144; RAC2_MOUSE Ras-related C3 botulinum toxin substrate 2 OS=Mus musculus GN=Rac2 PE=1 SV=1	ztr:MYCGRDRAFT_106564; K04392 RAC1 Ras-related C3 botulinum toxin substrate 1 -- Environmental Information Processing; Signal transduction; MAPK signaling pathway [PATH:ko04010] Environmental Information Processing; Signal transduction; Ras signaling pathway [PATH:ko04014] Environmental Information Processing; Signal transduction; Rap1 signaling pathway [PATH:ko04015] Environmental Information Pr…	Hs9845511; KOG0393 Ras-related small GTPase, Rho type R General function prediction only ;	NA	GO:0016021; integral to membrane; cellular_component GO:0007264; small GTPase mediated signal transduction; biological_process GO:0005622; intracellular; cellular_component GO:0003924; GTPase activity; molecular_function GO:0005525; GTP binding; molecular_function GO:0005886; plasma membrane; cellular_component	NA	PHI:780; MGG_02731 MGG_02731 318829 Magnaporthe oryzae loss of pathogenicity	NA	NA	NA
A03246	Contig2	4634866	4637536	+	1	4635589;	NA	NA	NA	NA	NA	GO:0006270; DNA-dependent DNA replication initiation; biological_process	NA	NA	NA	NA	NA
A03262	Contig2	4712582	4715986	-	1	4712831;	NA	NA	NA	NA	NA	GO:0046983; protein dimerization activity; molecular_function	NA	NA	NA	NA	NA
A03263	Contig2	4716904	4717197	-	1	4717089;	NA	NA	NA	NA	NA	NA	NA	NA	NA	NA	NA
A03271	Contig2	4739140	4741645	-	2	4739854;4739925;	NA	NA	NA	NA	NA	GO:0031411; gas vesicle; cellular_component GO:0031412; gas vesicle organization; biological_process GO:0016705; oxidoreductase activity, acting on paired donors, with incorporation or reduction of molecular oxygen; molecular_function GO:0020037; heme binding; molecular_function GO:0055114; oxidation-reduction process; biological_process GO:0005506; iron ion binding; molecular_function	NA	NA	NA	NA	NA
A03272	Contig2	4742215	4743045	-	1	4742987;	NA	NA	NA	NA	NA	GO:0010333; terpene synthase activity; molecular_function GO:0000287; magnesium ion binding; molecular_function GO:0016829; lyase activity; molecular_function	NA	NA	NA	NA	NA
A03273	Contig2	4744707	4746458	-	1	4745338;	gi|453083367|gb|EMF11413.1|; hypothetical protein [Sphaerulina musiva SO2202, SEPMUDRAFT_150356]	NA	NA	NA	NA	NA	NA	NA	NA	NA	NA
A03415	Contig2	5158710	5160026	+	1	5159582;	NA	NA	NA	NA	NA	NA	NA	NA	NA	NA	NA
A03417	Contig2	5164861	5166746	+	6	5166473;5166479;5166618;5166623;5166626;5166629;	gi|453083232|gb|EMF11278.1|; MFS general substrate transporter [Sphaerulina musiva SO2202]	NA	pfj:MYCFIDRAFT_35658;	NA	NA	GO:0016021; integral to membrane; cellular_component GO:0022857; transmembrane transporter activity; molecular_function GO:0055085; transmembrane transport; biological_process	NA	PHI:5353; Famfs1 ESU09478 282267 Fusarium asiaticum reduced virulence	NA	NA	NA
A03439	Contig2	5248522	5249193	+	1	5248597;	gi|212534482|ref|XP_002147397.1|; O-methyltransferase, putative [Talaromyces marneffei ATCC 18224]	NA	psco:LY89DRAFT_681873;	NA	NA	GO:0008171; O-methyltransferase activity; molecular_function	NA	NA	NA	NA	NA
A03467	Contig2	5336041	5339223	+	2	5336659;5336711;	NA	NA	aje:HCAG_02448;	NA	NA	GO:0003964; RNA-directed DNA polymerase activity; molecular_function GO:0003723; RNA binding; molecular_function GO:0006278; RNA-dependent DNA replication; biological_process	NA	NA	NA	NA	NA
A03520	Contig2	730170	733499	-	2	731017;731109;	NA	NA	NA	NA	NA	GO:0006278; RNA-dependent DNA replication; biological_process GO:0003723; RNA binding; molecular_function GO:0003964; RNA-directed DNA polymerase activity; molecular_function	NA	NA	NA	NA	NA
A03523	Contig2	737642	739765	+	1	739750;	gi|453080804|gb|EMF08854.1|; hypothetical protein [Sphaerulina musiva SO2202, SEPMUDRAFT_151765]	NA	bcom:BAUCODRAFT_128665;	NA	NA	NA	NA	NA	NA	NA	NA
A03527	Contig2	747335	751720	-	1	749543;	gi|453080801|gb|EMF08851.1|; hypothetical protein [Sphaerulina musiva SO2202, SEPMUDRAFT_166491]	NA	ztr:MYCGRDRAFT_96825;	NA	NA	NA	NA	NA	NA	NA	NA
A03530	Contig2	757068	758024	-	1	757176;	gi|631394302|ref|XP_007931531.1|; hypothetical protein [Pseudocercospora fijiensis CIRAD86, MYCFIDRAFT_212546]	P43619; NADC_YEAST Nicotinate-nucleotide pyrophosphorylase [carboxylating] OS=Saccharomyces cerevisiae (strain ATCC 204508 / S288c) GN=BNA6 PE=1 SV=1	bcom:BAUCODRAFT_371024; K00767 nadC, QPRT nicotinate-nucleotide pyrophosphorylase (carboxylating) 2.4.2.19 Metabolism; Metabolism of cofactors and vitamins; Nicotinate and nicotinamide metabolism [PATH:ko00760]	YFR047c; KOG3008 Quinolinate phosphoribosyl transferase F Nucleotide transport and metabolism ;	NA	GO:0004514; nicotinate-nucleotide diphosphorylase (carboxylating) activity; molecular_function GO:0016491; oxidoreductase activity; molecular_function GO:0055114; oxidation-reduction process; biological_process GO:0008270; zinc ion binding; molecular_function GO:0009435; NAD biosynthetic process; biological_process GO:0016763; transferase activity, transferring pentosyl groups; molecular_function	NA	NA	NA	NA	NA
A03560	Contig2	833968	836034	+	1	835676;	gi|453080126|gb|EMF08178.1|; hypothetical protein [Sphaerulina musiva SO2202, SEPMUDRAFT_136964]	NA	NA	NA	NA	GO:0005681; spliceosomal complex; cellular_component GO:0000398; nuclear mRNA splicing, via spliceosome; biological_process	NA	NA	NA	NA	NA
A03670	Contig2	1164875	1166905	+	1	1166522;	gi|453080976|gb|EMF09026.1|; galactose oxidase [Sphaerulina musiva SO2202]	NA	ztr:MYCGRDRAFT_76974;	NA	NA	GO:0005515; protein binding; molecular_function	NA	NA	NA	NA	NA
A03704	Contig2	1267865	1269982	-	1	1269859;	gi|631375996|ref|XP_007922378.1|; hypothetical protein [Pseudocercospora fijiensis CIRAD86, MYCFIDRAFT_30412]	NA	pfj:MYCFIDRAFT_30412;	NA	NA	GO:0016021; integral to membrane; cellular_component GO:0022857; transmembrane transporter activity; molecular_function GO:0055085; transmembrane transport; biological_process	NA	NA	NA	NA	NA
A03713	Contig2	1287707	1288717	-	2	1287963;1288634;	gi|302893891|ref|XP_003045826.1|; hypothetical protein [Nectria haematococca mpVI 77-13-4, NECHADRAFT_66103]	NA	nhe:NECHADRAFT_66103; K03424 tatD TatD DNase family protein 3.1.21.- --	NA	NA	GO:0016888; endodeoxyribonuclease activity, producing 5'-phosphomonoesters; molecular_function	NA	NA	NA	NA	NA
A03714	Contig2	1289954	1292071	+	1	1290461;	gi|453080149|gb|EMF08201.1|; hypothetical protein [Sphaerulina musiva SO2202, SEPMUDRAFT_152457]	NA	pfj:MYCFIDRAFT_29460; K19940 SEC2 Rab guanine nucleotide exchange factor SEC2 --	NA	NA	GO:0016021; integral to membrane; cellular_component GO:0017038; protein import; biological_process GO:0016020; membrane; cellular_component	NA	NA	NA	NA	NA
A03727	Contig2	1325230	1328656	+	1	1325413;	gi|342882035|gb|EGU82794.1|; hypothetical protein [Fusarium oxysporum Fo5176, FOXB_06693]	NA	NA	NA	NA	GO:0043565; sequence-specific DNA binding; molecular_function GO:0046983; protein dimerization activity; molecular_function GO:0006355; regulation of transcription, DNA-dependent; biological_process GO:0003700; sequence-specific DNA binding transcription factor activity; molecular_function	NA	NA	NA	NA	NA
A03764	Contig2	1412676	1413368	+	1	1412823;	NA	NA	NA	NA	NA	NA	NA	NA	NA	NA	NA
A03781	Contig2	1443998	1444939	+	2	1444343;1444378;	gi|453079972|gb|EMF08024.1|; 2-Hacid_dh_C-domain-containing protein [Sphaerulina musiva SO2202]	NA	ztr:MYCGRDRAFT_69051;	NA	NA	GO:0016491; oxidoreductase activity; molecular_function GO:0006520; cellular amino acid metabolic process; biological_process GO:0043115; precorrin-2 dehydrogenase activity; molecular_function GO:0016616; oxidoreductase activity, acting on the CH-OH group of donors, NAD or NADP as acceptor; molecular_function GO:0048037; cofactor binding; molecular_function GO:0055114; oxidation-reduction process…	NA	NA	NA	NA	NA
A03787	Contig2	1459656	1461423	-	2	1459866;1460259;	gi|453080147|gb|EMF08199.1|; aquaporin-like protein [Sphaerulina musiva SO2202]	P0CD92; AQY1_YEASX Aquaporin-1 OS=Saccharomyces cerevisiae GN=AQY1 PE=2 SV=1	ztr:MYCGRDRAFT_77797; K09885 AQPF aquaporin rerated protein, other eukaryote -- --	YPR192w; KOG0223 Aquaporin (major intrinsic protein family) G Carbohydrate transport and metabolism ;	gnl|TC-DB|H6B4G1; 1.A.8.6.4 Aquaporin 1 OS=Terfezia claveryi GN=AQP1 PE=2 SV=1	GO:0005215; NA GO:0006810; transport; biological_process GO:0016020; membrane; cellular_component	NA	NA	NA	NA	NA
A03793	Contig2	1481349	1484519	-	3	1481584;1483248;1484119;	gi|452838556|gb|EME40496.1|; hypothetical protein [Dothistroma septosporum NZE10, DOTSEDRAFT_55697]	NA	ztr:MYCGRDRAFT_77762;	NA	NA	GO:0055085; transmembrane transport; biological_process GO:0008080; N-acetyltransferase activity; molecular_function GO:0016021; integral to membrane; cellular_component GO:0016747; transferase activity, transferring acyl groups other than amino-acyl groups; molecular_function	NA	NA	NA	NA	NA
A03795	Contig2	1487848	1488924	+	2	1488498;1488608;	gi|631376638|ref|XP_007922699.1|; hypothetical protein [Pseudocercospora fijiensis CIRAD86, MYCFIDRAFT_65188]	P40506; PPCS_YEAST Phosphopantothenate--cysteine ligase CAB2 OS=Saccharomyces cerevisiae (strain ATCC 204508 / S288c) GN=CAB2 PE=1 SV=2	pfj:MYCFIDRAFT_65188; K01922 PPCS, COAB phosphopantothenate---cysteine ligase (ATP) 6.3.2.51 Metabolism; Metabolism of cofactors and vitamins; Pantothenate and CoA biosynthesis [PATH:ko00770]	YIL083c; KOG2728 Uncharacterized conserved protein with similarity to phosphopantothenoylcysteine synthetase/decarboxylase R General function prediction only ;	NA	NA	NA	NA	NA	NA	NA
A03796	Contig2	1489528	1490842	-	5	1489582;1490686;1490752;1490767;1490777;	NA	NA	NA	NA	NA	NA	NA	NA	NA	NA	NA
A03797	Contig2	1491204	1492015	+	3	1491470;1491641;1491952;	gi|631376116|ref|XP_007922438.1|; hypothetical protein [Pseudocercospora fijiensis CIRAD86, MYCFIDRAFT_40683]	NA	pfj:MYCFIDRAFT_40683; K00641 metX homoserine O-acetyltransferase 2.3.1.31 Metabolism; Amino acid metabolism; Cysteine and methionine metabolism [PATH:ko00270]	NA	NA	NA	NA	NA	NA	NA	NA
A03798	Contig2	1494282	1495268	-	1	1494453;	gi|627802569|ref|XP_007674632.1|; hypothetical protein [Baudoinia compniacensis UAMH 10762, BAUCODRAFT_66878]	P42941; SERB_YEAST Phosphoserine phosphatase OS=Saccharomyces cerevisiae (strain ATCC 204508 / S288c) GN=SER2 PE=1 SV=1	bcom:BAUCODRAFT_66878; K01079 serB, PSPH phosphoserine phosphatase 3.1.3.3 Metabolism; Amino acid metabolism; Glycine, serine and threonine metabolism [PATH:ko00260] Metabolism; Energy metabolism; Methane metabolism [PATH:ko00680] Metabolism; Overview; Carbon metabolism [PATH:ko01200] Metabolism; Overview; Biosynthesis of amino acids [PATH:ko01230]	YGR208w; KOG1615 Phosphoserine phosphatase E Amino acid transport and metabolism ;	NA	GO:0016791; phosphatase activity; molecular_function	NA	NA	NA	NA	NA
A03799	Contig2	1495735	1498079	-	3	1495782;1495786;1497491;	gi|453079926|gb|EMF07978.1|; Fungal_trans-domain-containing protein [Sphaerulina musiva SO2202]	NA	bcom:BAUCODRAFT_66783;	NA	NA	GO:0006351; transcription, DNA-dependent; biological_process GO:0005634; nucleus; cellular_component GO:0008270; zinc ion binding; molecular_function GO:0003677; DNA binding; molecular_function GO:0000981; sequence-specific DNA binding RNA polymerase II transcription factor activity; molecular_function GO:0006355; regulation of transcription, DNA-dependent; biological_process	NA	NA	NA	NA	NA
A03802	Contig2	1502040	1503248	+	4	1502267;1502270;1502273;1502285;	gi|453079940|gb|EMF07992.1|; putative isomerase YbhE [Sphaerulina musiva SO2202]	NA	pfj:MYCFIDRAFT_210512;	NA	NA	NA	NA	NA	NA	NA	NA
A03803	Contig2	1503420	1508603	-	7	1503520;1504269;1504434;1504878;1505760;1508328;1508427;	gi|453079938|gb|EMF07990.1|; hypothetical protein [Sphaerulina musiva SO2202, SEPMUDRAFT_167090]	P14284; DPOZ_YEAST DNA polymerase zeta catalytic subunit OS=Saccharomyces cerevisiae (strain ATCC 204508 / S288c) GN=REV3 PE=1 SV=1	bcom:BAUCODRAFT_120942; K02350 REV3L, POLZ DNA polymerase zeta 2.7.7.7 Genetic Information Processing; Replication and repair; Fanconi anemia pathway [PATH:ko03460]	YPL167c; KOG0968 DNA polymerase zeta, catalytic subunit L Replication, recombination and repair ;	NA	GO:0003887; DNA-directed DNA polymerase activity; molecular_function GO:0006260; DNA replication; biological_process GO:0003677; DNA binding; molecular_function GO:0019079; viral genome replication; biological_process GO:0003723; RNA binding; molecular_function GO:0006571; tyrosine biosynthetic process; biological_process GO:0004665; prephenate dehydrogenase (NADP+) activity; molecular_function G…	NA	PHI:893; MGG_02986 MGG_02986 318829 Magnaporthe oryzae reduced virulence	NA	NA	NA
A03804	Contig2	1509821	1513048	+	1	1510020;	gi|453079937|gb|EMF07989.1|; glycoside hydrolase family 31 protein [Sphaerulina musiva SO2202]	B8MZ41; AGDC_ASPFN Probable alpha/beta-glucosidase agdC OS=Aspergillus flavus (strain ATCC 200026 / FGSC A1120 / NRRL 3357 / JCM 12722 / SRRC 167) GN=agdC PE=3 SV=1	pfj:MYCFIDRAFT_214273; K01187 malZ alpha-glucosidase 3.2.1.20 Metabolism; Carbohydrate metabolism; Galactose metabolism [PATH:ko00052] Metabolism; Carbohydrate metabolism; Starch and sucrose metabolism [PATH:ko00500]	At5g11720; KOG1065 Maltase glucoamylase and related hydrolases, glycosyl hydrolase family 31 G Carbohydrate transport and metabolism ;	NA	GO:0004553; hydrolase activity, hydrolyzing O-glycosyl compounds; molecular_function GO:0005975; carbohydrate metabolic process; biological_process GO:2001070; NA	NA	NA	YES	CBX96756.1_GH31; ORF;--;Leptosphaeria maculans v23.1.3;E4ZZG1 &alpha;-glucosidase (EC 3.2.1.20); &alpha;-galactosidase (EC 3.2.1.22); &alpha;-mannosidase (EC 3.2.1.24); &alpha;-1,3-glucosidase (EC 3.2.1.84); sucrase-isomaltase (EC 3.2.1.48) (EC 3.2.1.10); &alpha;-xylosidase (EC 3.2.1.177); &alpha;-glucan lyase (EC 4.2.2.13); isomaltosyltransferase (EC 2.4.1.-); oligosaccharide &alpha;-1,4-glucosy…	NA
A03805	Contig2	1513556	1515099	-	1	1513569;	NA	NA	NA	NA	NA	NA	NA	NA	NA	NA	NA
A03937	Contig2	1877463	1880843	+	1	1878002;	gi|259487394|tpe|CBF86037.1|; TPA: conserved hypothetical protein [Aspergillus nidulans FGSC A4] [other]	NA	ani:AN5253.2;	NA	NA	GO:0015074; DNA integration; biological_process	NA	NA	NA	NA	NA
A03951	Contig2	1918089	1920677	-	2	1918614;1918632;	NA	NA	NA	NA	NA	GO:0006825; copper ion transport; biological_process GO:0005507; copper ion binding; molecular_function GO:0006278; RNA-dependent DNA replication; biological_process GO:0016531; copper chaperone activity; molecular_function GO:0003964; RNA-directed DNA polymerase activity; molecular_function GO:0003723; RNA binding; molecular_function GO:0005758; mitochondrial intermembrane space; cellular_compon…	NA	NA	NA	NA	NA
A04424	Contig3	363233	363786	-	1	363418;	gi|453087761|gb|EMF15802.1|; cwf21-domain-containing protein [Sphaerulina musiva SO2202]	Q4IB70; CWC21_GIBZE Pre-mRNA-splicing factor CWC21 OS=Gibberella zeae (strain PH-1 / ATCC MYA-4620 / FGSC 9075 / NRRL 31084) GN=CWC21 PE=3 SV=2	ztr:MYCGRDRAFT_87683;	NA	NA	GO:0006355; regulation of transcription, DNA-dependent; biological_process GO:0000160; two-component signal transduction system (phosphorelay); biological_process GO:0000156; two-component response regulator activity; molecular_function GO:0003677; DNA binding; molecular_function	NA	NA	NA	NA	NA
A04831	Contig3	4162089	4167259	-	4	4164701;4164884;4164893;4164960;	gi|453089469|gb|EMF17509.1|; ras GEF [Sphaerulina musiva SO2202]	NA	pfj:MYCFIDRAFT_48274;	NA	NA	GO:0051056; regulation of small GTPase mediated signal transduction; biological_process GO:0007264; small GTPase mediated signal transduction; biological_process GO:0005509; calcium ion binding; molecular_function GO:0005085; guanyl-nucleotide exchange factor activity; molecular_function GO:0005622; intracellular; cellular_component GO:0003924; GTPase activity; molecular_function GO:0005525; GTP …	NA	NA	NA	NA	t1pks
A04836	Contig3	4174428	4178516	-	1	4178016;	gi|453089468|gb|EMF17508.1|; xanthine dehydrogenase/oxidase [Sphaerulina musiva SO2202]	Q12553; XDH_EMENI Xanthine dehydrogenase OS=Emericella nidulans (strain FGSC A4 / ATCC 38163 / CBS 112.46 / NRRL 194 / M139) GN=hxA PE=2 SV=2	pfj:MYCFIDRAFT_48128; K00106 XDH xanthine dehydrogenase/oxidase 1.17.1.4 1.17.3.2 Metabolism; Nucleotide metabolism; Purine metabolism [PATH:ko00230] Metabolism; Biosynthesis of other secondary metabolites; Caffeine metabolism [PATH:ko00232] Metabolism; Xenobiotics biodegradation and metabolism; Drug metabolism - other enzymes [PATH:ko00983] Cellular Processes; Transport and catabolism; Peroxisom…	Hs4507933; KOG0430 Xanthine dehydrogenase F Nucleotide transport and metabolism ;	NA	GO:0016491; oxidoreductase activity; molecular_function GO:0055114; oxidation-reduction process; biological_process GO:0051536; iron-sulfur cluster binding; molecular_function GO:0046872; metal ion binding; molecular_function GO:0009055; NA	NA	NA	NA	NA	t1pks
A04841	Contig3	4192962	4194374	-	1	4193986;	NA	NA	NA	NA	NA	NA	NA	NA	YES	NA	NA
A04848	Contig3	4199344	4200951	-	2	4200682;4200683;	gi|631374770|ref|XP_007921765.1|; hypothetical protein [Pseudocercospora fijiensis CIRAD86, MYCFIDRAFT_213459]	NA	pfj:MYCFIDRAFT_213459;	NA	NA	GO:0005215; NA GO:0016021; integral to membrane; cellular_component GO:0016020; membrane; cellular_component GO:0006810; transport; biological_process GO:0055085; transmembrane transport; biological_process	NA	NA	NA	NA	NA
A04851	Contig3	4207451	4208511	+	1	4208238;	gi|452848287|gb|EME50219.1|; hypothetical protein [Dothistroma septosporum NZE10, DOTSEDRAFT_41352]	Q10088; SPEB1_SCHPO Putative agmatinase 1 OS=Schizosaccharomyces pombe (strain 972 / ATCC 24843) GN=SPAC11D3.09 PE=3 SV=1	pfj:MYCFIDRAFT_129912; K01480 speB agmatinase 3.5.3.11 Metabolism; Amino acid metabolism; Arginine and proline metabolism [PATH:ko00330]	SPAC11D3.09; KOG2964 Arginase family protein E Amino acid transport and metabolism ;	NA	GO:0016813; hydrolase activity, acting on carbon-nitrogen (but not peptide) bonds, in linear amidines; molecular_function GO:0046872; metal ion binding; molecular_function	NA	NA	NA	NA	NA
A04856	Contig3	4216371	4217269	+	1	4216841;	gi|453089423|gb|EMF17463.1|; Undecaprenyl diphosphate synthase [Sphaerulina musiva SO2202]	NA	pfj:MYCFIDRAFT_86302; K19177 NUS1 dehydrodolichyl diphosphate syntase complex subunit NUS1 2.5.1.87	NA	NA	GO:0016765; transferase activity, transferring alkyl or aryl (other than methyl) groups; molecular_function	NA	NA	NA	NA	NA
A04868	Contig3	490921	492513	+	4	491481;491581;491973;491997;	gi|453086856|gb|EMF14897.1|; hypothetical protein [Sphaerulina musiva SO2202, SEPMUDRAFT_146928]	NA	bcom:BAUCODRAFT_139299;	NA	NA	NA	NA	NA	NA	NA	nrps
A04876	Contig3	4266191	4268101	+	1	4266238;	gi|302881493|ref|XP_003039659.1|; hypothetical protein [Nectria haematococca mpVI 77-13-4, NECHADRAFT_55819]	Q6UEH3; AFLT_ASPPU Efflux pump aflT OS=Aspergillus parasiticus (strain ATCC 56775 / NRRL 5862 / SRRC 143 / SU-1) GN=aflT PE=2 SV=1	nhe:NECHADRAFT_55819;	NA	NA	GO:0055085; transmembrane transport; biological_process GO:0016021; integral to membrane; cellular_component	NA	NA	NA	NA	NA
A04880	Contig3	4271567	4272634	-	1	4271595;	gi|452847414|gb|EME49346.1|; hypothetical protein [Dothistroma septosporum NZE10, DOTSEDRAFT_68206]	NA	cfj:CFIO01_06661;	NA	NA	GO:0008152; NA GO:0003824; NA	NA	NA	NA	NA	NA
A04897	Contig3	4307818	4311090	+	1	4308960;	gi|453089631|gb|EMF17671.1|; hypothetical protein [Sphaerulina musiva SO2202, SEPMUDRAFT_153560]	NA	bcom:BAUCODRAFT_57898;	NA	NA	GO:0016020; membrane; cellular_component GO:0008158; hedgehog receptor activity; molecular_function	NA	NA	NA	NA	NA
A05184	Contig3	708110	713759	+	2	710450;712991;	gi|453086859|gb|EMF14900.1|; glycosyltransferase family 2 protein [Sphaerulina musiva SO2202]	O13395; CHS6_USTMA Chitin synthase 6 OS=Ustilago maydis (strain 521 / FGSC 9021) GN=CHS6 PE=3 SV=2	pfj:MYCFIDRAFT_49517; K00698 CHS1 chitin synthase 2.4.1.16 Metabolism; Carbohydrate metabolism; Amino sugar and nucleotide sugar metabolism [PATH:ko00520]	NA	NA	GO:0003774; motor activity; molecular_function GO:0005524; ATP binding; molecular_function GO:0020037; heme binding; molecular_function GO:0016459; myosin complex; cellular_component GO:0004612; phosphoenolpyruvate carboxykinase (ATP) activity; molecular_function GO:0003924; GTPase activity; molecular_function GO:0005525; GTP binding; molecular_function GO:0006094; gluconeogenesis; biological_pro…	NA	PHI:390; WdCHS5 AAL79830 5970 Exophiala dermatitidis reduced virulence	NA	NA	NA
A05187	Contig3	717131	718706	-	6	717167;717281;717971;718407;718462;718598;	gi|453086885|gb|EMF14926.1|; hypothetical protein [Sphaerulina musiva SO2202, SEPMUDRAFT_59206]	NA	pfy:PFICI_01832;	NA	NA	NA	NA	NA	NA	NA	NA
A05193	Contig3	741275	744346	+	8	743542;743579;743636;743783;743786;743792;743969;744280;	gi|452845223|gb|EME47156.1|; hypothetical protein [Dothistroma septosporum NZE10, DOTSEDRAFT_69199]	NA	ztr:MYCGRDRAFT_48801;	NA	NA	GO:0016491; oxidoreductase activity; molecular_function GO:0008152; NA	NA	NA	NA	NA	NA
A05195	Contig3	746514	749635	+	2	747123;747459;	gi|453087673|gb|EMF15714.1|; glycosyltransferase family 31 protein [Sphaerulina musiva SO2202]	NA	pfj:MYCFIDRAFT_45202;	NA	NA	GO:0005515; protein binding; molecular_function GO:0016020; membrane; cellular_component GO:0016757; transferase activity, transferring glycosyl groups; molecular_function	NA	NA	NA	NA	NA
A05196	Contig3	749916	754375	+	2	750720;750721;	NA	NA	NA	NA	NA	GO:0006400; tRNA modification; biological_process GO:0004719; protein-L-isoaspartate (D-aspartate) O-methyltransferase activity; molecular_function GO:0008171; O-methyltransferase activity; molecular_function GO:0008168; methyltransferase activity; molecular_function GO:0006030; chitin metabolic process; biological_process GO:0005515; protein binding; molecular_function GO:0008152; NA GO:0005576;…	NA	NA	NA	NA	NA
A05204	Contig3	770908	774325	+	1	773100;	NA	NA	NA	NA	NA	NA	NA	NA	NA	NA	NA
A05321	Contig3	1101348	1106932	-	1	1101535;	NA	NA	NA	NA	NA	GO:0003964; RNA-directed DNA polymerase activity; molecular_function GO:0001104; RNA polymerase II transcription cofactor activity; molecular_function GO:0016592; mediator complex; cellular_component GO:0009424; bacterial-type flagellum hook; cellular_component GO:0042803; protein homodimerization activity; molecular_function GO:0045502; dynein binding; molecular_function GO:0006278; RNA-dependen…	NA	NA	NA	NA	NA
A05322	Contig3	1109985	1115497	-	1	1115480;	NA	NA	NA	NA	NA	GO:0046983; protein dimerization activity; molecular_function GO:0003964; RNA-directed DNA polymerase activity; molecular_function GO:0003723; RNA binding; molecular_function GO:0006278; RNA-dependent DNA replication; biological_process	NA	NA	NA	NA	NA
A05328	Contig3	1140254	1146831	+	1	1142022;	gi|345560713|gb|EGX43835.1|; hypothetical protein [Arthrobotrys oligospora ATCC 24927, AOL_s00212g2]	NA	NA	NA	NA	GO:0015074; DNA integration; biological_process GO:0003676; nucleic acid binding; molecular_function GO:0003723; RNA binding; molecular_function GO:0003964; RNA-directed DNA polymerase activity; molecular_function GO:0006278; RNA-dependent DNA replication; biological_process	NA	NA	NA	NA	NA
A05332	Contig3	1169744	1171207	-	1	1170931;	NA	NA	NA	NA	NA	NA	NA	NA	NA	NA	NA
A05354	Contig3	1232700	1236233	+	1	1232906;	gi|453087683|gb|EMF15724.1|; hypothetical protein [Sphaerulina musiva SO2202, SEPMUDRAFT_147526]	NA	pfj:MYCFIDRAFT_202385; K16578 CLASP1_2 CLIP-associating protein 1/2 -- --	NA	NA	GO:0005515; protein binding; molecular_function	NA	NA	NA	NA	NA
A05359	Contig3	1251721	1253028	-	1	1251815;	gi|453087138|gb|EMF15179.1|; ribosomal protein L1 [Sphaerulina musiva SO2202]	NA	pfj:MYCFIDRAFT_29407; K14775 UTP30, RSL1D1 ribosome biogenesis protein UTP30 -- --	NA	NA	NA	NA	NA	NA	NA	NA
A05375	Contig3	1277694	1288561	-	3	1279311;1280051;1280961;	gi|59876727|gb|AAX09990.1|; nonribosomal peptide synthetase 8 [Bipolaris maydis]	NA	NA	NA	NA	GO:0004026; alcohol O-acetyltransferase activity; molecular_function GO:0006066; alcohol metabolic process; biological_process GO:0008152; NA GO:0003824; NA	NA	NA	NA	NA	nrps
A05379	Contig3	1295902	1299666	-	3	1296446;1296448;1299296;	gi|453086900|gb|EMF14941.1|; TMS membrane protein/tumor differentially expressed protein [Sphaerulina musiva SO2202]	Q12116; TMS1_YEAST Membrane protein TMS1 OS=Saccharomyces cerevisiae (strain ATCC 204508 / S288c) GN=TMS1 PE=1 SV=1	bcom:BAUCODRAFT_108071;	YDR105c; KOG2592 Tumor differentially expressed (TDE) protein S Function unknown ;	NA	GO:0016020; membrane; cellular_component	NA	NA	NA	NA	nrps
A05382	Contig3	1304494	1305336	-	3	1304880;1305120;1305142;	gi|453086904|gb|EMF14945.1|; A1pp-domain-containing protein [Sphaerulina musiva SO2202]	Q8K4G6; MACD1_RAT O-acetyl-ADP-ribose deacetylase MACROD1 (Fragment) OS=Rattus norvegicus GN=Macrod1 PE=2 SV=2	pfj:MYCFIDRAFT_131286;	Hs13569840; KOG2633 Hismacro and SEC14 domain-containing proteins BK Chromatin structure and dynamics ; Transcription ;	NA	NA	NA	NA	NA	NA	nrps
A05384	Contig3	1310009	1310896	+	1	1310487;	gi|672383596|gb|KFG85706.1|; alpha/beta superfamily hydrolase [Metarhizium anisopliae]	NA	fvr:FVEG_05732;	NA	NA	GO:0004177; aminopeptidase activity; molecular_function GO:0003847; 1-alkyl-2-acetylglycerophosphocholine esterase activity; molecular_function GO:0016042; lipid catabolic process; biological_process GO:0006508; proteolysis; biological_process GO:0008236; serine-type peptidase activity; molecular_function	NA	NA	NA	NA	nrps
A05387	Contig3	1312768	1314537	-	7	1312952;1313094;1313522;1313699;1313920;1314316;1314443;	gi|453086897|gb|EMF14938.1|; PIN domain-like protein [Sphaerulina musiva SO2202]	NA	ztr:MYCGRDRAFT_111032; K15339 YEN1 holliday junction resolvase YEN1 3.1.-.- --	NA	NA	GO:0004518; nuclease activity; molecular_function	NA	NA	NA	NA	NA
A05388	Contig3	1315682	1317475	+	4	1315710;1316393;1316740;1316815;	gi|453086896|gb|EMF14937.1|; MFS general substrate transporter [Sphaerulina musiva SO2202]	S0DZN4; BIK6_GIBF5 Efflux pump bik6 OS=Gibberella fujikuroi (strain CBS 195.34 / IMI 58289 / NRRL A-6831) GN=bik6 PE=2 SV=1	pfj:MYCFIDRAFT_186050; K08157 TPO1 MFS transporter, DHA1 family, multidrug resistance protein -- --	NA	NA	GO:0055085; transmembrane transport; biological_process GO:0022857; transmembrane transporter activity; molecular_function GO:0016021; integral to membrane; cellular_component	NA	NA	NA	NA	NA
A05389	Contig3	1317556	1320133	-	3	1317647;1317841;1319579;	gi|627829337|ref|XP_007686279.1|; glycoside hydrolase family 78 protein [Bipolaris oryzae ATCC 44560]	NA	bor:COCMIDRAFT_90663;	NA	NA	NA	NA	NA	YES	CBY00141.1_GH78; ORF;--;Leptosphaeria maculans v23.1.3;E5AC30 &alpha;-L-rhamnosidase (EC 3.2.1.40) NA	NA
A05415	Contig3	1382688	1383733	-	1	1382776;	gi|453087696|gb|EMF15737.1|; Yip1 domain family [Sphaerulina musiva SO2202]	NA	pfj:MYCFIDRAFT_82636;	NA	NA	GO:0016020; membrane; cellular_component	NA	NA	NA	NA	NA
A05425	Contig3	1410557	1411387	+	1	1410624;	NA	NA	NA	NA	NA	GO:0006511; ubiquitin-dependent protein catabolic process; biological_process GO:0004221; ubiquitin thiolesterase activity; molecular_function	NA	NA	NA	NA	NA
A05427	Contig3	1417309	1423320	-	1	1417451;	gi|453087760|gb|EMF15801.1|; hypothetical protein [Sphaerulina musiva SO2202, SEPMUDRAFT_147590]	NA	pfj:MYCFIDRAFT_202277; K18730 GIGYF PERQ amino acid-rich with GYF domain-containing protein -- --	NA	NA	GO:0005515; protein binding; molecular_function	NA	NA	NA	NA	NA
A05450	Contig3	1483773	1487649	+	1	1486988;	gi|453086930|gb|EMF14971.1|; Cullin-domain-containing protein [Sphaerulina musiva SO2202]	O13790; CUL1_SCHPO Cullin-1 OS=Schizosaccharomyces pombe (strain 972 / ATCC 24843) GN=cul1 PE=1 SV=1	pfj:MYCFIDRAFT_53521; K03347 CUL1, CDC53 cullin 1 -- Cellular Processes; Cell growth and death; Cell cycle [PATH:ko04110] Cellular Processes; Cell growth and death; Cell cycle - yeast [PATH:ko04111] Cellular Processes; Cell growth and death; Oocyte meiosis [PATH:ko04114] Genetic Information Processing; Folding, sorting and degradation; Ubiquitin mediated proteolysis [PATH:ko04120] Genetic Informa…	SPAC17G6.12; KOG2166 Cullins D Cell cycle control, cell division, chromosome partitioning ;	NA	GO:0031461; cullin-RING ubiquitin ligase complex; cellular_component GO:0031625; ubiquitin protein ligase binding; molecular_function GO:0006511; ubiquitin-dependent protein catabolic process; biological_process	NA	NA	NA	NA	other
A05455	Contig3	1496013	1497815	+	1	1497299;	gi|453086927|gb|EMF14968.1|; hypothetical protein [Sphaerulina musiva SO2202, SEPMUDRAFT_146974]	NA	pfj:MYCFIDRAFT_171885;	NA	NA	NA	NA	NA	YES	NA	other
A05460	Contig3	1514088	1517000	-	1	1515195;	gi|453087791|gb|EMF15832.1|; SNF2_N-domain-containing protein [Sphaerulina musiva SO2202]	Q9DG67; RA54B_CHICK DNA repair and recombination protein RAD54B OS=Gallus gallus GN=RAD54B PE=2 SV=1	pfj:MYCFIDRAFT_213848; K10877 RAD54B DNA repair and recombination protein RAD54B 3.6.4.- Genetic Information Processing; Replication and repair; Homologous recombination [PATH:ko03440]	Hs6912622_2; KOG0390 DNA repair protein, SNF2 family L Replication, recombination and repair ;	NA	GO:0016787; hydrolase activity; molecular_function GO:0003677; DNA binding; molecular_function GO:0004386; helicase activity; molecular_function GO:0005524; ATP binding; molecular_function GO:0003676; nucleic acid binding; molecular_function	NA	NA	NA	NA	other
A05494	Contig3	1598561	1599542	-	1	1598712;	gi|607942736|gb|EZF75782.1|; hypothetical protein [Trichophyton rubrum|Trichophyton soudanense]	P36627; BYR3_SCHPO Cellular nucleic acid-binding protein homolog OS=Schizosaccharomyces pombe (strain 972 / ATCC 24843) GN=byr3 PE=4 SV=1	yli:YALI0D12056g; K09250 CNBP cellular nucleic acid-binding protein -- --	SPAC13D6.02c; KOG4400 E3 ubiquitin ligase interacting with arginine methyltransferase O Posttranslational modification, protein turnover, chaperones ;	NA	GO:0008270; zinc ion binding; molecular_function GO:0003676; nucleic acid binding; molecular_function	NA	PHI:1670; GzCCHC010 FGSG_10286 5518 Fusarium graminearum unaffected pathogenicity	NA	NA	NA
A05499	Contig3	1612098	1615041	-	1	1612129;	gi|453087448|gb|EMF15489.1|; hypothetical protein [Sphaerulina musiva SO2202, SEPMUDRAFT_161660]	Q1DU03; SET2_COCIM Histone-lysine N-methyltransferase, H3 lysine-36 specific OS=Coccidioides immitis (strain RS) GN=SET2 PE=3 SV=2	pfj:MYCFIDRAFT_83386; K11423 SETD2, SET2 histone-lysine N-methyltransferase SETD2 2.1.1.43 Metabolism; Amino acid metabolism; Lysine degradation [PATH:ko00310]	SPAC29B12.02c; KOG4442 Clathrin coat binding protein/Huntingtin interacting protein HIP1, involved in regulation of endocytosis U Intracellular trafficking, secretion, and vesicular transport ;	NA	GO:0005694; chromosome; cellular_component GO:0005515; protein binding; molecular_function GO:0034968; histone lysine methylation; biological_process GO:0006355; regulation of transcription, DNA-dependent; biological_process GO:0005634; nucleus; cellular_component GO:0006351; transcription, DNA-dependent; biological_process GO:0003677; DNA binding; molecular_function GO:0018024; histone-lysine N-…	NA	NA	NA	NA	NA
A05502	Contig3	1622518	1624005	-	1	1622645;	gi|453087452|gb|EMF15493.1|; hypothetical protein [Sphaerulina musiva SO2202, SEPMUDRAFT_131170]	NA	pfj:MYCFIDRAFT_160967;	NA	NA	NA	NA	NA	NA	NA	NA
A05503	Contig3	1625470	1631114	-	1	1627736;	gi|453087455|gb|EMF15496.1|; hypothetical protein [Sphaerulina musiva SO2202, SEPMUDRAFT_147368]	NA	pfj:MYCFIDRAFT_60179; K05288 PIGO phosphatidylinositol glycan, class O -- Metabolism; Glycan biosynthesis and metabolism; Glycosylphosphatidylinositol(GPI)-anchor biosynthesis [PATH:ko00563]	NA	NA	GO:0008484; sulfuric ester hydrolase activity; molecular_function GO:0017124; SH3 domain binding; molecular_function GO:0008093; cytoskeletal adaptor activity; molecular_function GO:0003824; NA GO:0046872; metal ion binding; molecular_function GO:0046847; filopodium assembly; biological_process GO:0007165; signal transduction; biological_process GO:0008152; NA GO:0019867; outer membrane; cellular…	NA	NA	NA	NA	NA
A05514	Contig3	1656954	1661119	+	1	1658652;	gi|631377122|ref|XP_007922941.1|; hypothetical protein [Pseudocercospora fijiensis CIRAD86, MYCFIDRAFT_193628]	NA	pfj:MYCFIDRAFT_193628;	NA	NA	GO:0005634; nucleus; cellular_component GO:0019001; guanyl nucleotide binding; molecular_function GO:0005524; ATP binding; molecular_function GO:0007186; G-protein coupled receptor protein signaling pathway; biological_process GO:0031683; G-protein beta/gamma-subunit complex binding; molecular_function GO:0016887; ATPase activity; molecular_function GO:0016817; hydrolase activity, acting on acid …	NA	PHI:861; RAS2 FGSG_10114 5518 Fusarium graminearum reduced virulence	NA	NA	NA
A05535	Contig3	1709820	1711626	+	2	1709989;1710121;	NA	NA	NA	NA	NA	GO:0005515; protein binding; molecular_function	NA	NA	NA	NA	NA
A05545	Contig3	1729064	1732642	-	1	1729116;	gi|453087012|gb|EMF15053.1|; DNA polymerase gamma [Sphaerulina musiva SO2202]	Q9Y767; DPOG_NEUCR DNA polymerase gamma, mitochondrial OS=Neurospora crassa (strain ATCC 24698 / 74-OR23-1A / CBS 708.71 / DSM 1257 / FGSC 987) GN=mip-1 PE=3 SV=2	pfj:MYCFIDRAFT_186892; K02332 POLG DNA polymerase gamma 1 2.7.7.7 --	YOR330c; KOG3657 Mitochondrial DNA polymerase gamma, catalytic subunit L Replication, recombination and repair ;	NA	GO:0006260; DNA replication; biological_process GO:0003887; DNA-directed DNA polymerase activity; molecular_function GO:0003677; DNA binding; molecular_function	NA	NA	NA	NA	NA
A05549	Contig3	1740226	1743060	+	1	1742081;	gi|453087119|gb|EMF15160.1|; EF-hand [Sphaerulina musiva SO2202]	A6SIJ6; END3_BOTFB Actin cytoskeleton-regulatory complex protein end3 OS=Botryotinia fuckeliana (strain B05.10) GN=end3 PE=3 SV=1	pfj:MYCFIDRAFT_63179; K20048 END3 actin cytoskeleton-regulatory complex protein END3 --	NA	NA	GO:0005509; calcium ion binding; molecular_function GO:0007015; actin filament organization; biological_process GO:0008565; protein transporter activity; molecular_function GO:0005737; cytoplasm; cellular_component GO:0006886; intracellular protein transport; biological_process GO:0006897; endocytosis; biological_process GO:0016020; membrane; cellular_component	NA	NA	NA	NA	NA
A05565	Contig3	1777728	1780302	-	1	1777967;	gi|453087969|gb|EMF16010.1|; glycoside hydrolase family 63 protein [Sphaerulina musiva SO2202]	O14255; GCS1_SCHPO Probable mannosyl-oligosaccharide glucosidase OS=Schizosaccharomyces pombe (strain 972 / ATCC 24843) GN=SPAC6G10.09 PE=3 SV=1	pfj:MYCFIDRAFT_59272; K01228 GCS1 mannosyl-oligosaccharide glucosidase 3.2.1.106 Metabolism; Glycan biosynthesis and metabolism; N-Glycan biosynthesis [PATH:ko00510] Genetic Information Processing; Folding, sorting and degradation; Protein processing in endoplasmic reticulum [PATH:ko04141]	SPAC6G10.09; KOG2161 Glucosidase I G Carbohydrate transport and metabolism ;	NA	GO:0009311; oligosaccharide metabolic process; biological_process GO:0004134; 4-alpha-glucanotransferase activity; molecular_function GO:0005991; trehalose metabolic process; biological_process GO:0004135; amylo-alpha-1,6-glucosidase activity; molecular_function GO:0004573; mannosyl-oligosaccharide glucosidase activity; molecular_function GO:0005980; glycogen catabolic process; biological_process…	NA	NA	YES	CBX90523.1_GH63; ORF;--;Leptosphaeria maculans v23.1.3;E4ZGV3 processing &alpha;-glucosidase (EC 3.2.1.106); &alpha;-1,3-glucosidase (EC 3.2.1.84); &alpha;-glucosidase (EC 3.2.1.20); mannosylglycerate &alpha;-mannosidase / mannosylglycerate hydrolase (EC 3.2.1.170) NA	NA
A05568	Contig3	1787881	1789500	-	1	1787956;	gi|452846099|gb|EME48032.1|; hypothetical protein [Dothistroma septosporum NZE10, DOTSEDRAFT_69834]	NA	bcom:BAUCODRAFT_70091;	NA	NA	GO:0055085; transmembrane transport; biological_process GO:0016021; integral to membrane; cellular_component GO:0031224; intrinsic to membrane; cellular_component	NA	NA	NA	NA	NA
A05580	Contig3	1812049	1815472	-	1	1813725;	gi|452845641|gb|EME47574.1|; hypothetical protein DOTSEDRAFT_146335, partial [Dothistroma septosporum NZE10]	NA	pfj:MYCFIDRAFT_186425;	NA	NA	GO:0016787; hydrolase activity; molecular_function	NA	NA	NA	NA	NA
A05584	Contig3	1826904	1828230	+	2	1826966;1827401;	gi|453087405|gb|EMF15446.1|; GroES-like protein [Sphaerulina musiva SO2202]	B6HI95; LAD_PENRW L-arabinitol 4-dehydrogenase OS=Penicillium rubens (strain ATCC 28089 / DSM 1075 / NRRL 1951 / Wisconsin 54-1255) GN=lad1 PE=1 SV=1	pfj:MYCFIDRAFT_72475; K00008 SORD, gutB L-iditol 2-dehydrogenase 1.1.1.14 Metabolism; Carbohydrate metabolism; Pentose and glucuronate interconversions [PATH:ko00040] Metabolism; Carbohydrate metabolism; Fructose and mannose metabolism [PATH:ko00051]	Hs4507155; KOG0024 Sorbitol dehydrogenase Q Secondary metabolites biosynthesis, transport and catabolism ;	NA	GO:0055114; oxidation-reduction process; biological_process GO:0006813; potassium ion transport; biological_process GO:0016491; oxidoreductase activity; molecular_function GO:0008270; zinc ion binding; molecular_function	NA	NA	NA	NA	NA
A05590	Contig3	1840115	1841182	-	1	1840589;	gi|631379250|ref|XP_007924005.1|; hypothetical protein [Pseudocercospora fijiensis CIRAD86, MYCFIDRAFT_151894]	NA	pfj:MYCFIDRAFT_151894;	NA	NA	GO:0005515; protein binding; molecular_function	NA	NA	NA	NA	NA
A05591	Contig3	1841893	1843098	-	1	1842910;	gi|453087437|gb|EMF15478.1|; hypothetical protein [Sphaerulina musiva SO2202, SEPMUDRAFT_161652]	NA	pfj:MYCFIDRAFT_40008;	NA	NA	NA	NA	NA	NA	NA	NA
A05592	Contig3	1843750	1845060	+	1	1843883;	gi|453087438|gb|EMF15479.1|; mitochondrial carrier [Sphaerulina musiva SO2202]	Q03829; YM39_YEAST Uncharacterized mitochondrial carrier YMR166C OS=Saccharomyces cerevisiae (strain ATCC 204508 / S288c) GN=YMR166C PE=1 SV=1	pfj:MYCFIDRAFT_59219;	YMR166c; KOG0770 Predicted mitochondrial carrier protein C Energy production and conversion ;	NA	NA	NA	NA	NA	NA	NA
A05595	Contig3	1853411	1857451	-	1	1853420;	gi|345560713|gb|EGX43835.1|; hypothetical protein [Arthrobotrys oligospora ATCC 24927, AOL_s00212g2]	NA	ani:AN5470.2;	NA	NA	GO:0015074; DNA integration; biological_process GO:0003964; RNA-directed DNA polymerase activity; molecular_function GO:0003723; RNA binding; molecular_function GO:0006278; RNA-dependent DNA replication; biological_process	NA	NA	NA	NA	NA
A05611	Contig3	1901802	1904778	+	1	1904403;	gi|630011123|ref|XP_007829547.1|; hypothetical protein [Pestalotiopsis fici W106-1, PFICI_02775]	NA	pfy:PFICI_02775; K15255 PIF1 ATP-dependent DNA helicase PIF1 3.6.4.12 --	NA	NA	GO:0098519; NA GO:0008026; ATP-dependent helicase activity; molecular_function GO:0005524; ATP binding; molecular_function GO:0006281; DNA repair; biological_process GO:0003678; DNA helicase activity; molecular_function GO:0016887; ATPase activity; molecular_function GO:0003924; GTPase activity; molecular_function GO:0000723; telomere maintenance; biological_process GO:0005525; GTP binding; molec…	NA	NA	NA	NA	NA
A05615	Contig3	1912689	1914998	-	1	1913344;	gi|452845541|gb|EME47474.1|; hypothetical protein [Dothistroma septosporum NZE10, DOTSEDRAFT_69417]	NA	ztr:MYCGRDRAFT_96249;	NA	NA	NA	NA	NA	NA	NA	NA
A05617	Contig3	1919733	1920659	-	1	1920526;	NA	NA	NA	NA	NA	NA	NA	NA	NA	NA	NA
A05645	Contig3	1991711	1992463	+	2	1992251;1992383;	NA	NA	NA	NA	NA	GO:0030089; phycobilisome; cellular_component GO:0003677; DNA binding; molecular_function	NA	NA	NA	NA	NA
A05944	Contig3	2778649	2782095	-	5	2780410;2780802;2781047;2781376;2781991;	gi|453088959|gb|EMF16999.1|; hypothetical protein [Sphaerulina musiva SO2202, SEPMUDRAFT_56946]	NA	pfj:MYCFIDRAFT_212893; K18757 LARP1 la-related protein 1 -- --	NA	NA	NA	NA	NA	NA	NA	NA
A05945	Contig3	2785282	2788284	-	2	2785686;2788256;	gi|453089945|gb|EMF17985.1|; Coatomer, beta subunit [Sphaerulina musiva SO2202]	Q9UUF7; COPB_SCHPO Coatomer subunit beta OS=Schizosaccharomyces pombe (strain 972 / ATCC 24843) GN=sec26 PE=3 SV=1	pfj:MYCFIDRAFT_25877; K17301 --	SPBC146.14c; KOG1058 Vesicle coat complex COPI, beta subunit U Intracellular trafficking, secretion, and vesicular transport ;	NA	GO:0016192; vesicle-mediated transport; biological_process GO:0031011; Ino80 complex; cellular_component GO:0003677; DNA binding; molecular_function GO:0005198; NA GO:0030126; COPI vesicle coat; cellular_component GO:0006886; intracellular protein transport; biological_process GO:0030117; membrane coat; cellular_component GO:0044599; NA GO:0005515; protein binding; molecular_function	NA	NA	NA	NA	NA
A05947	Contig3	2790293	2791392	+	3	2790604;2790624;2790635;	gi|453089947|gb|EMF17987.1|; hypothetical protein [Sphaerulina musiva SO2202, SEPMUDRAFT_146875]	Q8IVV7; GID4_HUMAN Glucose-induced degradation protein 4 homolog OS=Homo sapiens GN=GID4 PE=2 SV=1	bcom:BAUCODRAFT_118654;	HsM13129020; KOG4635 Vacuolar import and degradation protein U Intracellular trafficking, secretion, and vesicular transport ;	NA	NA	NA	NA	NA	NA	NA
A05948	Contig3	2792889	2794600	+	6	2793028;2793115;2793143;2793554;2794315;2794358;	gi|452847730|gb|EME49662.1|; hypothetical protein [Dothistroma septosporum NZE10, DOTSEDRAFT_143855]	NA	NA	NA	NA	NA	NA	NA	NA	NA	NA
A05949	Contig3	2795419	2796677	+	1	2795544;	gi|452847144|gb|EME49076.1|; hypothetical protein DOTSEDRAFT_120218, partial [Dothistroma septosporum NZE10]	NA	NA	NA	NA	NA	NA	NA	NA	NA	NA
A05950	Contig3	2797124	2799088	-	3	2797179;2797925;2798593;	gi|398403665|ref|XP_003853299.1|; hypothetical protein [Zymoseptoria tritici IPO323, MYCGRDRAFT_71444]	NA	ztr:MYCGRDRAFT_71444;	NA	NA	GO:0005515; protein binding; molecular_function	NA	NA	NA	NA	NA
A05952	Contig3	2799722	2801559	+	1	2801169;	gi|453089875|gb|EMF17915.1|; kinase-like protein [Sphaerulina musiva SO2202]	P11837; NIMA_EMENI G2-specific protein kinase nimA OS=Emericella nidulans (strain FGSC A4 / ATCC 38163 / CBS 112.46 / NRRL 194 / M139) GN=nimA PE=1 SV=1	pfj:MYCFIDRAFT_26823; K20872 NEK2 NIMA (never in mitosis gene a)-related kinase 2 2.7.11.1	NA	NA	GO:0006468; protein phosphorylation; biological_process GO:0005634; nucleus; cellular_component GO:0004672; protein kinase activity; molecular_function GO:0005524; ATP binding; molecular_function GO:0006260; DNA replication; biological_process	NA	PHI:1236; FGSG_09408 FGSG_09408 5518 Fusarium graminearum lethal	NA	NA	NA
A05953	Contig3	2802314	2805070	+	1	2804984;	gi|453089944|gb|EMF17984.1|; cell division protease ftsH [Sphaerulina musiva SO2202]	Q9HGM3; YTA12_SCHPO Mitochondrial respiratory chain complexes assembly protein rca1 OS=Schizosaccharomyces pombe (strain 972 / ATCC 24843) GN=yta12 PE=3 SV=1	pfj:MYCFIDRAFT_55355; K08956 AFG3 AFG3 family protein 3.4.24.- --	SPBC543.09; KOG0731 AAA+-type ATPase containing the peptidase M41 domain O Posttranslational modification, protein turnover, chaperones ;	NA	GO:0016021; integral to membrane; cellular_component GO:0009378; four-way junction helicase activity; molecular_function GO:0005524; ATP binding; molecular_function GO:0006310; DNA recombination; biological_process GO:0006281; DNA repair; biological_process GO:0003678; DNA helicase activity; molecular_function GO:0008270; zinc ion binding; molecular_function GO:0004222; metalloendopeptidase activ…	NA	NA	NA	NA	NA
A05954	Contig3	2806996	2810062	+	1	2809589;	gi|453089889|gb|EMF17929.1|; hypothetical protein [Sphaerulina musiva SO2202, SEPMUDRAFT_146834]	NA	pfj:MYCFIDRAFT_149027;	NA	NA	GO:0003677; DNA binding; molecular_function GO:0008270; zinc ion binding; molecular_function GO:0005634; nucleus; cellular_component GO:0006351; transcription, DNA-dependent; biological_process GO:0006355; regulation of transcription, DNA-dependent; biological_process GO:0000981; sequence-specific DNA binding RNA polymerase II transcription factor activity; molecular_function	NA	PHI:1752; GzZC067 FGSG_09921 5518 Fusarium graminearum unaffected pathogenicity	NA	NA	NA
A05955	Contig3	2812874	2814381	+	1	2813861;	gi|453088936|gb|EMF16976.1|; NADH oxidase [Sphaerulina musiva SO2202]	Q6UEF0; NADA_ASPPU NADH-dependent flavin oxidoreductase nadA OS=Aspergillus parasiticus (strain ATCC 56775 / NRRL 5862 / SRRC 143 / SU-1) GN=nadA PE=2 SV=1	pfj:MYCFIDRAFT_26104;	CE09448; KOG0134 NADH:flavin oxidoreductase/12-oxophytodienoate reductase CR Energy production and conversion ; General function prediction only ;	NA	GO:0016491; oxidoreductase activity; molecular_function GO:0055114; oxidation-reduction process; biological_process GO:0010181; FMN binding; molecular_function	NA	NA	NA	NA	NA
A05957	Contig3	2815758	2816909	+	1	2816738;	gi|453088939|gb|EMF16979.1|; S-adenosyl-L-methionine-dependent methyltransferase [Sphaerulina musiva SO2202]	NA	pfj:MYCFIDRAFT_149040;	NA	NA	GO:0031515; tRNA (m1A) methyltransferase complex; cellular_component GO:0030488; tRNA methylation; biological_process GO:0004719; protein-L-isoaspartate (D-aspartate) O-methyltransferase activity; molecular_function GO:0000154; rRNA modification; biological_process GO:0008649; rRNA methyltransferase activity; molecular_function GO:0000179; rRNA (adenine-N6,N6-)-dimethyltransferase activity; molec…	NA	NA	NA	NA	NA
A05958	Contig3	2817103	2817813	+	1	2817491;	NA	NA	NA	NA	NA	NA	NA	NA	NA	NA	NA
A05961	Contig3	2823520	2825289	-	2	2824667;2824688;	gi|453088938|gb|EMF16978.1|; Metallo-dependent phosphatase [Sphaerulina musiva SO2202]	NA	pfj:MYCFIDRAFT_48558;	NA	NA	GO:0008761; UDP-N-acetylglucosamine 2-epimerase activity; molecular_function GO:0006047; UDP-N-acetylglucosamine metabolic process; biological_process GO:0016787; hydrolase activity; molecular_function GO:0009103; lipopolysaccharide biosynthetic process; biological_process	NA	NA	NA	NA	NA
A05963	Contig3	322925	324194	-	1	322943;	gi|631377596|ref|XP_007923178.1|; hypothetical protein MYCFIDRAFT_161273, partial [Pseudocercospora fijiensis CIRAD86]	NA	pfj:MYCFIDRAFT_161273;	NA	NA	NA	NA	NA	NA	NA	NA
A05964	Contig3	2825679	2827858	+	2	2825969;2827099;	gi|398411081|ref|XP_003856885.1|; hypothetical protein [Zymoseptoria tritici IPO323, MYCGRDRAFT_34379]	P40694; SMBP2_MOUSE DNA-binding protein SMUBP-2 OS=Mus musculus GN=Ighmbp2 PE=1 SV=1	pfj:MYCFIDRAFT_26275; K19783 HCS1 DNA polymerase alpha-associated DNA helicase A 3.6.4.12	Hs4504623; KOG1803 DNA helicase L Replication, recombination and repair ;	NA	GO:0016887; ATPase activity; molecular_function GO:0003688; DNA replication origin binding; molecular_function GO:0000166; nucleotide binding; molecular_function GO:0003678; DNA helicase activity; molecular_function GO:0003676; nucleic acid binding; molecular_function GO:0016021; integral to membrane; cellular_component GO:0007059; chromosome segregation; biological_process GO:0016787; hydrolase …	NA	NA	NA	NA	NA
A05965	Contig3	2829857	2831269	+	1	2830964;	gi|453088932|gb|EMF16972.1|; hypothetical protein [Sphaerulina musiva SO2202, SEPMUDRAFT_153058]	NA	pfj:MYCFIDRAFT_213042;	NA	NA	GO:0007165; signal transduction; biological_process GO:0005940; septin ring; cellular_component GO:0005874; microtubule; cellular_component GO:0042803; protein homodimerization activity; molecular_function GO:0000921; septin ring assembly; biological_process GO:0008134; transcription factor binding; molecular_function GO:0045502; dynein binding; molecular_function GO:0016021; integral to membrane…	NA	NA	NA	NA	NA
A05966	Contig3	2832586	2841006	-	3	2834688;2834691;2837574;	NA	NA	NA	NA	NA	GO:0004812; aminoacyl-tRNA ligase activity; molecular_function GO:0000166; nucleotide binding; molecular_function GO:0006418; tRNA aminoacylation for protein translation; biological_process GO:0015074; DNA integration; biological_process GO:0005524; ATP binding; molecular_function	NA	NA	NA	NA	NA
A05967	Contig3	2841078	2843735	+	1	2842803;	gi|453089888|gb|EMF17928.1|; CBF-domain-containing protein [Sphaerulina musiva SO2202]	G0SEQ5; NOC1_CHATD Ribosome biogenesis protein NOC1 OS=Chaetomium thermophilum (strain DSM 1495 / CBS 144.50 / IMI 039719) GN=NOC1 PE=3 SV=2	pfj:MYCFIDRAFT_148908; K14832 MAK21, NOC1, CEBPZ ribosome biogenesis protein MAK21 -- --	NA	NA	GO:0006886; intracellular protein transport; biological_process GO:0016192; vesicle-mediated transport; biological_process GO:0030117; membrane coat; cellular_component	NA	NA	NA	NA	NA
A05968	Contig3	2845514	2847514	+	1	2846491;	gi|453088937|gb|EMF16977.1|; hypothetical protein [Sphaerulina musiva SO2202, SEPMUDRAFT_146091]	NA	pfj:MYCFIDRAFT_127068;	NA	NA	GO:0006351; transcription, DNA-dependent; biological_process GO:0005634; nucleus; cellular_component GO:0008270; zinc ion binding; molecular_function GO:0003677; DNA binding; molecular_function	NA	NA	NA	NA	NA
A05972	Contig3	2857500	2859236	-	3	2858000;2858492;2858553;	gi|453089585|gb|EMF17625.1|; ArfGap-domain-containing protein [Sphaerulina musiva SO2202]	Q9UT34; YIQ9_SCHPO Uncharacterized protein C824.09c OS=Schizosaccharomyces pombe (strain 972 / ATCC 24843) GN=SPAC824.09c PE=4 SV=1	pfj:MYCFIDRAFT_62975; K12486 SMAP stromal membrane-associated protein -- Cellular Processes; Transport and catabolism; Endocytosis [PATH:ko04144]	SPAC824.09c; KOG0703 Predicted GTPase-activating protein T Signal transduction mechanisms ;	NA	GO:0032312; regulation of ARF GTPase activity; biological_process GO:0008270; zinc ion binding; molecular_function GO:0008060; ARF GTPase activator activity; molecular_function	NA	NA	NA	NA	NA
A05973	Contig3	2859699	2862228	-	5	2861109;2861443;2861688;2861833;2862082;	gi|453089584|gb|EMF17624.1|; GTP_EFTU-domain-containing protein [Sphaerulina musiva SO2202]	NA	pfj:MYCFIDRAFT_25451; K14416 HBS1 elongation factor 1 alpha-like protein -- Genetic Information Processing; Translation; mRNA surveillance pathway [PATH:ko03015] Human Diseases; Infectious diseases; Legionellosis [PATH:ko05134]	NA	NA	GO:0015093; ferrous iron transmembrane transporter activity; molecular_function GO:0015684; ferrous iron transport; biological_process GO:0005622; intracellular; cellular_component GO:0005525; GTP binding; molecular_function GO:0003924; GTPase activity; molecular_function GO:0007264; small GTPase mediated signal transduction; biological_process GO:0016021; integral to membrane; cellular_component	NA	NA	NA	NA	NA
A05975	Contig3	2863240	2863632	-	1	2863424;	gi|453089583|gb|EMF17623.1|; hypothetical protein [Sphaerulina musiva SO2202, SEPMUDRAFT_146595]	NA	pfj:MYCFIDRAFT_210058;	NA	NA	NA	NA	NA	YES	NA	NA
A05977	Contig3	2868704	2873380	-	2	2869325;2870849;	gi|453089581|gb|EMF17621.1|; hypothetical protein [Sphaerulina musiva SO2202, SEPMUDRAFT_146593]	NA	ztr:MYCGRDRAFT_109184;	NA	NA	GO:0005515; protein binding; molecular_function	NA	NA	NA	NA	NA
A05978	Contig3	2874332	2876651	-	2	2876150;2876250;	gi|452847225|gb|EME49157.1|; hypothetical protein [Dothistroma septosporum NZE10, DOTSEDRAFT_49472]	NA	ztr:MYCGRDRAFT_58223; K08331 ATG13 autophagy-related protein 13 -- Cellular Processes; Transport and catabolism; Regulation of autophagy [PATH:ko04140]	NA	NA	NA	NA	PHI:2080; Moatg13 MGG_00454.6 318829 Magnaporthe oryzae reduced virulence	NA	NA	NA
A05979	Contig3	2877748	2879542	-	1	2878319;	gi|631370740|ref|XP_007919750.1|; hypothetical protein [Pseudocercospora fijiensis CIRAD86, MYCFIDRAFT_26387]	A3U3H1; BVMO_PSEBH Baeyer-Villiger monooxygenase OS=Pseudooceanicola batsensis (strain ATCC BAA-863 / DSM 15984 / KCTC 12145 / HTCC2597) GN=OB2597_18631 PE=1 SV=1	pfj:MYCFIDRAFT_26387; K03379 chnB cyclohexanone monooxygenase 1.14.13.22 Metabolism; Xenobiotics biodegradation and metabolism; Caprolactam degradation [PATH:ko00930] Metabolism; Overview; Degradation of aromatic compounds [PATH:ko01220]	NA	NA	GO:0050661; NADP binding; molecular_function GO:0004499; flavin-containing monooxygenase activity; molecular_function GO:0016491; oxidoreductase activity; molecular_function GO:0055114; oxidation-reduction process; biological_process GO:0050660; flavin adenine dinucleotide binding; molecular_function	NA	NA	NA	NA	NA
A05981	Contig3	2881982	2882883	+	1	2882468;	gi|631370800|ref|XP_007919780.1|; hypothetical protein [Pseudocercospora fijiensis CIRAD86, MYCFIDRAFT_26808]	Q9CWD8; NUBPL_MOUSE Iron-sulfur protein NUBPL OS=Mus musculus GN=Nubpl PE=1 SV=2	pfj:MYCFIDRAFT_26808; K03593 mrp, NUBPL ATP-binding protein involved in chromosome partitioning -- --	Hs13376747; KOG3022 Predicted ATPase, nucleotide-binding D Cell cycle control, cell division, chromosome partitioning ;	NA	GO:0005524; ATP binding; molecular_function GO:0055114; oxidation-reduction process; biological_process GO:0016491; oxidoreductase activity; molecular_function	NA	NA	NA	NA	NA
A05982	Contig3	2883064	2885976	-	1	2885869;	gi|453089503|gb|EMF17543.1|; glycoside hydrolase family 3 protein [Sphaerulina musiva SO2202]	P48825; BGL1_ASPAC Beta-glucosidase 1 OS=Aspergillus aculeatus PE=1 SV=1	pfj:MYCFIDRAFT_55724; K05349 bglX beta-glucosidase 3.2.1.21 Metabolism; Metabolism of other amino acids; Cyanoamino acid metabolism [PATH:ko00460] Metabolism; Carbohydrate metabolism; Starch and sucrose metabolism [PATH:ko00500] Metabolism; Biosynthesis of other secondary metabolites; Phenylpropanoid biosynthesis [PATH:ko00940]	NA	NA	GO:0005975; carbohydrate metabolic process; biological_process GO:0004553; hydrolase activity, hydrolyzing O-glycosyl compounds; molecular_function	NA	NA	YES	AAT95384.1_GH3; &beta;-glucosidase (Bgl1);--;Parastagonospora nodorum SN48-1;Q68KX6 &beta;-glucosidase (EC 3.2.1.21); xylan 1,4-&beta;-xylosidase (EC 3.2.1.37); &beta;-glucosylceramidase (EC 3.2.1.45); &beta;-N-acetylhexosaminidase (EC 3.2.1.52); &alpha;-L-arabinofuranosidase (EC 3.2.1.55); glucan 1,3-&beta;-glucosidase (EC 3.2.1.58); glucan 1,4-&beta;-glucosidase (EC 3.2.1.74); isoprimeverose-pr…	NA
A05983	Contig3	2887380	2888222	+	1	2887403;	gi|631371848|ref|XP_007920304.1|; hypothetical protein [Pseudocercospora fijiensis CIRAD86, MYCFIDRAFT_70475]	NA	pfj:MYCFIDRAFT_70475;	At4g20760; KOG1611 Predicted short chain-type dehydrogenase R General function prediction only ;	NA	GO:0008152; NA GO:0016491; oxidoreductase activity; molecular_function	NA	NA	NA	NA	NA
A05985	Contig3	329391	336078	-	1	329658;	gi|453087028|gb|EMF15069.1|; glutamate synthase precursor [Sphaerulina musiva SO2202]	Q9C102; GLT1_SCHPO Putative glutamate synthase [NADPH] OS=Schizosaccharomyces pombe (strain 972 / ATCC 24843) GN=glt1 PE=2 SV=1	pfj:MYCFIDRAFT_52899; K00264 GLT1 glutamate synthase (NADPH/NADH) 1.4.1.13 1.4.1.14 Metabolism; Amino acid metabolism; Alanine, aspartate and glutamate metabolism [PATH:ko00250] Metabolism; Energy metabolism; Nitrogen metabolism [PATH:ko00910] Metabolism; Overview; Biosynthesis of amino acids [PATH:ko01230]	SPAPB1E7.07; KOG0399 Glutamate synthase E Amino acid transport and metabolism ;	NA	GO:0050660; flavin adenine dinucleotide binding; molecular_function GO:0004455; ketol-acid reductoisomerase activity; molecular_function GO:0016705; oxidoreductase activity, acting on paired donors, with incorporation or reduction of molecular oxygen; molecular_function GO:0006779; porphyrin biosynthetic process; biological_process GO:0019354; siroheme biosynthetic process; biological_process GO:…	NA	NA	NA	NA	NA
A06018	Contig3	343352	343843	+	1	343385;	NA	NA	NA	NA	NA	NA	NA	NA	NA	NA	NA
A07952	Contig5	82216	89603	-	7	83308;83337;83598;84365;86458;87315;88718;	gi|242783828|ref|XP_002480264.1|; polyketide synthase, putative [Talaromyces stipitatus ATCC 10500]	NA	ela:UCREL1_4401;	NA	NA	GO:0006694; steroid biosynthetic process; biological_process GO:0004315; 3-oxoacyl-[acyl-carrier-protein] synthase activity; molecular_function GO:0003854; 3-beta-hydroxy-delta5-steroid dehydrogenase activity; molecular_function GO:0016491; oxidoreductase activity; molecular_function GO:0008152; NA GO:0016747; transferase activity, transferring acyl groups other than amino-acyl groups; molecular_…	NA	PHI:719; GzFUS1 FGSG_07798 5518 Fusarium graminearum unaffected pathogenicity	NA	NA	t1pks
A08512	Contig5	2162598	2163734	-	3	2162925;2162937;2162940;	gi|342872712|gb|EGU75026.1|; hypothetical protein [Fusarium oxysporum Fo5176, FOXB_14463]	NA	pte:PTT_16368;	NA	NA	GO:0003676; nucleic acid binding; molecular_function GO:0003677; DNA binding; molecular_function	NA	NA	NA	NA	NA
A08657	Contig5	2583920	2585175	-	1	2584094;	gi|453086249|gb|EMF14291.1|; pyridoxal-phosphate dependent enzyme [Sphaerulina musiva SO2202]	NA	pfj:MYCFIDRAFT_80537; K01754 E4.3.1.19, ilvA, tdcB threonine dehydratase 4.3.1.19 Metabolism; Amino acid metabolism; Glycine, serine and threonine metabolism [PATH:ko00260] Metabolism; Amino acid metabolism; Valine, leucine and isoleucine biosynthesis [PATH:ko00290] Metabolism; Overview; Carbon metabolism [PATH:ko01200] Metabolism; Overview; Biosynthesis of amino acids [PATH:ko01230]	NA	NA	GO:0008270; zinc ion binding; molecular_function GO:0016491; oxidoreductase activity; molecular_function GO:0055114; oxidation-reduction process; biological_process	NA	NA	NA	NA	NA
A08670	Contig5	2623068	2625772	+	1	2623317;	gi|453086109|gb|EMF14151.1|; P-loop containing nucleoside triphosphate hydrolase protein [Sphaerulina musiva SO2202]	NA	ztr:MYCGRDRAFT_88924; K18422 MOV10 helicase MOV-10 3.6.4.13 --	NA	NA	GO:0016887; ATPase activity; molecular_function GO:0003677; DNA binding; molecular_function GO:0016787; hydrolase activity; molecular_function GO:0005524; ATP binding; molecular_function	NA	NA	NA	NA	NA
A09060	Contig6	3519656	3521698	-	24	3519719;3519722;3519726;3519734;3520176;3520190;3520192;3520194;3520205;3520234;3520259;3520268;3520274;3520304;3520325;3520329;3520334;3520369;3520982;3521003;3521076;3521099;3521185;3521206;	gi|627804737|ref|XP_007675716.1|; hypothetical protein [Baudoinia compniacensis UAMH 10762, BAUCODRAFT_130449]	NA	bcom:BAUCODRAFT_130449;	NA	NA	NA	NA	NA	NA	NA	NA
A09268	Contig6	804001	805283	-	2	804379;805076;	gi|627807891|ref|XP_007677293.1|; hypothetical protein [Baudoinia compniacensis UAMH 10762, BAUCODRAFT_514583]	NA	bcom:BAUCODRAFT_514583;	NA	NA	NA	NA	NA	YES	NA	NA
A10003	Contig6	2805798	2810387	-	1	2808176;	gi|452844277|gb|EME46211.1|; hypothetical protein [Dothistroma septosporum NZE10, DOTSEDRAFT_51751]	NA	NA	NA	NA	NA	NA	NA	NA	NA	NA
A10276	Contig7	95253	96860	+	1	96770;	gi|453085020|gb|EMF13063.1|; hypothetical protein [Sphaerulina musiva SO2202, SEPMUDRAFT_148442]	NA	NA	NA	NA	GO:0015886; heme transport; biological_process GO:0017004; cytochrome complex assembly; biological_process GO:0016021; integral to membrane; cellular_component	NA	NA	NA	NA	NA
A10421	Contig7	137861	140008	-	2	138446;138457;	NA	NA	NA	NA	NA	GO:0003676; nucleic acid binding; molecular_function GO:0008270; zinc ion binding; molecular_function	NA	NA	NA	NA	NA
A10663	Contig7	1970901	1973370	+	1	1973201;	gi|453085791|gb|EMF13834.1|; hypothetical protein [Sphaerulina musiva SO2202, SEPMUDRAFT_141188]	NA	pfj:MYCFIDRAFT_133675; K07300 chaA, CAX Ca2+:H+ antiporter -- --	NA	NA	GO:0007155; cell adhesion; biological_process GO:0016020; membrane; cellular_component GO:0008430; selenium binding; molecular_function GO:0006886; intracellular protein transport; biological_process GO:0016021; integral to membrane; cellular_component GO:0009055; NA GO:0042246; tissue regeneration; biological_process GO:0055085; transmembrane transport; biological_process GO:0030176; integral to…	NA	NA	NA	NA	NA
A10678	Contig7	2012358	2015604	+	4	2014179;2014908;2015073;2015214;	gi|453082425|gb|EMF10472.1|; Piwi-domain-containing protein [Sphaerulina musiva SO2202]	NA	ztr:MYCGRDRAFT_38035;	NA	NA	GO:0005515; protein binding; molecular_function	NA	NA	NA	NA	NA
A10679	Contig7	2016058	2017038	-	1	2016303;	gi|452843657|gb|EME45592.1|; hypothetical protein [Dothistroma septosporum NZE10, DOTSEDRAFT_128494]	NA	ztr:MYCGRDRAFT_108770; K03978 engB GTP-binding protein -- --	NA	NA	GO:0005524; ATP binding; molecular_function GO:0016021; integral to membrane; cellular_component GO:0015093; ferrous iron transmembrane transporter activity; molecular_function GO:0015684; ferrous iron transport; biological_process GO:0005525; GTP binding; molecular_function GO:0003924; GTPase activity; molecular_function GO:0016020; membrane; cellular_component GO:0016887; ATPase activity; molec…	NA	NA	NA	NA	NA
A10680	Contig7	2017481	2018620	+	3	2017679;2018118;2018444;	gi|453085405|gb|EMF13448.1|; NADH pyrophosphatase [Sphaerulina musiva SO2202]	NA	pfj:MYCFIDRAFT_135710; K03426 E3.6.1.22, NUDT12, nudC NAD+ diphosphatase 3.6.1.22 Metabolism; Metabolism of cofactors and vitamins; Nicotinate and nicotinamide metabolism [PATH:ko00760] Cellular Processes; Transport and catabolism; Peroxisome [PATH:ko04146]	NA	NA	GO:0046872; metal ion binding; molecular_function GO:0016787; hydrolase activity; molecular_function	NA	NA	NA	NA	NA
A10723	Contig7	2124831	2131026	+	1	2126664;	gi|453085382|gb|EMF13425.1|; hypothetical protein [Sphaerulina musiva SO2202, SEPMUDRAFT_125213]	NA	NA	NA	NA	GO:0003941; L-serine ammonia-lyase activity; molecular_function GO:0051539; 4 iron, 4 sulfur cluster binding; molecular_function GO:0006094; gluconeogenesis; biological_process	NA	NA	NA	NA	NA
A10733	Contig7	2144656	2147343	+	2	2145291;2146246;	gi|453085205|gb|EMF13248.1|; hypothetical protein [Sphaerulina musiva SO2202, SEPMUDRAFT_132589]	NA	pfj:MYCFIDRAFT_114248;	NA	NA	NA	NA	NA	NA	NA	NA
A10836	Contig7	2408831	2413920	-	1	2410531;	gi|453082408|gb|EMF10455.1|; P-loop containing nucleoside triphosphate hydrolase protein [Sphaerulina musiva SO2202]	A2RUV5; HFM1_XENTR Probable ATP-dependent DNA helicase HFM1 OS=Xenopus tropicalis GN=hfm1 PE=2 SV=1	pfj:MYCFIDRAFT_202824; K15271 HFM1, MER3 ATP-dependent DNA helicase HFM1/MER3 3.6.4.12 --	NA	NA	GO:0003677; DNA binding; molecular_function GO:0008026; ATP-dependent helicase activity; molecular_function GO:0016787; hydrolase activity; molecular_function GO:0005524; ATP binding; molecular_function GO:0003676; nucleic acid binding; molecular_function GO:0016779; nucleotidyltransferase activity; molecular_function GO:0004386; helicase activity; molecular_function	NA	NA	NA	NA	NA
A11051	Contig7	3072914	3073609	-	1	3073173;	NA	NA	NA	NA	NA	NA	NA	NA	NA	NA	nrps
A11083	Contig8	399357	402211	+	1	401030;	gi|398396202|ref|XP_003851559.1|; peptidase C2, calpain, partial [Zymoseptoria tritici IPO323]	NA	ztr:MYCGRDRAFT_43961;	NA	NA	GO:0005622; intracellular; cellular_component GO:0004198; calcium-dependent cysteine-type endopeptidase activity; molecular_function GO:0006508; proteolysis; biological_process	NA	NA	NA	NA	NA
A11089	Contig8	419949	421256	+	1	420398;	gi|452840314|gb|EME42252.1|; hypothetical protein [Dothistroma septosporum NZE10, DOTSEDRAFT_133358]	P08843; ADH1_EMENI Alcohol dehydrogenase 1 OS=Emericella nidulans (strain FGSC A4 / ATCC 38163 / CBS 112.46 / NRRL 194 / M139) GN=alcA PE=3 SV=2	pfj:MYCFIDRAFT_64530; K13953 adhP alcohol dehydrogenase, propanol-preferring 1.1.1.1 Metabolism; Carbohydrate metabolism; Glycolysis / Gluconeogenesis [PATH:ko00010] Metabolism; Lipid metabolism; Fatty acid degradation [PATH:ko00071] Metabolism; Amino acid metabolism; Tyrosine metabolism [PATH:ko00350] Metabolism; Xenobiotics biodegradation and metabolism; Chloroalkane and chloroalkene degradatio…	SPCC13B11.01; KOG0023 Alcohol dehydrogenase, class V Q Secondary metabolites biosynthesis, transport and catabolism ;	NA	GO:0008152; NA GO:0008270; zinc ion binding; molecular_function GO:0016491; oxidoreductase activity; molecular_function GO:0048037; cofactor binding; molecular_function GO:0055114; oxidation-reduction process; biological_process GO:0016616; oxidoreductase activity, acting on the CH-OH group of donors, NAD or NADP as acceptor; molecular_function	NA	NA	NA	NA	NA
A11405	Contig8	1339257	1342331	-	1	1341818;	gi|682432451|gb|KFY97995.1|; hypothetical protein [Pseudogymnoascus pannorum VKM F-4518 (FW-2643), V500_01823]	NA	NA	NA	NA	NA	NA	NA	NA	NA	NA
A11764	Contig8	2373281	2374973	+	1	2374798;	gi|453084428|gb|EMF12472.1|; hypothetical protein [Sphaerulina musiva SO2202, SEPMUDRAFT_85505]	NA	afv:AFLA_017570;	NA	NA	GO:0034194; D-galactonate catabolic process; biological_process GO:0008671; 2-dehydro-3-deoxygalactonokinase activity; molecular_function	NA	NA	NA	NA	NA
A11779	Contig8	276032	282131	-	1	278099;	NA	NA	NA	NA	NA	GO:0003723; RNA binding; molecular_function GO:0003964; RNA-directed DNA polymerase activity; molecular_function GO:0006278; RNA-dependent DNA replication; biological_process	NA	NA	NA	NA	NA
A11781	Contig8	2409651	2413073	-	1	2412011;	gi|453084389|gb|EMF12433.1|; hypothetical protein [Sphaerulina musiva SO2202, SEPMUDRAFT_125632]	NA	NA	NA	NA	GO:0016757; transferase activity, transferring glycosyl groups; molecular_function GO:0016020; membrane; cellular_component GO:0008152; NA GO:0008168; methyltransferase activity; molecular_function	NA	NA	NA	NA	NA
A11806	Contig8	2483506	2484942	-	1	2483696;	gi|453084777|gb|EMF12821.1|; hypothetical protein [Sphaerulina musiva SO2202, SEPMUDRAFT_149373]	NA	pfj:MYCFIDRAFT_165784; K11372 HIF1 HAT1-interacting factor 1 -- --	NA	NA	GO:0006355; regulation of transcription, DNA-dependent; biological_process GO:0043189; H4/H2A histone acetyltransferase complex; cellular_component GO:0005634; nucleus; cellular_component	NA	NA	NA	NA	NA
A11813	Contig8	2504639	2511757	-	1	2507355;	gi|453084829|gb|EMF12873.1|; hypothetical protein [Sphaerulina musiva SO2202, SEPMUDRAFT_149418]	NA	pfj:MYCFIDRAFT_204307;	NA	NA	NA	NA	NA	NA	NA	NA
A11836	Contig8	2576705	2584979	-	1	2576802;	gi|631393796|ref|XP_007931278.1|; hypothetical protein [Pseudocercospora fijiensis CIRAD86, MYCFIDRAFT_44966]	NA	glz:GLAREA_06557;	NA	NA	GO:0008270; zinc ion binding; molecular_function GO:0016491; oxidoreductase activity; molecular_function GO:0055114; oxidation-reduction process; biological_process	NA	PHI:726; PKS7 AAS57292 5518 Fusarium graminearum unaffected pathogenicity	NA	NA	t1pks
A11846	Contig8	301187	302128	-	1	301427;	gi|453084979|gb|EMF13023.1|; hypothetical protein [Sphaerulina musiva SO2202, SEPMUDRAFT_149527]	NA	pfj:MYCFIDRAFT_101927; K14294 WIBG, PYM partner of Y14 and mago -- Genetic Information Processing; Translation; RNA transport [PATH:ko03013] Genetic Information Processing; Translation; mRNA surveillance pathway [PATH:ko03015]	NA	NA	GO:0005515; protein binding; molecular_function	NA	NA	NA	NA	NA
A11848	Contig8	2619831	2621285	+	3	2620945;2620998;2621001;	NA	NA	NA	NA	NA	GO:0016021; integral to membrane; cellular_component	NA	NA	NA	NA	NA
A11854	Contig8	2643769	2645147	-	2	2643783;2644479;	gi|631388136|ref|XP_007928448.1|; hypothetical protein [Pseudocercospora fijiensis CIRAD86, MYCFIDRAFT_86490]	NA	pfj:MYCFIDRAFT_86490;	NA	NA	GO:0003677; DNA binding; molecular_function GO:0006351; transcription, DNA-dependent; biological_process GO:0008270; zinc ion binding; molecular_function GO:0005634; nucleus; cellular_component	NA	NA	NA	NA	NA
A11855	Contig8	2646797	2647970	-	4	2647084;2647253;2647793;2647826;	NA	NA	NA	NA	NA	NA	NA	NA	NA	NA	NA
A11856	Contig8	2652290	2654086	+	5	2652776;2652966;2653562;2653576;2653699;	gi|453084554|gb|EMF12598.1|; asparaginyl-tRNA synthetase [Sphaerulina musiva SO2202]	Q6BU46; SYNC_DEBHA Asparagine--tRNA ligase, cytoplasmic OS=Debaryomyces hansenii (strain ATCC 36239 / CBS 767 / JCM 1990 / NBRC 0083 / IGC 2968) GN=DED81 PE=3 SV=1	ztr:MYCGRDRAFT_109954; K01893 NARS, asnS asparaginyl-tRNA synthetase 6.1.1.22 Genetic Information Processing; Translation; Aminoacyl-tRNA biosynthesis [PATH:ko00970]	YHR019c; KOG0555 Asparaginyl-tRNA synthetase J Translation, ribosomal structure and biogenesis ;	NA	GO:0003676; nucleic acid binding; molecular_function GO:0005524; ATP binding; molecular_function GO:0006418; tRNA aminoacylation for protein translation; biological_process GO:0000166; nucleotide binding; molecular_function GO:0004812; aminoacyl-tRNA ligase activity; molecular_function	NA	NA	NA	NA	NA
A11857	Contig8	303110	309811	+	1	306706;	gi|453084946|gb|EMF12990.1|; hypothetical protein [Sphaerulina musiva SO2202, SEPMUDRAFT_126043]	NA	pfj:MYCFIDRAFT_215980; K10625 UBR1 E3 ubiquitin-protein ligase UBR1 2.3.2.27 --	NA	NA	GO:0004842; ubiquitin-protein ligase activity; molecular_function GO:0006270; DNA-dependent DNA replication initiation; biological_process GO:0030163; protein catabolic process; biological_process GO:0006355; regulation of transcription, DNA-dependent; biological_process GO:0008270; zinc ion binding; molecular_function GO:0005634; nucleus; cellular_component	NA	NA	NA	NA	NA
A11858	Contig8	2654980	2656643	-	1	2655538;	gi|453084555|gb|EMF12599.1|; dihydrolipoyl dehydrogenase [Sphaerulina musiva SO2202]	O00087; DLDH_SCHPO Dihydrolipoyl dehydrogenase, mitochondrial OS=Schizosaccharomyces pombe (strain 972 / ATCC 24843) GN=dld1 PE=2 SV=2	pfj:MYCFIDRAFT_49180; K00382 DLD, lpd, pdhD dihydrolipoamide dehydrogenase 1.8.1.4 Metabolism; Carbohydrate metabolism; Glycolysis / Gluconeogenesis [PATH:ko00010] Metabolism; Carbohydrate metabolism; Citrate cycle (TCA cycle) [PATH:ko00020] Metabolism; Amino acid metabolism; Glycine, serine and threonine metabolism [PATH:ko00260] Metabolism; Amino acid metabolism; Valine, leucine and isoleucine …	SPAC1002.09c; KOG1335 Dihydrolipoamide dehydrogenase C Energy production and conversion ;	NA	GO:0006631; fatty acid metabolic process; biological_process GO:0016491; oxidoreductase activity; molecular_function GO:0043115; precorrin-2 dehydrogenase activity; molecular_function GO:0016616; oxidoreductase activity, acting on the CH-OH group of donors, NAD or NADP as acceptor; molecular_function GO:0008033; tRNA processing; biological_process GO:0004499; flavin-containing monooxygenase activ…	NA	NA	NA	NA	NA
A11859	Contig8	2657074	2659253	-	1	2658294;	gi|636754537|ref|XP_008079442.1|; Actin-like ATPase [Glarea lozoyensis ATCC 20868]	NA	glz:GLAREA_05837;	NA	NA	GO:0000902; cell morphogenesis; biological_process	NA	NA	NA	NA	NA
A11865	Contig8	2685505	2686847	+	3	2685986;2686536;2686714;	gi|631379832|ref|XP_007924296.1|; hypothetical protein [Pseudocercospora fijiensis CIRAD86, MYCFIDRAFT_53776]	NA	pfj:MYCFIDRAFT_53776;	NA	NA	GO:0005506; iron ion binding; molecular_function GO:0055114; oxidation-reduction process; biological_process GO:0020037; heme binding; molecular_function GO:0016705; oxidoreductase activity, acting on paired donors, with incorporation or reduction of molecular oxygen; molecular_function	estExt_Genewise1.C_260099; [Mycosphaerella fijiensis]	NA	NA	NA	NA
A11867	Contig8	2690608	2696418	+	2	2692088;2694040;	gi|631390190|ref|XP_007929475.1|; hypothetical protein [Pseudocercospora fijiensis CIRAD86, MYCFIDRAFT_190021]	Q4WBR0; ACON3_ASPFU Putative aconitate hydratase OS=Neosartorya fumigata (strain ATCC MYA-4609 / Af293 / CBS 101355 / FGSC A1100) GN=acoC PE=2 SV=1	pfj:MYCFIDRAFT_190021;	NA	NA	GO:0008152; NA GO:0003824; NA	NA	NA	NA	NA	NA
A11875	Contig8	2714631	2715911	+	1	2714829;	NA	NA	NA	NA	NA	GO:0003676; nucleic acid binding; molecular_function GO:0008270; zinc ion binding; molecular_function	NA	NA	NA	NA	NA
A11882	Contig8	2731761	2733098	-	1	2732776;	NA	NA	NA	NA	NA	NA	NA	NA	NA	NA	NA
A11884	Contig8	2736276	2738501	-	6	2737543;2737847;2738087;2738452;2738468;2738481;	gi|453084826|gb|EMF12870.1|; hypothetical protein [Sphaerulina musiva SO2202, SEPMUDRAFT_149407]	NA	pfj:MYCFIDRAFT_155127;	NA	NA	NA	NA	NA	NA	NA	NA
A11896	Contig8	2774527	2799392	+	3	2777404;2779564;2785110;	NA	NA	NA	NA	NA	NA	NA	NA	NA	NA	NA
A11904	Contig8	2821730	2823115	+	1	2822373;	gi|453084587|gb|EMF12631.1|; hypothetical protein [Sphaerulina musiva SO2202, SEPMUDRAFT_149247]	Q12230; LSP1_YEAST Sphingolipid long chain base-responsive protein LSP1 OS=Saccharomyces cerevisiae (strain ATCC 204508 / S288c) GN=LSP1 PE=1 SV=1	ztr:MYCGRDRAFT_60336;	NA	NA	NA	NA	NA	NA	NA	NA
A11932	Contig8	2945156	2946154	-	1	2945327;	NA	NA	NA	NA	NA	GO:0003677; DNA binding; molecular_function GO:0005664; nuclear origin of replication recognition complex; cellular_component GO:0007155; cell adhesion; biological_process GO:0006260; DNA replication; biological_process	NA	NA	NA	NA	NA
A11934	Contig8	321249	322265	-	1	321725;	gi|631388456|ref|XP_007928608.1|; hypothetical protein [Pseudocercospora fijiensis CIRAD86, MYCFIDRAFT_155589]	P80402; DBD23_ASPOR 2,3-dihydroxybenzoate decarboxylase OS=Aspergillus oryzae (strain ATCC 42149 / RIB 40) GN=AO090005000447 PE=1 SV=2	pfj:MYCFIDRAFT_155589; K14333 DHBD 2,3-dihydroxybenzoate decarboxylase 4.1.1.46 Metabolism; Xenobiotics biodegradation and metabolism; Benzoate degradation [PATH:ko00362] Metabolism; Xenobiotics biodegradation and metabolism; Aminobenzoate degradation [PATH:ko00627]	NA	NA	GO:0003824; NA GO:0008152; NA	NA	NA	NA	NA	NA
A11941	Contig8	2985121	2987846	+	2	2986507;2986655;	NA	NA	NA	NA	NA	GO:0008026; ATP-dependent helicase activity; molecular_function GO:0005524; ATP binding; molecular_function GO:0003676; nucleic acid binding; molecular_function	NA	NA	NA	NA	NA
A12048	Contig9	658354	660123	+	1	658440;	NA	NA	NA	NA	NA	NA	NA	NA	NA	NA	NA
A12115	Contig9	871203	873695	+	2	872663;873264;	NA	NA	NA	NA	NA	NA	NA	NA	NA	NA	NA
A12116	Contig9	875363	877049	+	2	875494;875626;	gi|452845756|gb|EME47689.1|; glycosyltransferase family 71 protein [Dothistroma septosporum NZE10]	NA	ztr:MYCGRDRAFT_111178;	NA	NA	GO:0006486; protein glycosylation; biological_process	NA	NA	NA	CAP80794.1_GT71; Pc12g11670 (possible fragment);--;Penicillium chrysogenum Wisconsin 54-1255 (PenchWisc1_1);B6GXP6 &alpha;-mannosyltransferase (EC 2.4.1.-) Distantly related to family GT8	NA
A12579	Contig9	281873	283171	+	1	282982;	NA	NA	NA	NA	NA	NA	NA	NA	NA	NA	NA
