# Supplementary material for: Comparative genomics and association analysis identifies virulence genes of Cercospora sojina in soybean
Source: BMC Genomics. 2020 Feb 19;21:172. doi: 10.1186/s12864-020-6581-5 (PMC7032006; doi:10.1186/s12864-020-6581-5)
Supplement: Supplementary file 14 — Additional file 14: Table S14. Four virulence-related genes including at least one associated SNP. [file 12864_2020_6581_MOESM14_ESM.xlsx]

## Sheet: Sheet1
			Table S14 Four virulence-related genes including at least one associated SNP
Gene ID	CHR（Chromosome code）	start（starting position）	end（ending position）	strand（sense or antisense strands）	snp_loc_num（Number of SNP loci）	snp_loc（SNP loci）	PHI（Pathogen-Host Interactions database annotation）	Secretory Protein	CAZy(Carbohydrate-Active enZYmes Database annotation)	Secondary_Metabolism type
A00174	Contig10	187937	189306	-	4	187979;188474;188733;188835;	PHI:1235; FGSG_08731 FGSG_08731 5518 Fusarium graminearum lethal	NA	NA	NA
A00183	Contig10	234484	239381	+	29	234987;235079;235114;235143;235578;235730;235817;235946;236043;236148;236215;236517;236556;236745;237276;237351;237415;237682;237690;237698;237801;237811;238078;238094;238106;238433;238458;238478;238487;	NA	NA	NA	nrps
A00192	Contig10	274850	277528	+	3	277098;277222;277310;	NA	NA	NA	nrps
A00194	Contig10	279298	286561	+	52	279572;280121;280122;280720;281119;281374;281529;281639;281744;281887;282023;282038;282039;282089;282222;282402;282893;283274;283295;283478;283509;283846;283936;283984;284011;284336;284340;284359;284365;284454;284461;284490;284503;284507;284527;284531;284557;284569;284699;284728;284760;284771;284990;285029;285331;285668;285769;285795;285815;285838;286079;286270	NA	NA	NA	nrps
A00197	Contig10	297837	300179	+	3	298406;299305;300033;	NA	NA	NA	nrps
A00199	Contig10	304348	305280	+	1	305063;	NA	YES	NA	nrps
A00200	Contig10	305323	305988	-	2	305550;305831;	NA	NA	NA	nrps
A00201	Contig10	306180	307773	+	2	307009;307222;	NA	NA	NA	nrps
A00290	Contig10	652815	654827	-	1	653280;	PHI:3824; MET12 EHA55336 318829 Magnaporthe oryzae loss of pathogenicity	NA	NA	NA
A00293	Contig10	667448	672695	-	1	668333;	NA	NA	NA	nrps
A00783	Contig1	3181047	3182189	+	1	3181335;	PHI:4733; dnaJ CAG46145 263 Francisella tularensis unaffected pathogenicity	NA	NA	NA
A00784	Contig1	3188237	3189785	-	2	3188987;3189373;	NA	NA	XP_003715938.1_AA3; MGG_15347;--;Magnaporthe grisea 70-15 (Maggr1);-- cellobiose dehydrogenase (EC 1.1.99.18); glucose 1-oxidase (EC 1.1.3.4); aryl alcohol oxidase (EC 1.1.3.7); alcohol oxidase (EC 1.1.3.13); pyranose oxidase (EC 1.1.3.10) AA3 enzymes belong to the glucose-methanol-choline (GMC) oxidoreductases family. AA3 enzymes are flavoproteins containing a flavin-adenine dinucleotide (FAD)-b…	NA
A00809	Contig1	3237853	3245417	-	1	3244965;	PHI:719; GzFUS1 FGSG_07798 5518 Fusarium graminearum unaffected pathogenicity	NA	NA	t1pks
A00916	Contig1	3522634	3525873	-	1	3523870;	PHI:1616; GzssDB001 FGSG_01929 5518 Fusarium graminearum unaffected pathogenicity	NA	NA	NA
A02269	Contig1	2056274	2057074	-	1	2056672;	PHI:1536; GzMADS003 FGSG_09339 5518 Fusarium graminearum reduced virulence	NA	NA	NA
A03197	Contig2	4510932	4512767	-	1	4512591;	NA	NA	AAV98256.1_GH43; Xyl27;--;Fusarium graminearum F4;Q3ZM11 &beta;-xylosidase (EC 3.2.1.37); &alpha;-L-arabinofuranosidase (EC 3.2.1.55); arabinanase (EC 3.2.1.99); xylanase (EC 3.2.1.8); galactan 1,3-&beta;-galactosidase (EC 3.2.1.145); &alpha;-1,2-L-arabinofuranosidase (EC 3.2.1.-); exo-&alpha;-1,5-L-arabinofuranosidase (EC 3.2.1.-); [inverting] exo-&alpha;-1,5-L-arabinanase (EC 3.2.1.-); &beta;-1…	NA
A03220	Contig2	4558930	4560378	-	1	4560178;	NA	NA	NA	nrps
A03229	Contig2	4580348	4595065	-	3	4582859;4591412;4591886;	NA	NA	NA	nrps
A03235	Contig2	4608236	4611892	+	1	4608937;	NA	NA	NA	nrps
A03236	Contig2	4613596	4615212	+	1	4614722;	NA	NA	NA	nrps
A03240	Contig2	4626426	4628647	-	1	4627430;	PHI:780; MGG_02731 MGG_02731 318829 Magnaporthe oryzae loss of pathogenicity	NA	NA	NA
A03417	Contig2	5164861	5166746	+	6	5166473;5166479;5166618;5166623;5166626;5166629;	PHI:5353; Famfs1 ESU09478 282267 Fusarium asiaticum reduced virulence	NA	NA	NA
A03803	Contig2	1503420	1508603	-	7	1503520;1504269;1504434;1504878;1505760;1508328;1508427;	PHI:893; MGG_02986 MGG_02986 318829 Magnaporthe oryzae reduced virulence	NA	NA	NA
A03804	Contig2	1509821	1513048	+	1	1510020;	NA	YES	CBX96756.1_GH31; ORF;--;Leptosphaeria maculans v23.1.3;E4ZZG1 &alpha;-glucosidase (EC 3.2.1.20); &alpha;-galactosidase (EC 3.2.1.22); &alpha;-mannosidase (EC 3.2.1.24); &alpha;-1,3-glucosidase (EC 3.2.1.84); sucrase-isomaltase (EC 3.2.1.48) (EC 3.2.1.10); &alpha;-xylosidase (EC 3.2.1.177); &alpha;-glucan lyase (EC 4.2.2.13); isomaltosyltransferase (EC 2.4.1.-); oligosaccharide &alpha;-1,4-glucosy…	NA
A04831	Contig3	4162089	4167259	-	4	4164701;4164884;4164893;4164960;	NA	NA	NA	t1pks
A04836	Contig3	4174428	4178516	-	1	4178016;	NA	NA	NA	t1pks
A04841	Contig3	4192962	4194374	-	1	4193986;	NA	YES	NA	NA
A04868	Contig3	490921	492513	+	4	491481;491581;491973;491997;	NA	NA	NA	nrps
A05184	Contig3	708110	713759	+	2	710450;712991;	PHI:390; WdCHS5 AAL79830 5970 Exophiala dermatitidis reduced virulence	NA	NA	NA
A05375	Contig3	1277694	1288561	-	3	1279311;1280051;1280961;	NA	NA	NA	nrps
A05379	Contig3	1295902	1299666	-	3	1296446;1296448;1299296;	NA	NA	NA	nrps
A05382	Contig3	1304494	1305336	-	3	1304880;1305120;1305142;	NA	NA	NA	nrps
A05384	Contig3	1310009	1310896	+	1	1310487;	NA	NA	NA	nrps
A05389	Contig3	1317556	1320133	-	3	1317647;1317841;1319579;	NA	YES	CBY00141.1_GH78; ORF;--;Leptosphaeria maculans v23.1.3;E5AC30 &alpha;-L-rhamnosidase (EC 3.2.1.40) NA	NA
A05450	Contig3	1483773	1487649	+	1	1486988;	NA	NA	NA	other
A05455	Contig3	1496013	1497815	+	1	1497299;	NA	YES	NA	other
A05460	Contig3	1514088	1517000	-	1	1515195;	NA	NA	NA	other
A05494	Contig3	1598561	1599542	-	1	1598712;	PHI:1670; GzCCHC010 FGSG_10286 5518 Fusarium graminearum unaffected pathogenicity	NA	NA	NA
A05514	Contig3	1656954	1661119	+	1	1658652;	PHI:861; RAS2 FGSG_10114 5518 Fusarium graminearum reduced virulence	NA	NA	NA
A05565	Contig3	1777728	1780302	-	1	1777967;	NA	YES	CBX90523.1_GH63; ORF;--;Leptosphaeria maculans v23.1.3;E4ZGV3 processing &alpha;-glucosidase (EC 3.2.1.106); &alpha;-1,3-glucosidase (EC 3.2.1.84); &alpha;-glucosidase (EC 3.2.1.20); mannosylglycerate &alpha;-mannosidase / mannosylglycerate hydrolase (EC 3.2.1.170) NA	NA
A05952	Contig3	2799722	2801559	+	1	2801169;	PHI:1236; FGSG_09408 FGSG_09408 5518 Fusarium graminearum lethal	NA	NA	NA
A05954	Contig3	2806996	2810062	+	1	2809589;	PHI:1752; GzZC067 FGSG_09921 5518 Fusarium graminearum unaffected pathogenicity	NA	NA	NA
A05975	Contig3	2863240	2863632	-	1	2863424;	NA	YES	NA	NA
A05978	Contig3	2874332	2876651	-	2	2876150;2876250;	PHI:2080; Moatg13 MGG_00454.6 318829 Magnaporthe oryzae reduced virulence	NA	NA	NA
A05982	Contig3	2883064	2885976	-	1	2885869;	NA	YES	AAT95384.1_GH3; &beta;-glucosidase (Bgl1);--;Parastagonospora nodorum SN48-1;Q68KX6 &beta;-glucosidase (EC 3.2.1.21); xylan 1,4-&beta;-xylosidase (EC 3.2.1.37); &beta;-glucosylceramidase (EC 3.2.1.45); &beta;-N-acetylhexosaminidase (EC 3.2.1.52); &alpha;-L-arabinofuranosidase (EC 3.2.1.55); glucan 1,3-&beta;-glucosidase (EC 3.2.1.58); glucan 1,4-&beta;-glucosidase (EC 3.2.1.74); isoprimeverose-pr…	NA
A07952	Contig5	82216	89603	-	7	83308;83337;83598;84365;86458;87315;88718;	PHI:719; GzFUS1 FGSG_07798 5518 Fusarium graminearum unaffected pathogenicity	NA	NA	t1pks
A09268	Contig6	804001	805283	-	2	804379;805076;	NA	YES	NA	NA
A11051	Contig7	3072914	3073609	-	1	3073173;	NA	NA	NA	nrps
A11836	Contig8	2576705	2584979	-	1	2576802;	PHI:726; PKS7 AAS57292 5518 Fusarium graminearum unaffected pathogenicity	NA	NA	t1pks
A12116	Contig9	875363	877049	+	2	875494;875626;	NA	NA	CAP80794.1_GT71; Pc12g11670 (possible fragment);--;Penicillium chrysogenum Wisconsin 54-1255 (PenchWisc1_1);B6GXP6 &alpha;-mannosyltransferase (EC 2.4.1.-) Distantly related to family GT8	NA
