# Supplementary material for: Comparative genomics and association analysis identifies virulence genes of Cercospora sojina in soybean
Source: BMC Genomics. 2020 Feb 19;21:172. doi: 10.1186/s12864-020-6581-5 (PMC7032006; doi:10.1186/s12864-020-6581-5)
Supplement: Supplementary file 15 — Additional file 15: Table S15. Four virulence -related genes with the more than 50 non-synonymous SNPs. [file 12864_2020_6581_MOESM15_ESM.xlsx]

## Sheet: Sheet1
	TableS15 Four virulence -related genes with the more than 50 non-synonymous SNPs
Gene_id	Locus（Locus of gene）	PHI（Pathogen-Host Interactions database annotation）	Secretory Protein	CAZy(Carbohydrate-Active enZYmes Database annotation)	Secondary Metabolism type	Total（Number of non-synonymous SNPs）
A05925	Contig3:2730241:2732985:-	PHI:1051; CTB3 ABC79591 29003 Cercospora nicotianae reduced virulence	NA	NA	t1pks	52
A06215	Contig4:3486294:3488170:-	PHI:1251; FGSG_01506 FGSG_01506 5518 Fusarium graminearum unaffected pathogenicity	NA	NA	nrps	59
A12188	Contig9:135120:136934:-	PHI:1405; GzC2H069 FGSG_08798 5518 Fusarium graminearum unaffected pathogenicity	NA	NA	NA	105
A11673	Contig8:2110426:2112585:+	PHI:1453; GzAra001 FGSG_00374 5518 Fusarium graminearum lethal	NA	NA	NA	112
A05942	Contig3:2772200:2774649:-	PHI:1510; GzHOME005 FGSG_07097 5518 Fusarium graminearum unaffected pathogenicity	NA	NA	NA	77
A02513	Contig1:2664228:2670600:+	PHI:1590; GzOB030 FGSG_08655 5518 Fusarium graminearum lethal	NA	CBX97527.1_GH31; ORF;--;Leptosphaeria maculans v23.1.3;E5A171 &alpha;-glucosidase (EC 3.2.1.20); &alpha;-galactosidase (EC 3.2.1.22); &alpha;-mannosidase (EC 3.2.1.24); &alpha;-1,3-glucosidase (EC 3.2.1.84); sucrase-isomaltase (EC 3.2.1.48) (EC 3.2.1.10); &alpha;-xylosidase (EC 3.2.1.177); &alpha;-glucan lyase (EC 4.2.2.13); isomaltosyltransferase (EC 2.4.1.-); oligosaccharide &alpha;-1,4-glucosy…	NA	52
A02349	Contig1:2293880:2296699:+	PHI:1779; GzZC094 FGSG_11186 5518 Fusarium graminearum unaffected pathogenicity	NA	NA	NA	52
A10195	Contig7:675544:677407:-	PHI:2378; DEP4 FJ977165 29001 Alternaria brassicicola unaffected pathogenicity	NA	NA	NA	73
A02461	Contig1:2549286:2551316:+	PHI:280; CCN1 AAG36938 5207 Cryptococcus neoformans reduced virulence	NA	NA	NA	52
A06258	Contig4:3620587:3625233:+	PHI:351; FcABC1 ABF60662 5516 Fusarium culmorum reduced virulence	NA	NA	NA	53
A10254	Contig7:87883:89626:-	PHI:410; SOD2 AAW56834 5207 Cryptococcus neoformans loss of pathogenicity	NA	NA	NA	115
A02936	Contig2:3791738:3794292:+	PHI:413; MPD1 AAT84078 13684 Parastagonospora nodorum unaffected pathogenicity	NA	NA	t1pks	161
A08810	Contig5:3017255:3020654:+	PHI:4733; dnaJ CAG46145 263 Francisella tularensis unaffected pathogenicity	NA	NA	NA	175
A02340	Contig1:2273817:2279663:-	PHI:4733; dnaJ CAG46145 263 Francisella tularensis unaffected pathogenicity	NA	NA	NA	54
A02538	Contig1:2730313:2733933:+	PHI:4733; dnaJ CAG46145 263 Francisella tularensis unaffected pathogenicity	NA	NA	NA	52
A12419	Contig9:1657670:1659164:+	PHI:5111; FAM1 ENH87037 5465 Colletotrichum orbiculare loss of pathogenicity	NA	NA	NA	52
A10942	Contig7:320627:321568:+	PHI:5394; mas5 EJP67162 176275 Beauveria bassiana loss of pathogenicity	NA	NA	NA	93
A11702	Contig8:2190104:2192392:+	PHI:5637; PIG1 MGG_07215 318829 Magnaporthe oryzae unaffected pathogenicity	NA	NA	NA	75
A02939	Contig2:3801123:3808654:+	PHI:725; PKS11 AAS57295 5518 Fusarium graminearum unaffected pathogenicity	NA	NA	t1pks	184
A03286	Contig2:4772173:4777883:-	PHI:96; FAS2 AAA34345 5476 Candida albicans loss of pathogenicity	NA	NA	NA	74
A05936	Contig3:2759744:2762254:+	NA	YES	BAI82526.1_GH3; &beta;-1,4-xylosidase (XylI);3.2.1.37;;Aureobasidium melanogenum ATCC 20524;D4AHT5 &beta;-glucosidase (EC 3.2.1.21); xylan 1,4-&beta;-xylosidase (EC 3.2.1.37); &beta;-glucosylceramidase (EC 3.2.1.45); &beta;-N-acetylhexosaminidase (EC 3.2.1.52); &alpha;-L-arabinofuranosidase (EC 3.2.1.55); glucan 1,3-&beta;-glucosidase (EC 3.2.1.58); glucan 1,4-&beta;-glucosidase (EC 3.2.1.74); is…	t1pks	157
A11229	Contig8:784323:786258:+	NA	YES	NA	NA	126
A12129	Contig9:915391:916950:-	NA	YES	AEO60346.1_GH55; MYCTH_2309516;--;Myceliophthora thermophila ATCC 42464;-- exo-&beta;-1,3-glucanase (EC 3.2.1.58); endo-&beta;-1,3-glucanase (EC 3.2.1.39) NA	NA	126
A11427	Contig8:1410120:1410917:-	NA	YES	BAE62254.1_CE12; AO090701000556;--;Aspergillus oryzae RIB40;Q2U861 pectin acetylesterase (EC 3.1.1.-); rhamnogalacturonan acetylesterase (EC 3.1.1.-); acetyl xylan esterase (EC 3.1.1.72) NA	NA	125
A03708	Contig2:1276100:1278300:-	NA	YES	CCD49084.1_CBM18; carbohydrate-Binding Module family 18 protein (Bofut4_p029600.1);--;Botryotinia fuckeliana T4;-- Modules of approx. 40 residues. The chitin-binding function has been demonstrated in many cases. These modules are found attached to a number of chitinase catalytic domains, but also in non-catalytic proteins either in isolation or as multiple repeats. NA; CCD49084.1_AA5; carbohydrat…	NA	120
A06559	Contig4:4549670:4553283:-	NA	YES	NA	NA	112
A10102	Contig7:418386:419894:-	NA	YES	CCD44408.1_GH76; glycoside hydrolase family 76 protein (Bofut4_p053090.1);--;Botryotinia fuckeliana T4;-- &alpha;-1,6-mannanase (EC 3.2.1.101) NA	NA	85
A07778	Contig5:3664297:3665966:+	NA	YES	NA	NA	80
A02319	Contig1:2211045:2213151:+	NA	YES	NA	NA	78
A05048	Contig3:4760767:4762464:-	NA	YES	NA	t1pks	78
A06090	Contig4:3137083:3138898:-	NA	YES	NA	NA	72
A02238	Contig1:1978391:1981114:-	NA	YES	NA	NA	69
A02911	Contig2:447733:449031:+	NA	YES	NA	NA	67
A04395	Contig2:3104519:3106264:+	NA	YES	NA	NA	62
A09268	Contig6:804001:805283:-	NA	YES	NA	NA	62
A03625	Contig2:1024714:1025684:+	NA	YES	NA	NA	60
A09515	Contig6:1437731:1439157:+	NA	YES	NA	NA	58
A10154	Contig7:54335:58804:+	NA	YES	NA	NA	58
A05389	Contig3:1317556:1320133:-	NA	YES	CBY00141.1_GH78; ORF;--;Leptosphaeria maculans v23.1.3;E5AC30 &alpha;-L-rhamnosidase (EC 3.2.1.40) NA	NA	57
A03650	Contig2:1130300:1131417:+	NA	YES	NA	NA	54
A03946	Contig2:1902498:1903667:-	NA	YES	NA	NA	54
A11443	Contig8:1454129:1455676:-	NA	YES	NA	NA	54
A00763	Contig1:3110892:3114177:+	NA	YES	NA	NA	52
A12455	Contig9:1765326:1765802:+	NA	YES	NA	NA	52
A11462	Contig8:1492504:1497151:-	NA	YES	NA	terpene	51
A11587	Contig8:1907751:1908448:+	NA	YES	NA	NA	51
A02616	Contig1:2924017:2926137:-	NA	NA	ADQ47227.1_GH13; Calkro_2408;--;Caldicellulosiruptor kronotskyensis 2002;E4SHK2 &alpha;-amylase (EC 3.2.1.1); pullulanase (EC 3.2.1.41); cyclomaltodextrin glucanotransferase (EC 2.4.1.19); cyclomaltodextrinase (EC 3.2.1.54); trehalose-6-phosphate hydrolase (EC 3.2.1.93); oligo-&alpha;-glucosidase (EC 3.2.1.10); maltogenic amylase (EC 3.2.1.133); neopullulanase (EC 3.2.1.135); &alpha;-glucosidase …	NA	52
A12540	Contig9:1966416:1968323:+	NA	NA	CAP80067.1_GH32; Pc12g04400;--;Penicillium chrysogenum Wisconsin 54-1255 (PenchWisc1_1);B6GXW3 invertase (EC 3.2.1.26); endo-inulinase (EC 3.2.1.7); &beta;-2,6-fructan 6-levanbiohydrolase (EC 3.2.1.64); endo-levanase (EC 3.2.1.65); exo-inulinase (EC 3.2.1.80); fructan &beta;-(2,1)-fructosidase/1-exohydrolase (EC 3.2.1.153); fructan &beta;-(2,6)-fructosidase/6-exohydrolase (EC 3.2.1.154); sucrose:…	NA	78
A12212	Contig9:1105776:1107551:+	NA	NA	CBL22846.1_GH13; CK5_14090;--;Ruminococcus obeum A2-162;D4LPY8 &alpha;-amylase (EC 3.2.1.1); pullulanase (EC 3.2.1.41); cyclomaltodextrin glucanotransferase (EC 2.4.1.19); cyclomaltodextrinase (EC 3.2.1.54); trehalose-6-phosphate hydrolase (EC 3.2.1.93); oligo-&alpha;-glucosidase (EC 3.2.1.10); maltogenic amylase (EC 3.2.1.133); neopullulanase (EC 3.2.1.135); &alpha;-glucosidase (EC 3.2.1.20); ma…	NA	52
A07628	Contig5:3241112:3243747:-	NA	NA	CBX98301.1_GH92; ORF;--;Leptosphaeria maculans v23.1.3;E5A3T8 mannosyl-oligosaccharide &alpha;-1,2-mannosidase (EC 3.2.1.113); mannosyl-oligosaccharide &alpha;-1,3-mannosidase (EC 3.2.1.-); mannosyl-oligosaccharide &alpha;-1,6-mannosidase (EC 3.2.1.-);&alpha;-mannosidase (EC 3.2.1.24); &alpha;-1,2-mannosidase (EC 3.2.1.-); &alpha;-1,3-mannosidase (EC 3.2.1.-); &alpha;-1,4-mannosidase (EC 3.2.1.-)…	NA	96
A08816	Contig5:3038058:3041903:+	NA	NA	CCD33816.1_GT1; glycosyltransferase family 1 protein (Bofut4_p064180.1);--;Botryotinia fuckeliana T4;-- UDP-glucuronosyltransferase (EC 2.4.1.17); zeatin O-&beta;-xylosyltransferase (EC 2.4.2.40); 2-hydroxyacylsphingosine 1-&beta;-galactosyltransferase (EC 2.4.1.45); N-acylsphingosine galactosyltransferase (EC 2.4.1.47); flavonol 3-O-glucosyltransferase (EC 2.4.1.91); anthocyanidin 3-O-glucosyltr…	NA	70
A05014	Contig3:4673487:4675009:+	NA	NA	CCD50057.1_GH72; glycoside hydrolase family 72 protein (Bofut4_p093290.1);--;Botryotinia fuckeliana T4;-- &beta;-1,3-glucanosyltransglycosylase (EC 2.4.1.-) NA	NA	54
A11719	Contig8:2254498:2256404:-	NA	NA	CCT62992.1_GH76; FFUJ_00401;--;Fusarium fujikuroi IMI 58289 (Fusfu1);-- &alpha;-1,6-mannanase (EC 3.2.1.101) NA	NA	82
A03739	Contig2:1348662:1351570:-	NA	NA	EAL92923.1_GT39; Dol-P-Man: protein O-mannosyltransferase 1 (Pmt1;AFUA_3G06450;Afu3g06450);2.4.1.109;;Aspergillus fumigatus Af293;Q4WWN0 Dol-P-Man: protein &alpha;-mannosyltransferase (EC 2.4.1.109) These enzymes use dolichol-P-mannose (b-linked) as the sugar donor.	NA	54
A00784	Contig1:3188237:3189785:-	NA	NA	XP_003715938.1_AA3; MGG_15347;--;Magnaporthe grisea 70-15 (Maggr1);-- cellobiose dehydrogenase (EC 1.1.99.18); glucose 1-oxidase (EC 1.1.3.4); aryl alcohol oxidase (EC 1.1.3.7); alcohol oxidase (EC 1.1.3.13); pyranose oxidase (EC 1.1.3.10) AA3 enzymes belong to the glucose-methanol-choline (GMC) oxidoreductases family. AA3 enzymes are flavoproteins containing a flavin-adenine dinucleotide (FAD)-b…	NA	86
A08564	Contig5:2288844:2290133:+	NA	NA	XP_003720252.1_GH64; MGG_12006;--;Magnaporthe grisea 70-15 (Maggr1);-- &beta;-1,3-glucanase (EC 3.2.1.39) NA	NA	93
A01752	Contig1:5742254:5753437:-	NA	NA	NA	nrps	234
A03634	Contig2:1058673:1065376:+	NA	NA	NA	nrps	215
A12105	Contig9:836803:839562:+	NA	NA	NA	nrps	102
A11515	Contig8:1615962:1647493:-	NA	NA	NA	nrps	100
A12111	Contig9:856959:858650:+	NA	NA	NA	nrps	87
A11534	Contig8:1704952:1736592:+	NA	NA	NA	nrps	86
A05375	Contig3:1277694:1288561:-	NA	NA	NA	nrps	84
A05379	Contig3:1295902:1299666:-	NA	NA	NA	nrps	79
A00194	Contig10:279298:286561:+	NA	NA	NA	nrps	67
A05384	Contig3:1310009:1310896:+	NA	NA	NA	nrps	58
A05382	Contig3:1304494:1305336:-	NA	NA	NA	nrps	56
A09628	Contig6:1747091:1764395:+	NA	NA	NA	nrps	56
A12107	Contig9:844702:845871:+	NA	NA	NA	nrps	56
A00183	Contig10:234484:239381:+	NA	NA	NA	nrps	52
A02946	Contig2:3824141:3826651:-	NA	NA	NA	t1pks	98
A02938	Contig2:3796385:3800480:+	NA	NA	NA	t1pks	92
A00235	Contig10:424010:428644:-	NA	NA	NA	t1pks	56
A00493	Contig11:77021:79684:+	NA	NA	NA	t1pks	52
A11456	Contig8:1481329:1483745:+	NA	NA	NA	terpene	150
A02700	Contig2:383428:387539:+	NA	NA	NA	terpene	91
A02142	Contig1:1587596:1602688:-	NA	NA	NA	terpene	86
A02689	Contig2:380621:382558:-	NA	NA	NA	terpene	70
